# Supplementary material for: Retroelement—Linked Transcription Factor Binding Patterns Point to Quickly Developing Molecular Pathways in Human Evolution
Source: Cells. 2019 Feb 6;8(2):130. doi: 10.3390/cells8020130 (PMC6406739; doi:10.3390/cells8020130)
Supplement: Supplementary file 1 [file cells-08-00130-s001.zip]

Archive with 13 entries (13 files):
- Supplementary6.pdf
- Supplementary5.pdf
- Supplementary7.xlsx
- Supplementary10.xlsx
- Supplementary12.xls
- Supplementary11.xls
- Supplementary13.xlsx
- Supplementary9.xlsx
- Supplementary1.docx
- Supplementary8.xlsx
- Supplementary4.xlsx
- Supplementary3.xlsx
- Supplementary2.xlsx
