# Supplementary material for: Retroelement—Linked Transcription Factor Binding Patterns Point to Quickly Developing Molecular Pathways in Human Evolution
Source: Cells. 2019 Feb 6;8(2):130. doi: 10.3390/cells8020130 (PMC6406739; doi:10.3390/cells8020130)
Supplement: Supplementary file 1 [file cells-08-00130-s001.zip › Supplementary7.xlsx]

## Sheet: Legend
ey REs - evolutionary young REs, corresponds to divergence <8%

## Sheet: GRE all REs
Gene name	K562	HepG2	HEK293	GM12878	MCF-7	A549	HeLa-S3	SK-N-SH	HCT116	Ishikawa	HEK293T	MCF_10A	GM12891
DDX11L1	0	0	0	0	0	0	0	0	0	0	0	0	0
WASH7P	0.00130351	0.00425777	0.00495464	0.0021604	0.00499584	0	0.00050443	0	0.000710674	0	0.00346151	0	0
MIR6859-1	0.00130351	0.00425777	0.00495464	0.0021604	0.00499584	0	0.00050443	0	0.000710674	0	0.00346151	0	0
MIR6859-4	0.00130351	0.00425777	0.00495464	0.0021604	0.00499584	0	0.00050443	0	0.000710674	0	0.00346151	0	0
MIR6859-3	0.00130351	0.00425777	0.00495464	0.0021604	0.00499584	0	0.00050443	0	0.000710674	0	0.00346151	0	0
MIR6859-2	0.00130351	0.00425777	0.00495464	0.0021604	0.00499584	0	0.00050443	0	0.000710674	0	0.00346151	0	0
MIR1302-9	0.0891362	0.0375835	0.0686006	0.0100505	0.021177	0.00585184	0.0109437	0.00526883	0.0140072	0	0.0463283	0	0
MIR1302-10	0.0891362	0.0375835	0.0686006	0.0100505	0.021177	0.00585184	0.0109437	0.00526883	0.0140072	0	0.0463283	0	0
MIR1302-11	0.0891362	0.0375835	0.0686006	0.0100505	0.021177	0.00585184	0.0109437	0.00526883	0.0140072	0	0.0463283	0	0
MIR1302-2	0.0891362	0.0375835	0.0686006	0.0100505	0.021177	0.00585184	0.0109437	0.00526883	0.0140072	0	0.0463283	0	0
FAM138F	0.0160883	0.0105908	0.0159498	0.00288469	0.00786981	0.0048156	0.00226994	0.0131687	0.0122649	0	0.0159614	0	0
FAM138A	0.0160883	0.0105908	0.0159498	0.00288469	0.00786981	0.0048156	0.00226994	0.0131687	0.0122649	0	0.0159614	0	0
OR4F5	0.0814645	0.0277786	0.114382	0.0317362	0.0738832	0.0856425	0.111621	0.0408418	0.0963078	0.0477837	0.151718	0.0234444	0.00467498
OR4F29	0.0004992	0.000160728	0	0	0.00046293	0	0	0	0.00105455	0	0	0	0
OR4F3	0.0004992	0.000160728	0	0	0.00046293	0	0	0	0.00105455	0	0	0	0
OR4F16	0.0004992	0.000160728	0	0	0.00046293	0	0	0	0.00105455	0	0	0	0
MIR6723	0.107884	0.0612509	0.11064	0.0713306	0.0704582	0.0390419	0.028611	0.0307539	0.03088	0.00859578	0.0921322	0.075511	0.0148084
FAM87B	0.555185	0.229978	0.726625	0.324462	0.367506	0.189849	0.159941	0.152501	0.214326	0.0640276	0.600036	0.162008	0.165204
LINC01128	0.447043	0.354137	0.502867	0.328798	0.335931	0.161972	0.177406	0.104591	0.190873	0.115294	0.412171	0.0526186	0.169057
LINC00115	0.59459	0.635512	0.680361	0.414222	0.466016	0.213987	0.230752	0.130271	0.28615	0.134337	0.580642	0.0526186	0.194526
FAM41C	0.470685	0.323278	0.529687	0.408558	0.431293	0.258842	0.22911	0.207243	0.361871	0.0761498	0.50418	0.113858	0.300355
SAMD11	0.262564	0.217279	0.255094	0.240222	0.281262	0.29738	0.288023	0.297209	0.203253	0.166494	0.180675	0.178146	0.129564
NOC2L	0.0726834	0.0570826	0.112702	0.0671406	0.0784923	0.0642513	0.0681965	0.0443387	0.0664366	0.0784861	0.0840961	0.0312505	0.0603895
KLHL17	0.496165	0.498936	0.406223	0.430911	0.455827	0.456671	0.426612	0.387793	0.466638	0.406625	0.356402	0.313924	0.378494
PLEKHN1	0.102124	0.107012	0.0672414	0.0808834	0.0876128	0.0886473	0.0993297	0.0868652	0.0898201	0.136364	0.0821847	0.142848	0.0651672
PERM1	0.06172	0.051536	0.0702227	0.0427189	0.0503499	0.044461	0.0408527	0.0313646	0.0649694	0.0509135	0.0567362	0.0301729	0.0472764
HES4	1.02069	1.0472	1.12185	1.08782	0.865276	0.979261	0.965922	0.995023	1.71314	1.15538	0.674296	1.1712	0.9889
ISG15	1.3488	1.37206	1.43616	1.40692	1.39946	1.22485	1.17597	0.979787	1.0001	1.14057	1.20555	1.16087	1.0063
AGRN	0.833849	0.925952	0.928043	0.802355	0.895838	0.653267	0.596821	0.525749	0.828325	0.635295	0.654779	0.446259	0.743438
RNF223	0.0878259	0.0808708	0.0775477	0.0907672	0.101114	0.0641085	0.072275	0.0756832	0.0768445	0.0531837	0.0728549	0.0228399	0.0756988
C1orf159	0.0923191	0.0717174	0.0751857	0.0662746	0.0846377	0.0844137	0.0817915	0.0699781	0.103713	0.112362	0.0593818	0.0538013	0.14016
LINC01342	0.837202	0.735381	0.727519	0.647584	0.801417	0.565794	0.584788	0.493511	0.431792	0.652883	0.639535	0.305908	0.581252
MIR200B	0.0784332	0.0787439	0.0914441	0.0794769	0.0722754	0.0586937	0.0510028	0.0395196	0.0720991	0.108153	0.0757337	0.0243643	0.0598115
MIR200A	0	0	0	0	0	0	0	0	0	0	0	0	0
MIR429	0	0	0	0	0	0	0	0	0	0	0	0	0
TTLL10	0.676077	0.535402	0.695373	0.520414	0.530331	0.388614	0.442114	0.32995	0.583647	0.85484	0.524757	0.271661	0.337909
TNFRSF18	0.535813	0.314039	0.535724	0.487801	0.378251	0.298412	0.358927	0.337762	0.310358	0.225187	0.301804	0.636416	0.45242
TNFRSF4	0.41502	0.314462	0.428652	0.619695	0.328144	0.311852	0.327394	0.267979	0.34431	0.439487	0.307871	0.159748	0.456338
SDF4	0.477402	0.41997	0.473279	0.669439	0.402029	0.398168	0.485612	0.399545	0.533396	0.600691	0.39245	0.271871	0.740176
B3GALT6	1.22189	1.20718	0.885914	1.26139	1.02004	1.10327	1.26442	1.11189	1.37694	1.27332	0.813671	1.20069	1.5194
C1QTNF12	0	0	0	0	0	0	0	0	0	0	0	0	0
UBE2J2	1.06116	0.952235	0.982923	0.971329	0.836308	0.75754	1.02887	0.791163	0.990543	1.34416	0.828234	1.37142	1.62736
SCNN1D	1.78104	1.55923	1.91427	1.41611	1.51363	1.39866	1.5179	1.20683	1.40743	1.71277	1.45103	1.91088	1.33377
ACAP3	0	0	0	0	0	0	0	0	0	0	0	0	0
MIR6726	0.286404	0.278022	0.408426	0.231654	0.348601	0.250087	0.295233	0.207827	0.375511	0.275065	0.300872	0.223116	0.234468
PUSL1	0.083486	0.0748425	0.112933	0.069375	0.0950852	0.0757452	0.104497	0.0729582	0.212538	0.0846574	0.0756987	0.095381	0.0636003
SNORD167	0.083486	0.0748425	0.112933	0.069375	0.0950852	0.0757452	0.104497	0.0729582	0.212538	0.0846574	0.0756987	0.095381	0.0636003
INTS11	1.2466	0.971077	0.996737	0.880395	0.997724	0.920018	0.995954	1.40445	1.2887	1.73855	0.904206	3.03051	1.43454
MIR6727	1.2466	0.971077	0.996737	0.880395	0.997724	0.920018	0.995954	1.40445	1.2887	1.73855	0.904206	3.03051	1.43454
CPTP	0.886747	0.703146	0.779054	0.69124	0.760079	0.753609	0.873747	1.1901	0.892836	1.39406	0.561767	2.63734	0.885601
TAS1R3	0	0	0	0	0	0	0	0	0	0	0	0	0
DVL1	0	0	0	0	0	0	0	0	0	0	0	0	0
MIR6808	0.130208	0.109967	0.129489	0.119007	0.0984804	0.135404	0.146937	0.130627	0.22439	0.165348	0.0803374	0.123004	0.179614
MXRA8	0.466736	0.467524	0.35904	0.349609	0.304257	0.328186	0.336978	0.299639	0.472988	0.396354	0.290283	0.548894	0.492093
AURKAIP1	0.907183	0.939629	1.02818	0.989374	1.05436	0.934461	1.02928	0.67192	0.890017	1.11776	0.77803	1.21995	1.07335
CCNL2	2.43703	2.1921	1.98767	2.06306	1.7538	1.65379	1.93896	1.53944	2.52395	4.04339	1.71931	1.64279	4.0075
MRPL20	1.90045	2.51691	1.49725	1.88823	1.62091	1.86912	1.7466	1.86682	2.67562	3.7525	1.21274	3.65441	3.36726
ANKRD65	1.63395	1.36575	1.3611	1.70921	1.15475	0.999597	1.0889	0.98505	1.13889	0.955432	1.25561	0.608662	1.26585
TMEM88B	1.26087	1.00471	1.10161	1.18829	0.9124	0.781322	0.824356	0.760329	0.849118	0.63373	0.929573	0.394061	0.832764
LINC01770	0.518767	0.816362	0.64803	0.424205	0.453487	0.478114	0.44305	0.437266	0.491168	0.265301	0.486173	0.194941	0.292276
VWA1	0.518767	0.816362	0.64803	0.424205	0.453487	0.478114	0.44305	0.437266	0.491168	0.265301	0.486173	0.194941	0.292276
ATAD3C	2.03735	1.8219	1.81557	1.23682	1.56958	0.279329	1.16216	0.752214	1.3059	1.16442	1.95675	0.578936	0.941046
ATAD3B	2.27625	1.99952	2.40567	1.9362	1.89816	0.0897377	1.8867	1.75537	1.63639	1.75001	1.77636	1.33326	1.99622
ATAD3A	1.84117	1.66219	1.71086	1.56813	1.59887	1.41216	1.73737	1.49298	2.06781	2.03594	1.38754	1.43087	1.43828
TMEM240	0.912849	0.587389	0.878783	0.620724	0.631279	0.615484	0.792109	0.598338	0.811705	1.1037	0.738747	0.297734	0.917581
SSU72	0.692677	0.616187	0.737533	0.53877	0.579716	0.532723	0.647608	0.492404	0.942813	0.800532	0.665298	0.31947	0.570605
FNDC10	0.159991	0.144537	0.143049	0.14234	0.111201	0.125913	0.119802	0.0878653	0.133263	0.226488	0.136607	0.0662594	0.109413
MIB2	2.4013	1.94714	1.9885	1.82257	1.75734	1.7244	1.857	1.76735	1.83343	2.26741	1.5754	2.38526	1.74692
MMP23B	0	0	0	0	0	0	0	0	0	0	0	0	0
MMP23A	0	0	0	0	0	0	0	0	0	0	0	0	0
CDK11B	0.183692	0.126127	0.22807	0.123542	0.150267	0.0873753	0.134812	0.0942214	0.194037	0.133896	0.1905	0.0223668	0.168505
SLC35E2B	1.2203	0.876746	1.83897	0.896017	0.953186	0.627437	0.754	0.63238	1.05549	0.974564	1.1496	0.396742	1.40188
CDK11A	0.219059	0.157389	0.280019	0.123147	0.227462	0.100682	0.13074	0.0618299	0.0939695	0.0633884	0.228536	0.032039	0.142279
SLC35E2	1.39668	0.994941	1.66144	0.939559	1.29934	0.724915	0.764784	0.696532	1.19171	1.36285	1.34676	0.472043	1.09167
NADK	0.338507	0.283439	0.376574	0.30053	0.33289	0.242883	0.270104	0.185174	0.256668	0.352912	0.351483	0.139142	0.245655
GNB1	0.46669	0.531095	0.66157	0.500882	0.476047	0.47337	0.413854	0.507284	0.525762	0.612968	0.514145	0.240069	0.448773
CALML6	1.53866	1.35977	1.31366	1.36732	1.40472	1.20977	1.2766	1.38796	1.88535	1.40334	1.16412	1.4662	1.22415
TMEM52	0	0	0	0	0	0	0	0	0	0	0	0	0
CFAP74	0	0	0	0	0	0	0	0	0	0	0	0	0
GABRD	0.952717	0.837078	1.01025	0.702312	0.868146	0.745365	0.839341	0.600063	0.652903	0.728636	0.90342	0.499324	0.686092
PRKCZ	0.635547	0.733861	0.566647	0.482395	0.633844	0.554634	0.651865	0.599143	0.848775	0.72112	0.485346	0.284855	0.494277
PRKCZ-AS1	0.819166	0.774059	0.714272	0.649654	0.678178	0.616114	0.647227	0.627528	1.32525	1.83075	0.634646	0.816902	1.04319
FAAP20	0.783224	0.808467	0.753174	0.710693	0.729672	0.641494	0.606134	0.591062	1.20278	1.79672	0.623043	0.900245	0.947943
SKI	1.17507	1.12745	1.1976	0.905367	0.942118	1.00427	1.01175	0.925763	0.996778	1.47565	0.877522	1.20071	0.86414
MORN1	0.428721	0.344168	0.403461	0.46369	0.370645	0.387877	0.437876	0.332003	0.442452	0.750632	0.434828	0.543138	0.507249
RER1	1.03677	1.04437	0.934136	1.19946	0.950684	0.970402	1.10362	0.954363	1.40257	1.725	0.81324	1.75444	1.55269
PEX10	0.746102	0.659209	0.586555	0.75679	0.616627	0.657637	0.805101	0.673101	0.963262	1.46391	0.509722	1.44399	1.2156
PLCH2	0.343686	0.282348	0.360438	0.27972	0.306298	0.326366	0.474896	0.371046	0.285026	0.386017	0.301781	0.110494	0.228227
PANK4	0	0	0	0	0	0	0	0	0	0	0	0	0
HES5	0.383988	0.418727	0.431493	0.32982	0.509789	0.445722	0.502511	0.388202	0.359739	0.307575	0.312853	1.42386	0.315202
TNFRSF14-AS1	0.890844	1.05953	0.759322	1.68679	0.738709	0.554619	0.606922	0.465167	1.0134	0.826738	0.56006	0.409594	2.81361
TNFRSF14	0.309592	0.373926	0.395	0.638877	0.337124	0.21228	0.298137	0.177281	0.234385	0.330916	0.322323	0.092779	0.54226
FAM213B	1.47924	1.43253	1.52861	1.92419	1.29254	1.20935	1.21606	1.53124	1.81781	2.04965	1.23578	1.17404	1.6855
MMEL1	0.293139	0.270193	0.32931	0.219147	0.271139	0.215015	0.264813	0.329158	0.278034	0.264618	0.220459	0.203062	0.280576
TTC34	0.821155	0.716981	0.855017	0.752037	0.698337	0.762425	0.758226	0.676249	1.36674	0.818715	0.758019	1.09632	0.657388
ACTRT2	0.248164	0.238712	0.270633	0.212156	0.259984	0.229758	0.354221	0.211599	0.472644	0.220052	0.268512	0.108943	0.152618
LINC00982	0.647006	0.690093	0.679702	0.582446	0.645626	0.616453	0.858909	0.561268	0.653637	0.406999	0.763858	0.188239	0.445626
PRDM16	0.0704417	0.109779	0.0601649	0.0528589	0.0606034	0.0659539	0.0781928	0.104665	0.0934881	0.023429	0.0756521	0.0196334	0.0651929
MIR4251	0	0	0	0	0	0	0	0	0	0	0	0	0
ARHGEF16	1.68298	2.61144	1.6021	1.39977	1.68877	1.63294	1.85056	1.41105	2.06678	1.2912	1.50456	0.842633	1.19161
MEGF6	0.8171	0.816079	0.838621	0.682726	0.805447	0.734014	0.994681	0.734629	1.84711	1.3206	0.815221	1.08223	0.633576
MIR551A	0.927696	0.89187	0.852594	0.690851	0.786489	0.693921	0.954652	0.593572	1.14141	1.30746	0.735869	0.370459	0.658608
TPRG1L	0.880871	0.898732	0.790629	0.811607	0.928079	0.836431	0.994398	0.857222	1.13965	1.05186	0.745775	0.577989	0.849832
WRAP73	0.638678	0.580221	0.606945	0.592075	0.55238	0.523363	0.724712	0.524883	0.69896	0.703686	0.696743	0.205402	0.874363
TP73	0.356882	0.264164	0.292	0.361343	0.312791	0.30411	0.365503	0.263851	0.264646	0.326287	0.331483	0.177226	0.3399
TP73-AS1	0.515018	0.447922	0.38348	0.482289	0.420301	0.386609	0.551773	0.408969	0.409188	0.694672	0.472269	0.476195	0.614529
CCDC27	0.97923	0.81869	0.937712	0.746001	0.758244	0.686085	0.809955	0.698398	0.626723	0.672168	0.871922	0.361023	0.631007
SMIM1	1.03317	0.763976	0.729965	0.641176	0.653072	0.602747	0.747996	0.668953	0.683783	0.717395	0.585077	0.432881	0.498297
LRRC47	0.99319	0.87384	0.85043	0.76359	0.769889	0.651586	0.786425	0.602002	0.80508	0.901896	0.816474	0.656444	0.839853
CEP104	1.68744	1.58174	1.73943	1.48728	1.39717	1.33261	1.36688	1.33683	1.5666	1.35362	1.7497	0.80928	1.42653
DFFB	0.782788	0.822326	0.72683	0.835926	0.786117	0.693784	0.724232	0.743187	0.788757	0.88347	0.72493	0.465025	0.824916
C1orf174	1.01149	0.909537	1.0607	0.962688	0.874869	0.822187	0.864692	0.855168	0.973578	0.898039	0.988407	0.464184	1.04695
LINC01134	0.871485	0.849476	0.877082	0.920485	0.875503	0.78156	0.760705	0.78125	0.800907	0.778293	0.834382	0.683016	0.632613
LINC01346	1.23469	1.07525	1.48056	1.00992	1.08564	0.998381	1.32007	0.905863	0.945541	0.980052	1.10182	0.519457	1.12093
LINC01345	1.12958	0.930271	1.05368	0.949361	1.14597	0.983013	1.22597	0.816199	0.845634	0.944478	1.03138	0.626744	0.783265
LINC01777	0.774654	0.629664	0.679777	0.657551	0.644244	0.621377	0.790005	0.624594	0.53241	0.772232	0.733112	0.378028	0.4699
LINC01646	1.02878	0.919617	0.929454	0.997308	0.958029	0.922822	1.12137	0.810151	0.948154	1.33852	1.05873	0.577464	0.669447
AJAP1	0.210093	0.214243	0.210964	0.209004	0.230256	0.268741	0.235618	0.183322	0.238236	0.252848	0.204503	0.126342	0.192329
MIR4417	1.39489	1.16312	1.19588	1.29724	1.18768	1.10806	1.40371	1.1883	1.12601	1.35271	1.22848	0.823262	1.19184
MIR4689	0.249386	0.199632	0.211477	0.21453	0.198567	0.180256	0.237359	0.210438	0.241927	0.197637	0.213722	0.0822395	0.231142
NPHP4	0.344788	0.272297	0.279731	0.308662	0.276409	0.254786	0.342354	0.286913	0.327736	0.278525	0.292952	0.157908	0.299045
KCNAB2	1.29969	1.16879	1.20712	1.35087	1.08897	1.04617	1.23609	0.912628	1.08674	1.17718	1.30985	0.921561	1.30774
CHD5	0	0	0	0	0	0	0	0	0	0	0	0	0
RPL22	1.11142	1.04512	1.20655	0.932923	0.943322	0.896522	1.00378	0.726286	1.19047	1.15638	1.07995	0.532914	1.13904
RNF207	2.93054	2.79666	2.23042	2.57596	2.42437	2.71883	2.7655	2.61253	4.32555	2.07855	1.86099	1.93338	2.50118
ICMT	1.26423	1.17428	1.11358	1.1754	1.28011	1.21207	1.37599	1.09024	1.76988	1.63884	1.07941	2.50351	2.04239
LINC00337	2.05901	1.96086	2.07642	1.77599	1.97744	1.70318	2.13988	1.52986	2.09537	1.75632	1.81067	1.40653	2.22945
HES3	0.650492	0.75347	0.736332	0.57686	0.573588	0.581957	0.643148	0.527527	0.572872	0.43477	0.559821	0.271924	0.446666
GPR153	0.814122	0.633759	0.802404	0.739182	0.63396	0.697758	0.733269	0.691814	0.983734	0.864978	0.609984	0.428518	0.457404
ACOT7	0.512072	0.391337	0.508225	0.453225	0.4212	0.484955	0.511043	0.552193	0.573285	0.550329	0.368843	0.485789	0.535928
HES2	1.20954	1.27131	1.34265	1.08385	1.33676	1.07003	1.18037	0.882841	1.18332	1.37367	1.13239	1.61732	0.90109
ESPN	0.870728	0.723469	0.855647	0.702778	0.765877	0.702643	0.796421	0.655093	0.912804	0.986509	0.653433	0.900902	0.570438
MIR4252	1.43011	0.999592	1.60588	0.982042	1.49645	0.784684	1.09312	0.677484	0.990932	1.129	1.26898	0.387464	0.770191
TNFRSF25	0.917584	0.980552	1.02808	0.741785	0.763374	0.496959	0.513467	0.570215	1.3987	1.20643	0.805408	0.30207	0.597859
PLEKHG5	0.66312	0.648403	0.546968	0.613022	0.610418	0.419981	0.577339	0.4849	1.43073	1.22609	0.508446	0.595652	0.466201
NOL9	1.33976	1.229	1.33808	1.2017	1.22174	1.07699	1.24792	1.1841	1.54377	1.62002	1.23589	0.955492	1.70702
TAS1R1	1.92297	1.8756	2.06677	1.61824	1.72665	1.45755	1.72759	1.18352	1.50656	1.88523	1.80358	0.942876	1.5626
ZBTB48	0.81446	0.85217	1.00778	0.750981	0.86008	0.644172	0.678938	0.498874	0.715145	0.688787	0.762034	0.527184	0.586402
KLHL21	0.914595	0.879404	0.770379	0.774286	0.721032	0.71131	0.948636	0.555207	1.01888	0.829647	0.738165	0.60556	0.856781
PHF13	1.39133	1.53403	1.46487	1.16221	1.4564	1.08767	1.03116	1.0463	1.16406	1.20193	1.36816	0.754296	1.20071
THAP3	1.54472	1.60931	1.49888	1.6971	1.58802	1.46454	1.51051	1.47534	1.59672	1.61975	1.31705	0.929656	1.48278
DNAJC11	1.38965	1.29686	1.36072	1.16986	1.18823	1.03462	1.33839	1.0705	1.71896	1.49262	1.47546	0.688877	1.32911
LINC01672	1.70717	1.65841	1.58847	1.45764	1.52746	1.50039	1.4235	1.40906	1.57719	1.61389	1.53749	1.01581	1.07173
CAMTA1	0.700096	0.758035	0.790748	0.802571	0.725784	0.685793	0.691444	0.689015	0.678923	0.715897	0.732693	0.840373	0.663154
VAMP3	0.342984	0.389949	0.361074	0.339046	0.371634	0.344733	0.338891	0.402747	0.372027	0.342773	0.39745	0.226559	0.326787
PER3	0.69556	0.814933	0.720529	0.70317	0.736812	0.601182	0.700407	0.752657	0.781879	0.735579	0.794499	0.56674	0.977046
UTS2	0.890465	0.87975	0.952283	0.703021	0.812698	0.733144	0.813412	0.728494	0.856684	0.606884	1.05152	0.49349	0.69724
TNFRSF9	2.01729	1.63323	2.04066	1.58251	1.49062	1.45496	1.48706	1.35952	1.61738	1.5295	1.8497	0.945505	1.57741
PARK7	1.94425	2.19805	2.06417	1.9766	1.96419	2.12701	2.36489	2.30255	2.51026	2.39538	1.91369	2.78203	2.24483
ERRFI1	0.33655	1.06644	0.355721	0.366198	0.415416	0.685131	0.603225	0.503358	4.30504	0.473407	0.383051	1.41621	0.448477
LINC01714	1.6328	1.6967	1.55218	1.34046	1.6621	1.68068	1.69604	1.32445	2.57528	1.20151	1.38532	3.85719	1.07663
SLC45A1	1.41934	1.39266	1.33118	1.28813	1.3473	1.57259	1.36061	1.3087	1.89975	1.06813	1.24595	1.01266	1.03299
RERE	0.257001	0.288718	0.236848	0.320415	0.208728	0.283837	0.307407	0.357146	0.337914	0.394194	0.204311	0.128051	0.603972
SNORD128	1.36949	1.33931	1.39851	1.51061	1.1884	1.20685	1.29129	1.12517	1.41241	1.22382	1.34618	1.06491	1.56878
ENO1	1.98006	2.60465	1.49058	2.57001	1.69845	2.53102	3.00368	2.32329	7.08254	3.1204	1.75954	3.98568	4.86304
MIR6728	1.26286	1.56579	0.868006	1.58301	0.957099	1.41216	1.74968	1.36892	3.79567	1.56968	1.11302	2.913	2.66931
ENO1-AS1	1.46452	1.65527	1.25961	1.73882	1.2425	1.64838	1.63737	1.55497	2.53046	1.34418	1.07827	2.72431	2.13982
CA6	1.52006	1.43911	1.64138	1.3609	1.39966	1.18166	1.3823	1.05173	1.13316	1.12124	1.52137	1.10115	0.941187
SLC2A7	1.25465	1.45388	1.33797	1.41751	1.27411	1.20468	1.11373	0.922307	1.44301	1.28441	1.24771	0.782471	1.91416
SLC2A5	1.38774	1.1856	1.51506	1.73359	1.35037	1.18877	1.18217	1.05953	0.931992	1.42426	1.40882	0.83367	4.93843
GPR157	1.42256	1.34413	1.47581	1.41909	1.49735	1.26601	1.53747	1.32852	1.59152	1.20065	1.39792	1.13774	1.16532
MIR34AHG	1.37761	1.51578	1.33169	1.46179	1.24266	1.27088	1.21612	1.26061	1.37871	1.0655	1.35115	0.866025	2.35854
MIR34A	1.02715	1.04287	1.0527	1.03588	0.895871	0.895133	0.896538	0.85943	1.00132	0.76454	1.00693	0.518169	1.45031
LINC01759	1.34202	1.86095	1.50457	1.74765	1.72722	1.5169	1.60069	1.54292	1.9039	1.15263	1.30814	1.66797	1.612
H6PD	2.32397	2.91491	2.39928	2.37057	1.96997	1.9984	2.11285	1.79573	1.91777	2.23867	1.92384	3.87277	2.07518
SPSB1	1.07198	1.26546	1.09484	1.19727	1.23257	1.24935	1.12297	1.22865	1.01305	0.884154	1.15643	0.710508	1.01287
SLC25A33	2.21749	3.01368	2.12854	1.696	1.81206	1.159	1.18896	1.31823	1.68182	1.65903	2.00216	0.958041	1.75091
TMEM201	1.67343	1.76316	1.49889	1.66462	1.44785	1.29991	1.62212	1.66032	1.7754	1.39287	1.3892	1.05001	2.21096
PIK3CD	2.13415	1.72623	1.97876	2.43854	1.67504	1.56755	1.7437	1.49983	1.57708	1.7803	1.8431	1.43771	2.44318
PIK3CD-AS1	1.89392	1.44457	1.68296	3.16058	1.44116	1.41832	1.4398	1.21367	1.33066	1.44698	1.65093	1.184	2.77247
PIK3CD-AS2	2.22034	2.15672	2.18733	2.59856	1.91548	1.8961	1.81159	1.57	1.90346	1.84239	1.96705	1.31683	2.27343
CLSTN1	0.513388	0.524603	0.667358	0.694299	0.468244	0.412937	0.485582	0.350159	0.662028	0.508606	0.575479	0.213681	1.26064
CTNNBIP1	0.868768	0.741598	0.811834	0.82953	0.767587	0.680205	0.688953	0.716339	0.732109	0.794295	0.81081	0.444761	0.709313
LZIC	1.96051	2.08651	1.99873	1.66785	1.65813	1.3202	1.4576	1.48415	1.67586	1.86284	2.13639	0.876617	1.64639
NMNAT1	2.05391	2.60804	1.82333	2.20025	2.02155	1.86544	2.00805	1.82373	2.11756	2.52529	1.87362	1.78165	2.31142
MIR5697	2.6171	2.40615	2.79339	2.09166	2.05078	1.9331	1.93364	2.14331	2.49642	2.05397	2.67487	1.87427	2.03174
RBP7	2.4197	2.22771	2.41288	1.96851	2.18147	1.91921	1.92197	2.16523	1.91327	2.29779	2.34545	1.23028	1.71368
UBE4B	1.64434	1.49857	1.78084	1.32899	1.57843	1.11085	1.27357	1.27506	1.0722	1.23072	1.58696	0.551733	1.31421
KIF1B	1.43422	1.52357	1.44477	1.29475	1.38825	1.23796	1.12065	1.21437	0.954367	1.43777	1.37731	0.887104	1.27876
RNU6-2	0.596693	0.632158	0.759368	0.590994	0.580691	0.559681	0.535803	0.613574	0.516248	0.670185	0.697023	0.431383	0.452241
PGD	2.03055	2.14395	1.88346	1.86031	2.01524	3.19068	1.9132	1.85791	1.82056	2.16418	1.99201	1.18287	1.74233
CENPS-CORT	2.53107	2.69819	2.32999	2.37787	2.54787	2.92899	3.06537	3.14616	3.61183	2.7298	2.15891	2.01959	2.31562
CENPS	2.53107	2.69819	2.32999	2.37787	2.54787	2.92899	3.06537	3.14616	3.61183	2.7298	2.15891	2.01959	2.31562
CORT	1.63348	1.5148	1.77709	1.36468	1.41085	1.31028	1.53551	1.32783	1.71527	1.70831	1.60859	1.61969	1.39928
DFFA	2.10015	1.86389	2.26165	1.75271	1.75769	1.64719	1.77192	1.77289	2.37051	1.6492	2.01626	1.24255	2.81456
PEX14	1.76583	1.92228	1.60137	1.81005	1.70725	1.76988	1.76135	1.56502	1.78973	1.5738	1.5752	1.31628	1.95219
CASZ1	0.100732	0.0754844	0.155773	0.0703703	0.0950316	0.0748452	0.0642779	0.344877	0.111049	0.174847	0.0994107	0.0590579	0.122384
C1orf127	1.14211	1.01446	1.24253	0.985528	1.06675	0.880673	0.935373	1.01045	0.692793	0.91166	1.07852	0.528236	0.89079
TARDBP	2.56003	2.57866	2.14814	2.32604	2.13325	2.08386	2.23222	1.98593	2.22961	2.54294	2.20514	2.90758	2.54065
MASP2	2.13381	2.10424	1.96071	1.70064	1.62838	1.47667	2.03708	1.49792	1.30097	2.04996	2.06717	3.00993	2.44345
SRM	1.55159	1.52813	1.48779	1.56021	1.27594	1.41754	1.69643	1.39527	1.90867	2.24824	1.41448	4.65033	2.91582
EXOSC10	1.5125	1.49201	1.56937	1.60243	1.36722	1.33921	1.57414	1.40536	2.25623	1.6047	1.63679	1.10759	1.64083
MTOR	0.904628	0.869438	1.04842	0.846459	0.867457	0.786583	0.978859	0.859665	0.935362	0.888209	1.05612	0.559828	1.0147
MTOR-AS1	0.814574	0.715085	0.967237	0.684253	0.728284	0.593978	0.659567	0.689982	0.682087	0.687619	0.958513	0.380683	0.566521
ANGPTL7	0.86992	0.864989	0.797741	0.805382	0.765095	0.782375	0.920136	0.83761	0.764135	0.708645	0.910931	0.732323	0.624059
UBIAD1	2.6641	4.32805	2.56999	2.37692	2.60021	2.41097	2.39766	2.11376	1.91896	2.14251	2.64208	1.49766	2.30323
DISP3	1.0164	0.838957	0.842194	0.901864	0.963578	0.954143	1.13907	1.2576	0.849783	0.920079	0.916881	0.581301	0.839404
LINC01647	2.02005	1.64154	1.92548	1.54008	1.79559	1.53525	1.74524	1.58823	1.43691	1.51865	1.88329	1.10092	1.37316
FBXO2	1.54052	1.54494	1.3401	1.31447	1.23455	1.42859	2.12055	2.65085	3.16482	1.45725	1.20046	1.63407	0.952323
FBXO44	1.6966	1.52086	1.59537	1.40122	1.18516	1.43556	1.53807	1.49482	1.52767	1.26283	1.21742	1.01657	1.26794
FBXO6	2.03173	1.72018	1.79556	1.80986	1.77299	1.49376	1.56126	1.5426	2.17168	1.58028	1.55138	1.02488	1.82143
MAD2L2	1.2867	1.04724	1.2743	1.1339	1.03273	0.860074	1.13182	1.03842	1.44874	0.95962	0.959381	0.578357	1.1296
DRAXIN	2.25411	1.87653	2.00039	1.8034	1.88463	1.7229	1.91306	1.77968	2.10027	1.75786	1.84978	1.17656	1.60572
AGTRAP	1.53585	1.44507	1.36695	1.26707	1.337	1.31299	1.62328	1.24205	1.418	1.19032	1.41506	1.68216	1.00582
C1orf167	2.31246	1.82476	2.28975	1.82933	1.95413	1.68123	1.90806	1.56279	1.62068	1.53417	1.9355	2.07467	1.59448
MTHFR	0.627924	0.509504	0.602776	0.546803	0.512891	0.447559	0.475025	0.45577	0.516179	0.597627	0.531406	0.967845	0.469399
CLCN6	0.93569	0.938278	0.793999	0.828943	0.888803	0.78559	0.866777	0.715366	0.731742	0.719643	0.739924	1.00178	0.626859
NPPA-AS1	0.557188	0.644628	0.520167	0.568541	0.536154	0.450718	0.545572	0.567812	0.609736	0.726079	0.612	0.263487	0.672723
NPPA	1.4831	1.65605	1.34093	1.3187	1.1377	1.17062	1.38141	1.43703	1.62884	1.8428	1.43604	1.16946	2.17967
NPPB	1.5423	1.35694	1.47584	1.34297	1.33595	1.32258	1.59282	1.52297	1.09302	1.42851	1.48011	1.20387	1.1809
KIAA2013	1.28114	1.45985	1.22671	1.27015	1.161	1.03529	1.10775	1.06761	1.34774	1.59511	1.02745	0.826469	1.20277
PLOD1	2.6784	3.26651	2.57567	2.80619	2.13976	2.18069	2.22599	2.63492	2.50877	2.45108	2.11068	2.1797	2.52527
MFN2	1.35006	1.37694	1.33537	1.22548	1.2587	1.13854	1.34157	1.17569	2.10756	1.62357	1.1628	1.28001	1.7502
MIIP	3.00934	2.48283	2.30196	2.61488	2.25574	2.22338	2.49405	2.36946	2.72679	2.83357	1.93667	2.68289	3.21079
MIR6729	1.8047	1.52043	1.81622	1.69134	1.51255	1.43916	1.54168	1.22342	1.7564	1.62198	1.45079	0.820161	1.94622
TNFRSF8	1.4766	0.96851	1.11875	1.80324	0.967104	1.04619	1.07455	1.09935	0.920346	0.901169	1.22453	0.738184	1.18041
MIR7846	1.53112	1.07612	1.31317	1.77104	1.25072	1.17803	1.41037	1.0578	1.47541	1.04099	1.15816	0.715739	1.55438
TNFRSF1B	1.53112	1.07612	1.31317	1.77104	1.25072	1.17803	1.41037	1.0578	1.47541	1.04099	1.15816	0.715739	1.55438
MIR4632	1.56504	1.32077	1.38155	1.55226	1.30979	1.22758	1.41704	1.35205	1.27694	1.45095	1.38335	0.718971	1.56957
VPS13D	1.85748	1.64531	1.87321	1.65106	1.77497	1.40991	1.42182	1.24934	1.60908	1.27445	1.77285	1.03999	1.26314
SNORA59B	0.677194	0.669628	0.746273	0.601101	0.621113	0.670065	0.633989	0.895385	0.799142	0.710585	0.647722	0.436666	0.705088
SNORA59A	0.677194	0.669628	0.746273	0.601101	0.621113	0.670065	0.633989	0.895385	0.799142	0.710585	0.647722	0.436666	0.705088
DHRS3	1.8712	1.75494	1.50215	1.18657	1.30843	2.06121	1.46298	1.75285	2.72477	1.21584	1.49221	1.11169	0.940096
MIR6730	1.16956	1.17538	0.974837	0.92176	0.887567	1.23291	0.962317	1.03746	1.2037	0.953316	0.983268	0.694134	0.843925
AADACL4	2.04977	1.75016	1.84594	1.68916	1.66528	1.75037	1.88369	1.55356	1.61791	1.771	1.97252	1.04464	1.52547
AADACL3	1.08878	0.856263	1.01387	0.803119	0.906589	0.878763	0.951853	0.714977	0.764181	0.673006	1.13127	0.612	0.720808
C1orf158	2.178	1.56563	2.03062	1.5833	1.57815	1.57062	1.83477	1.90691	1.72458	1.27077	1.86859	1.12318	1.38062
PRAMEF12	0.270074	0.249229	0.268718	0.286662	0.237006	0.274903	0.336892	0.249796	0.213088	0.244892	0.270738	0.177673	0.200164
PRAMEF1	0.609539	0.452903	0.700651	0.451105	0.590942	0.424517	0.463005	0.594109	0.513313	0.340724	0.709045	0.160799	0.31271
LINC01784	0.766714	0.554293	1.11651	0.498768	0.794931	0.415609	0.458139	0.251038	0.599695	0.251085	1.08239	0.131678	0.34067
PRAMEF11	0.729561	0.478486	1.10957	0.426878	0.818131	0.372119	0.354393	0.161079	0.574546	0.212514	1.03939	0.109206	0.182761
HNRNPCL3	1.25265	0.942918	1.47205	0.935601	1.14192	0.869922	1.01735	0.631561	1.12099	0.627911	1.23788	0.358999	0.622389
HNRNPCL1	1.25265	0.942918	1.47205	0.935601	1.14192	0.869922	1.01735	0.631561	1.12099	0.627911	1.23788	0.358999	0.622389
HNRNPCL4	1.25265	0.942918	1.47205	0.935601	1.14192	0.869922	1.01735	0.631561	1.12099	0.627911	1.23788	0.358999	0.622389
PRAMEF2	1.60252	1.16269	1.70535	1.17098	1.39687	1.0784	1.23946	0.81832	1.46635	0.739414	1.53397	0.344885	0.760186
PRAMEF4	0.55647	0.395971	0.626122	0.349972	0.720743	0.280445	0.214143	0.147702	0.464506	0.20026	0.630013	0.0486761	0.133494
PRAMEF8	0.139786	0.0733237	0.203237	0.0898708	0.170672	0.0456768	0.0380845	0.048245	0.0710674	0.0129157	0.219969	0.016716	0.00897751
PRAMEF7	0.139786	0.0733237	0.203237	0.0898708	0.170672	0.0456768	0.0380845	0.048245	0.0710674	0.0129157	0.219969	0.016716	0.00897751
PRAMEF6	0.0404427	0.0208466	0.0611495	0.0258695	0.0610901	0.0074657	0.00198696	0.00561114	0.012517	0	0.0654249	0	0
PRAMEF9	0.0388617	0.0195825	0.056705	0.0237216	0.0570939	0.0074657	0.00198696	0.00561114	0.012517	0	0.0622082	0	0
PRAMEF27	0.0388617	0.0195825	0.056705	0.0237216	0.0570939	0.0074657	0.00198696	0.00561114	0.012517	0	0.0622082	0	0
PRAMEF22	0.0975901	0.0986934	0.0683549	0.049324	0.0778401	0.0312884	0.114936	0.108612	0.0832635	0.0645786	0.0562059	0.00998754	0.0272536
PRAMEF25	0.119032	0.0827732	0.212288	0.0718719	0.161423	0.0254799	0.035224	0.00761128	0.0171708	0.029975	0.237562	0.00961958	0.0202668
PRAMEF26	0.111751	0.0774576	0.197955	0.0659826	0.149645	0.0242727	0.0328126	0.00548361	0.0171708	0.029975	0.223396	0.00961958	0.0202668
PRAMEF5	0.00107145	6.31791e-05	0.0109484	0.000194701	0.00671903	0.000250948	0.000935041	0	0.00889489	0	0.00449297	0	0
PRAMEF36P	0.0432449	0.0202072	0.0746074	0.0247192	0.0540533	0.015721	0.00705587	0.0114438	0.0752398	0.0143924	0.0758211	0.00672845	0.0117003
PRAMEF34P	0.0432449	0.0202072	0.0746074	0.0247192	0.0540533	0.015721	0.00705587	0.0114438	0.0752398	0.0143924	0.0758211	0.00672845	0.0117003
HNRNPCL2	1.25323	0.994981	1.23169	0.996801	1.11204	0.95079	0.400105	0.783606	1.05155	0.882985	1.38364	0.625693	0.684461
PRAMEF18	0.00298482	0.00205256	0.0113932	0.0013154	0.00614067	0.000549489	0	0	0	0	0.0108799	0	0
PRAMEF15	0.00437463	0.00253727	0.00976328	0.00207006	0.00663454	0.000923748	0	0	0	0	0.00771556	0	0
PRAMEF14	0.00214148	0.000468536	0.00147506	0.00113861	0.000852077	0.0014343	0	0.000885969	0	0	0.00180069	0	0
PRAMEF13	0.00214148	0.000468536	0.00147506	0.00113861	0.000852077	0.0014343	0	0.000885969	0	0	0.00180069	0	0
PRAMEF19	0.0145423	0.0105216	0.0180182	0.0100427	0.0167666	0.00864905	0.00610852	0.00605412	0.0058688	0.0149875	0.0163752	0.00672845	0.00313378
PRAMEF17	0.074239	0.0250978	0.0322348	0.0201547	0.0269511	0.065015	0.0120017	0.0134372	0.00437867	0	0.0249882	0.0200014	0.0145515
PRAMEF20	0.0461635	0.0120055	0.0230996	0.0172264	0.0167785	0.04397	0.0207001	0.0103363	0.0256301	0	0.0341606	0	0.00513735
PRAMEF10	0	0	0	0	0	0	0	0	0	0	0	0	0
PRAMEF33	0	0	0	0	0	0	0	0	0	0	0	0	0
LRRC38	1.61175	1.41416	1.69998	1.32384	1.5312	1.27119	1.6889	1.18584	1.51199	1.27222	1.77993	1.16134	1.07639
PDPN	0.442441	0.34771	0.466796	0.362423	0.378609	0.337425	0.471482	0.357569	0.280418	0.347071	0.449087	0.408438	0.274424
PRDM2	1.2112	0.921857	1.19457	1.34273	1.19547	1.05293	1.13524	1.12199	0.941644	1.11855	1.34241	0.949657	2.02492
KAZN	1.02344	0.7357	0.885417	0.934488	0.808139	0.786741	0.940018	0.733918	0.625692	0.768441	0.961455	0.373928	0.765863
TMEM51-AS1	0.959176	0.95145	0.80971	0.9916	0.815214	0.825634	0.81845	0.770752	1.20851	0.870202	0.825868	0.448966	0.779708
TMEM51	1.21632	1.31464	1.07911	1.32055	1.22545	1.26819	1.2518	1.55147	1.04918	1.13354	1.03093	1.01416	0.944809
C1orf195	1.88373	2.09626	1.81468	2.14094	1.6764	2.08209	1.60844	2.38935	2.05094	1.80719	1.80367	3.42184	1.47448
FHAD1	2.03731	2.05157	2.04516	2.24634	2.02764	1.88735	1.74887	1.9286	1.89358	1.71277	2.06754	1.42462	1.4808
EFHD2	0.714055	0.773634	0.710093	0.715509	0.705634	0.71439	0.706454	0.70558	0.922364	0.612064	0.69922	0.406283	0.550749
CTRC	2.52952	2.36679	2.07456	2.53379	2.16203	2.74847	2.42325	1.89224	2.26529	2.07046	2.14012	2.73527	2.69243
CELA2A	1.92482	1.57324	1.86587	1.55148	1.81715	1.41951	1.66222	1.49703	1.3158	1.19371	1.71235	1.47392	1.26558
CELA2B	1.89682	1.43153	1.78795	1.49169	1.56873	1.2749	1.32005	1.39545	1.1957	1.25809	1.91876	0.769277	1.22287
CASP9	1.8699	1.5624	2.00761	1.63701	1.70137	1.38828	1.51763	1.38848	1.61133	1.08399	1.84748	0.695947	1.72852
DNAJC16	1.46574	1.49914	1.31503	1.43554	1.49434	1.47436	1.51263	1.61768	1.33265	1.10883	1.30219	2.07891	1.81106
AGMAT	1.40879	1.54983	1.64213	1.41194	1.1424	1.15973	1.25275	1.17414	1.47637	1.14242	1.56915	0.686854	1.56098
DDI2	1.91088	2.485	1.91953	1.74233	1.97991	1.77781	1.92502	2.04828	2.22705	1.74781	1.71388	4.62844	1.63677
RSC1A1	0.793079	0.858337	0.849964	0.713296	0.693014	0.664622	0.747092	0.766933	0.780068	0.811706	0.899521	1.7494	0.762151
PLEKHM2	2.19615	2.05143	2.20401	2.45985	2.02738	1.85217	2.36596	1.91474	1.78049	1.83743	2.07363	4.24586	2.88479
SLC25A34	0.435635	0.438497	0.520319	0.411827	0.349396	0.345006	0.459253	0.412533	0.463933	0.466971	0.383354	0.217912	0.612821
TMEM82	1.33075	1.28041	1.3489	1.09001	1.16299	1.1041	1.42308	1.12876	1.35425	1.19481	1.16957	0.785599	1.12645
FBLIM1	1.73333	1.85585	1.88465	1.28492	1.44349	1.52566	1.4746	1.7855	1.17912	1.38086	1.43877	1.07082	1.0211
UQCRHL	2.60006	2.52113	2.55662	2.12454	2.19633	2.07534	2.1611	2.11136	1.90885	2.22344	2.32572	1.98169	1.93994
SPEN	1.18587	1.2102	1.27063	1.34553	1.10786	0.998545	1.02958	1.02579	1.06156	1.22098	1.09976	0.632448	1.78
ZBTB17	0.271631	0.220897	0.24235	0.296164	0.236832	0.285938	0.357136	0.291698	0.350683	0.334332	0.243413	0.0758527	0.427812
C1orf64	2.08775	1.97837	1.96945	1.96498	1.75053	1.64023	1.92776	1.6874	1.7329	1.74779	1.77935	1.32861	1.35178
HSPB7	1.5444	1.5398	1.14761	1.62424	1.04962	1.29356	1.41901	1.14494	1.26567	1.28247	0.934125	1.03647	1.13647
CLCNKA	0.801494	0.746749	0.748359	0.660424	0.671764	0.571445	0.800617	0.543307	0.549305	0.844657	0.623072	0.193916	0.533398
CLCNKB	0.906038	0.820676	0.843832	0.521504	0.708491	0.527218	0.545215	0.467812	0.52528	0.603733	0.632618	0.522033	0.546177
FAM131C	1.00662	0.739098	1.06056	0.7661	0.901101	0.76042	0.845013	0.648348	1.09004	0.570165	0.82363	0.303674	0.632934
EPHA2	2.33167	2.6299	2.43461	2.03578	2.00134	2.46096	3.06011	2.11295	5.53125	4.22692	1.92569	3.78735	1.53291
ARHGEF19	2.03821	1.57566	1.71656	1.68536	1.75503	1.55613	1.72545	1.68586	2.65428	1.76341	1.61222	0.915857	1.32953
RSG1	2.30865	2.20697	2.2313	2.14417	2.12758	2.08584	2.61529	2.94277	2.57397	2.89173	1.73658	4.02051	1.72185
FBXO42	0.659139	0.714146	0.605645	0.720789	0.68196	0.692279	0.7126	0.983264	2.26973	0.578055	0.612536	0.538144	0.961891
SZRD1	2.0245	2.35592	2.08999	1.78993	2.20746	1.77971	1.8523	1.99035	1.92164	1.64737	1.81936	1.53674	1.80945
SPATA21	1.94927	1.78334	1.74857	2.06666	1.45016	1.63959	2.18167	1.63519	2.39055	2.6989	1.7888	0.820056	3.91931
NECAP2	1.79755	1.7602	1.82654	1.68699	1.79112	1.59934	1.62337	1.47621	1.39803	1.48775	1.63363	1.0592	1.47336
CROCCP3	1.46633	1.37627	1.48537	1.38796	1.24881	1.29225	1.38296	1.49534	1.7611	1.42646	1.48823	1.01203	1.5389
LINC01783	0.949852	0.704152	0.92061	0.507165	0.813447	0.519624	0.306398	0.265327	0.491947	0.355248	0.810227	0.315869	0.281912
FAM231B	0.808507	0.57128	0.751668	0.428631	0.670462	0.420548	0.238559	0.203766	0.391307	0.239205	0.696854	0.274868	0.240697
MIR3675	0.854119	0.720568	1.02645	0.69671	0.824889	0.566792	0.237777	0.307465	0.301418	0.14366	1.10415	0.145739	0.193164
NBPF1	0.701176	0.658448	0.683367	0.607245	0.690033	0.676681	0.62283	1.10346	0.790912	0.645213	0.758129	0.527316	0.481356
CROCCP2	1.44411	1.36192	1.2359	1.3069	1.51817	1.39979	1.60731	1.25912	1.75814	1.13769	1.27953	1.73591	1.05296
MST1P2	0.765334	0.743496	0.656669	0.646447	0.736055	0.705646	0.603501	0.615815	0.685274	0.64129	0.694802	0.496643	0.484619
FAM231C	0.398955	0.270378	0.318851	0.183405	0.186601	0.155218	0.100929	0.128022	0.208801	0.071874	0.265056	0.0355346	0.139928
FAM231A	0.398955	0.270378	0.318851	0.183405	0.186601	0.155218	0.100929	0.128022	0.208801	0.071874	0.265056	0.0355346	0.139928
ESPNP	0.869361	0.793225	1.0368	0.650865	1.0437	0.688912	0.691783	0.513204	0.671106	0.862025	0.854865	0.372167	0.396385
MST1L	0.248186	0.274046	0.410703	0.137659	0.293366	0.148005	0.113829	0.0885767	0.194885	0.0653059	0.386442	0.0503319	0.0360642
CROCC	1.76278	1.3742	1.61995	1.0689	1.46787	1.12831	1.6136	1.55006	1.37165	1.28906	1.50332	1.01555	1.21051
MFAP2	0.960364	0.837583	0.899699	0.725074	0.782401	0.805508	0.860453	1.51642	1.771	0.743645	0.686522	0.562772	0.740202
ATP13A2	1.60422	1.25045	1.56348	1.16797	1.37887	1.1711	1.35001	1.33646	1.45074	1.21809	1.55913	0.777924	1.36034
SDHB	1.75553	1.57117	1.6023	1.7152	1.4517	1.61032	1.77036	1.6327	1.78948	2.07471	1.74559	1.23065	1.8
PADI2	1.21292	0.986968	1.14995	1.28298	1.09867	1.04266	1.19834	1.08294	0.965463	0.970354	1.24412	0.632632	0.972178
PADI1	1.63432	1.39022	1.66622	1.77764	1.50748	1.68807	1.67323	1.31083	1.21908	1.27982	1.42334	1.72511	1.86183
PADI3	1.20122	0.954375	1.191	1.24203	1.17609	1.26429	1.23692	1.23539	1.10874	1.19387	1.15581	1.73954	0.831017
MIR3972	1.08639	0.835202	1.04776	0.933776	1.01676	1.00375	1.00004	0.955557	0.853818	1.04694	0.975261	0.561037	0.862753
PADI4	2.60725	1.80003	2.31837	1.93796	2.38347	2.0304	2.36321	1.87864	1.7442	1.85144	2.56161	1.70908	1.62978
PADI6	2.03002	1.66845	2.09816	1.69092	2.24362	1.76473	2.24721	1.79948	1.99463	1.54898	2.01543	3.36031	1.46114
RCC2	0.683508	0.533419	0.53328	0.640785	0.654775	0.568198	0.729326	0.652127	1.34845	1.08589	0.538306	0.384783	1.06378
ARHGEF10L	1.95293	2.03217	2.18981	2.39357	2.14693	1.81225	1.93667	2.07401	1.71474	1.87716	2.08194	1.02491	1.89528
ACTL8	2.40671	1.94439	2.22519	2.09704	2.21846	2.16419	2.76495	2.40626	2.22072	2.23451	2.26059	1.34154	1.56373
LINC01654	1.43057	1.2482	1.50466	1.31039	1.32657	1.27829	1.9544	1.46306	1.34515	1.41231	1.41406	0.827783	1.00486
IGSF21	0.609941	0.487453	0.508711	0.575817	0.607648	0.531958	0.53154	0.459173	0.406322	0.613915	0.553038	0.470413	0.308472
KLHDC7A	0.90755	0.736993	0.941047	0.739954	0.803429	0.649542	0.705347	0.544092	0.596875	0.678494	0.778665	0.374953	0.560818
PAX7	0.365683	0.306191	0.370447	0.31166	0.344718	0.319615	0.373641	0.230359	0.232138	0.298935	0.372386	0.157435	0.342391
TAS1R2	1.85139	1.48274	1.58541	1.5292	1.52734	1.51839	1.76275	1.65595	1.21211	1.47978	1.66581	0.880533	1.23845
ALDH4A1	1.58782	1.78527	1.34575	1.4177	1.35101	1.4085	1.57505	1.52881	1.46199	1.6347	1.36334	0.719734	1.83889
MIR4695	1.13718	1.25671	1.06607	1.07596	1.06951	1.06979	1.14404	1.21031	0.984972	1.16122	1.09219	0.877274	1.04627
MIR1290	2.0166	3.2366	1.74024	1.88736	1.8202	1.94204	1.87624	2.02032	1.42112	2.02021	1.85	1.3224	1.79758
IFFO2	1.48642	1.34594	1.07788	1.21099	1.01751	1.21492	1.0033	1.20137	0.961199	1.21483	0.970896	0.727881	1.42677
UBR4	0.536335	0.486207	0.439052	0.533834	0.427805	0.505831	0.566986	0.594129	0.775162	0.824446	0.484105	0.513938	0.979794
EMC1	0.910638	0.925152	0.879299	0.825638	0.820346	0.820626	0.825531	0.75857	1.18041	0.988515	1.00425	0.677786	1.30074
MRTO4	1.8556	1.82043	1.71599	1.76522	1.80935	1.63004	1.91854	1.54728	1.72029	1.79169	1.59179	1.85626	2.56835
AKR7L	1.61596	1.62613	1.61453	1.16015	1.33112	1.1617	1.45788	1.11276	1.22701	1.11271	1.55118	0.852095	1.34575
AKR7A3	1.71996	1.54574	1.65232	1.41832	1.69008	1.38409	1.35476	1.40817	1.37889	1.52921	1.87396	0.815193	1.31417
AKR7A2	1.56537	1.44987	1.64577	1.37311	1.37377	1.34273	1.47989	1.34995	1.78095	2.116	1.57938	1.39468	1.49402
PQLC2	1.1284	1.08685	1.07206	1.25812	1.05063	1.01467	1.11091	1.08557	1.24336	1.60053	1.03419	1.33468	1.20277
CAPZB	1.38288	1.35456	1.19497	1.30552	1.25366	1.27264	1.33437	1.38002	1.93466	2.0389	1.06131	0.682648	1.54773
MINOS1	2.38265	2.57931	2.30472	2.27973	2.40444	2.2395	2.29108	2.26797	2.04603	2.05754	2.44623	2.47933	2.41584
MINOS1-NBL1	2.38265	2.57931	2.30472	2.27973	2.40444	2.2395	2.29108	2.26797	2.04603	2.05754	2.44623	2.47933	2.41584
RPS14P3	1.87548	1.9508	1.65275	1.81753	1.78265	1.82408	1.98608	1.77807	1.75381	1.95391	1.9227	1.38627	3.16031
NBL1	1.88364	2.0281	1.80272	1.47291	1.82516	1.92348	2.25224	1.5415	1.97767	1.48308	1.80356	3.28879	1.07557
HTR6	1.65957	1.65433	1.61976	1.69421	1.66642	1.72584	2.27144	1.90342	2.50228	1.77895	1.56043	1.85279	1.5102
TMCO4	2.07043	1.65712	2.22363	1.94864	1.58437	1.66921	1.98799	1.95794	2.04119	1.78094	1.9563	0.900639	1.80182
RNF186	1.23179	1.29413	1.26326	1.08257	1.15731	1.07423	1.20733	1.08635	1.37623	1.1813	1.29246	0.611053	0.847855
OTUD3	2.04007	1.91705	1.79163	1.69091	1.77616	1.63464	1.75393	1.72391	1.46225	2.10826	1.70144	3.01174	1.71193
PLA2G2E	1.09514	1.75189	1.21583	0.961969	1.18897	0.905418	1.10145	0.936234	1.33304	0.849241	0.995703	1.21659	0.697369
PLA2G2A	1.26115	2.40564	1.08596	1.12938	1.56466	1.11414	1.38361	1.4767	1.28045	0.987545	1.14661	0.655472	1.04693
PLA2G5	1.98528	1.74597	2.06594	1.89629	1.72429	1.57054	2.18217	1.41244	1.47761	1.28137	1.99715	1.2814	1.27904
PLA2G2D	2.15059	1.80495	2.0383	2.04598	1.80191	1.63421	2.10573	1.92514	1.87157	2.04357	1.87947	2.16982	1.57124
PLA2G2F	1.68619	1.47611	1.57077	1.6406	1.64561	1.40517	1.77829	1.27721	1.48652	1.42057	1.69995	0.964612	1.41206
PLA2G2C	2.45453	1.80062	2.26256	2.04743	2.08529	1.85643	2.15447	1.90405	1.89917	1.8447	2.0554	1.54594	1.57448
UBXN10	1.48274	1.37286	1.07498	1.15473	1.2045	1.11912	1.2129	1.13504	0.920002	1.10608	1.12988	1.30556	0.877099
UBXN10-AS1	1.33246	1.19072	0.912376	0.960399	1.01183	0.972298	1.01856	0.82969	0.838435	0.760815	0.912254	0.96569	0.791614
VWA5B1	1.10385	0.981369	1.08704	1.13142	1.0615	1.02349	1.35256	1.01093	0.954711	0.904872	1.08039	0.557909	0.876688
LINC01141	1.15767	0.984529	1.01634	1.04166	1.12928	1.07404	1.26929	1.06158	1.0153	1.12263	1.01577	0.661622	0.963946
CAMK2N1	0.81555	1.43677	0.799315	0.76059	0.807361	1.05532	0.919502	1.04015	0.975045	0.802097	0.72461	0.524871	0.641706
MUL1	1.31621	1.33019	1.29604	1.41381	1.24599	1.25925	1.38453	1.39431	1.36803	1.58956	1.30449	1.64687	1.61567
FAM43B	1.31067	1.12092	1.13308	0.934704	1.06846	1.00419	1.11016	0.871182	0.882451	1.14425	1.28718	0.623827	0.742513
CDA	2.24663	2.17821	1.94129	1.68554	1.80027	2.10528	2.24836	1.76863	1.76864	1.5511	1.88744	1.55461	1.51778
PINK1	2.01983	1.8814	2.09927	1.69364	1.80608	1.77999	2.11997	1.8688	2.15887	1.59269	1.81212	1.90047	1.32849
MIR6084	1.94511	1.82815	2.00569	1.64645	1.74895	1.7255	2.08943	1.80389	2.11322	1.54233	1.72573	1.86486	1.28107
PINK1-AS	1.95263	1.85082	2.03599	1.6698	1.83613	1.75411	1.80626	1.76558	2.71441	2.76434	1.93257	2.0481	2.42745
DDOST	0.340683	0.364402	0.34942	0.32497	0.27341	0.308424	0.287968	0.270415	0.434383	0.4191	0.338995	0.2571	0.501251
KIF17	1.13004	1.035	1.03433	0.973019	0.86819	0.950867	1.03476	1.10996	1.13469	0.989485	0.897435	0.425601	0.639214
SH2D5	1.66101	1.19518	1.32132	1.1039	1.26172	1.3555	1.44014	1.42723	1.19001	1.2943	1.08679	2.1956	1.04305
HP1BP3	1.14601	1.11337	1.28708	1.05309	0.984551	1.08751	1.10683	1.08059	1.16344	1.19195	1.2055	0.629635	1.07653
EIF4G3	1.14983	1.11381	1.27619	0.993062	0.955755	1.01634	1.0397	1.04617	1.26408	1.09312	1.30089	0.679258	0.855561
MIR1256	0.655487	0.722606	0.782797	0.674928	0.607836	0.647859	0.726152	0.746825	0.785066	0.712921	0.797278	0.462055	0.590743
ECE1	1.72776	1.52835	1.81904	1.65168	1.61025	1.48679	1.55439	1.52726	2.16948	1.74832	1.58629	0.824524	1.90192
NBPF3	1.96148	1.67531	2.1402	1.38453	1.90192	1.35795	1.14053	1.38061	1.33107	1.25419	1.80933	0.724675	0.860647
ALPL	1.74574	1.59313	1.50021	1.41088	1.47403	1.37832	1.70334	1.79174	1.39159	1.65654	1.49061	0.882846	1.28491
RAP1GAP	1.88103	1.41454	1.51574	1.3051	1.358	1.44038	1.92288	1.81003	1.83255	1.76185	1.27779	0.631081	1.27894
USP48	1.34962	1.1555	1.19558	1.43238	1.11676	1.00639	1.20658	1.10987	1.18825	1.27936	1.40687	0.546423	1.88735
LDLRAD2	3.01163	2.57622	2.57785	2.42326	2.2672	2.13306	2.15741	2.12997	1.94051	2.54614	2.53611	1.14076	2.07149
HSPG2	1.94224	1.51316	1.82085	1.49827	1.42673	1.43851	1.51504	1.39364	1.49175	1.96526	1.73808	0.60443	1.46961
CELA3B	2.16007	2.34962	2.2253	1.08189	1.53504	1.1718	1.43069	0.921374	1.21413	0.831168	2.0095	0.580329	0.845402
CELA3A	2.06365	2.1914	2.46301	1.21326	1.64406	1.17313	1.18777	0.892815	1.44001	0.924752	2.25004	0.345779	0.716262
LINC00339	2.53677	2.6692	2.28468	2.85386	2.19833	2.39614	3.00381	3.81414	3.38804	2.48431	1.83477	3.68154	3.61607
LINC01635	2.20633	2.46206	2.09939	2.514	2.02253	2.19535	2.83731	3.53659	3.27016	2.37698	1.68905	3.49953	3.27127
CDC42	2.20159	2.28848	2.11714	2.3166	1.8503	1.85299	1.7601	2.13959	1.47321	1.8408	1.78707	2.19505	1.96974
WNT4	0.923246	0.680767	0.699338	0.855742	0.701386	0.83377	1.0165	0.995352	1.36108	0.846332	0.723444	0.61447	0.750207
MIR4418	1.24374	0.975578	1.08545	1.02962	1.09562	1.20216	1.15232	1.05809	0.896321	1.04055	0.962464	0.413064	1.0618
ZBTB40	2.07134	2.27747	1.93382	1.90355	2.08791	1.92641	2.02473	2.35158	1.60761	2.2068	1.95836	1.52717	1.28613
EPHA8	0.942058	0.868476	0.80047	0.822756	0.86726	0.824448	1.17095	0.990258	0.6905	0.650591	0.871328	0.488128	0.574792
C1QA	1.32064	1.16125	1.31893	1.20438	1.24214	1.16406	1.4469	1.21129	0.994027	1.21441	1.18892	0.64509	0.905431
MIR6127	1.37647	1.1487	1.31642	1.18924	1.22341	1.17827	1.35655	1.1674	0.950332	1.21275	1.18053	0.631318	0.862111
C1QC	1.52361	1.2389	1.32763	1.22847	1.3136	1.37125	1.50104	1.25486	1.13655	1.07092	1.18341	0.734873	1.19671
C1QB	1.85961	1.51271	1.67193	1.64524	1.83002	1.66596	2.05163	1.77714	2.23422	1.51594	1.75803	0.995863	1.36411
EPHB2	1.38988	1.14368	1.38738	1.43091	1.30883	1.42748	1.3996	1.70679	1.3285	1.42703	1.26307	0.90311	1.1011
MIR4684	1.64039	1.32058	1.61949	1.52987	1.43641	1.609	1.58689	1.70528	1.55092	2.04937	1.42363	0.68044	1.24789
MIR4253	1.86765	1.47667	1.89955	1.71313	1.72671	1.79388	2.01566	1.83496	2.0141	1.99191	1.73294	2.01499	1.52679
LACTBL1	1.97424	1.67451	2.04121	1.45528	1.56437	1.56647	1.67268	1.66296	1.39696	1.76884	1.85711	1.25044	1.14763
TEX46	2.30272	2.14331	2.36791	2.08814	2.04099	2.17172	2.03956	1.73908	1.96953	2.10447	2.2047	1.47082	1.60428
KDM1A	2.01021	2.15386	1.90035	1.96107	1.99188	1.99359	2.1689	1.9364	2.01728	1.98922	1.94867	3.60206	1.89661
MIR3115	0.825989	0.939353	0.839067	0.818678	0.808202	0.764725	0.679147	0.938248	0.815442	0.573207	0.946368	0.556542	0.737427
MIR4419A	0.707196	0.775135	0.743149	0.73257	0.651233	0.688032	0.740583	0.770289	0.816382	0.67834	0.851474	0.465761	0.723441
LUZP1	0.501124	0.520629	0.512863	0.463396	0.428807	0.476288	0.52911	0.650335	0.903703	0.502633	0.486267	0.342126	0.582331
HTR1D	1.81839	1.68727	1.72177	1.27882	1.6317	2.08786	2.18947	1.45064	1.6249	1.55169	1.58284	3.1558	1.2026
LINC01355	0.709107	0.83867	0.799936	0.709965	0.756556	0.747762	0.699688	0.884633	0.942492	0.809502	0.898082	0.678653	0.797059
HNRNPR	0.154215	0.163398	0.217801	0.145957	0.171339	0.158915	0.152233	0.182315	0.244174	0.246412	0.162825	0.0681518	0.285842
ZNF436	0.934721	1.03086	1.03825	0.899984	1.13387	1.08303	0.96647	1.02446	1.06136	1.3714	1.0263	0.919931	0.89779
ZNF436-AS1	0.695418	0.818662	0.73128	0.669669	0.876044	0.833545	0.692459	0.789009	0.777638	0.942759	0.757832	0.687905	0.558789
TCEA3	1.86699	2.01921	1.84395	1.83608	1.75802	1.76658	1.65683	1.51956	1.35775	1.59904	1.77737	1.71985	1.50158
ASAP3	1.76625	1.70917	1.66602	1.66588	1.59427	1.61495	1.98566	1.98105	1.32589	1.61158	1.676	0.870256	1.3789
E2F2	1.2885	1.0129	1.2459	1.06333	1.03535	0.993639	1.25222	0.944946	1.04804	1.10908	1.06502	0.518669	1.30378
ID3	1.69157	2.20983	1.56396	1.86257	1.84515	2.97926	2.57367	3.04709	2.30852	1.27354	1.38011	3.43217	1.53316
MDS2	3.12007	2.51343	2.42969	3.2565	2.74368	2.46546	2.391	2.19891	1.93276	2.31114	2.40639	1.46835	2.45523
RPL11	1.42933	1.35899	1.30762	1.28377	1.17228	1.20985	1.22567	1.22785	1.18268	1.21674	1.29709	1.97464	1.67692
ELOA	1.70422	1.82539	1.57545	1.82982	1.61571	1.72523	1.82381	1.88848	1.70023	1.78459	1.55407	1.60686	1.77223
ELOA-AS1	2.07248	2.22187	2.09109	2.05598	1.77327	1.72249	1.87885	2.16337	2.59841	2.43995	2.16249	1.25041	2.83746
PITHD1	2.68174	3.11129	2.3921	2.32813	2.31734	2.35796	2.30388	2.63792	2.68041	2.22307	2.30527	2.48989	2.16014
LYPLA2	1.06245	1.0921	1.01438	1.02691	0.902652	1.09652	1.16219	1.10692	0.941712	1.10663	0.985074	1.85032	1.64383
GALE	0.545993	0.652038	0.418882	0.644396	0.473897	0.599791	0.736123	0.691129	1.24595	0.817613	0.351128	1.09392	0.840264
HMGCL	1.47971	1.78433	1.34992	1.5022	1.43958	1.373	1.69516	1.56206	2.1428	1.6527	1.24297	1.76787	1.43462
FUCA1	1.70049	1.43663	1.60564	1.62804	1.38724	1.29152	1.34105	1.30194	1.71859	1.33413	1.79833	1.01387	1.77931
CNR2	2.3974	1.97175	2.08433	2.19192	1.99271	1.73293	1.78893	1.68625	1.65672	1.62919	2.11671	1.19638	2.57398
MIR378F	2.84122	2.52812	2.80964	2.54871	2.34132	2.39196	2.29561	2.33339	2.0737	2.28044	2.8312	1.84412	2.23368
PNRC2	1.23099	1.62148	1.12541	1.37889	1.24885	1.32018	1.6206	1.47701	1.40562	1.53291	1.09222	2.31742	3.62291
SRSF10	0.706715	0.803278	0.574287	0.696439	0.571234	0.696547	0.898734	1.08457	0.848843	0.726961	0.778846	1.3443	2.14737
MYOM3	1.48166	1.52613	1.51182	1.25807	1.3083	1.2666	1.31218	1.05722	1.35695	1.41877	1.57894	0.626376	0.982967
IL22RA1	1.3316	1.46811	1.12375	1.12278	1.14869	1.05483	1.0757	1.17149	1.28478	0.740736	1.12441	1.20623	0.829784
IFNLR1	1.55248	1.60751	1.59464	1.55245	1.4303	1.47144	1.49164	1.40684	2.0464	2.2292	1.36767	3.65339	1.54625
GRHL3	1.81307	1.55256	1.6594	1.71752	1.64534	1.66931	1.75281	1.80148	1.6238	1.7609	1.9112	3.93956	1.61224
STPG1	0.92036	0.774008	0.832704	0.892032	0.866891	0.897087	0.862397	0.936234	0.850746	0.960391	0.963926	1.50478	0.739097
NIPAL3	1.50617	1.67489	1.42511	1.38765	1.40646	1.54983	1.24532	1.41592	1.34652	1.4647	1.38232	1.83513	1.11749
RCAN3AS	2.08681	2.2808	2.07478	2.01167	1.92587	1.98723	2.10053	1.89923	1.77666	2.01939	2.15015	1.5088	1.71542
RCAN3	1.81302	1.81655	1.75767	1.74603	1.6889	1.79019	1.81369	1.73412	1.51465	1.85444	1.83384	1.37686	1.42557
NCMAP	1.79774	2.15792	1.90379	1.52721	1.62343	1.57635	1.54351	1.48468	1.43898	1.66769	1.79302	1.09395	1.38435
SRRM1	1.87583	1.90438	1.62549	1.75133	1.66185	1.8422	1.64479	1.87569	2.17246	1.97725	1.47583	3.74864	2.21131
CLIC4	1.81905	2.03814	1.73554	2.03309	1.77064	1.64669	1.74176	2.11574	1.32406	1.61779	1.61107	2.30828	1.70682
RUNX3	0.509461	0.401442	0.546443	0.809336	0.467857	0.416502	0.494538	0.408505	0.401646	0.427497	0.477986	0.232552	1.31106
MIR6731	1.36686	1.44068	1.2082	2.31969	1.04912	1.05474	1.11151	1.17566	1.2285	1.20083	1.09545	0.484816	3.23027
MIR4425	1.40574	1.21135	1.24971	1.76034	1.21281	1.2717	1.39216	1.22554	1.08903	1.08404	1.18087	0.84308	1.4976
SYF2	1.94889	1.78865	1.87272	1.94342	1.67447	1.58091	1.75973	1.93096	2.16822	1.47429	1.88928	1.71596	2.90174
RSRP1	1.24084	1.40707	1.0803	1.28746	1.18064	1.33207	1.47015	1.9677	1.98533	1.86859	0.990074	2.77362	2.69449
RHD	1.75232	0.864948	0.00580466	0.927143	1.52907	0.0276454	1.04207	0.685297	1.07789	1.10822	0.0697081	0	0.576102
TMEM50A	0.65687	0.36919	0.291798	0.433313	0.601206	0.117684	0.485994	0.25575	0.263133	0.230874	0.222498	0.0545898	0.325335
RHCE	0.651613	0.363328	0.709826	0.39443	0.369067	0.297815	0.329627	0.356347	0.441466	0.283947	0.57647	0.100164	0.325387
TMEM57	1.85234	1.85589	1.74966	1.67563	1.63577	1.47073	1.46255	1.78462	1.66963	1.63531	1.77975	1.5744	1.1669
LDLRAP1	2.27279	2.21998	2.15201	2.07926	1.94763	2.13223	2.2544	2.19981	1.91481	2.26856	2.05118	1.28114	1.27389
MAN1C1	1.10433	0.90521	0.938552	0.99437	1.19461	1.1404	0.974411	1.0898	1.09068	1.07906	0.931392	0.488417	0.828769
SELENON	1.5437	1.38578	1.42635	1.48765	1.49411	1.29744	1.47738	1.32568	1.33689	1.6931	1.29927	1.18129	1.07441
MTFR1L	1.60272	1.52896	1.22602	1.6837	1.30719	1.46466	1.68595	1.66027	2.81175	2.53902	1.22402	2.42258	1.89154
AUNIP	0.672312	0.598424	0.636651	0.552732	0.562676	0.514307	0.471913	0.494236	0.601827	0.460712	0.663917	0.518905	0.473124
PAQR7	2.12663	2.68851	1.99337	2.11635	1.98575	1.94944	1.84572	1.77294	2.77133	2.21965	1.72009	1.89077	2.458
STMN1	2.39993	2.41761	2.15813	2.25449	2.27608	2.20423	2.57724	2.52261	2.4355	3.01113	2.14868	2.79396	2.14137
MIR3917	1.43732	1.34327	1.3367	1.21684	1.28632	1.20977	1.21831	1.34744	1.0714	1.01175	1.33759	0.939013	0.93185
PAFAH2	1.66224	1.46394	1.60507	1.5429	1.47207	1.37315	1.39362	1.56774	1.61947	1.4608	1.77666	1.14197	1.18156
EXTL1	2.63745	3.11564	2.26771	2.37795	2.33593	1.9873	2.20988	2.2994	1.76816	1.88671	2.17797	1.46491	2.29778
SLC30A2	1.59407	1.30069	1.31985	1.20175	1.29142	1.22854	1.37995	1.37951	2.14509	2.14617	1.19436	1.21795	0.882583
TRIM63	2.0631	1.65475	1.86445	1.69051	1.91377	1.5915	1.63691	1.75443	1.34024	1.61535	1.87387	0.955939	1.70884
PDIK1L	1.67445	1.6215	1.60994	1.46544	1.5809	1.51658	1.72917	2.05272	2.03161	1.5563	1.46251	1.77316	1.30853
FAM110D	1.45797	1.25557	1.49939	1.10492	1.24369	1.15487	1.31803	1.35189	1.02085	1.26444	1.24649	0.685093	0.71928
ZNF593	0.88028	0.837215	0.856623	0.76064	0.847247	0.74821	0.639919	0.619285	0.749074	0.941525	0.675642	0.551391	0.798061
CNKSR1	1.75746	1.64695	1.6244	1.39672	1.81275	1.31181	1.48318	1.29268	1.99037	1.7488	1.37925	1.35891	1.51024
CATSPER4	1.59138	1.27533	1.43581	1.55974	1.30152	1.12838	1.26016	0.929314	1.15906	1.19863	1.38344	0.500402	1.54737
CEP85	1.67769	1.60577	1.52446	1.48909	1.45873	1.39187	1.66009	1.663	1.55894	1.28165	1.33016	1.17884	1.1291
SH3BGRL3	0.583678	0.53692	0.636155	0.571629	0.58896	0.480288	0.564986	0.488551	0.627021	0.622357	0.601907	0.541009	0.513722
UBXN11	1.77713	0.871933	1.06819	1.51464	1.07698	1.1323	1.3864	1.23975	1.61766	1.16356	0.93786	3.81148	1.74534
CD52	2.31908	1.89091	2.1191	2.9893	1.78592	1.6472	1.89507	1.51516	1.87453	1.9424	2.03082	1.77847	3.33089
CRYBG2	1.81401	1.55611	1.75048	2.13641	1.57896	1.38599	1.61827	1.3017	1.84271	1.31599	1.56976	0.917907	2.32867
ZNF683	1.57388	1.79717	1.42898	1.27369	1.53163	1.37355	1.51975	1.33216	1.66465	1.50871	1.41078	1.563	1.06456
LIN28A	0.828834	0.751563	0.833662	0.708819	0.930562	1.28221	0.932457	0.865189	0.527435	0.725154	0.955197	0.530601	0.423484
DHDDS	1.02066	1.00177	1.00532	0.963314	1.03128	1.03045	1.13832	0.943812	0.802695	0.995612	0.97226	0.540904	1.00407
HMGN2	0.906294	0.918486	0.739676	0.874721	0.828014	0.851834	1.11006	1.01798	1.52676	1.04648	0.801859	0.992972	1.16082
RPS6KA1	1.86667	1.82967	1.71053	1.62851	1.6246	1.55833	1.35916	1.31742	1.25248	1.48601	1.5603	1.7991	1.17007
MIR1976	1.45925	1.5679	1.47527	1.49163	1.25431	1.02042	1.1819	1.00151	1.31443	0.983931	1.38703	0.616678	1.61747
ARID1A	0.296231	0.319528	0.302888	0.34924	0.286243	0.395689	0.301219	0.372852	0.330647	0.289832	0.28734	0.324148	0.445215
PIGV	1.19846	1.24441	1.10626	1.45063	1.16526	1.25607	1.26343	1.84765	2.37049	1.25346	1.06387	1.8883	2.71968
ZDHHC18	2.38795	2.77227	2.61062	2.51253	2.11682	2.08048	2.38334	2.05517	2.79359	1.97117	2.48737	1.75778	2.54774
SFN	1.41355	1.26635	1.38153	1.52328	1.3999	1.42257	1.81229	1.40045	2.03636	1.48714	1.19141	3.3126	2.22281
GPN2	1.55117	2.37617	1.55179	1.49345	1.43459	1.39906	1.43608	1.51149	1.83709	1.7175	1.53034	1.40249	2.46726
GPATCH3	1.72311	1.75935	1.58539	1.78186	1.64999	1.72296	1.84079	1.68801	1.92082	1.59187	1.69362	1.63964	1.88493
NR0B2	1.62988	2.55634	1.7707	1.42805	1.55002	1.55857	1.34938	1.34682	1.2423	1.48881	1.71752	1.17995	1.1744
NUDC	2.19608	2.99852	2.40771	1.99949	2.17776	2.23487	2.24163	2.08023	1.89911	1.91999	2.20335	2.67732	1.93799
KDF1	1.72726	1.73801	1.71274	1.39563	1.53552	1.44402	1.6884	1.55017	2.27705	2.09982	1.71484	2.0613	2.01223
TRNP1	1.63662	3.16046	1.59019	1.31479	1.4841	2.76139	1.29694	1.4056	2.53784	1.19852	1.45375	1.57164	1.15598
FAM46B	1.33328	1.68428	1.28308	1.39484	1.55471	2.43474	1.47593	1.11031	2.39736	1.48972	1.27417	7.91465	0.97973
SLC9A1	1.31938	0.992164	1.15833	1.2471	1.16548	1.20226	1.24319	1.13534	1.38256	0.987171	0.994923	1.52223	0.921383
WDTC1	1.80607	1.70408	2.02232	1.69173	1.57459	1.43603	1.65441	1.51222	1.24219	1.35899	1.69372	0.908892	2.02572
TMEM222	2.45257	2.67548	2.51188	2.59295	2.48048	2.38273	2.69349	2.47005	2.57668	2.2595	2.41167	2.44737	2.85856
ACTG1P20	2.1863	2.37651	2.10056	2.38378	2.16359	2.20515	2.41425	2.19887	2.28745	2.01238	2.06723	2.32297	2.58059
SYTL1	1.29513	1.17733	1.21509	1.32431	1.28444	1.11561	1.35845	1.07456	1.72845	1.47512	1.15135	2.92509	1.24986
MAP3K6	0.795315	0.701109	0.982489	0.725532	0.755663	0.633462	0.681534	0.687049	1.77038	0.792664	0.760635	1.44075	0.566713
FCN3	1.90897	1.6345	1.68026	1.79613	1.70618	1.61104	1.70699	1.78345	2.08691	1.34524	1.47284	0.908919	1.22212
CD164L2	2.00222	1.53257	1.87816	1.5753	1.73897	1.49833	1.64365	1.6565	1.72584	1.43982	1.64702	0.93415	1.18181
GPR3	1.4721	1.41189	1.43984	1.34626	1.47624	1.44948	1.69989	1.36258	1.81584	1.3999	1.39861	0.7887	1.11767
WASF2	0.846684	0.693795	0.616395	1.11341	0.648997	0.731939	0.94075	1.0988	2.07769	0.91371	0.698025	0.374217	1.15507
AHDC1	1.62439	1.37574	1.15281	1.31103	1.49191	1.82107	2.07455	1.86585	1.93347	1.29737	1.31403	2.50256	1.25094
FGR	2.08963	1.89681	1.8067	2.82102	1.81705	1.85777	2.01347	1.90923	1.69558	1.74578	1.74629	1.10089	3.16997
IFI6	1.92798	1.98147	1.75774	1.9492	1.83081	1.75578	1.96194	2.15896	1.93877	1.7613	1.53449	2.45454	1.6759
FAM76A	2.00398	2.48848	2.21755	2.00666	2.1487	1.94475	1.9789	2.12779	1.89519	1.79824	2.04026	2.2294	1.62775
STX12	1.93874	2.06157	1.81613	1.85092	1.82261	1.75691	1.82767	2.03442	1.46993	1.69857	1.9003	1.72826	1.71428
PPP1R8	1.28787	1.41444	1.23659	1.34755	1.17935	1.17679	1.41832	1.38365	1.48148	1.32223	1.32265	1.53162	1.61972
SCARNA1	0.983243	1.14302	0.960139	1.01271	0.974434	0.985107	1.13191	1.19331	1.05088	1.0067	0.999707	1.42246	1.1372
THEMIS2	3.43191	2.7239	2.79876	4.29605	2.48776	2.30343	2.77802	2.82209	2.52184	2.20848	2.35354	8.67709	3.15156
RPA2	1.3819	1.22997	1.48158	1.42652	1.23982	1.14222	1.3559	1.25311	1.48717	1.26605	1.70884	1.28256	1.69047
SMPDL3B	2.62604	2.49776	2.74288	2.62592	2.25573	2.19129	2.57306	2.24836	2.42455	2.46944	2.45617	2.16057	2.39304
XKR8	1.67363	1.44625	1.41562	1.56495	1.55192	1.45405	1.53686	1.28802	1.82522	1.69205	1.39132	1.71862	1.16512
EYA3	0.946758	1.06322	1.11372	1.0314	1.09546	0.89726	0.932771	0.932938	1.26129	0.815277	1.21723	0.565663	0.702969
PTAFR	2.29609	2.26091	2.2414	2.53216	2.14275	2.00934	1.81904	1.59956	1.63428	1.56375	2.09257	1.41726	2.07596
DNAJC8	1.92693	2.10417	1.85785	2.26767	1.70107	1.61457	1.82062	1.75909	2.03285	2.21868	1.94499	1.42446	2.14465
ATPIF1	3.32182	3.62712	2.84007	3.32212	2.88261	3.20725	3.06465	3.46469	3.68909	3.48123	2.46978	7.12698	4.07634
SESN2	1.71097	1.7094	1.65085	1.34664	1.58018	1.35911	1.30844	1.38972	1.56729	1.58877	1.37977	0.955282	1.35966
MED18	3.04759	3.29747	2.72403	3.06695	2.69438	2.93633	3.15436	2.95818	3.2506	3.31755	2.57957	3.44935	4.1256
PHACTR4	2.59958	2.62247	2.45205	2.15405	2.47745	2.20424	2.61489	2.84828	2.55859	2.1759	2.09301	1.48743	1.84244
SNHG3	2.50172	2.76078	1.89291	2.27468	2.21377	2.72959	2.95146	3.34931	4.767	3.98761	1.87191	10.3861	4.70592
RCC1	2.50172	2.76078	1.89291	2.27468	2.21377	2.72959	2.95146	3.34931	4.767	3.98761	1.87191	10.3861	4.70592
SNORA73B	3.4778	3.84466	2.06064	3.33154	2.53384	3.97268	4.50974	5.72109	10.4182	6.95849	2.27674	18.7355	9.17218
TRNAU1AP	2.85996	2.65812	2.44327	2.62197	2.47968	2.35131	2.56516	2.45934	2.55256	3.21354	2.31872	3.61904	2.64352
SNHG12	1.97421	2.10078	1.58879	2.30659	1.70402	2.15317	1.9769	2.1953	3.31617	3.73601	1.62982	7.27482	2.7926
SNORD99	1.91258	2.04678	1.484	2.24066	1.63694	2.09744	1.92893	2.12131	3.23627	3.65078	1.55193	7.18556	2.74538
SNORA61	1.9008	2.24119	1.46411	2.38183	1.64763	2.08926	1.8906	2.05733	3.07534	3.21687	1.56708	6.69825	2.69166
SNORA44	1.62232	2.09295	1.28967	2.12083	1.4557	1.75024	1.56651	1.64471	2.03035	1.8732	1.39472	3.32942	2.08575
SNORA16A	1.72464	2.22403	1.43992	2.25388	1.54695	1.82824	1.60657	1.68738	2.09521	1.90145	1.53804	3.35542	2.1782
RAB42	2.11417	2.95606	1.87858	2.34269	1.65023	1.50601	1.57514	1.84176	1.41353	1.53545	1.77753	1.06296	1.81663
TAF12	2.07442	2.35336	1.9781	2.02425	1.94386	1.73901	2.00645	1.85579	2.05181	2.05322	2.10606	1.41077	1.69472
LINC01715	2.26272	2.56132	2.23358	1.95541	2.014	1.95771	2.29778	2.04339	2.55818	2.40775	1.82244	2.29595	2.02524
RNU11	2.95271	3.19765	2.38908	2.87039	2.5965	2.69276	4.37279	3.59634	3.76366	6.02584	2.34565	7.24974	6.22938
GMEB1	2.66713	2.79167	2.49097	2.36675	2.46606	2.13175	2.47821	2.34796	2.81991	2.5755	2.49817	2.49999	3.08713
YTHDF2	2.07781	2.40631	2.02491	1.6823	1.74557	1.57079	1.64303	1.55028	1.54491	1.83004	1.77876	1.18226	1.723
OPRD1	2.25644	1.81429	2.04885	1.71257	1.77838	1.71909	1.87193	1.98713	1.62242	1.82702	1.91934	1.10775	1.60898
EPB41	2.11903	1.68944	1.70496	1.97562	1.72498	1.77301	1.62551	1.81791	2.18766	1.37409	1.50508	2.10309	1.16203
TMEM200B	0.409977	0.424789	0.416195	0.334318	0.384751	0.357601	0.394311	0.338662	0.355635	0.400784	0.378721	0.164479	0.310039
SRSF4	2.06505	2.16905	2.17235	2.16032	1.87446	1.94303	2.10461	2.11293	2.88254	2.42582	2.07654	1.28776	3.24848
MECR	2.46215	2.12891	2.29113	2.26174	2.17394	2.05469	2.3695	2.18452	3.58446	2.64843	2.36626	1.89161	2.11016
PTPRU	1.62917	1.68318	1.40752	1.5694	1.69996	1.70191	1.60905	1.75748	1.59925	1.37577	1.34351	1.9477	1.34426
LINC01756	1.43695	1.48851	1.45393	1.38403	1.49761	1.45349	1.87602	1.93193	2.44532	1.72431	1.39639	1.11671	1.20421
LINC01648	1.29366	1.15189	1.39087	1.144	1.18883	1.10476	1.18721	1.10566	1.0239	0.975092	1.5927	1.37749	0.684307
MATN1	1.7466	1.4489	1.60478	1.68742	1.67518	1.73717	2.1812	1.92579	2.42418	1.48672	1.39589	1.34451	1.34148
MATN1-AS1	1.27753	0.971544	0.954789	1.24665	1.13659	1.13474	1.19549	1.0148	1.67442	1.14335	0.869836	1.09109	1.08973
LAPTM5	2.31761	1.57626	1.83427	2.855	1.76137	1.62606	1.91838	1.70652	1.80245	1.98525	1.86644	2.16693	4.12628
MIR4420	2.9238	2.45348	2.18245	4.07038	2.19177	2.08897	2.38485	2.30076	2.03984	2.17396	2.19678	2.21886	5.36633
LINC01778	1.56129	1.4235	1.40041	1.48556	1.53572	1.45976	1.54898	1.55579	1.14137	1.37477	1.1976	1.05405	1.18004
SDC3	1.37691	1.04717	1.24192	1.27633	1.14464	1.06011	1.07778	1.43175	1.32511	1.36287	1.27373	0.772668	1.1536
PUM1	1.21123	1.28687	1.17652	1.30911	1.02241	1.09565	1.15739	1.43139	2.27945	1.59209	1.22588	0.903031	1.90185
SNORD103A	1.22134	1.25819	1.18965	1.18877	1.01678	1.02388	1.0681	1.15165	1.549	1.57605	1.28508	0.699443	1.6449
SNORD103B	1.22134	1.25819	1.18965	1.18877	1.01678	1.02388	1.0681	1.15165	1.549	1.57605	1.28508	0.699443	1.6449
SNORD103C	0.840581	0.897761	0.997218	0.736289	0.791511	0.800351	0.771827	1.00067	0.909503	1.14785	1.10478	0.567686	0.839571
NKAIN1	1.4761	1.53306	1.51262	1.35946	1.70316	1.70478	2.48915	2.73115	2.79162	1.44623	1.29232	1.97262	1.01406
SNRNP40	1.26511	1.20499	1.26518	1.19092	1.13341	0.999324	1.1253	1.19951	1.43297	1.59758	1.46221	0.779527	1.88407
ZCCHC17	1.57397	1.92405	1.6347	1.50862	1.58947	1.50713	1.65489	1.57888	1.57341	1.56203	1.60802	1.67115	1.93182
FABP3	1.29383	1.24244	1.39543	1.32411	1.21983	1.12723	1.31815	0.963719	1.33091	1.15889	1.4298	0.818689	0.95109
SERINC2	1.99192	2.10325	1.69564	1.90834	1.80846	1.62377	2.00001	1.8314	1.62316	2.22741	1.54235	1.91338	1.24411
LINC01225	1.096	1.02704	1.08977	1.14116	0.912969	0.799511	0.942946	0.885365	0.85971	0.699256	1.24641	0.79351	0.641385
LINC01226	1.53079	1.92278	1.57821	1.70044	1.69137	1.26115	1.36354	0.994345	1.1805	1.2973	1.5287	0.862109	1.12261
TINAGL1	1.00699	1.20035	0.886367	1.06071	0.987086	1.10742	1.01632	0.986392	0.909526	1.16345	0.863303	2.10871	0.686645
HCRTR1	1.61024	1.33614	1.61295	1.69517	1.39777	1.50793	1.63114	1.41614	1.28538	1.41579	1.37857	1.1959	1.50952
PEF1	0.963194	0.960823	1.08799	1.11721	1.00473	1.01577	1.17624	1.27247	1.11688	1.21372	1.14222	0.774034	1.51769
COL16A1	1.12659	0.956034	1.16674	1.11247	1.06976	1.01125	1.19726	1.14597	1.17754	1.11216	1.16414	0.895908	1.02955
ADGRB2	1.03272	1.05031	0.988247	0.935054	0.898249	0.975097	1.61607	1.27272	0.98488	0.793721	0.912779	0.829596	0.653432
MIR4254	0.624792	0.486392	0.573772	0.498729	0.55923	0.623201	0.603612	0.728219	0.628649	0.464767	0.478679	0.499613	0.443905
SPOCD1	1.34532	1.02265	1.08928	1.17933	1.1773	1.22521	1.14869	1.38204	1.00563	1.1409	0.990255	0.947949	0.747728
PTP4A2	1.34837	1.36621	1.18484	1.63538	1.06871	1.55423	1.71197	1.52834	4.2565	1.51012	1.28237	1.08867	2.3603
KHDRBS1	1.73559	1.56287	1.51423	1.6086	1.56481	1.34103	1.43069	1.4313	1.31936	1.69615	1.42335	0.959198	1.49525
TMEM39B	2.63911	2.91171	2.11003	2.55692	2.3686	2.48392	2.56156	3.70275	3.48625	3.34852	2.03116	2.69493	3.05352
MIR5585	2.5484	2.08386	2.71516	2.27355	2.16116	1.96921	2.0886	2.06013	2.32737	1.99371	2.82252	1.22061	2.64325
KPNA6	2.56053	2.32948	2.21285	2.34832	2.34799	2.18849	2.3169	2.5391	2.72869	1.84166	2.0948	2.0604	2.15188
TXLNA	0.958061	1.48468	0.861921	0.895459	0.83014	0.888797	0.909537	1.1495	1.46798	1.12781	0.833012	0.954257	1.09636
CCDC28B	0.62716	0.565033	0.622096	0.632431	0.620593	0.52291	0.618062	0.610553	0.705172	0.769301	0.584663	0.966662	0.732714
IQCC	0.538003	0.413986	0.538068	0.580118	0.558408	0.495001	0.544581	0.517822	0.819178	0.823917	0.45604	1.41318	0.632292
DCDC2B	0.804387	0.643206	0.855887	0.759064	0.75487	0.68067	0.760711	0.672108	1.27435	1.13374	0.738503	1.5795	0.675843
TMEM234	1.55546	1.4457	1.74985	1.42789	1.68062	1.52591	1.43871	1.45528	1.79837	1.92848	1.60479	1.40383	1.41489
EIF3I	1.44211	1.42704	1.4805	1.35593	1.48441	1.48551	1.39774	1.48329	1.84775	1.71504	1.35726	1.92736	1.30487
MTMR9LP	2.0402	1.80528	2.03846	1.60385	1.72747	1.84756	1.99936	1.86622	1.9063	2.32035	2.00585	1.99207	2.3148
FAM167B	1.74161	1.74057	1.72467	1.55253	1.57543	1.46127	1.48128	1.38305	1.33174	1.36655	1.4656	0.896566	1.16714
LCK	1.55307	1.71915	1.50603	1.75903	1.41895	1.15465	1.20853	1.11325	1.11915	1.27947	1.35363	0.667693	1.49601
HDAC1	2.66631	3.00325	2.6613	2.80979	2.43275	2.41516	2.60083	2.70471	2.4723	2.38782	2.25868	2.52727	3.20469
MARCKSL1	0.400043	0.429516	0.379144	0.832114	0.363788	0.377099	0.481122	0.340702	0.310519	0.342399	0.314473	0.168474	0.71088
TSSK3	1.42063	1.29549	1.24549	1.24687	1.14702	1.08093	1.28919	1.08219	1.85172	1.65211	1.23096	1.66463	1.24843
FAM229A	1.2321	1.02769	0.981139	1.03728	0.864597	0.831708	1.03169	0.857873	1.60461	1.44991	0.98131	1.38062	0.969456
BSDC1	1.22707	1.08444	1.13414	1.05858	0.970843	0.889409	1.13085	0.905252	1.16762	1.25609	1.12942	0.78736	0.88415
ZBTB8B	1.95459	1.64301	1.75901	1.75445	1.70943	1.69842	1.74367	2.06186	1.58561	1.81503	1.86518	1.00543	1.94252
ZBTB8A	2.1479	1.79505	2.19366	1.79328	1.88737	1.80134	1.84201	1.66778	1.56715	1.78171	2.07145	1.67659	1.41923
ZBTB8OS	1.88941	1.75725	1.88276	2.36465	1.7836	1.53628	1.85577	1.78357	1.88198	2.06248	1.90003	1.15212	2.98861
RBBP4	1.81976	2.10778	1.75733	2.07866	1.62542	1.62515	1.71341	1.81053	1.77522	2.02744	1.53864	1.15351	2.8582
SYNC	1.18632	1.28363	1.26108	1.2559	0.990465	1.12544	1.38083	1.31763	1.67478	1.60545	1.32067	0.868443	3.18894
KIAA1522	1.26328	1.26053	1.36441	0.945117	1.17281	0.988585	0.940664	0.915199	0.91003	1.08109	1.24498	0.39598	0.868532
YARS	1.22221	1.14878	1.1925	1.17696	1.09243	1.18151	1.38545	1.07338	1.87845	1.31524	1.2638	1.42372	1.56111
S100PBP	1.49299	1.56012	1.52542	1.78138	1.39963	1.47958	1.47438	1.63572	1.58847	1.80106	1.52921	1.63133	2.25267
FNDC5	0.919128	0.924409	0.987503	0.956309	0.847348	0.769508	0.927499	0.766423	0.903015	0.949129	0.978407	0.426547	0.690562
HPCA	1.65553	1.30111	1.64436	1.30457	1.37942	1.38274	1.40601	1.33501	1.59494	1.34334	1.44374	0.760446	0.887772
TMEM54	1.64499	1.34846	1.63624	1.52481	1.50369	1.53626	1.65831	1.39013	2.14702	1.68189	1.47699	0.830937	1.30527
RNF19B	1.5838	1.80678	1.72372	1.72631	1.61349	1.64712	1.76006	2.04582	2.10593	1.49699	1.67016	2.36886	1.99497
AK2	1.23418	1.0061	1.10258	0.986773	0.982322	0.860197	1.22234	1.05749	1.68964	1.07632	1.14997	1.33386	1.50281
AZIN2	1.92681	2.08635	2.15231	1.95518	1.87108	1.80191	1.75206	1.88825	1.6603	1.97086	1.76056	1.43671	1.45147
TRIM62	1.92862	1.67981	1.6907	1.8408	1.76545	1.64795	2.45467	2.70315	3.10324	1.65643	1.65903	1.27628	1.54882
ZNF362	1.80928	2.17301	1.81871	1.83597	1.76616	1.67863	1.70482	1.7808	1.55817	1.79956	1.64366	1.41542	1.64172
A3GALT2	1.12181	1.00978	1.19576	0.953535	0.913042	0.950439	0.978785	1.14899	0.808266	0.935376	1.19353	0.644617	0.887232
PHC2	1.2191	1.46803	1.09836	1.24165	1.09183	1.20022	1.53537	1.74165	3.33114	1.17634	1.26025	2.25253	1.3096
MIR3605	0.62157	0.736923	0.650967	0.617671	0.539108	0.634639	0.863529	0.789029	1.26681	0.795683	0.689948	0.652344	0.563862
ZSCAN20	1.39416	1.58012	1.35313	1.43819	1.5493	1.56479	1.37944	2.37919	1.80605	1.28436	1.39306	1.44714	0.971087
CSMD2	0.558938	0.451867	0.507295	0.509619	0.445921	0.426246	0.526041	0.519715	0.423998	0.539551	0.648422	0.405336	0.350072
HMGB4	0.986567	0.850432	0.93782	1.00562	0.907164	0.847018	1.0588	1.09035	0.947604	0.891757	0.990931	0.627244	0.858425
CSMD2-AS1	1.17224	1.03431	1.20902	1.21246	1.12935	1.00428	1.23005	1.20108	1.15982	1.17377	1.30337	0.693582	1.19883
C1orf94	1.3242	1.10437	1.33228	1.3288	1.19694	1.16669	1.40454	1.26926	1.07305	1.10368	1.38068	0.730431	0.966707
MIR552	1.57217	1.26737	1.71885	1.4839	1.36322	1.264	1.65534	1.3516	1.21122	1.50942	1.59954	0.992315	1.14824
GJB5	1.77576	1.37781	1.7775	1.55504	1.66136	1.47117	1.80855	1.53782	1.59225	1.42747	1.90954	2.14772	1.08904
GJB4	1.05876	0.878916	0.967021	0.942515	1.03641	0.951341	1.14772	0.998245	1.3183	0.913798	1.11961	1.90699	0.702082
GJB3	1.43593	1.19369	1.35049	1.2616	1.62217	1.34407	1.76895	1.38297	3.21468	1.85975	1.41088	3.03345	1.11068
GJA4	1.30447	1.04213	1.22597	1.27626	1.26674	1.06438	1.27166	1.31756	1.58469	1.68451	1.22099	1.62171	1.09052
SMIM12	1.09887	1.18448	1.25665	1.16987	1.20577	1.01783	1.2566	1.02808	1.18089	1.36188	1.25088	1.289	1.55724
DLGAP3	1.13504	1.00764	1.18004	1.04721	1.09143	1.1163	1.24084	1.15179	0.945243	1.15569	1.08811	0.79443	0.791087
TMEM35B	0.950788	1.07609	0.881164	1.04818	0.788558	0.929632	0.883928	1.08545	1.21631	0.914702	0.908291	0.98874	1.09726
ZMYM6	1.1605	1.0508	1.16183	1.14054	1.04184	0.965031	1.04009	1.11989	1.16214	1.01823	1.20144	0.923085	1.21521
ZMYM1	1.61769	1.29551	1.59708	1.32294	1.41312	1.21824	1.41208	1.78608	1.15283	1.15823	1.8302	0.702071	1.44633
SFPQ	0.808569	0.946986	0.781867	1.02729	0.683266	0.910653	1.18609	1.02779	2.12253	1.73816	0.912592	1.21233	3.90559
ZMYM4	1.6541	1.49631	1.61428	1.57852	1.51512	1.53008	1.38277	1.43289	1.34249	1.4185	1.54767	1.44462	1.28371
ZMYM4-AS1	1.16117	1.19459	1.30127	1.1413	1.09633	1.06986	1.03636	1.21555	1.16789	1.13894	1.46312	0.931207	0.99685
KIAA0319L	0.93917	0.881642	1.02503	0.918634	0.955174	0.782412	0.955421	1.01675	1.06869	1.17235	1.10433	0.553152	1.26033
NCDN	0.817423	0.935948	0.846089	0.884726	0.871919	0.837709	0.89847	0.970384	0.959892	0.970706	0.821859	0.8481	1.10548
TFAP2E	1.31217	1.18952	1.16051	1.26946	1.23606	1.30189	1.72972	1.70887	2.01281	1.51436	1.12713	3.14108	1.31687
PSMB2	1.52335	1.44119	1.32116	1.48049	1.28363	1.3617	1.52216	1.6418	1.75878	1.54792	1.71804	1.02738	2.33438
C1orf216	1.2178	0.89566	1.02332	1.18323	1.12338	1.06797	1.07006	0.973297	1.09992	0.982057	1.11784	1.39663	0.998238
CLSPN	1.197	1.08931	1.46407	1.36744	1.14756	1.07675	1.34213	1.0539	1.16007	1.22342	1.38087	0.703754	2.07616
AGO4	1.49833	1.41671	1.4991	1.4608	1.41729	1.19412	1.27734	1.29274	1.15503	1.26495	1.53454	0.987662	1.51865
AGO1	3.58142	2.65232	2.97673	2.42919	2.32072	2.31464	2.3863	2.40713	2.10401	2.03669	2.7961	1.47666	2.21476
AGO3	1.29936	1.26838	1.1786	1.28004	1.19093	1.22262	1.36391	1.71131	1.76101	1.12905	1.19795	2.17786	1.864
TEKT2	1.1451	1.15134	1.19585	1.05182	1.00117	0.928728	0.982445	1.20121	1.18389	1.10617	1.24465	0.541955	0.909361
ADPRHL2	1.12433	1.19818	1.17262	1.27152	1.03547	0.971571	1.05639	1.33148	1.29318	1.71281	1.16211	1.26035	1.1325
COL8A2	0.81732	0.701019	0.864642	0.765951	0.752585	0.715835	0.749915	0.739999	0.726607	0.831587	0.773677	0.636995	0.619679
TRAPPC3	0.956894	0.946837	0.997998	0.910353	0.873047	0.889634	1.02856	1.49353	0.963973	0.829912	1.04401	1.69983	0.777473
MAP7D1	1.04442	1.15652	1.21495	1.16577	0.9986	1.20654	1.09557	1.15241	0.948819	0.935993	0.788665	2.44881	1.29265
THRAP3	1.67688	2.13918	1.75144	1.55135	1.71794	1.73389	2.01481	1.74946	1.87804	1.8966	1.31233	3.17916	2.55773
SH3D21	0.838691	0.847889	0.861463	0.882715	0.844467	0.844513	0.822239	0.832435	1.0957	0.90399	0.822278	1.19477	0.648449
EVA1B	0.996075	0.981239	0.888997	0.964258	0.962218	0.814553	0.909586	1.04838	1.54741	1.23753	0.689954	1.16155	1.15246
STK40	1.52198	1.33097	1.29717	1.41164	1.17306	1.26887	1.34496	1.40928	2.35279	1.62293	1.22797	0.612262	1.14094
LSM10	2.67438	2.81274	2.43796	2.48173	2.45324	2.3923	2.62659	2.77143	3.09925	2.6987	2.38637	2.34258	2.87738
OSCP1	1.43583	1.29944	1.47276	1.29696	1.58229	1.24026	1.2926	1.31333	1.44372	1.49205	1.42677	0.798451	1.19674
SNORA63C	1.36868	1.24573	1.39479	1.23606	1.47631	1.16204	1.22762	1.26299	1.36702	1.47072	1.37606	0.760998	1.07896
MRPS15	1.89654	1.96839	1.66426	1.77037	1.65816	1.72631	1.94834	1.65538	2.45359	2.31797	1.71151	2.76374	2.60013
CSF3R	1.3405	1.3527	1.28356	1.11375	1.30268	1.1828	1.09727	1.23854	1.12582	1.12155	1.1761	1.43687	0.88135
GRIK3	0.574899	0.464722	0.643507	0.531922	0.627781	0.485861	0.683681	0.370832	0.474318	0.458442	0.533982	0.23405	0.43304
MIR4255	1.2758	1.02106	1.20754	1.20506	1.11934	1.01894	1.27016	1.23604	1.03653	1.09352	1.13411	0.826285	1.02802
LINC01137	1.97147	1.88709	1.96094	1.80157	2.23565	2.1383	2.3033	1.72699	2.07923	2.04137	1.71092	3.72496	1.18425
ZC3H12A	1.25151	1.22096	1.09556	1.16962	1.25696	1.60453	1.51486	1.38707	1.08965	1.57525	1.11159	5.25129	1.39132
MIR6732	0.752293	0.742094	0.613669	0.999582	0.681544	1.0311	1.03102	0.758631	0.760124	0.684996	0.524448	5.34094	1.50446
MEAF6	1.29667	1.29274	1.67536	1.21626	1.41646	1.30753	1.25386	1.18918	1.33756	1.40517	1.43383	0.998964	1.83271
MIR5581	1.70395	1.7181	1.79328	1.67739	1.62793	1.52743	1.57748	1.39515	1.48611	1.59952	1.84872	1.11203	1.90097
SNIP1	1.79409	2.26661	1.70848	1.51301	1.68189	1.57429	1.66965	1.57321	1.92609	1.82667	1.68486	1.23648	1.65543
DNALI1	1.79092	1.73717	1.68746	1.79753	1.81495	1.66608	1.76108	1.98015	1.40051	1.3524	1.48133	1.53916	1.45118
GNL2	1.29862	1.18742	1.33083	1.22695	1.11574	1.18656	1.41204	1.23423	1.52614	1.45355	1.32236	0.795639	1.67937
RSPO1	0.767597	0.6238	0.638581	0.620925	0.75887	0.662442	0.799928	0.600512	0.617461	0.524431	0.832773	0.449965	0.52338
C1orf109	1.52315	1.56873	1.37238	1.41259	1.41439	1.44808	1.71682	1.43854	1.96547	1.96079	1.58394	1.64258	1.42
CDCA8	1.26361	1.32358	1.18326	1.22183	1.27993	1.28448	1.2293	1.26574	1.28339	1.4822	1.21261	1.19377	1.33371
EPHA10	0.902837	0.752268	0.792953	0.813675	0.800905	0.715446	0.855624	0.581142	0.891163	0.910845	0.88395	0.655104	0.677603
MANEAL	1.96381	1.80853	1.90542	2.14284	1.74331	1.57289	1.8707	1.62937	1.60523	1.58978	1.89254	1.72653	3.41035
YRDC	1.36048	1.41937	1.14362	1.32947	1.13878	1.24956	1.55483	1.65519	1.82024	1.70238	1.18844	3.9829	2.33695
C1orf122	1.36048	1.41937	1.14362	1.32947	1.13878	1.24956	1.55483	1.65519	1.82024	1.70238	1.18844	3.9829	2.33695
MTF1	0.58788	0.66662	0.523228	0.505649	0.577527	0.533829	0.615731	0.78825	0.882681	0.744681	0.498469	2.1996	0.589433
INPP5B	1.03065	1.02785	1.05395	1.02744	1.14653	1.03716	1.01555	0.965505	1.19524	1.01549	1.05701	3.94665	0.828114
SF3A3	1.59294	1.36869	1.47426	1.31352	1.16674	1.07891	1.278	1.25877	1.62726	1.34185	1.44558	0.574757	1.81559
FHL3	1.4152	1.13701	1.1904	1.11977	1.01712	0.998111	1.5091	1.18845	1.32568	1.59941	1.10215	0.813485	1.19699
UTP11	2.13793	2.07909	1.92669	1.80949	1.80373	1.90617	1.8657	1.74214	1.95727	1.71717	1.84092	2.36975	1.46538
POU3F1	0.480912	0.390765	0.374642	0.481543	0.370969	0.391409	0.47975	0.506848	0.363957	0.418945	0.469192	0.27584	0.333491
MIR3659	1.47297	1.33798	1.40694	1.54918	1.2757	1.20196	1.58148	1.21404	1.12839	1.45328	1.3956	0.703018	1.15913
LINC01343	1.82312	1.33882	1.47864	1.78914	1.43482	1.40799	1.82681	1.45222	1.38802	1.48205	1.70802	0.785993	1.31117
LINC01685	0.716618	0.568144	0.768611	0.676007	0.610614	0.553792	0.556386	0.591055	0.461205	0.533247	0.775688	0.439478	0.651017
RRAGC	0.820231	0.818142	0.974686	0.809417	0.762337	0.711234	0.761087	0.798197	0.738139	0.775825	0.877499	0.586163	0.825674
MYCBP	1.50222	1.53792	1.61266	1.46208	1.48157	1.41762	1.46695	1.65077	1.46172	1.56994	1.60258	1.37686	1.46357
GJA9	1.15425	1.24427	1.37377	1.1364	1.1278	1.08141	1.05837	1.20325	1.29849	1.16387	1.29926	0.886473	0.986383
RHBDL2	1.38847	1.77855	1.59967	1.22699	1.34157	1.12403	1.21394	1.14965	1.3332	1.23654	1.73033	0.764756	1.20277
AKIRIN1	1.82797	2.69032	2.33041	1.64482	1.93154	1.87829	1.89453	1.73683	1.60548	1.47012	1.96333	2.58559	1.58842
NDUFS5	2.05844	2.42662	2.20288	2.0251	1.98713	1.8748	1.91589	2.2335	2.43443	2.17015	1.83066	4.5899	1.68418
MACF1	1.8586	1.65678	1.69631	1.3938	1.62013	1.42756	1.6132	1.38225	1.23731	1.29516	1.5942	1.06969	1.23269
KIAA0754	0.583198	0.733234	0.718887	0.608349	0.599491	0.583424	0.574466	0.605821	0.491535	0.654602	0.573457	0.471859	0.731815
BMP8A	1.10715	0.974683	1.14118	1.06358	0.879191	0.944468	0.986185	1.21538	1.22507	1.74541	1.0459	0.556227	1.39632
OXCT2P1	0.376611	0.294749	0.352285	0.347407	0.295843	0.218452	0.227689	0.248648	0.286654	0.340503	0.40766	0.128103	0.330819
PPIEL	0.633676	0.50823	0.647017	0.585283	0.530342	0.455765	0.591432	0.52352	0.633165	0.599258	0.59404	0.260464	0.74566
PABPC4	0.617772	0.61309	0.668982	0.740577	0.525272	0.588207	0.748636	0.587612	0.915601	0.709351	0.717862	0.377897	0.845068
SNORA55	0.786019	0.864299	0.814775	0.83143	0.773087	0.713151	0.799417	0.676893	0.999965	0.939695	0.884929	0.738421	1.01028
HEYL	1.55066	1.22453	1.4865	1.32531	1.26899	1.26885	1.46581	1.3048	1.46397	1.37125	1.47175	0.8307	0.995335
NT5C1A	0.483261	0.395815	0.453943	0.446963	0.403988	0.42034	0.39388	0.478477	0.381678	0.465891	0.397934	0.293055	0.323576
HPCAL4	1.2257	0.891943	1.06863	1.02044	0.971573	0.841937	1.01825	1.05867	0.879425	0.902734	1.14777	0.552574	0.704613
PPIE	1.18013	1.22926	1.27327	1.2557	1.20359	1.15978	1.18802	1.08595	0.894716	1.13013	1.18071	0.83007	0.930656
BMP8B	0.816235	0.662199	0.842722	0.747333	0.694335	0.57795	0.806781	0.759691	1.08697	1.02061	0.825378	0.454564	0.976134
OXCT2	0.148346	0.142042	0.308697	0.140886	0.114854	0.0513708	0.0702819	0.0648838	0.0496326	0.102466	0.278687	0.0363494	0.0731558
TRIT1	0.848852	0.813714	0.849889	0.930127	0.815484	0.815555	0.886739	0.907628	0.859893	0.920234	0.981589	0.643881	1.03755
MYCL	1.3181	1.38261	1.37346	1.26181	1.3797	1.28783	1.35867	1.29401	1.39998	0.979875	1.18747	1.04759	1.00418
MFSD2A	1.85387	1.65479	1.89611	1.58893	1.74438	1.4478	1.53625	1.6919	1.39223	1.76128	1.74257	1.84097	1.32913
CAP1	1.84921	1.83809	1.6249	1.83537	1.80384	1.67789	1.71199	2.15799	2.11687	1.62224	1.59142	2.90127	2.14239
PPT1	0.828801	0.780016	0.889116	0.839576	0.779047	0.811183	0.82414	0.823964	1.2893	1.05735	0.881841	0.612184	0.918031
RLF	1.73376	1.96786	1.72038	1.63936	1.82948	1.77528	1.86212	1.84504	1.56518	1.63417	1.81366	2.55975	1.32937
TMCO2	2.04001	2.17037	1.94544	1.95381	1.82818	1.60054	1.80884	1.97866	2.04184	1.80225	2.01956	1.99701	1.67888
ZMPSTE24	1.06886	1.16278	1.25664	1.00648	1.08032	1.11306	1.10714	0.995453	1.05219	1.44347	1.13813	1.36824	1.23915
COL9A2	1.44937	1.2115	1.30935	1.38329	1.42443	1.08383	1.3308	1.36865	1.30826	1.72427	1.25952	0.877353	1.52516
SMAP2	0.890382	0.842897	0.838845	0.778176	0.839276	0.698576	0.687083	0.953463	0.648731	0.523307	0.890454	0.824498	0.522609
ZFP69B	1.94096	1.99304	1.88922	1.87562	1.82101	1.83733	1.8312	2.08734	1.67754	2.03874	1.97153	1.74293	1.74029
ZFP69	1.59914	1.51887	1.55174	1.42834	1.32548	1.11717	1.20535	1.37437	1.23855	1.30918	1.60648	1.37952	1.09074
EXO5	1.55913	1.44035	1.85808	1.33972	1.44741	1.06376	1.04823	1.15042	1.0648	1.09036	1.68498	0.628426	1.0703
ZNF684	1.61493	2.0052	1.89673	1.5842	1.78097	1.59436	1.6777	1.85345	1.65761	1.59679	1.75825	1.59588	1.55623
RIMS3	1.03603	0.918205	1.05949	0.975808	0.980361	0.85038	1.15293	1.21937	1.22878	0.916663	1.04647	0.762233	0.752017
NFYC-AS1	1.45907	1.70654	1.68687	1.59698	1.69607	1.52715	1.76352	1.69039	1.63008	1.94866	1.72667	2.99024	2.06045
NFYC	1.00557	1.24241	1.18895	1.11929	1.04965	0.996722	1.03316	1.05166	0.978209	0.951619	1.15944	1.10838	1.31451
MIR30E	0.882331	0.910887	0.954146	0.838182	0.855997	0.830473	0.892737	0.897829	0.768377	0.761432	0.921887	0.95197	0.805407
MIR30C1	1.03723	1.41634	1.00779	0.952937	0.914131	0.9581	0.960718	0.869988	1.05235	1.00077	1.03441	0.897118	0.873734
KCNQ4	0.900474	0.765212	0.815365	0.823052	0.766679	0.771725	0.737821	0.873303	0.873579	0.600735	0.79433	0.368566	0.577733
CITED4	2.94654	2.2855	2.01575	2.0112	2.11279	2.33785	3.00105	2.07159	1.96518	1.98962	2.1204	1.98053	1.50624
CTPS1	3.30264	2.44254	2.44608	2.62926	2.51376	3.39613	2.61479	2.9642	2.51301	2.83044	2.44182	2.99981	2.98639
SLFNL1-AS1	0.718115	0.645479	0.612037	0.723712	0.580537	0.863031	1.01246	0.685122	0.941781	1.1543	0.745373	0.302123	1.5197
SLFNL1	0.943606	0.823301	0.828141	0.940561	0.762062	1.163	1.29891	0.995862	1.45858	1.88618	0.893758	0.619254	2.13175
SCMH1	2.09976	2.21113	1.95693	2.06783	1.75682	3.61691	2.43583	2.14142	3.14205	3.31632	2.20684	2.26007	2.52118
FOXO6	1.67883	1.39114	1.52143	1.71036	1.70239	1.56587	1.51471	1.49296	1.43494	1.65859	1.38872	1.42701	1.12893
EDN2	1.29031	1.1741	1.24919	1.44001	1.28432	1.30599	1.3025	1.37184	0.92014	1.48804	1.11722	1.39973	0.891471
HIVEP3	0.889108	0.673239	0.880526	0.935194	0.745704	0.775518	0.923396	1.44645	1.00024	0.794625	0.780081	0.616599	0.835538
GUCA2B	2.03298	1.76891	1.89057	1.97304	2.29131	1.92524	1.93555	1.8808	1.55966	1.55149	1.96413	1.84875	1.21325
GUCA2A	1.09445	1.03082	0.972764	1.08255	1.10122	1.06183	1.09314	0.95398	0.87821	1.17502	0.932685	0.697262	0.657606
FOXJ3	1.39084	1.36423	1.35512	1.47036	1.42692	1.46973	1.67124	1.75468	1.95403	1.30316	1.5334	1.40551	1.49221
RIMKLA	1.71072	1.55104	1.81133	1.51777	1.52852	1.43182	1.58531	1.68846	1.46293	1.21421	1.59654	0.866051	1.23456
ZMYND12	1.49322	1.53044	1.55766	1.47405	1.33991	1.35419	1.38883	1.37004	1.34283	1.46893	1.71784	1.30666	1.27197
PPCS	1.31798	1.37139	1.30933	1.39717	1.29893	1.41388	1.31335	1.52764	1.24872	1.29719	1.26717	1.45045	1.4738
CCDC30	1.53432	1.40227	1.76918	1.4632	1.4692	1.25317	1.27999	1.4206	1.1697	1.41407	1.66642	1.39844	1.18435
PPIH	1.38848	1.42538	1.4203	1.5105	1.31447	1.2784	1.36256	1.38484	1.0811	1.29441	1.41941	1.69428	0.998751
YBX1	1.26917	1.24326	1.1973	1.22704	1.2456	1.22615	1.45351	1.90017	1.59987	1.65751	1.27503	2.56496	1.72675
CLDN19	0.967948	0.876718	0.976577	0.94838	0.952558	0.847382	0.857617	0.968223	0.818491	0.757156	0.900972	0.84032	0.751786
P3H1	1.57393	1.47425	1.32683	1.47802	1.42815	1.3091	1.40708	1.56556	1.49897	1.21364	1.50376	2.86847	1.61297
C1orf50	1.8544	2.1552	1.86777	1.83164	1.87121	1.75815	1.9473	2.07113	1.92682	1.49615	1.72268	1.92139	2.27117
TMEM269	1.59872	1.53871	1.52552	1.57015	1.38703	1.34812	1.52709	1.60927	1.48068	1.72094	1.53016	1.6152	1.47976
SVBP	1.50944	1.50532	1.4606	1.42526	1.37957	1.3065	1.45865	1.73089	1.38957	1.61462	1.72238	1.22739	1.25038
ERMAP	2.35104	2.02879	2.16309	1.79318	1.74756	1.92426	1.97261	2.26359	1.71701	1.83621	2.50467	2.64002	1.74268
ZNF691	1.19225	1.15623	1.14564	1.2277	1.0723	1.00208	1.0285	1.42974	1.16521	1.2122	1.15668	1.60058	1.08428
SLC2A1	1.14491	1.49246	0.862962	1.45186	1.15064	1.3034	1.50249	1.28428	3.35709	1.63196	0.982306	0.618465	1.33584
SLC2A1-AS1	1.94075	2.45566	1.71929	2.49272	1.80526	2.1603	1.97683	2.51757	3.15727	2.38178	1.42008	2.70809	2.16379
FAM183A	1.07901	1.00252	1.24045	1.12262	1.05077	1.03469	1.11744	1.37775	1.23469	1.00676	1.16887	1.32098	0.708543
EBNA1BP2	1.17413	1.05751	1.19936	1.21683	0.987811	1.10034	1.4335	1.30317	1.34196	1.26076	1.24224	1.96479	1.8562
CFAP57	0.940137	0.921319	1.00426	0.983269	0.92987	0.961799	1.12027	0.950987	0.969222	0.919947	1.05173	0.966767	1.12148
MIR6733	0.950708	0.93542	1.03682	0.944704	1.01173	0.938329	0.955464	0.95884	0.883414	0.948732	1.02009	0.89328	0.806204
TMEM125	1.62168	1.69402	1.59607	1.49249	1.50947	1.22238	1.42273	1.44245	1.39966	1.9512	1.54392	0.987321	1.01442
C1orf210	1.57867	2.09087	1.50755	1.46616	1.37973	1.29037	1.37171	1.2088	1.20299	1.46373	1.39701	1.02396	1.04148
TIE1	1.44151	1.40326	1.40466	1.44212	1.25979	1.16444	1.39469	1.18906	1.06161	1.22322	1.44792	0.680756	0.921614
MPL	1.34137	1.296	1.66538	1.24105	1.32251	1.1525	1.30681	1.02289	1.06044	1.19157	1.35486	0.678995	0.838749
CDC20	1.65444	1.95166	1.59713	1.73397	1.81455	2.01443	2.09106	2.01492	3.58703	2.48559	1.5575	2.63445	1.85967
ELOVL1	0.661267	0.65488	0.72484	0.606995	0.611733	0.76612	0.679923	0.710272	1.13417	1.06656	0.638194	0.720943	0.890572
MIR6734	1.10542	1.10531	1.36899	1.03331	1.06546	1.30874	1.17868	1.28157	2.248	1.43567	1.15642	1.15729	1.19181
MED8	0.529271	0.542018	0.413198	0.529427	0.547551	0.520375	0.571175	0.574705	0.653958	0.501288	0.551977	0.688798	0.596947
SZT2	0.760266	0.832031	0.77652	0.771891	0.826045	0.801822	0.803569	0.796687	0.840361	0.681932	0.806404	0.704227	0.782212
MIR6735	0.257545	0.210503	0.226136	0.249593	0.267672	0.249799	0.356324	0.217868	0.456115	0.229507	0.253623	0.406782	0.373716
SZT2-AS1	0.690768	0.540714	0.568205	0.879764	0.758536	0.635699	0.833737	1.23298	1.21727	0.865882	0.590089	3.34982	0.840084
HYI	1.00966	0.831072	0.857578	1.13362	1.06098	0.903871	1.06648	1.53301	1.32933	1.14408	0.849492	3.45343	0.973578
PTPRF	2.05565	1.95211	1.68187	1.65979	1.87002	2.1207	2.09135	2.07095	1.86077	1.4375	1.77598	2.81333	1.55138
KDM4A	2.25561	2.66038	2.28839	2.29435	2.1842	2.29376	2.31735	2.5519	2.63601	2.38537	2.1386	5.19602	2.2134
KDM4A-AS1	0.917497	0.892923	0.937888	0.903001	0.847994	0.858387	0.989489	0.843013	1.13997	1.25767	1.01361	0.495645	1.23697
ST3GAL3	0.615188	0.654537	0.705125	0.596563	0.613884	0.593513	0.552259	0.476886	0.609369	0.700512	0.69697	0.407229	0.808271
MIR6079	1.23813	1.13569	1.28756	1.32587	1.25422	1.09234	1.26291	1.39092	1.0739	1.01064	1.33917	1.3337	1.11281
ARTN	1.32073	1.11485	1.16986	1.10808	1.18276	1.12577	1.14458	1.12688	1.11732	0.934692	1.09229	0.932048	1.08435
IPO13	1.65417	1.56835	1.52362	1.68017	1.5768	1.61973	1.8857	1.81822	2.03003	1.63163	1.45367	1.44798	1.15969
DPH2	0.441171	0.467268	0.415485	0.418237	0.47062	0.505136	0.580531	0.577182	0.425946	0.344779	0.381011	0.291846	0.383875
ATP6V0B	0.515054	0.56114	0.475582	0.525712	0.501313	0.583199	0.668044	0.786895	0.551415	0.524784	0.370994	0.956701	0.484195
B4GALT2	0.470051	0.437598	0.340332	0.440504	0.351913	0.417158	0.510865	0.499659	0.551025	0.540014	0.282515	1.10281	0.433682
CCDC24	1.51735	1.67147	1.5152	1.44417	1.3355	1.40157	1.75806	1.54185	2.33427	1.76385	1.25807	2.06742	1.29358
SLC6A9	0.616838	0.592312	0.63916	0.563664	0.5537	0.552611	0.686136	0.582887	0.67427	0.547904	0.534372	0.627848	0.572082
KLF17	1.49636	1.39584	1.69135	1.41566	1.31157	1.26393	1.5639	1.42466	1.27784	1.15825	1.6342	0.959881	1.09211
DMAP1	1.65982	1.65189	1.64815	1.72014	1.62152	1.79807	1.6808	1.78747	1.66919	1.69225	1.77032	1.75421	1.87675
ERI3	0.815189	0.703901	0.741109	0.777711	0.731221	0.781313	0.937926	0.946134	1.12101	0.883955	0.846334	0.931023	0.701723
ERI3-IT1	0.815189	0.703901	0.741109	0.777711	0.731221	0.781313	0.937926	0.946134	1.12101	0.883955	0.846334	0.931023	0.701723
SNORA110	0.757607	0.655454	0.72287	0.762812	0.709925	0.641057	0.775764	0.772739	0.616132	0.71464	0.764878	0.479665	0.558751
RNF220	0.377821	0.34803	0.422823	0.369027	0.344619	0.372636	0.37369	0.388054	0.363797	0.295519	0.470253	0.385782	0.291108
MIR5584	1.32638	1.24288	1.39517	1.24749	1.35343	1.18317	1.24359	1.11394	1.08554	1.14566	1.36346	1.04562	0.861276
TMEM53	1.27454	1.22013	1.41051	1.22529	1.2653	1.09454	1.12722	0.978787	1.27316	1.19201	1.28403	0.821817	0.749873
C1orf228	1.40616	1.3876	1.22524	1.83554	1.38485	1.30052	1.50054	1.70033	1.405	1.15139	1.27279	1.52738	2.36136
SNORD145	1.33415	1.33308	1.16433	1.75974	1.32868	1.2362	1.44594	1.64388	1.34042	1.04148	1.20231	1.46896	2.32316
KIF2C	1.91557	2.22325	1.78287	1.96918	1.80437	1.9351	1.93771	2.37882	3.11596	1.90822	1.52846	3.60385	2.24223
SNORD160	1.28407	0.951538	1.11239	1.02779	0.958988	0.864608	0.997037	0.804231	1.52103	1.2113	1.15143	0.493752	1.08692
RPS8	2.56777	2.47665	2.23899	2.23078	2.01921	2.07752	2.49225	2.08919	3.84645	3.28978	1.98693	3.27313	3.32209
SNORD55	2.56777	2.47665	2.23899	2.23078	2.01921	2.07752	2.49225	2.08919	3.84645	3.28978	1.98693	3.27313	3.32209
SNORD46	2.28379	2.33975	2.06655	2.07158	1.81443	1.9399	2.47217	1.84186	3.68851	2.87359	1.79675	3.34809	3.16734
SNORD38A	2.33742	2.44173	1.98498	2.16937	1.77189	2.09785	2.93712	2.09284	4.53557	3.27037	1.74055	5.32725	4.11273
SNORD38B	2.62616	2.7693	2.13407	2.45011	1.86948	2.42848	3.60742	2.73072	6.18573	4.40122	1.87669	8.57188	5.54553
BEST4	1.92804	1.89866	1.77712	1.85871	1.35367	1.91074	2.57532	2.26693	4.32001	3.72037	1.38546	9.35751	3.83195
PLK3	1.6361	1.63465	1.62031	1.29628	1.54897	1.52357	2.19545	1.91879	1.87627	1.43265	1.3503	2.69495	1.27235
BTBD19	0.514723	0.468882	0.4491	0.599565	0.480138	0.517303	0.660779	0.604184	0.662692	0.394392	0.427351	2.71267	0.607042
TCTEX1D4	0.471695	0.467312	0.433902	0.559388	0.475372	0.509755	0.684733	0.566604	0.63681	0.36682	0.406098	2.78129	0.593595
PTCH2	2.54049	2.55657	2.10382	2.59663	2.31042	2.60251	2.91869	3.45057	4.3775	3.78415	2.25206	15.6316	4.37626
EIF2B3	1.48943	1.5711	1.66754	1.55241	1.3775	1.23123	1.42263	1.33663	1.47951	1.63778	1.39773	0.990711	2.17644
HECTD3	0.889472	0.822469	0.982633	0.869259	0.877008	0.752355	0.90157	0.852087	0.862484	0.89405	0.900133	0.801079	0.795312
UROD	0.609911	0.62449	0.56844	0.640227	0.64814	0.675835	0.625469	0.618232	0.56627	0.422846	0.547187	0.403129	0.494893
ZSWIM5	0.617344	0.580541	0.643922	0.542037	0.553753	0.469973	0.599853	0.415962	0.421315	0.497806	0.697407	0.32428	0.36172
LINC01144	1.66627	2.00569	1.50078	1.77192	1.6586	1.60909	1.67598	1.83796	2.06909	1.91194	1.42139	1.63412	1.87905
HPDL	2.17102	1.8358	2.1454	1.95106	1.68677	1.47058	1.57832	1.54968	1.67588	1.95918	1.6582	1.70771	2.07585
MUTYH	0.985712	1.55836	0.987596	0.976403	1.00428	0.939419	1.01875	0.901158	1.04985	1.07088	0.861864	0.892833	0.831171
TOE1	1.98071	2.87785	1.63329	2.08447	1.91676	2.1082	2.20708	2.34216	2.65295	2.89477	1.56013	3.86405	2.22587
TESK2	0.741018	0.730124	0.749987	0.824884	0.775902	0.744675	1.01215	0.936227	0.960396	1.051	0.744901	1.70138	1.13851
CCDC163	0.686725	0.836798	0.641115	0.709085	0.792828	0.746369	0.757205	0.823206	1.00336	0.788211	0.6713	0.54624	0.590499
MMACHC	0.830556	1.39427	0.816624	0.95572	1.02451	1.00335	0.961542	0.977385	1.12807	0.921181	0.824149	0.752535	0.777871
PRDX1	1.11629	1.507	1.14013	1.15598	1.2017	1.44108	1.67494	1.12801	2.83791	1.4433	1.18064	1.38306	1.79825
AKR1A1	2.39422	3.17273	2.44093	2.9386	2.20663	2.30774	2.49124	2.34323	2.61459	2.30171	2.26265	4.73995	3.12683
NASP	1.79148	1.83699	1.95072	1.95926	1.83317	1.64105	1.89011	1.69005	1.27527	2.1316	1.80571	1.08194	2.77838
CCDC17	0.979773	1.04376	1.10305	1.00917	0.869392	0.834242	1.00014	0.935724	1.54184	1.16865	1.0583	0.457166	1.71175
GPBP1L1	1.46899	1.52835	1.65079	1.51423	1.36499	1.22718	1.36189	1.37778	2.14974	1.59075	1.71308	0.840609	2.3028
RPS15AP10	1.46605	1.43643	1.36394	1.39807	1.26226	1.31895	1.37375	1.43614	1.5611	1.37557	1.63676	0.92892	1.79545
TMEM69	1.49361	1.78093	1.43302	1.71039	1.32627	1.57113	1.41204	1.8195	2.27044	1.74702	1.40085	3.0846	2.69774
IPP	1.57707	1.5994	1.67614	1.47263	1.46073	1.37523	1.48282	1.50539	1.65752	1.88843	1.7003	1.9523	1.3106
MAST2	2.20357	2.29498	2.25621	2.05648	2.17512	2.03467	2.24085	2.54249	2.14521	2.14061	2.01349	2.24738	1.90869
PIK3R3	0.768413	0.744614	0.849904	0.704493	0.765518	0.718358	0.80587	0.849933	1.00634	0.835532	0.922639	0.791355	0.88835
TSPAN1	1.34808	1.24918	1.28139	1.41173	1.66436	1.24274	1.38576	1.30151	1.09785	1.35734	1.3178	0.972103	1.01561
POMGNT1	0.78042	0.662596	0.909754	0.705967	0.806734	0.599999	0.786702	0.711124	0.914386	0.860791	0.836503	2.25177	0.710148
LURAP1	1.68435	1.59726	1.6762	1.58285	1.54059	1.49272	1.62357	1.6108	2.06043	1.48875	1.38631	3.76953	1.07783
RAD54L	1.89468	2.11817	1.99796	1.7182	1.73004	1.62733	1.9936	1.53752	2.17349	1.73172	1.78364	1.80123	1.48525
LRRC41	1.92191	1.97678	1.70538	2.08056	1.43404	1.7652	1.97085	2.20257	3.37139	2.51475	1.77668	1.93422	3.24488
UQCRH	1.48716	1.61372	1.36013	1.60418	1.3361	1.39148	1.57358	1.59989	1.41633	1.79039	1.18885	1.45277	1.46168
NSUN4	2.32593	2.58434	2.27583	2.69009	2.14272	2.28442	2.6401	2.2625	3.33001	3.54472	2.1792	4.12824	2.47937
FAAH	1.17556	1.18554	1.18833	0.919278	1.15254	0.862886	0.997264	0.878894	0.885271	1.04882	1.19961	0.710482	0.964858
FAAHP1	1.62737	1.23176	1.44432	1.35613	1.48492	1.34571	1.45916	1.27097	1.23348	1.45566	1.44905	1.17559	1.1264
LINC01398	1.62535	1.18307	1.31877	1.20456	1.44163	1.34063	1.44983	1.26156	1.46543	1.15675	1.31728	1.00475	0.927612
DMBX1	1.89914	1.20127	1.54312	1.23785	1.22814	1.2165	1.50846	1.11337	1.04996	1.77662	1.45876	1.10123	0.983314
MKNK1-AS1	1.21481	0.978167	1.3352	1.11046	1.15496	1.09017	1.21667	1.00389	1.02518	0.98695	1.25713	0.736266	0.817018
KNCN	1.5301	0.938643	0.865835	0.862857	0.979648	0.903791	1.12568	1.07326	1.46449	1.02803	0.844178	0.387884	0.870189
MKNK1	0.914278	0.814867	0.880596	0.85035	0.849886	0.745854	0.925992	0.942281	1.15459	1.21227	0.959561	0.498904	0.767057
MOB3C	1.31496	1.17818	1.36118	1.57328	1.33288	1.25953	1.58708	1.37588	1.46468	1.58508	1.32647	1.60991	1.58658
ATPAF1	1.68372	1.68633	1.77655	1.6386	1.55357	1.6348	1.7223	1.68445	1.55835	1.60622	1.88985	1.28222	1.44603
TEX38	1.5236	1.53782	1.44724	1.62448	1.48519	1.44389	1.52877	1.66133	1.90614	1.53708	1.43011	1.6501	1.70742
EFCAB14-AS1	1.14636	1.11644	1.0472	1.15975	1.04895	1.06599	1.15701	1.26091	1.42403	1.06372	1.01071	1.2711	1.25729
EFCAB14	0.704305	0.74479	0.83475	0.677846	0.657316	0.634357	0.682906	0.708084	0.732545	0.726608	0.826363	0.555123	0.738262
CYP4B1	0.87592	0.709685	0.860388	0.748593	0.902186	0.671675	0.745443	0.596163	0.724384	0.925523	0.892895	0.707617	0.619846
CYP4Z2P	0.460644	0.383984	0.4942	0.374013	0.423078	0.343375	0.395738	0.379094	0.309006	0.397588	0.47189	0.257389	0.313738
CYP4A11	0.314714	0.249821	0.408353	0.244758	0.325914	0.206182	0.251951	0.213163	0.196811	0.207908	0.342107	0.103318	0.164793
CYP4X1	0.682851	0.581385	0.837258	0.572176	0.690019	0.502049	0.579849	0.441709	0.482754	0.430693	0.802849	0.279888	0.384941
CYP4Z1	0.535838	0.403591	0.712928	0.423984	0.526181	0.385499	0.448457	0.348239	0.432801	0.411363	0.59538	0.276313	0.338757
CYP4A22	0.924858	0.664707	1.13071	0.650094	0.859469	0.597245	0.604682	0.525326	0.513451	0.429899	1.12116	0.36218	0.393444
LINC00853	1.86871	1.81509	1.56886	1.75621	1.71838	1.81169	2.14215	1.98052	2.67452	1.625	1.58942	3.247	1.4965
PDZK1IP1	0.866691	0.726094	0.553991	0.508775	0.551234	0.572289	0.679154	0.561912	0.573812	0.528751	0.510136	1.90857	0.537238
TAL1	1.37639	1.02938	1.07018	1.03351	1.08503	0.981989	1.15272	1.02404	0.895977	0.858565	1.13126	0.728354	0.839083
STIL	1.856	2.12626	1.91916	1.70075	1.71866	1.61335	1.82155	1.65601	2.0561	2.34519	1.98838	1.46409	2.10333
CMPK1	1.9997	2.05083	1.74156	1.86688	1.78281	1.77433	1.84209	1.82301	1.65174	1.75118	1.59107	2.38363	1.85652
LINC01389	1.23504	1.42625	1.10231	1.18213	0.941654	1.10724	1.15037	1.21986	1.41112	0.993606	1.20223	0.776452	1.37627
FOXE3	1.11539	0.935965	1.16114	1.02814	1.05594	0.924403	1.17997	1.04419	0.905422	0.832358	1.09659	1.13298	0.73482
FOXD2	1.27277	1.20228	1.30379	1.42958	1.23809	1.13694	1.79259	2.07818	2.86273	1.26186	1.20706	1.63945	0.979037
FOXD2-AS1	1.19178	1.12458	1.22632	1.35033	1.16363	1.06199	1.68371	2.00689	2.77303	1.11038	1.11816	1.57362	0.925724
TRABD2B	0.908162	0.876867	0.89302	0.978529	0.837967	0.793205	1.2405	0.876465	0.760307	0.910404	0.926665	0.766517	0.727962
SKINT1L	1.40441	1.26009	1.48753	1.29806	1.23033	1.14525	1.41633	1.27978	1.21108	1.26645	1.48082	1.10202	1.05789
SLC5A9	1.20947	1.50022	1.12079	1.1771	1.16836	1.23244	1.64784	1.20816	1.53295	1.16453	1.26945	0.684593	1.00698
SPATA6	0.988649	0.966721	1.11502	1.03135	0.91946	0.903254	1.08379	1.20543	0.771403	1.21247	1.08781	1.06125	0.664246
AGBL4	1.1384	1.09088	1.26124	1.09993	1.11823	1.10861	1.3395	1.33478	1.16165	0.8637	1.23493	0.878378	0.794991
BEND5	1.36446	1.21974	1.47304	1.51477	1.26966	1.27186	1.44928	1.64522	1.23075	1.25483	1.46078	1.08431	1.08535
AGBL4-IT1	1.12067	0.885881	1.12303	1.2442	0.988294	0.979209	1.14999	1.30007	0.703889	0.964866	1.18106	1.03274	0.7738
ELAVL4	0	0	0	0	0	0	0	0	0	0	0	0	0
DMRTA2	0.264165	0.260382	0.190692	0.198286	0.178563	0.207577	0.26103	0.447777	0.144909	0.219016	0.202516	0.0893359	0.229575
FAF1	1.32476	1.18108	1.44759	1.37302	1.08681	1.1784	1.31272	1.56781	1.15244	1.36543	1.29657	0.881952	1.30873
CDKN2C	0.466259	0.459065	0.525929	0.453783	0.512195	0.482127	0.421396	0.500841	0.417601	0.433404	0.518009	0.534149	0.368656
MIR4421	1.90059	1.8349	2.11514	1.65219	1.91921	1.62301	1.8334	2.15112	1.60353	1.50609	2.20833	1.2681	1.32672
MIR6500	1.90059	1.8349	2.11514	1.65219	1.91921	1.62301	1.8334	2.15112	1.60353	1.50609	2.20833	1.2681	1.32672
C1orf185	2.07801	1.69621	2.49243	1.90992	1.65796	1.60755	1.65911	1.9735	1.45778	1.7488	2.37105	1.48567	1.65986
RNF11	1.59491	1.45308	1.53664	1.46392	1.45822	1.23962	1.24854	1.33881	1.09847	1.0979	1.52372	1.45377	1.67117
TTC39A	1.36393	1.21452	1.39428	1.36607	1.37534	1.16543	1.21088	1.3145	1.39336	1.18985	1.41775	0.829886	1.32055
TTC39A-AS1	2.33886	2.00539	2.33325	2.14926	2.7146	2.09618	2.13859	2.20999	2.04725	1.85585	2.031	1.63441	1.6055
EPS15	1.22881	1.23833	1.32273	1.2937	1.25555	1.11051	1.16898	1.1839	1.44634	1.36554	1.5036	0.82434	1.74382
OSBPL9	1.34818	1.352	1.42312	1.2526	1.2957	1.27772	1.24773	1.25784	0.946343	1.05466	1.26324	1.04459	0.898329
NRDC	0.763504	0.786533	0.709269	0.793043	0.68579	0.814034	0.727216	0.995346	1.38664	0.83659	0.860361	0.573495	1.12182
MIR761	1.61486	1.64122	1.80558	1.50093	1.43067	1.49083	1.65822	1.61366	1.63093	1.8482	1.80736	1.28739	1.43645
RAB3B	1.26006	1.1506	1.24606	1.21729	1.10594	1.16569	1.28991	1.29366	1.28394	1.27013	1.24272	0.892492	0.95344
TXNDC12	1.89229	1.85047	2.18798	1.86751	1.71776	1.56094	1.85524	1.62791	2.59823	1.82865	1.99129	1.23956	1.94474
KTI12	1.52174	1.94373	1.67976	1.54742	1.58368	1.54755	1.4988	1.81704	1.55165	1.62033	1.66306	1.51926	1.86814
TXNDC12-AS1	2.71154	2.81475	2.56964	2.47458	2.45736	2.33174	2.49666	2.56684	2.66661	2.42086	2.87734	2.10064	2.12464
BTF3L4	1.45786	1.74694	1.42724	1.57977	1.46961	1.50402	1.6027	1.89267	1.67944	1.31253	1.47748	1.96807	1.60082
ZFYVE9	1.65406	1.90765	1.76929	1.51986	1.61251	1.40194	1.25222	1.39931	1.31069	1.30462	1.87085	2.14595	1.69633
CC2D1B	1.23286	1.32169	1.14046	1.24183	0.998837	1.08382	1.30606	1.20702	2.01802	1.68733	1.1989	1.66773	2.08452
ORC1	1.61379	1.25044	1.54284	1.30095	1.26307	1.23918	1.32792	1.09008	1.2415	1.28981	1.57139	0.794588	1.27165
PRPF38A	1.81162	1.88657	1.61718	1.5862	1.69686	1.61684	1.93803	2.12056	2.01059	1.79811	1.76626	2.36168	1.81208
ZCCHC11	1.45897	1.42948	1.59981	1.45683	1.19138	1.21204	1.35636	1.64384	1.64088	1.6589	1.64168	1.00872	1.83823
GPX7	2.05933	2.2479	2.01336	2.16063	1.8245	1.70198	2.15365	1.81616	1.77719	2.27744	1.96252	1.51913	1.7824
FAM159A	2.19597	2.01766	2.38598	2.17861	1.7996	1.92239	1.87912	1.7587	1.54808	1.9173	1.98747	1.15813	1.54589
COA7	1.97035	1.86801	1.91018	1.8268	1.75108	1.79696	2.36929	2.4321	2.51029	2.09241	1.86804	1.91585	1.88056
ZYG11B	1.8297	1.91133	1.71188	1.55017	1.56899	1.55399	1.61688	1.55994	1.38533	1.97983	1.67727	1.3274	1.47261
ZYG11A	2.19098	1.85725	2.2126	1.86729	1.83927	1.86115	1.91688	1.6416	1.46571	1.76542	2.12501	0.914359	1.68238
ECHDC2	1.24791	1.23021	1.26624	1.2221	1.10478	1.13481	1.17209	1.04723	1.49746	1.22441	1.35643	1.30548	1.3277
SCP2	1.92989	2.3781	1.84094	1.83856	1.86292	1.97505	1.77358	1.65365	2.00747	1.81827	1.85319	1.8146	1.29298
MIR1273F	2.2456	2.66441	2.12942	2.15905	2.13314	2.2822	2.0816	2.02748	2.24582	2.09113	2.17104	2.0522	1.52253
MIR5095	1.60114	1.69623	1.65371	1.4971	1.41151	1.40099	1.38379	1.64089	1.26945	1.57005	1.72259	1.27557	1.23626
MIR1273G	1.80544	1.72485	1.90894	1.62741	1.55978	1.50796	1.45008	1.67298	1.5011	1.60851	2.13335	1.93908	1.50379
PODN	1.44571	1.47282	1.40006	1.43249	1.31877	1.45523	1.57272	1.76892	1.31945	1.56106	1.55319	0.820555	1.40573
SLC1A7	1.1275	1.07162	0.822939	0.77021	0.826902	0.956901	0.919816	0.85351	0.717575	0.894623	0.769178	0.610423	0.712781
CPT2	1.36537	1.60625	1.46634	1.42128	1.43641	1.34325	1.42917	1.48487	1.33098	1.23764	1.39137	1.30419	1.17681
C1orf123	0.979108	1.06299	1.13583	0.995941	0.915486	0.982788	1.00658	1.12752	1.52137	1.11683	1.06574	0.984403	1.04726
MAGOH	1.76633	1.7136	1.58854	1.72475	1.51159	1.57404	1.88669	1.79023	1.95346	2.1692	1.8681	1.93997	2.39147
LRP8	1.35177	1.26627	1.48985	1.40442	1.32525	1.46249	1.49302	1.42016	1.65319	1.37444	1.39449	1.13064	1.27607
LINC01771	1.60828	1.44673	1.33417	1.67514	1.46787	1.7332	1.6615	1.58999	1.53366	1.85094	1.3211	1.27076	1.91492
SLC25A3P1	1.29826	1.0398	1.42535	1.32278	1.13934	1.11734	1.47272	1.44318	1.27477	0.980999	1.36709	0.819346	0.923566
DMRTB1	1.2197	1.0589	1.21314	1.21841	1.05032	1.13946	1.25957	1.34586	1.05799	0.83983	1.31336	0.663908	1.20001
GLIS1	1.12486	0.8985	1.13169	0.892366	1.02805	0.901961	1.14632	1.0561	0.811957	1.22935	0.971782	0.416822	1.02854
NDC1	0.820549	0.748866	0.823284	0.729295	0.716267	0.723279	0.825531	0.812708	0.78392	0.764165	0.908997	0.63957	0.883418
YIPF1	1.3632	1.33789	1.47652	1.4617	1.23274	1.28816	1.42554	1.64208	1.25638	1.60098	1.46182	1.29354	1.60636
DIO1	1.74961	1.75566	1.68309	1.76305	1.79295	1.71647	1.64039	1.77349	1.50713	1.56719	1.54048	2.08679	1.70424
HSPB11	2.15527	2.1929	2.22905	2.02079	1.87995	1.80179	2.12957	2.08412	1.98436	2.10881	2.27678	1.54003	2.05546
LRRC42	1.34196	1.24465	1.18584	1.20617	1.30042	1.15709	1.1273	1.29666	0.855125	1.15411	1.18147	0.813984	1.11988
LDLRAD1	1.8477	1.93076	1.73514	1.56928	1.69503	1.47408	1.77504	1.49797	1.50301	1.6438	1.63622	0.896224	1.31553
TMEM59	1.06346	1.12124	1.16343	1.04537	0.942939	0.893855	1.10574	0.979291	1.07009	0.915936	1.16584	0.724754	1.11435
TCEANC2	1.20124	1.35956	1.11607	1.20477	1.26986	1.24899	1.46288	1.54347	0.994027	1.13361	1.09559	1.52381	1.19604
MIR4781	1.3063	1.47569	1.23829	1.31189	1.39072	1.36867	1.57578	1.66017	1.0913	1.24348	1.18716	1.63638	1.27696
CDCP2	1.79968	1.49679	1.58044	1.44967	1.65523	1.37832	1.58075	1.51838	1.33813	1.4416	1.64556	0.860663	1.35937
CYB5RL	2.00537	1.74448	1.95568	1.8181	1.79169	1.63486	1.81851	1.61656	1.54826	1.87853	2.17363	1.23922	1.68364
MRPL37	2.12551	2.30764	1.94015	2.12726	2.04312	1.95672	2.16351	2.09607	2.44722	2.26649	2.03828	2.11523	2.16407
SSBP3	0.882322	0.783062	0.85182	0.852245	0.730883	0.681834	0.903613	1.41797	0.917572	1.06376	0.821188	0.578462	0.974452
SSBP3-AS1	0.900109	0.914525	0.919942	0.760012	0.696264	0.603015	0.727979	1.34866	0.629726	0.719533	0.927831	0.466024	0.71395
ACOT11	1.75214	1.53072	1.6278	1.4939	1.55901	1.4955	1.76065	2.30954	1.66665	1.46898	1.46305	1.30054	0.875275
FAM151A	1.31472	1.22306	1.21915	1.27036	1.07101	1.05767	1.24375	1.49423	1.9668	1.46721	1.21167	1.64148	1.07159
MROH7-TTC4	2.18376	1.98263	2.31886	1.7723	1.86673	1.67622	1.69775	1.5421	1.9412	1.36926	2.12848	1.01216	1.40223
MROH7	2.18376	1.98263	2.31886	1.7723	1.86673	1.67622	1.69775	1.5421	1.9412	1.36926	2.12848	1.01216	1.40223
TTC4	1.92036	1.98737	1.92439	1.88688	1.89722	2.00368	2.19681	2.14808	2.09078	1.67164	1.92441	2.36279	1.90965
PARS2	1.43548	1.52216	1.51173	1.4042	1.46308	1.39802	1.42804	1.55375	1.91965	1.7911	1.50423	1.63417	1.12106
TTC22	1.718	1.55969	1.62358	1.65652	1.50404	1.43335	1.7316	1.70834	1.52481	1.65773	1.90496	1.02509	1.32034
LEXM	1.95032	1.79964	1.86462	1.98145	1.81593	1.82061	2.40453	1.92293	2.85352	1.57345	1.63854	1.80995	1.33684
DHCR24	1.62761	2.32163	1.31421	1.55475	1.37719	1.65999	1.70611	1.35498	1.76545	2.8737	1.58028	2.89649	2.2759
TMEM61	1.7927	1.67819	1.959	1.63536	1.82515	1.70044	1.86156	1.8569	1.81674	2.79517	1.95468	1.39768	1.39341
BSND	1.85908	1.59189	1.61019	1.65083	1.61341	1.63055	1.82217	1.49956	1.48487	1.38983	1.57448	1.02328	1.25834
PCSK9	1.94601	1.98456	1.66159	1.47414	1.71473	1.6041	2.11068	1.58676	1.60305	1.50402	1.86499	1.10155	1.20765
USP24	0.970563	1.04387	0.843491	0.865825	0.846622	0.865833	0.973101	0.993084	1.27458	1.1268	0.915156	0.560932	1.30751
MIR4422HG	0.960251	1.40231	0.89988	1.10932	0.820522	0.819704	0.82486	1.01738	0.631973	0.841108	0.898729	0.638046	1.54316
MIR4422	1.75327	1.70619	1.91618	1.58389	1.56085	1.44062	1.61565	1.52507	1.24632	1.60688	2.02321	0.922139	1.27654
PLPP3	1.01275	1.37011	1.05773	1.0719	0.937612	0.949704	1.06424	1.22995	0.98637	1.08148	1.17135	0.64806	0.860004
PRKAA2	1.07014	1.45051	1.40001	1.149	1.06556	1.25507	1.29648	1.44402	0.95831	1.26872	1.29088	0.826968	0.825327
C1orf168	0.947073	1.0914	1.08707	1.06661	0.992171	1.07698	1.06129	1.28195	1.01106	1.31793	1.41283	0.855406	0.711818
C8A	1.13702	1.53086	1.17553	1.09732	1.00887	1.07216	1.198	1.29488	0.869109	1.04404	1.57367	0.697419	0.742873
C8B	0.906391	0.893287	1.01379	0.94342	0.832957	0.804809	0.970886	0.995158	0.714342	0.886754	1.16194	0.689666	0.605821
DAB1	1.05827	1.13718	1.26923	1.12804	0.953491	0.98451	1.20329	1.27531	0.949461	1.05005	1.58963	1.0279	0.913446
DAB1-AS1	1.44172	1.37445	1.56413	1.6788	1.28962	1.34254	1.66671	2.08368	1.20418	1.34938	2.25289	1.87332	1.02543
OMA1	1.63717	1.40111	1.53746	1.51217	1.39166	1.27503	1.34212	1.55836	1.51795	1.2567	1.96996	1.16394	1.37382
TACSTD2	1.05578	1.06161	1.12935	1.68199	1.28042	0.903469	1.1051	1.10166	1.15193	1.03282	1.2532	4.07481	1.42446
MYSM1	0.819748	0.83264	0.805437	0.787819	0.812457	0.745099	0.864132	0.963196	1.03974	0.871084	0.9742	0.827441	0.787003
JUN	0.963558	0.957413	0.959274	1.05741	0.97823	1.01872	1.1678	1.66985	1.25583	1.17738	0.770734	2.50982	1.17441
LINC01135	0.95364	0.948343	0.967618	1.05187	0.972038	1.01108	1.13393	1.68331	1.24512	1.15076	0.737745	2.43691	1.12031
LINC01358	1.41484	1.3942	1.3888	1.60694	1.34554	1.43068	1.40214	1.45838	1.32591	1.19122	1.51	1.55785	1.01204
FGGY	1.57103	1.67514	1.53323	1.58581	1.52884	1.57692	1.50868	1.93159	1.4199	2.06856	1.43948	1.90302	1.29035
MIR4711	2.10887	2.44454	1.79389	2.02162	1.55988	1.79678	1.83611	2.81413	1.95089	1.41158	1.83557	3.46215	1.57104
HOOK1	0.77931	0.900327	0.856086	0.97227	0.897598	0.868619	0.836862	0.9727	0.671404	0.776662	0.849702	0.985823	0.652199
CYP2J2	1.28593	1.40278	1.4199	1.4498	1.33962	1.23734	1.54447	1.50118	1.38517	1.39499	1.75922	1.04911	1.15723
C1orf87	1.01026	0.983866	1.58122	1.09897	0.974219	1.00466	1.08932	1.18929	0.965371	1.01911	1.36289	0.766544	0.799217
LINC01748	1.41093	1.30868	1.5448	1.42715	1.20439	1.26818	1.39337	1.41871	1.26223	1.23151	2.09419	1.18526	1.09047
NFIA-AS2	1.47408	1.23037	1.50694	1.44506	1.36791	1.23185	1.41576	1.34405	1.12215	1.00685	1.5242	1.24616	1.95759
NFIA	0.118119	0.166223	0.145558	0.109023	0.132935	0.104853	0.0677536	0.0873753	0.0790912	0.0919088	0.129544	0.0523032	0.0565236
NFIA-AS1	0.26513	0.314163	0.252753	0.249448	0.267737	0.288004	0.209302	0.25577	0.199126	0.272023	0.37086	0.144688	0.176005
TM2D1	1.15236	1.12837	1.11398	1.09883	1.02165	0.991013	1.10529	1.23191	1.46915	1.24079	1.53881	0.854171	1.30793
PATJ	2.02217	2.23636	2.3766	1.99503	2.19034	1.9726	2.19016	2.20577	1.94473	2.09477	2.10614	2.17029	1.77463
MIR3116-1	1.34259	1.41751	1.80781	1.34641	1.43466	1.29571	1.29536	1.48119	1.68655	1.2994	1.80656	1.0653	1.02868
MIR3116-2	1.25757	1.34749	1.60584	1.15885	1.35829	1.14365	1.21889	1.44708	1.5893	1.27451	1.59253	0.846628	0.909644
L1TD1	1.60558	1.79858	2.19687	1.3669	1.59312	1.20164	1.3426	1.18547	1.3609	1.21591	2.03769	1.01242	1.11601
KANK4	1.28411	1.68687	1.64687	1.28895	1.48651	1.45243	1.75774	1.33089	1.22967	1.20899	1.48509	3.49827	0.994654
USP1	1.11216	1.24079	0.917181	1.10492	1.09627	1.14581	1.31635	1.16095	1.49799	1.72059	0.931135	1.85406	1.50121
DOCK7	1.42399	1.42816	1.57571	1.38742	1.1741	1.18015	1.25685	1.29764	1.46163	1.78678	1.62802	0.987163	1.64479
ANGPTL3	1.1124	1.27535	1.12161	1.09975	1.00087	1.03848	0.961739	1.31156	0.926307	1.0335	1.46276	0.849572	0.965384
ATG4C	1.30584	1.44469	1.3321	1.18715	1.26644	1.34301	1.27289	1.24026	1.00313	1.12212	1.38274	0.980619	1.08243
LINC01739	0.612467	0.55858	0.638012	0.648788	0.608218	0.600605	0.67494	0.874673	0.621542	0.612857	0.683899	0.569053	0.605654
LINC00466	1.34593	1.22291	1.51668	1.4045	1.20054	1.26131	1.38659	1.40125	1.246	1.3431	1.64258	1.12828	0.86319
FOXD3	0.0833295	0.070098	0.0778043	0.077797	0.0780424	0.0653373	0.0646655	0.0809923	0.0685457	0.121112	0.0705647	0.0288062	0.0563567
FOXD3-AS1	0	0	0	0	0	0	0	0	0	0	0	0	0
MIR6068	0.575776	0.497474	0.548391	0.62836	0.497079	0.527341	0.518087	0.759188	0.418794	0.520508	0.637478	0.339261	0.364687
ALG6	1.42654	1.43379	1.56776	1.4506	1.36373	1.29399	1.43528	1.28412	1.15806	1.38802	1.40209	1.09768	1.2347
ITGB3BP	0.905407	0.878425	0.945701	0.873542	0.869883	0.845398	0.913098	0.935637	0.893134	1.05995	1.08517	0.444971	0.980989
EFCAB7	1.27485	1.34426	1.39998	1.2401	1.11737	1.14912	1.20324	1.32172	0.90368	1.18642	1.38029	1.0422	1.17518
DLEU2L	1.15957	1.06462	1.34914	1.2523	1.04969	1.03993	1.21079	1.1996	1.00276	1.25421	1.37629	2.00208	0.985548
PGM1	0.582361	0.769273	0.624147	0.620492	0.528146	0.597944	0.635164	0.781861	0.544583	0.54041	0.663142	0.492754	0.516188
ROR1	1.44016	1.69257	1.85101	1.55953	1.50938	1.93541	1.57922	2.02309	1.47882	1.37843	1.80095	1.47161	1.28634
ROR1-AS1	1.04177	0.962686	1.36069	1.08832	0.948288	1.11463	1.13645	1.51669	0.917664	1.28562	1.35135	0.855038	0.727975
UBE2U	0.709659	0.646764	0.877517	0.86236	0.645998	0.716246	0.828871	0.887479	0.689904	0.83529	0.864148	0.763574	0.766556
CACHD1	1.08104	1.02851	1.4024	1.08448	1.21277	1.22555	1.10614	1.10517	0.959067	1.28207	1.29343	1.15795	0.749847
MIR4794	0.930461	0.842808	1.04483	0.920349	0.908526	0.903326	1.02725	1.15937	0.900883	1.02078	1.25591	0.741259	0.675471
RAVER2	1.48311	1.43096	1.54212	1.22662	1.36446	1.36299	1.32499	1.46051	1.26975	1.32884	1.5475	1.13868	0.861199
JAK1	0.189184	0.224176	0.225783	0.191306	0.181615	0.200609	0.186984	0.230593	0.365997	0.355865	0.237929	0.0900193	0.119469
LINC01359	1.13975	1.14608	1.11895	1.07442	1.20103	1.1224	1.03756	0.899117	0.953702	0.717109	1.18265	0.751957	0.764373
MIR3671	0.699861	0.65114	0.72487	0.691933	0.67529	0.617879	0.677683	0.660845	0.646828	0.752065	0.797255	0.466155	0.463299
MIR101-1	0.699861	0.65114	0.72487	0.691933	0.67529	0.617879	0.677683	0.660845	0.646828	0.752065	0.797255	0.466155	0.463299
AK4	1.1387	1.20359	1.37731	1.12686	1.0212	0.893004	0.764741	0.99652	0.979241	0.616494	1.04772	0.715555	0.991713
DNAJC6	1.63742	1.40543	1.44275	1.63237	1.37899	1.50214	1.40302	1.75737	1.41986	1.16433	1.63152	1.14696	1.17871
LEPROT	0.974631	0.804018	0.80892	0.783778	0.829012	0.850592	0.732125	0.967652	0.797583	0.78625	0.751807	3.03703	0.679067
LEPR	1.31823	1.11946	1.33733	1.09544	1.08895	1.07345	1.10877	1.57179	0.986416	0.831345	1.3793	0.861215	0.695173
PDE4B	1.09079	0.858237	1.23091	0.931516	0.880147	1.03159	0.99863	1.06105	0.847605	0.923518	1.1883	1.23081	0.655487
SGIP1	0.533129	0.484427	0.517444	0.476665	0.421263	0.451587	0.561148	0.934529	0.394745	0.526723	0.642489	0.421185	0.358754
MIR3117	0.762433	0.696904	0.911454	0.788244	0.650641	0.774789	0.79452	1.2277	0.736626	0.650943	0.969515	0.671163	0.551828
TCTEX1D1	0.684523	0.63387	0.859053	0.652288	0.620105	0.683296	0.615312	0.857685	0.566499	0.617905	0.987615	0.549052	0.454154
INSL5	1.51686	1.22267	1.56299	1.41883	1.24389	1.2762	1.28649	1.34874	1.13357	1.0383	1.78971	1.00924	1.06402
WDR78	1.1609	0.971446	1.32309	1.1059	0.927734	0.961678	0.950931	1.11682	0.933551	0.93888	1.55049	0.654026	0.663206
MIER1	1.41226	1.27169	1.19678	1.32367	1.17615	1.24535	1.29738	1.76699	1.29047	1.30612	1.09391	2.25143	1.09903
SLC35D1	1.10126	1.10196	1.15641	1.14783	1.04259	1.0309	1.09332	1.21113	0.988915	1.06343	1.30736	0.811251	1.10684
C1orf141	0.979623	0.873561	0.983089	0.939176	0.879924	0.852717	0.893463	0.859994	0.849875	0.980096	1.14557	0.618307	0.80867
IL23R	1.54849	1.28	1.61012	1.63345	1.47818	1.11251	1.34276	1.26217	1.4382	1.23098	1.646	2.08411	1.47446
IL12RB2	0.95088	0.809953	1.0268	1.06183	0.818753	0.850181	0.985158	1.13856	0.736075	0.821691	1.30155	0.588897	0.946826
SERBP1	0.626687	0.759891	0.694743	0.762387	0.545608	0.569818	0.716395	0.638884	1.09854	0.976503	0.622379	0.378869	2.38238
GADD45A	0.535452	0.58592	0.609053	0.519407	0.559023	0.51795	0.549896	0.646656	0.432915	0.37385	0.623911	0.605744	0.431421
GNG12	0.680185	0.660746	0.812805	0.559721	0.529273	0.606472	0.747965	0.807708	0.715191	0.551871	0.537892	0.439215	0.563425
GNG12-AS1	0.435851	0.386758	0.527213	0.496783	0.411762	0.431669	0.409671	0.417929	0.397038	0.346917	0.428884	0.611264	0.253644
DIRAS3	0.715044	0.556128	0.710471	0.571098	0.532846	0.581779	0.630476	0.699224	0.53014	0.631261	0.791218	0.610554	0.547191
WLS	0.930707	0.809304	1.15251	0.96061	0.761017	0.945963	1.06513	1.33151	0.867986	1.17533	1.11601	0.673712	0.650722
MIR1262	0.581877	0.536933	0.761891	0.681155	0.568781	0.531678	0.662827	0.666403	0.697401	0.756385	0.851788	0.438742	0.623622
RPE65	0.660063	0.550359	0.761693	0.668251	0.596374	0.566699	0.646439	0.733998	0.719271	0.631371	0.921864	0.614602	0.395062
DEPDC1	0.988032	0.877537	1.01467	1.01419	0.838691	0.88322	0.973581	1.14608	1.75871	1.17332	1.23975	0.861425	0.85479
DEPDC1-AS1	1.53688	1.46355	1.47458	1.52799	1.51128	1.34261	1.58733	2.03242	1.9453	1.57768	1.61676	1.56197	1.51504
LINC01707	1.00054	0.961274	1.16399	1.32703	0.937397	0.97646	1.20716	1.29649	0.985086	1.30579	1.5079	1.57023	1.2658
LRRC7	1.21861	1.07712	1.23242	1.21411	1.04813	1.1174	1.13767	1.2301	0.900677	1.25501	1.66739	0.957516	0.857795
PIN1P1	0.612938	0.455411	0.62027	0.548661	0.472908	0.494581	0.565017	0.577933	0.432755	0.58815	0.76412	0.373902	0.399339
LRRC40	0.658449	0.647681	0.750727	0.635208	0.554643	0.614863	0.567121	0.697566	0.578443	0.716999	0.831777	0.651188	0.533513
SRSF11	1.79343	1.91115	1.67329	1.60742	1.50651	1.58932	1.46907	1.77592	1.32394	1.72998	1.82141	1.44459	2.11203
ANKRD13C	1.08875	1.03047	1.14246	1.0501	0.878525	0.906043	0.949848	0.966786	1.1692	1.41694	1.17454	0.711008	1.11488
HHLA3	1.53783	1.64551	1.64203	1.58676	1.50678	1.45267	1.40972	1.42974	1.2667	1.45917	1.57777	1.98823	2.13567
CTH	1.61161	1.70892	1.30882	1.72483	1.2317	1.41509	1.57635	1.14664	1.1921	1.05755	1.33695	1.07124	1.60795
LINC01788	1.37752	1.06199	1.14911	1.24872	1.01248	1.05333	1.08809	1.25359	0.936669	1.16927	1.55105	0.913965	0.891933
PTGER3	1.12084	0.868991	0.936775	1.0493	0.873097	0.869826	0.910195	1.19321	0.77734	1.00368	1.38808	0.801999	0.67461
ZRANB2-AS1	0.715717	0.485487	0.531537	0.545038	0.492835	0.483458	0.47489	0.61595	0.38906	0.494191	0.67489	0.567134	0.449852
ZRANB2	0.671629	0.702201	0.592666	0.677124	0.474001	0.610331	0.761456	0.684619	0.702421	0.764584	0.793992	0.522453	1.59633
MIR186	0.502368	0.547344	0.435836	0.528969	0.396829	0.488459	0.542822	0.59813	0.595889	0.598862	0.648264	0.411092	1.04453
ZRANB2-AS2	0.859456	0.921972	0.974799	0.859912	0.753247	0.823382	0.896563	1.1169	0.841026	1.08175	0.791311	0.843894	0.951873
NEGR1	0.482895	0.413022	0.502313	0.553721	0.452313	0.468111	0.436037	0.557865	0.324824	0.613012	0.872394	0.414956	0.286754
NEGR1-IT1	0.768373	0.755667	0.882377	0.951172	0.925094	0.710946	0.828656	0.946973	0.545981	0.861738	1.26042	0.712742	0.573341
LINC01360	0.742461	0.655133	0.763474	0.818779	0.650643	0.715026	0.743844	0.918421	0.514551	0.767493	1.06987	0.75009	0.647806
LINC02238	0.719504	0.637372	0.825037	0.891373	0.718393	0.693737	0.755944	0.871907	0.577389	0.759404	1.10347	0.543559	0.355132
LRRIQ3	0.931409	0.848209	0.981985	1.11993	0.843784	0.831044	0.962569	0.975022	0.660904	0.905885	1.5983	0.727356	0.682933
FPGT-TNNI3K	0.718115	0.71441	0.706178	0.7427	0.58152	0.668397	0.66116	0.900836	0.497403	0.779682	0.839953	1.00469	0.590589
FPGT	0.718115	0.71441	0.706178	0.7427	0.58152	0.668397	0.66116	0.900836	0.497403	0.779682	0.839953	1.00469	0.590589
TNNI3K	0.481301	0.453906	0.4816	0.512642	0.429317	0.462787	0.504688	0.542642	0.339313	0.492076	0.706708	0.456247	0.352139
ERICH3	0.238434	0.248946	0.264784	0.285296	0.240924	0.256246	0.261799	0.322486	0.222991	0.269467	0.408523	0.146712	0.188515
ERICH3-AS1	0.414532	0.404896	0.452041	0.464757	0.380657	0.402518	0.461461	0.521104	0.350019	0.339754	0.637583	0.247822	0.335404
CRYZ	0.874709	0.895394	0.825031	0.956558	0.76015	0.860446	0.789144	0.957175	0.599695	0.772607	1.13812	0.673765	0.7785
TYW3	0.999296	1.32071	0.894044	1.171	0.831225	1.08646	1.30965	1.69897	1.42197	1.0823	1.17824	1.42922	1.52634
LHX8	0.429357	0.378868	0.362817	0.431916	0.323693	0.408599	0.447473	0.379383	0.277415	0.424918	0.543049	0.365544	0.294139
SLC44A5	0.779591	0.730267	0.800122	0.75384	0.618438	0.682812	0.704929	0.843711	0.688414	0.66743	0.949171	0.657758	0.668677
ACADM	1.62713	1.74211	1.53996	1.73938	1.26302	1.32973	1.45455	1.60298	1.24022	1.49972	1.54844	1.99562	1.83318
DLSTP1	1.13995	1.06994	1.02406	1.28795	0.809281	0.864885	0.919428	1.07522	0.952808	1.17489	1.2313	1.0565	1.49959
RABGGTB	1.55955	1.26939	0.896782	1.67184	0.835397	0.983824	1.19496	1.30421	2.12554	1.14509	0.917825	3.25339	3.05418
SNORD45C	1.55955	1.26939	0.896782	1.67184	0.835397	0.983824	1.19496	1.30421	2.12554	1.14509	0.917825	3.25339	3.05418
SNORD45A	1.65913	1.39309	0.965988	1.76855	0.934323	1.08196	1.32438	1.41842	2.33892	1.30358	0.998233	3.44176	3.25017
SNORD45B	1.75707	1.50396	1.03179	1.86792	1.04725	1.17685	1.41837	1.53093	2.50345	1.40537	1.07573	3.72504	3.37678
MSH4	1.59166	1.78957	1.22385	1.6643	1.16306	1.57481	1.78897	1.80069	5.02887	3.29117	1.61953	4.31866	4.34061
ASB17	0.822222	0.714275	0.913955	0.870252	0.675312	0.683504	0.802376	0.892291	0.601253	0.827443	1.03713	0.651739	0.644223
ST6GALNAC3	0.751441	0.701051	0.815354	0.808068	0.588435	0.800327	0.736923	1.11752	0.863217	0.734697	0.810017	0.728197	0.625215
ST6GALNAC5	0.763388	0.743046	0.956454	0.927186	0.765941	0.806542	0.848537	1.126	0.835295	0.787065	1.05554	0.599384	0.667534
MIR7156	1.01265	0.99674	1.21066	1.19426	0.936523	1.07075	1.31207	1.40042	1.20776	1.22276	1.29373	0.977359	1.15539
PIGK	0.737309	0.669945	0.777568	0.810935	0.628757	0.66136	0.740657	0.913836	0.602262	0.853782	0.859079	0.562246	0.628695
AK5	0.36534	0.314085	0.319849	0.351935	0.327718	0.343351	0.351434	0.389007	0.309052	0.328778	0.391547	0.263434	0.279112
ZZZ3	0.801703	0.777894	0.8051	0.849543	0.728509	0.750669	0.782919	1.01511	0.877866	0.928587	1.03132	0.62204	1.07638
USP33	1.67301	1.56243	1.65183	1.56435	1.37627	1.36191	1.41622	1.59234	1.69351	1.92017	1.98125	1.13416	1.36122
MIGA1	1.34064	1.30049	1.15523	1.21811	1.10456	1.16257	1.26571	1.24967	0.993179	1.1819	1.20155	0.825155	1.27777
NEXN-AS1	1.30104	1.20033	1.57419	1.26226	1.05572	1.09134	1.28546	1.38124	1.27396	1.36704	1.44635	1.02745	1.42877
NEXN	1.26092	1.18882	1.53775	1.26508	1.02719	1.117	1.27909	1.43252	1.25067	1.45339	1.35138	1.04291	1.35338
FUBP1	0.830799	0.935138	0.666659	0.90034	0.675205	0.791338	0.865565	0.997654	1.10602	1.06808	0.860122	0.542586	2.45678
DNAJB4	0.90641	1.07259	0.908902	0.92084	0.796584	0.891674	0.942214	1.0667	0.989442	0.765576	0.853356	0.794193	1.73821
GIPC2	1.09908	1.26634	1.23043	1.06398	0.94365	0.902999	1.18333	1.04973	0.856936	0.890193	1.24091	1.05497	0.873246
PTGFR	0.224685	0.227124	0.308265	0.23929	0.260627	0.204326	0.234868	0.310572	0.172992	0.203279	0.319875	0.237809	0.217952
IFI44L	1.09379	1.28857	1.14863	1.55329	1.10693	1.1973	1.87721	2.67298	1.32555	1.38659	1.37317	1.77048	1.45081
IFI44	0.816622	0.849384	1.03149	1.3118	0.869595	0.84206	0.957273	1.09371	0.768606	1.02918	1.31172	0.780789	1.72136
ADGRL4	0.478766	0.47221	0.620245	0.600575	0.517555	0.518872	0.588368	0.669463	0.439678	0.46966	0.764033	0.56632	0.499877
LINC01781	0.49724	0.447507	0.71765	0.622787	0.64579	0.675848	0.706676	0.734179	0.751343	0.519957	0.92751	0.449019	0.288539
ADGRL2	0.587314	0.602472	0.908873	0.796384	0.725622	0.728705	0.77991	0.905816	0.560906	0.818517	0.990622	0.688667	0.480663
LINC01362	0.692973	0.669749	0.996285	0.94252	0.887529	0.694795	0.878914	1.19051	0.617507	0.814704	1.23293	0.709904	0.598282
LINC01361	0.335446	0.324543	0.47627	0.410738	0.379205	0.298364	0.407561	0.441917	0.344425	0.496836	0.500608	0.319811	0.350457
LINC01712	0.434797	0.386089	1.03679	0.552232	0.655181	0.360993	0.314629	0.287202	0.246352	0.457979	1.21931	0.198095	0.147108
LINC01725	0.928597	0.866865	1.09914	1.25769	1.02072	0.917649	1.16386	1.3499	0.966746	1.00718	1.35674	0.745202	1.14571
TTLL7	0.205625	0.187367	0.343612	0.188844	0.195075	0.152726	0.185132	0.242776	0.183148	0.191752	0.347812	0.134937	0.150717
PRKACB	1.057	0.946195	0.964547	0.981048	0.899839	0.9193	0.94799	1.24491	0.885156	1.04783	1.05823	0.87914	0.928113
SAMD13	0.696221	0.631951	0.796571	0.698301	0.708161	0.668705	0.658546	0.716688	0.7938	0.664961	0.788135	0.514253	0.448696
UOX	1.14361	0.988846	1.12089	1.0607	1.00507	1.10899	1.14009	1.19345	1.20168	1.1696	1.24307	1.22266	0.842306
DNASE2B	0.478761	0.380573	0.453966	0.468548	0.443241	0.433995	0.439752	0.559019	0.626929	0.419166	0.508277	0.739709	0.312839
RPF1	1.32157	1.31974	1.61396	1.35108	1.23155	1.35292	1.41541	1.34536	1.18563	1.13528	1.50335	1.32259	0.833714
GNG5	0.556554	0.639053	0.630601	0.58965	0.5196	0.565535	0.513614	0.680827	0.829953	0.685899	0.574366	0.487602	0.978189
SPATA1	0.708803	0.754449	0.656904	0.646391	0.622741	0.644508	0.561578	0.756597	0.825047	0.697823	0.62612	0.53273	0.743078
CTBS	0.723567	0.689539	0.847355	0.746903	0.653365	0.605617	0.643456	0.886982	0.824405	0.796521	1.00154	0.513885	0.858476
LINC01461	1.32956	1.27235	1.47195	1.3438	1.29861	1.16607	1.78609	1.50875	1.67313	1.43966	1.31824	1.70214	1.37871
LINC01555	1.50227	1.20493	1.35243	1.44753	1.89766	1.27228	1.41796	1.81338	1.19593	1.38363	1.55383	1.87474	1.22002
SSX2IP	0.906574	0.696136	0.841863	0.723847	0.738108	0.746544	0.670098	0.823904	0.758381	0.759757	1.00264	0.638177	0.632407
LPAR3	1.09327	0.95287	1.18628	1.20668	1.03282	1.03147	1.21646	1.1666	0.96952	0.829118	1.23156	0.91039	0.975852
MCOLN2	0.801916	0.738234	1.12371	1.24891	0.798227	0.730163	0.837139	0.842409	0.849027	0.778249	1.0751	0.735057	1.7646
MCOLN3	0.824693	0.715713	0.901662	0.849062	0.839996	0.756199	0.879172	0.821555	0.808839	1.10837	0.963448	0.636627	0.79363
WDR63	1.24073	1.02952	1.37615	1.30602	1.22688	1.16267	1.19939	1.3434	0.967343	1.22468	1.29383	1.15774	2.05635
MIR4423	1.30469	1.29016	1.37634	1.2727	1.57796	1.14035	1.49823	1.04577	1.08247	1.0143	1.45765	1.34519	0.935562
SYDE2	0.744919	0.625281	0.743218	0.664111	0.656127	0.625234	0.594741	0.679202	0.567485	0.944148	0.883274	0.541693	0.510151
C1orf52	0.973456	1.0168	1.09548	1.00775	0.955432	0.909035	0.999971	1.17841	1.28662	1.1245	1.09239	0.906238	1.93702
BCL10	1.47215	1.61198	1.52279	1.59445	1.4464	1.40677	1.43039	1.76539	1.76852	1.50014	1.51726	1.18807	2.34034
DDAH1	0.539052	0.517207	0.58265	0.481491	0.496924	0.522601	0.499355	0.683505	0.473814	0.418394	0.623492	0.415376	0.426027
CYR61	0.619501	0.511864	0.701507	0.560376	0.501858	0.710959	0.557992	0.960202	0.756639	0.720966	0.704307	2.45578	0.554846
ZNHIT6	0.826537	1.04275	0.960267	0.852088	0.65624	0.886668	0.829363	1.01792	0.818193	0.797997	1.12262	0.920877	1.11977
COL24A1	1.29673	1.19745	1.42985	1.2859	0.846816	1.31161	1.26486	1.39299	1.1634	1.19722	1.56348	0.914727	1.13135
ODF2L	0.503353	0.433041	0.510377	0.519305	0.325821	0.446663	0.503397	0.612936	0.536353	0.607744	0.613888	0.403838	0.442133
MIR7856	1.02534	0.864311	1.16619	0.936083	0.651877	0.836418	0.980489	1.07725	0.943317	0.866587	1.227	0.717132	0.95222
CLCA2	0.608981	0.528526	0.619107	0.582254	0.42412	0.566448	0.644594	0.637642	0.522735	0.623437	0.746102	0.581485	0.446577
CLCA1	1.9965	1.25469	1.40387	1.54451	0.88699	1.31761	1.41843	1.35518	1.17085	1.41621	1.73461	1.10071	1.20835
CLCA4	0.938673	0.860518	1.2348	0.882112	0.662689	0.794665	0.853711	0.70309	0.69504	1.08992	1.23458	0.955991	0.61607
CLCA3P	0.272801	0.237744	0.286778	0.219898	0.184283	0.190143	0.240872	0.209579	0.194908	0.217473	0.319613	0.15825	0.157973
SH3GLB1	1.53119	1.48158	1.42985	1.34519	1.05035	1.3595	1.2915	1.68789	1.16883	1.43417	1.37604	1.38443	1.00078
SELENOF	1.23027	1.25742	1.38093	1.22109	0.790561	1.04978	1.11609	1.1463	0.980777	1.1361	1.30518	0.842291	1.30248
HS2ST1	0.904987	1.07878	0.951619	0.938589	0.664348	0.8565	0.935632	0.954262	0.730596	0.895086	0.86388	0.872096	0.989247
LINC01140	0.567676	0.501255	0.603613	0.5719	0.361936	0.504496	0.574767	0.564731	0.453548	0.398602	0.564261	0.383259	0.45445
LMO4	0.181117	0.217682	0.214419	0.185988	0.136511	0.2061	0.20617	0.177563	0.206096	0.233431	0.192982	0.156226	0.183352
LINC01364	1.1117	1.00753	1.2136	1.13307	0.673319	0.988034	1.16186	1.11735	0.842608	1.01869	1.18702	0.654552	0.783124
PKN2-AS1	0.50564	0.50548	0.514534	0.566039	0.325058	0.48272	0.599177	0.515251	0.462947	0.46717	0.633113	0.455773	0.483077
PKN2	0.859539	0.798131	0.726785	0.730148	0.565477	0.746486	0.6989	0.732622	0.609415	0.714662	0.840407	0.763863	0.814911
GTF2B	1.0056	1.00836	1.10343	0.974674	0.641826	0.776517	0.89492	0.816259	1.22715	1.17421	1.22744	0.726672	1.47873
KYAT3	0.904029	1.1594	0.944694	0.988499	0.64098	0.783775	0.898322	0.975378	1.01743	1.22854	1.13823	0.541351	1.07476
RBMXL1	0.964361	1.02105	1.18739	0.990308	0.645756	0.825365	0.905267	1.12713	1.30666	1.22946	1.14329	1.43337	1.77113
GBP3	0.727026	0.566645	0.691183	0.630423	0.486064	0.527058	0.727757	0.581813	0.471108	0.689316	0.840629	0.464841	0.836064
GBP1	0.641391	0.505054	0.674508	0.60608	0.515083	0.388158	0.473875	0.545065	0.492887	0.509906	0.941275	0.73482	0.89612
GBP2	0.807295	0.757167	0.750674	0.863393	0.482285	0.645821	0.747996	0.840677	0.674476	0.675959	1.04837	1.02357	1.05182
GBP7	0.507905	0.54861	0.479522	0.47952	0.325181	0.438581	0.45566	0.517459	0.321156	0.450243	0.602082	0.543506	0.334505
GBP4	1.19059	1.01729	1.22539	1.22891	0.726174	0.897757	1.14345	1.12426	0.875872	1.25159	1.60056	0.791171	1.37704
GBP5	0.729507	0.623064	0.764978	0.748753	0.479819	0.587932	0.907107	0.782344	0.57638	0.739788	0.827418	0.525082	0.635901
GBP6	1.05891	1.30688	1.16581	1.34351	0.715437	0.873848	1.14112	1.34923	0.928989	0.913467	1.23594	0.825917	0.931426
GBP1P1	0.457753	0.431586	0.550019	0.450567	0.313378	0.376761	0.508355	0.405022	0.447083	0.371735	0.604372	0.308352	0.361155
LRRC8B	0.843316	0.719174	0.64989	0.763034	0.504545	0.703268	0.732863	0.865799	0.756226	0.622996	0.829184	0.654815	0.882056
LRRC8C	0.943607	0.939995	0.960639	1.15613	0.680329	0.992008	1.0972	1.29239	0.89749	0.923319	1.02295	0.816245	0.753289
LRRC8D	1.13816	1.06356	1.02559	1.03548	0.738422	1.08156	0.956572	1.03788	0.886624	1.02942	1.13896	0.747962	0.89341
ZNF326	0.743798	0.823105	0.698416	0.679944	0.569308	0.675186	0.717749	0.790908	0.622551	0.722398	0.681259	0.592235	0.634038
GEMIN8P4	0.530746	0.568979	0.493708	0.466089	0.419987	0.482627	0.42401	0.538803	0.463864	0.52853	0.436384	0.451463	0.414327
SNORD3G	1.46685	1.19932	1.46773	1.41549	0.839359	1.16275	1.38819	1.21914	1.12908	1.1873	1.66443	1.00115	0.987873
BARHL2	0	0	0	0	0	0	0	0	0	0	0	0	0
LINC01763	0.608749	0.571149	0.638404	0.607439	0.408778	0.56391	0.56658	0.542944	0.507169	0.529302	0.639203	0.47864	0.412246
ZNF644	0.542378	0.649521	0.596998	0.5338	0.327828	0.489692	0.443277	0.494975	0.486285	0.441647	0.636673	0.337211	0.526103
HFM1	0.628078	0.533278	0.684196	0.598199	0.370343	0.532784	0.617871	0.612795	0.477734	0.753101	0.769814	0.453382	0.451187
CDC7	1.32679	1.8735	1.28025	1.23402	0.923992	1.3628	1.30188	1.54463	0.914523	1.41711	1.31443	1.28272	1.13647
TGFBR3	0.703784	0.717484	0.732392	0.600349	0.365348	0.613773	0.625659	0.545857	0.570488	0.538978	0.812669	0.380919	0.654986
BRDT	1.95657	1.56666	2.04117	1.65457	1.09148	1.53424	1.64296	1.37228	1.54835	1.52749	2.01423	0.937514	1.52077
EPHX4	1.62026	1.40459	1.80763	1.47665	1.00333	1.46749	1.62901	1.35354	1.36518	1.62961	1.84878	1.19167	1.33332
SETSIP	1.32491	1.4064	1.59206	1.1852	0.829227	1.14058	1.33597	1.24738	1.08133	1.1759	1.54845	1.06428	1.00079
BTBD8	1.47329	1.55475	1.77979	1.38303	0.972231	1.35262	1.55612	1.32658	1.31333	1.36759	1.67607	1.31197	1.25085
KIAA1107	1.02758	0.891411	1.11859	0.884847	0.670882	0.847109	0.952659	0.925039	0.813883	1.06361	1.32605	0.690034	0.64001
C1orf146	2.10911	1.85817	2.09628	1.75777	1.17002	1.69395	2.00195	1.73616	1.72146	1.90472	2.33594	1.2087	1.49025
GLMN	1.07643	0.955756	1.12716	0.982419	0.652647	0.919534	0.949497	1.08842	1.04664	1.18216	1.27819	0.758422	0.909811
RPAP2	0.957281	0.999401	1.08321	0.966957	0.699764	0.877874	0.923679	0.986674	0.895014	1.1772	1.14967	0.9367	1.29033
GFI1	0.94605	0.895175	0.919707	1.21757	0.544881	0.818492	0.943475	0.958229	0.939351	0.692842	1.10291	0.626587	1.47722
EVI5	1.33651	1.52975	1.59883	1.61327	0.862732	1.17651	1.23104	1.23482	1.22612	1.30191	1.61488	0.61928	1.17034
RPL5	1.61329	1.69819	1.52503	1.25985	1.06848	1.44099	1.62843	1.373	1.46821	1.39274	1.48126	1.45934	1.44557
SNORD21	0.782762	0.931631	0.729484	0.762328	0.536565	0.861318	1.0812	1.08271	1.1716	1.07359	0.820512	0.880244	1.49872
SNORA66	0.686174	0.794487	0.629397	0.691957	0.423976	0.751418	1.02428	0.953792	1.0813	0.95757	0.730198	0.783575	1.5018
FAM69A	1.40495	1.43682	1.51031	1.50935	0.869502	1.36791	1.50844	1.54659	1.80885	2.10938	1.71939	1.55114	2.02938
MTF2	1.62995	1.81562	1.66602	1.52535	1.07167	1.52525	1.56694	1.47643	1.48054	1.72379	1.59373	1.35158	1.63335
TMED5	0.94149	0.903408	0.820186	0.861508	0.472402	0.87319	0.853699	1.14785	1.05313	0.937734	1.02485	0.72223	2.11774
CCDC18	1.75899	1.99527	1.44387	1.75417	1.09373	1.58114	1.51642	2.09251	1.2026	1.50477	1.49049	2.1853	2.3211
CCDC18-AS1	1.75948	1.63261	1.90175	1.65022	1.18324	1.46589	1.55088	1.44793	1.52238	1.43175	2.05106	1.43216	1.39381
DR1	0.946449	1.12999	0.903764	0.920628	0.724245	1.0079	0.969921	1.16281	0.988181	1.25194	0.979083	0.971157	1.33431
FNBP1L	0.679245	0.773109	0.576996	0.575672	0.472454	0.599785	0.710834	0.699472	0.570442	0.511868	0.55214	0.731535	0.482024
BCAR3	1.40923	1.46371	1.49245	1.45172	1.07727	1.44519	1.73939	1.91195	2.18986	1.31339	1.54574	1.30529	1.20517
MIR760	1.19205	1.35641	1.2649	1.18923	1.02187	1.39198	1.80369	1.68599	1.5451	1.63183	1.19641	3.04862	0.874376
DNTTIP2	0.762921	0.713386	0.708985	0.747224	0.493847	0.710507	0.922209	0.817863	0.760422	0.797402	0.767459	0.692688	1.03746
GCLM	1.42444	1.38939	1.46656	1.23063	0.855526	1.57387	1.25107	1.246	1.25801	1.29051	1.70491	0.739393	1.29086
ABCA4	0.739302	0.740534	0.855479	0.646726	0.526084	0.689782	0.66698	0.524695	0.74591	0.700931	0.831847	0.503845	0.453769
ARHGAP29	0.885666	0.983103	1.10362	0.84815	0.699401	0.959828	0.988498	1.26598	2.7388	1.61797	1.27889	0.615811	0.688648
ABCD3	0.91643	0.993924	0.927529	0.966322	0.691455	0.931854	0.932673	1.20918	0.627113	0.806218	0.922767	0.837376	0.911481
F3	0.879879	0.905961	0.972461	0.880831	0.670465	0.959268	1.59819	0.863685	1.63657	1.0354	1.03598	2.50532	0.83392
SLC44A3-AS1	0.993654	1.08288	1.02737	0.910702	0.745541	0.90579	1.24723	1.06146	1.02621	0.979567	1.19425	1.06956	0.851733
MIR378G	0.940892	1.00221	1.07957	0.975609	0.717781	0.903836	1.03622	1.00808	0.956201	0.803287	1.18033	0.666563	0.654048
SLC44A3	1.09499	1.21606	1.32146	1.15855	0.792849	1.13186	1.04535	1.21713	0.852603	1.09006	1.25463	0.813722	0.899151
CNN3	0.614258	0.7715	0.710005	0.602187	0.443077	0.61826	0.634604	0.840348	0.804598	0.709857	0.791387	0.472358	0.609867
ALG14	1.07372	1.19434	0.960736	1.06004	0.767747	1.05589	1.03468	1.62551	0.875436	1.02032	1.26579	0.791223	0.739084
TMEM56	2.12414	1.98883	1.80559	1.5814	1.08394	1.79453	1.73838	1.59178	1.50535	1.60223	1.73554	1.49456	1.41235
TMEM56-RWDD3	1.31065	1.03802	1.05841	0.852168	0.633228	0.974848	0.895652	0.923119	0.796253	0.984305	1.03706	0.709825	0.749462
RWDD3	1.21961	1.47485	1.33552	1.22806	0.79644	1.22823	1.11846	1.24274	0.956958	1.22596	1.22248	0.986743	0.819407
LINC01760	0.564956	0.498343	0.563216	0.598762	0.373489	0.539607	0.640675	0.656838	0.423768	0.355028	0.849446	0.495356	0.431768
LINC01650	0.993164	1.04788	1.0525	1.01542	0.644877	0.923393	1.04667	1.04878	0.90274	1.15252	1.27265	0.705856	0.761188
LINC01761	0.572925	0.59164	0.573874	0.64276	0.408766	0.54743	0.583152	0.670021	0.467991	0.642105	0.757809	0.521744	0.469682
LINC01787	0.766792	0.799911	0.853894	1.01175	0.968308	0.824202	0.858263	1.09398	0.770073	0.953647	1.18873	0.645721	0.646355
PTBP2	1.11345	1.10151	1.21356	1.08223	0.961207	1.01934	0.97833	1.29276	0.779014	1.07379	1.28708	0.936752	0.774519
DPYD	0.641731	0.675304	0.695375	0.835429	0.765691	0.713261	0.760773	1.10161	0.570855	0.828788	0.980762	0.501322	0.660586
DPYD-AS1	0.770989	0.83515	0.811952	1.12394	0.907851	1.08195	1.11282	1.94612	0.743709	1.05807	1.17322	1.04315	0.877266
DPYD-AS2	0.889754	0.884574	0.986107	1.03518	0.893121	0.972525	0.824792	1.04531	0.68885	0.853583	1.35043	0.727592	0.675574
LINC01930	0.733092	0.808053	0.748336	0.940283	0.776401	0.845746	0.919379	1.10012	0.673261	0.800091	1.11149	0.657101	0.700901
MIR137HG	0.930368	1.01431	1.03467	1.27453	1.11081	1.24629	1.14849	1.5053	0.904849	0.977561	1.4491	1.06125	0.827883
MIR2682	0	0	0	0	0	0	0	0	0	0	0	0	0
MIR137	0	0	0	0	0	0	0	0	0	0	0	0	0
LINC01776	0.462027	0.478444	0.52825	0.568832	0.48814	0.619532	0.562969	0.704842	0.372393	0.524585	0.645997	0.414299	0.412298
SNX7	1.00276	1.26961	1.21185	1.2849	1.12606	1.26205	1.18408	1.44605	1.26188	1.35529	1.40537	1.30508	0.943268
PLPPR5	0.331383	0.320216	0.312082	0.421202	0.324213	0.355978	0.444803	0.469369	0.321271	0.387824	0.438033	0.227059	0.385018
PLPPR4	0.656543	0.569012	0.6545	0.669039	0.396554	0.527233	0.679024	0.834972	0.536513	0.602212	0.836433	0.618518	0.420556
LINC01708	0.621571	0.610394	0.623515	0.678369	0.420176	0.5941	0.674171	0.767987	0.489082	0.643626	0.74623	0.485526	0.476091
PALMD	0.952456	0.817572	0.754536	0.953892	0.585199	0.863923	0.829486	0.917884	0.745566	0.642458	0.913099	1.06107	0.562167
MIR548AA1	0.598562	0.629897	0.635777	0.551103	0.421276	0.559157	0.579978	0.584303	0.545981	0.556125	0.670572	0.871807	0.608596
FRRS1	0.957367	0.951849	0.966699	0.9756	0.60323	0.872907	0.991439	0.934207	0.966861	0.908486	1.09113	0.69579	0.841626
AGL	1.26789	1.32317	1.24312	1.25096	0.870377	1.22323	1.30085	1.46664	0.954505	1.28106	1.36657	1.66258	0.877009
SLC35A3	1.32363	1.44769	1.37872	1.30196	1.28197	1.224	1.39564	1.52626	1.13499	1.42496	1.42891	1.06559	1.27324
MFSD14A	1.88644	2.0087	1.65698	2.17107	1.38272	1.78264	2.00038	2.94253	2.8501	2.57166	1.70603	5.34254	2.43763
SASS6	0.778545	0.699246	0.790368	0.712757	0.454839	0.715	0.709419	0.799674	0.801228	0.870643	0.876951	0.481636	1.21213
TRMT13	1.71932	1.80111	1.59521	1.63614	1.13848	1.5502	1.60103	1.8506	1.3805	1.36647	1.69137	1.475	1.6617
LRRC39	1.14522	1.19287	1.22888	1.15737	0.724101	1.07104	1.02087	1.32009	1.38398	1.17233	1.52222	1.03526	1.19415
DBT	1.46592	1.29182	1.49645	1.48885	0.866778	1.20979	1.35703	1.58909	1.323	1.47083	1.69612	1.27651	1.98565
RTCA	1.1078	1.19817	0.965386	1.02054	0.645553	0.940016	1.1659	1.14985	0.904574	1.15992	1.0584	1.19517	0.965898
RTCA-AS1	1.35856	1.53584	1.23434	1.34944	0.852187	1.26485	1.47336	1.48591	1.1938	1.48991	1.36454	1.27197	1.42474
MIR553	1.61357	1.49263	1.63612	1.45878	0.968596	1.34922	1.47859	1.66293	1.48962	1.84472	1.80821	1.17325	1.78714
CDC14A	1.35054	1.13981	0.947134	0.812047	0.672496	0.928784	0.741789	1.00771	0.94146	0.951024	0.916864	0.669139	0.825957
GPR88	0.95508	0.887222	0.910083	1.13592	0.607477	0.845634	1.02028	1.05409	0.714595	1.12144	1.09427	0.664986	0.902503
LINC01349	0.961176	0.852225	0.984532	1.08986	0.602259	0.867155	0.969293	1.13174	0.747538	0.800885	1.17016	0.953626	0.928138
VCAM1	1.32485	1.30632	1.33077	1.32843	0.882082	1.24208	1.33023	1.66729	1.01642	1.12973	1.84705	1.5558	1.34494
EXTL2	0.516308	0.533734	0.494783	0.526823	0.310725	0.503823	0.464642	0.689123	0.54456	0.456921	0.573102	0.369933	0.447899
SLC30A7	0.663685	0.68007	0.616676	0.666857	0.494558	0.708744	1.05096	0.917072	0.618929	0.648783	0.601656	1.48294	0.628811
DPH5	1.32214	1.3229	1.35186	1.37553	0.769868	1.15387	1.21449	1.39533	1.28162	1.59622	1.85557	0.781446	1.31632
S1PR1	0.649268	0.557115	0.622425	0.650449	0.360795	0.538508	0.560969	0.618111	0.462168	0.416873	0.645147	0.497379	0.745223
LINC01307	0.956397	0.851965	1.04381	0.994544	0.600063	0.821593	1.01293	0.936194	0.897398	1.0424	1.183	0.645116	1.023
OLFM3	0.184754	0.159799	0.181642	0.235391	0.117271	0.17681	0.18098	0.226372	0.113479	0.233453	0.250086	0.150444	0.290465
DNAJA1P5	0.509399	0.458799	0.524752	0.617312	0.34648	0.443388	0.620264	0.603036	0.379087	0.663462	0.698083	0.5101	0.329342
COL11A1	0.216268	0.22993	0.210786	0.247111	0.173392	0.270139	0.294889	0.324285	0.228402	0.34425	0.312369	0.220015	0.162841
RNPC3	1.00817	1.0011	1.06272	1.01911	0.737843	0.941459	1.12828	1.04551	0.678144	1.0892	1.13413	1.25504	0.962738
AMY2B	0.780816	0.783129	0.76244	0.778645	0.489667	0.628036	0.718216	0.760396	0.751573	0.979104	0.997766	0.507604	1.09768
ACTG1P4	0.390716	0.405826	0.395176	0.474741	0.248604	0.399656	0.494834	0.478779	0.345411	0.412465	0.544052	0.378607	0.411334
AMY2A	0.435796	0.457818	0.578904	0.529462	0.331569	0.4018	0.478132	0.579048	0.361114	0.375305	0.779254	0.427099	0.417576
AMY1C	0	7.53095e-05	0	0	0	0.000188211	0.000756645	0	0	0	0	0	0
AMY1A	0	7.53095e-05	0	0	0	0.000188211	0.000756645	0	0	0	0	0	0
AMY1B	0	7.53095e-05	0	0	0	0.000188211	0.000756645	0	0	0	0	0	0
LINC01676	0.630862	0.734243	0.737638	0.77125	0.43459	0.574305	0.827665	0.709997	0.491947	0.727358	1.12468	0.581248	0.709249
LINC01677	0.997678	0.923986	1.22735	1.17932	0.714313	0.870077	1.18237	1.03887	0.79419	1.27207	1.51857	0.777241	0.740792
PRMT6	0.748318	0.616954	0.705779	0.668548	0.735513	0.411784	0.775407	0.612131	0.414759	0.667363	0.791701	0.502662	0.598205
NTNG1	0.353612	0.331912	0.397405	0.464217	0.424287	0.331429	0.440226	0.485464	0.281679	0.337109	0.442281	0.219016	0.328764
VAV3	0.356152	0.39489	0.345131	0.393149	0.373487	0.347675	0.36776	0.391189	0.200892	0.405743	0.410014	0.322676	0.273474
MIR7852	0.934988	0.75906	1.08941	0.968737	0.973046	0.726713	0.935127	0.951611	0.567737	0.770292	1.13707	0.623958	0.842268
VAV3-AS1	0.866426	0.749182	0.85683	0.81364	0.850046	0.740958	0.959844	0.803923	0.662394	0.963036	0.973046	0.753428	0.755639
SLC25A24	0.859931	0.659981	0.785109	0.778622	0.755731	0.668847	0.804191	0.872968	0.662326	0.950121	1.02714	0.673475	0.683061
NBPF4	0.503541	0.237361	0.519421	0.284659	0.738963	0.210474	0.282124	0.180791	0.21969	0.1415	0.690956	0.0571655	0.115012
NBPF6	0.00520866	0.00240637	0.00595793	0.00292519	0.0189932	0.00062737	0.00143947	0.00442984	0.00105455	0	0.00508737	0	0
FAM102B	1.89395	1.59227	1.69322	1.84716	2.18494	1.63228	2.25526	2.03931	1.64741	1.83494	1.97726	1.50715	2.43553
HENMT1	1.24879	1.42816	1.28152	1.15365	1.25402	1.09675	1.2426	0.933187	0.911222	1.36292	1.26296	0.762207	1.32866
PRPF38B	1.38447	1.48282	1.32021	1.2928	1.26889	1.37064	1.32078	1.65491	1.60642	1.74479	1.31744	2.0675	1.25576
FNDC7	1.67064	1.58363	1.73596	1.719	1.65365	1.53846	1.86613	1.96219	1.83299	1.8324	1.86925	1.89322	1.48752
STXBP3	1.04229	1.0578	1.0702	1.01297	1.15293	1.06341	1.03494	1.09874	0.97555	0.918008	1.09473	0.875907	1.06254
AKNAD1	1.23263	1.1822	1.28767	1.21882	1.2594	1.13577	1.0879	1.42238	0.967778	1.10956	1.26691	1.04951	1.12884
SPATA42	0.850132	0.755431	0.967083	0.770642	0.925259	0.692251	0.769914	0.762557	0.59488	0.794008	1.00467	0.42815	0.59529
GPSM2	1.77132	1.83982	1.90841	1.80856	1.77741	1.68	1.71257	1.93682	1.40762	1.65509	2.04149	1.75757	1.26925
CLCC1	1.12458	1.0839	1.2468	1.06489	1.2076	0.948319	1.08992	1.05375	1.51293	1.51685	1.31901	0.931864	1.69974
WDR47	1.75386	1.64052	1.88476	1.64798	1.90944	1.47326	1.74317	1.61939	1.57183	1.62531	1.98473	0.952207	1.65058
TAF13	2.01358	1.78636	2.26926	1.81584	2.12162	1.58275	2.00784	2.03653	1.8859	2.31198	2.14763	1.05142	2.54948
TMEM167B	1.48241	1.66532	1.46336	1.41341	1.33252	1.26312	1.29625	1.23519	1.06546	1.21366	1.32446	1.07829	1.1419
SCARNA2	1.58738	1.75631	1.69053	1.65262	1.40488	1.48641	1.83277	1.67509	2.32175	1.76985	1.23675	2.07152	2.762
C1orf194	1.09511	1.22236	1.07242	1.15368	1.17074	1.17435	1.49446	1.25362	2.02141	2.23984	1.15279	3.29849	1.24726
KIAA1324	0.880787	0.977194	0.915462	0.996527	1.05649	0.904989	1.04842	0.829119	1.03917	1.4584	0.995022	2.1203	0.792872
SARS	1.18919	1.26788	1.29671	1.14892	1.35666	1.11278	1.13958	1.10861	1.1689	1.19354	1.20698	1.95977	0.929667
CELSR2	0.917044	0.906806	0.907323	0.820518	0.915	0.90041	1.20406	0.836509	0.702444	1.13237	0.828111	0.714319	0.722503
PSRC1	1.26147	1.25305	1.07625	0.987319	1.16424	1.01272	1.03988	0.978089	1.11037	1.2333	0.946595	0.643197	0.726254
MYBPHL	0.909405	0.809245	0.886108	0.819994	0.94439	0.696389	0.812237	0.807473	0.650382	0.610587	0.912808	0.455405	0.6139
SORT1	0.697726	0.632274	0.549032	0.488383	0.453411	0.446575	0.499841	0.536615	0.562098	0.677392	0.5339	0.295395	0.484773
PSMA5	1.13662	1.23232	1.12478	1.09926	1.15058	1.0516	1.06972	1.2189	1.1018	1.05168	1.36366	0.776978	1.04903
SYPL2	1.88429	1.71353	1.74841	1.49161	1.86275	1.70995	1.49085	1.72595	1.43545	1.38494	1.86457	1.22629	1.08805
ATXN7L2	0.290693	0.255888	0.248124	0.292668	0.31596	0.274749	0.435428	0.299055	0.193349	0.201516	0.24589	0.240805	0.168299
CYB561D1	0.149985	0.157455	0.193721	0.220385	0.175539	0.166926	0.159615	0.142117	0.156142	0.178374	0.116788	0.138801	0.206547
AMIGO1	0.557166	0.541817	0.698798	0.630345	0.609418	0.504477	0.629793	0.593874	0.444951	0.394546	0.580811	0.543585	0.469207
GPR61	1.01472	1.0098	1.01503	0.981717	1.1083	0.8845	1.0879	0.934945	0.7358	0.978156	1.01027	0.628164	0.674456
GNAI3	0.592941	0.672806	0.544483	0.674182	0.623892	0.610926	0.612138	0.800822	0.570694	0.599347	0.580106	0.811409	0.581946
MIR197	0.600535	0.615202	0.684021	0.618391	0.632788	0.566134	0.58926	0.675135	0.70327	0.609133	0.739703	0.421921	0.861045
GNAT2	0.882538	0.879269	0.905114	0.955909	0.88834	0.787994	0.911019	0.957578	1.21062	0.933723	1.09229	0.574967	1.36147
AMPD2	0.926783	1.11288	0.775475	1.03939	0.766774	0.925818	0.871409	1.27381	1.13339	0.760418	0.819877	2.80716	1.51403
GSTM4	1.05198	1.07328	1.14477	1.08425	1.14234	1.01898	1.30567	2.01815	1.18217	0.99008	1.09029	1.04809	0.878679
GSTM2	0.943305	0.869588	0.96201	0.956681	0.927659	0.710505	0.987551	1.01914	0.879311	0.942561	0.95469	0.524109	0.841998
GSTM1	0.0071675	0.148261	0.00794477	0.191669	0.468318	0.00607467	0.36549	0.000885969	0.00497472	0	0.0213285	0.035666	0.0177238
GSTM5	0.531679	0.419667	0.558241	0.396877	0.629665	0.375405	0.48066	0.422399	0.376703	0.448656	0.599168	0.18059	0.267206
GSTM3	1.59722	1.66609	1.64311	1.35272	1.79751	1.35827	1.77858	1.82922	1.20448	1.44151	1.67439	0.947344	1.30436
EPS8L3	0.570841	0.568059	0.577017	0.470009	0.57769	0.449997	0.468197	0.470396	0.416776	0.5848	0.622606	0.31926	0.411617
CSF1	0.880744	0.856071	0.752298	0.88022	0.800516	0.845175	0.755962	0.896835	0.613862	0.72641	0.833782	0.539511	0.551237
AHCYL1	0.841535	0.895647	0.875197	0.813971	0.933743	0.835107	0.851306	0.956544	0.84208	0.930461	1.06821	0.876538	0.843218
STRIP1	1.94142	1.77792	1.62167	1.633	1.63821	1.72652	1.42987	1.61979	1.56711	1.42152	1.53726	1.37489	1.32386
ALX3	0.348882	0.292664	0.328884	0.336823	0.333666	0.315509	0.416364	0.5265	0.391627	0.473209	0.379881	0.290112	0.359062
LINC01397	0.978476	0.858578	1.09396	0.87442	0.980919	0.774674	1.02617	0.958497	0.793755	0.868968	1.02674	0.563639	0.703598
UBL4B	1.23464	1.0332	1.15643	1.06561	1.2153	1.02981	1.29413	1.34671	1.01198	0.976988	1.1888	0.566583	1.0491
SLC6A17	1.13896	1.01362	1.15103	1.19779	1.33845	1.24705	1.51855	1.35006	1.60159	1.12671	1.11149	0.835274	0.996979
KCNC4	0.539068	0.495098	0.532584	0.590442	0.605233	0.556955	0.645492	0.542132	0.574913	0.410438	0.483376	0.481426	0.410846
KCNC4-AS1	0.568064	0.52625	0.598835	0.61844	0.651049	0.550653	0.701152	0.62144	0.566316	0.452072	0.514128	0.615101	0.397104
RBM15	0.909979	1.0686	0.995864	0.851463	0.849367	0.970242	0.837151	1.1937	0.689102	0.822991	0.915465	0.926003	0.639561
SLC16A4	1.7132	1.97293	1.75132	1.52618	1.67034	1.64579	1.66961	1.42264	1.56344	1.62284	1.8993	1.27659	2.21156
LAMTOR5	1.89338	1.87056	1.673	1.86384	1.72618	1.63447	1.77636	1.85773	2.00589	1.9272	1.9483	1.48199	2.61135
LAMTOR5-AS1	1.78022	1.79771	1.74369	1.61296	1.71288	1.63218	1.50515	1.77788	1.84679	1.70285	1.78008	1.93356	1.94913
PROK1	1.11351	0.859949	1.17893	0.957219	1.07645	0.910482	1.206	0.801627	0.788986	0.928168	1.20418	0.57339	0.844759
CYMP	2.19865	1.41392	1.80306	1.62703	1.80575	2.16335	2.35332	1.86943	2.88027	1.53318	1.64485	4.08913	1.35445
CYMP-AS1	0.897143	0.680506	0.842705	0.732255	0.891696	0.723937	0.986192	0.781787	0.679359	0.700138	0.771515	0.362916	0.629684
KCNA10	1.0462	0.92191	1.13344	1.06564	1.01373	1.04096	1.26497	0.971398	0.966701	0.97496	1.2174	0.732323	0.742167
KCNA2	0.231174	0.189035	0.234	0.205976	0.238502	0.200116	0.307266	0.176825	0.179732	0.204117	0.240581	0.0828703	0.178446
KCNA3	0.528117	0.436901	0.618272	0.537611	0.532868	0.445813	0.511763	0.454502	0.338671	0.484494	0.634424	0.34959	0.37414
CD53	0.443865	0.352656	0.358818	0.651843	0.390075	0.347232	0.410422	0.391195	0.315769	0.394084	0.463994	0.348329	1.50555
LRIF1	0.947492	1.10286	0.944601	0.856457	0.788367	0.726894	0.79903	0.775974	0.999002	0.605848	1.03115	1.22629	1.13597
DRAM2	0.932701	0.963598	0.966839	0.997201	0.919771	0.840388	0.978988	0.968189	0.784401	0.899472	1.05585	0.765466	0.956201
CEPT1	1.21161	1.27967	1.09767	1.51361	1.14912	1.07077	1.143	1.36324	1.21551	1.33067	1.36623	1.8944	2.10508
DENND2D	0.656322	0.621222	0.596757	0.912775	0.581298	0.58181	0.633878	0.766343	1.04588	0.63298	0.699948	0.539695	0.939466
CHI3L2	1.194	1.23921	1.34692	1.48695	1.19262	1.01942	1.17989	1.21309	0.966976	1.19896	1.35222	0.985034	1.63329
CHIAP2	0.886949	0.884304	0.896458	0.966331	0.903308	0.755976	0.984912	1.27736	0.57693	0.736835	1.11737	1.08438	0.58323
CHIA	1.21719	1.2175	1.24894	1.1662	1.31853	1.06082	1.33911	1.09341	0.924885	0.870444	1.45543	1.26729	0.849216
PIFO	0.776267	0.744661	0.801225	0.739826	0.694225	0.652973	0.762268	0.720883	0.580094	0.844084	0.892225	0.601539	0.547744
PGCP1	0.646332	0.58645	0.715558	0.647681	0.679754	0.534586	0.733484	0.610922	0.478765	0.550946	0.803147	0.449965	0.443481
OVGP1	1.57173	2.09634	1.67153	1.43448	1.71829	1.37783	1.58396	1.32664	1.51381	1.23535	1.86317	1.35194	0.951488
WDR77	0.349738	0.390726	0.36041	0.354939	0.386131	0.339286	0.307044	0.284443	0.34	0.384672	0.413855	0.340654	0.456325
ATP5F1	0.558112	0.630013	0.51695	0.545967	0.545093	0.577641	0.53282	0.55026	0.486927	0.675629	0.556627	0.632973	0.721784
C1orf162	1.35697	1.23623	1.25692	1.28698	1.31866	1.1844	1.35666	1.30912	1.31037	1.25395	1.46572	1.1958	1.17932
TMIGD3	0.984421	0.959621	1.04045	0.935669	1.02405	0.824952	0.987662	0.911803	0.879586	0.885322	1.19034	0.819215	0.77651
ADORA3	0.861643	0.731656	0.816196	0.989563	0.88237	0.759753	0.812686	0.837079	0.642564	0.792046	0.957924	0.712085	0.716621
LINC01160	1.24793	1.03673	1.06954	1.72199	1.01333	0.929122	0.98637	1.07046	0.797789	1.00718	1.28838	0.736555	2.29831
RAP1A	1.07991	1.07565	1.09629	1.44801	1.02711	0.871023	1.06792	1.05236	0.802925	0.97172	1.18638	0.771327	2.51783
FAM212B	1.1402	1.27021	1.03184	1.2824	1.02186	0.872758	1.14207	0.937207	1.37619	1.02096	1.01738	1.24266	1.10932
FAM212B-AS1	1.05815	0.947009	0.971051	0.872255	1.04106	0.953065	0.947461	1.00578	0.85595	0.756275	0.954894	0.765992	0.633576
DDX20	1.53751	1.50205	1.52552	1.68335	1.5054	1.60415	1.72797	2.0559	1.52059	1.29067	1.43164	1.71039	1.57114
KCND3	0.320452	0.307664	0.390732	0.291062	0.297586	0.258777	0.31044	0.247971	0.296168	0.332128	0.397695	0.197911	0.200947
KCND3-IT1	1.44391	1.20339	1.50391	1.43658	1.67114	1.19	1.88702	1.34243	1.2183	1.25097	1.63924	0.882399	0.877022
KCND3-AS1	1.08439	0.877601	0.972021	1.07973	1.15265	0.970658	1.24642	0.973351	0.825781	0.979919	1.30696	0.912257	0.981105
LINC01750	0.565708	0.481179	0.540039	0.535466	0.626247	0.463786	0.629393	0.526749	0.466821	0.562297	0.580438	0.38339	0.36122
CTTNBP2NL	1.3256	1.59769	1.32996	1.58353	1.42794	1.52049	1.61331	2.01469	1.36954	1.08862	1.29497	2.18338	1.05395
MIR4256	1.40812	1.33519	1.35608	1.49107	1.33938	1.35307	1.53801	1.70832	1.65016	1.4386	1.47818	1.57643	2.09744
WNT2B	0.324819	0.313281	0.315199	0.368606	0.316662	0.303303	0.366044	0.318002	0.338235	0.323268	0.281804	0.156016	0.299995
ST7L	0.408748	0.392817	0.448237	0.403401	0.41366	0.358611	0.415552	0.449992	0.431677	0.422428	0.492077	0.351772	0.349031
CAPZA1	1.12057	1.24289	1.05063	1.10502	1.06737	1.1632	1.37377	1.34236	1.61064	1.40213	1.11476	1.00827	1.4054
MOV10	0.789312	0.689829	0.689309	0.725376	0.636208	0.608774	0.675672	0.738777	0.731742	0.692137	0.748514	0.634498	1.09555
RHOC	0.473384	0.536267	0.386711	0.577701	0.406853	0.540942	0.503489	0.625923	0.711821	0.493861	0.392596	0.891178	0.691666
PPM1J	0.994078	0.980387	0.833113	0.946349	0.917983	0.992953	1.03926	0.943691	1.16298	1.04694	0.830402	0.889311	0.717071
FAM19A3	0.524025	0.521308	0.566639	0.563699	0.56905	0.50987	0.553674	0.538629	0.602606	0.468889	0.547688	0.550497	0.353514
LINC01356	1.76077	1.03406	1.65948	1.01599	1.26429	0.835423	1.25783	0.978465	0.924725	0.752175	1.61941	0.676656	0.748948
SLC16A1	1.08675	1.11144	1.11001	1.03483	0.981182	0.94494	1.05783	1.18674	1.22247	0.985958	1.24698	0.764178	1.18736
AKR7A2P1	1.70828	1.59417	1.73638	1.57169	1.47708	1.3704	1.72916	1.55297	1.76499	1.48449	2.00895	0.954414	1.69829
SLC16A1-AS1	1.71149	2.10974	1.63685	1.82821	1.32426	1.60889	2.02762	1.93253	1.92875	1.40413	1.5131	4.4152	2.87562
LRIG2	1.54615	1.3513	1.4161	1.08074	1.23158	1.09258	1.35216	1.19782	1.41371	1.13716	1.38921	0.887813	1.064
MAGI3	1.41426	1.75991	1.3523	1.30517	1.48739	1.60603	1.48453	2.64494	1.4503	1.74466	1.1988	2.26347	1.29916
PHTF1	1.11294	1.08794	1.21557	1.2347	1.16745	1.11862	1.08857	1.23188	0.944922	1.1938	1.52068	0.91775	1.24673
RSBN1	0.65932	0.744459	0.615878	0.745677	0.474173	0.714089	0.669163	0.891378	0.799898	0.693768	0.526634	0.754848	1.39088
AP4B1-AS1	1.09744	1.32314	1.14428	1.1584	1.0569	1.06194	0.984752	1.19588	0.97124	1.27354	1.07742	0.930839	1.30816
PTPN22	1.00809	1.01547	1.05744	0.937064	0.997415	0.864712	0.954843	0.951792	0.837679	1.12869	0.993244	0.703254	1.39489
BCL2L15	0.924363	0.871984	1.10982	0.990636	1.03339	0.784039	0.780821	0.809816	0.743411	0.687949	1.30546	0.534333	0.80822
AP4B1	1.3524	1.24789	1.43921	1.39399	1.39228	1.22741	1.2624	1.34188	1.3241	1.63536	1.81925	1.12518	1.39998
DCLRE1B	1.05946	0.98191	1.05704	1.11397	1.07578	0.991774	1.03951	1.17693	0.86136	1.03374	1.12571	1.04845	1.03701
HIPK1-AS1	1.42026	1.47445	1.32875	1.43607	1.5372	1.33011	1.44777	1.22331	1.28394	1.3204	1.5944	1.08696	1.07148
HIPK1	1.26042	1.65232	1.20451	1.19399	1.27388	1.07898	1.06967	1.20101	1.03775	1.2364	1.47196	0.878194	1.09717
OLFML3	0	0	0	0	0	0	0	0	0	0	0	0	0
SYT6	0.707716	0.521369	0.681506	0.620705	0.62571	0.506337	0.787403	0.5067	0.733852	0.486169	0.727891	0.293003	0.448118
TRIM33	0.480679	0.52562	0.435863	0.541709	0.488776	0.415628	0.57326	0.663168	0.529888	0.404641	0.640788	0.378291	0.629428
BCAS2	1.68284	1.52713	1.56811	1.65537	1.53715	1.33679	1.76594	1.47569	1.97753	2.13043	2.02992	1.37865	2.39958
DENND2C	1.56846	1.50189	1.74693	1.39722	1.59518	1.34094	1.53332	1.3085	1.49867	1.41551	1.8049	1.21112	1.45239
AMPD1	0.637433	0.561143	0.615446	0.595679	0.629334	0.596458	0.590275	0.646663	0.550016	0.49644	0.753071	0.627191	0.506517
NRAS	0.874513	0.928278	1.06999	0.908466	0.985611	0.723963	0.834666	0.876263	0.929195	0.878357	1.00818	0.477115	1.17514
CSDE1	0.655961	0.731943	0.728615	0.687929	0.678991	0.620996	0.667219	0.686176	0.764915	0.790988	0.746364	0.588687	1.29494
SIKE1	1.52946	1.43978	1.46963	1.49174	1.45708	1.20341	1.41435	1.45277	1.67586	1.45963	1.70457	1.07195	1.67655
SYCP1	0.973267	0.767353	0.966109	0.765107	0.815012	0.720647	0.865934	0.766135	0.694146	0.799011	1.09375	0.487155	0.572287
TSHB	1.13237	1.10886	1.14147	1.11684	1.07051	0.952036	1.14057	1.17092	0.696942	1.13883	1.40186	0.844867	0.966129
TSPAN2	0.693515	0.617364	0.712972	0.685571	0.671458	0.607285	0.847086	0.864262	0.876926	0.689272	0.835472	0.492491	0.450892
NGF	0.655954	0.538104	0.531848	0.636081	0.638253	0.615731	0.739008	0.768148	0.652651	0.559982	0.762687	0.461503	0.565789
VANGL1	0.339413	0.288426	0.312769	0.30095	0.293022	0.25431	0.278735	0.275677	0.340115	0.267351	0.295895	0.237756	0.289053
CASQ2	0.647921	0.588079	0.771186	0.655766	0.692951	0.611486	0.653944	0.705802	0.601895	0.806373	0.685461	0.392274	0.586865
NHLH2	0.298377	0.270316	0.296106	0.31455	0.31281	0.249401	0.338872	0.355226	0.235027	0.252914	0.284561	0.279756	0.208872
LINC01649	1.1022	0.902698	1.16906	0.954819	1.14993	0.826462	1.12006	0.966484	0.822044	0.842122	1.41226	0.587004	0.681045
SLC22A15	1.46302	1.46669	2.21821	1.33743	1.44834	1.23031	1.58414	1.51121	1.46977	1.31884	1.67939	1.40935	1.4058
MAB21L3	1.16426	1.88646	1.10713	1.41391	1.1657	1.28315	1.20977	1.12327	0.933803	1.16411	1.32401	1.50893	1.1258
ATP1A1	0.614255	0.728245	0.704039	0.65046	0.610799	0.552196	0.581946	0.636253	0.440228	0.49439	0.640858	0.656628	0.450263
ATP1A1-AS1	0.378007	0.395731	0.368166	0.564755	0.357307	0.353423	0.390294	0.340595	0.4723	0.359216	0.482473	0.444314	0.537803
LINC01762	0.994691	0.997478	0.912642	0.975384	0.896523	0.827858	1.00839	0.919354	0.87633	0.706882	0.980342	0.708274	0.714258
CD58	0.97435	0.993621	1.06744	1.20039	1.07727	0.84853	0.873667	0.981553	1.08591	0.787947	1.19123	0.680309	1.63685
IGSF3	0.570636	0.488751	0.447403	0.594245	0.549173	0.501528	0.576902	0.615104	0.575509	0.479204	0.53129	0.476931	0.62953
MIR320B1	1.10197	0.997758	1.14358	1.18558	1.09736	1.09115	1.07138	1.0065	1.22756	1.01443	1.07179	1.1344	0.839519
C1orf137	1.53658	1.08278	1.42243	1.18591	1.26199	1.05752	1.22754	1.41384	1.03231	1.08644	1.22717	2.22281	0.900063
CD2	1.09809	0.821853	1.14711	1.10086	1.07723	0.879903	1.02519	0.957752	0.845427	1.06427	1.35281	0.732586	0.855625
PTGFRN	1.1887	1.05877	1.10873	1.19623	1.08581	1.13066	1.12345	1.3612	1.19584	0.980316	1.14501	1.11921	1.06681
CD101	0.976296	0.842239	1.14592	1.0666	0.985658	0.845731	0.891629	0.945913	0.89263	0.925788	1.13071	0.767647	1.12528
TTF2	1.30245	1.34559	1.27881	1.48775	1.24936	1.21641	1.34617	1.59492	1.40205	2.24103	1.23827	2.21776	2.47177
MIR942	0.468004	0.408945	0.463613	0.497775	0.459525	0.409595	0.651865	0.667551	0.671358	0.543033	0.53763	0.573337	0.61259
TRIM45	0.933221	0.793174	0.933461	1.12744	0.845632	0.770542	0.94604	0.831938	1.13563	1.13969	0.995832	0.872543	1.28599
VTCN1	0.737344	0.609847	0.962339	0.730824	0.778365	0.696584	0.754683	0.792271	0.579521	0.698374	0.970197	0.748461	0.50694
LINC01525	1.18018	0.950959	1.22981	1.08268	1.12793	0.945658	1.22619	1.16545	0.912964	1.02761	1.4633	2.15957	0.873901
MAN1A2	0.774374	0.663415	0.691346	0.870204	0.789438	0.647309	0.804769	0.677202	0.692518	0.854112	0.798811	1.27599	0.765734
FAM46C	0.520042	0.49981	0.501618	0.515337	0.498735	0.536583	0.536185	0.618158	0.408363	0.319851	0.490422	0.401788	0.373472
GDAP2	1.09281	1.02605	1.10381	1.14457	1.04119	0.989518	1.07218	1.19512	1.05136	1.41039	1.44925	0.820319	1.12532
WDR3	0.984247	1.05396	1.0118	1.10938	1.01106	1.01586	1.07428	1.15575	0.919177	1.01036	1.19166	0.961695	1.04512
SPAG17	0.60331	0.541875	0.605032	0.575543	0.509966	0.507045	0.638824	0.676565	0.56439	0.823322	0.737856	0.329221	0.565968
TBX15	0.707137	0.656715	0.731191	0.78922	0.634388	0.574151	0.750635	0.603707	0.531103	0.574551	0.815239	0.472542	0.520606
WARS2	1.04461	0.915433	1.06642	0.989822	0.937717	0.821859	1.04773	0.986647	0.839903	1.21474	1.21279	0.777872	0.714964
WARS2-IT1	1.21433	1.06995	1.32505	1.14789	1.12962	1.02865	1.14144	1.28168	0.986233	1.16299	1.5456	1.09153	1.10606
LINC01780	1.06955	1.00461	1.10255	1.25458	1.02235	0.867717	1.14092	1.12164	0.911451	0.928279	1.07055	0.719444	0.91699
HAO2	1.20767	1.22319	1.10191	1.30706	1.13794	1.13395	1.32728	1.3235	1.03857	1.23279	1.34003	1.01631	0.873618
HAO2-IT1	1.20767	1.22319	1.10191	1.30706	1.13794	1.13395	1.32728	1.3235	1.03857	1.23279	1.34003	1.01631	0.873618
HSD3B2	0.889628	0.717859	0.978081	0.832362	0.869548	0.700212	0.904861	0.749959	0.640364	0.721186	1.10079	0.718183	0.654202
HSD3B1	0.749929	0.56977	0.805476	0.603357	0.711852	0.516864	0.710102	0.528762	0.588736	0.468999	0.868245	0.645484	0.398054
HSD3BP4	0.624216	0.498577	0.728079	0.55557	0.734304	0.45001	0.69831	0.48441	0.512534	0.457362	0.845297	0.437796	0.337459
LINC00622	0.827191	0.680683	1.04505	0.689138	0.847705	0.60499	0.941728	0.653993	0.705104	0.728349	1.04689	0.590001	0.415149
ZNF697	0.273845	0.26074	0.266089	0.269811	0.279277	0.232694	0.318043	0.248957	0.206233	0.221264	0.313745	0.147605	0.211158
PHGDH	1.02438	0.977094	0.936273	0.951765	0.920648	0.906238	1.00972	0.974049	0.675209	1.04996	1.0327	0.651345	0.751247
HMGCS2	0.718455	0.70016	0.811777	0.663804	0.69772	0.612581	0.777634	0.804654	0.885363	0.931034	0.848554	0.494331	0.524022
REG4	0.629107	0.627245	0.640198	0.664867	0.640197	0.50963	0.617779	0.667215	0.476885	0.590883	0.755664	0.398266	0.422393
NBPF7	0.674894	0.587559	0.619164	0.549149	0.602959	0.515053	0.679049	0.713802	0.470352	0.681491	0.699225	0.47659	0.50504
ADAM30	1.04252	1.06787	1.14502	0.919292	1.00916	0.899698	1.01723	0.947067	0.797881	1.00498	1.18052	0.676919	0.912688
NOTCH2	0.838013	0.726949	1.1278	0.788276	0.832421	0.752759	0.785318	0.942335	0.911406	0.832447	1.21081	0.62861	0.497
FAM72B	0.153388	0.0336204	0.248193	0.0450468	0.0734095	0.0259147	0.0568468	0.00511446	0.00747354	0.0358158	0.20265	0	0.00897751
HIST2H2BA	0.200756	0.0756249	0.323405	0.0703789	0.177612	0.0531663	0.104325	0.0489632	0.122672	0.0480041	0.359205	0	0.0306956
FCGR1B	0.562505	0.0873292	0.56436	0.0991767	0.276655	0.0579884	0.0763596	0.0324452	0.0635022	0	0.509489	0.0271766	0.0130232
SRGAP2-AS1	0.141092	0.0405039	0.171886	0.0382081	0.139754	0.0159914	0.0262242	0.00406069	0.0448183	0	0.206047	0	0
SRGAP2B	0.266299	0.111674	0.390406	0.098778	0.303439	0.0731989	0.0822467	0.0350763	0.128563	0.0334354	0.394735	0.00672845	0.0194063
SRGAP2C	0.266299	0.111674	0.390406	0.098778	0.303439	0.0731989	0.0822467	0.0350763	0.128563	0.0334354	0.394735	0.00672845	0.0194063
EMBP1	1.07707	1.23607	1.20031	1.01159	1.09076	0.809649	1.05815	0.716588	0.640891	0.659341	1.27082	0.610633	1.29491
ANKRD20A12P	0.409641	0.198115	0.312246	0.189572	0.385325	0.15413	0.113091	0.0864826	0.158962	0.0906084	0.320487	0.0298575	0.0538008
MIR6077	0.0807716	0.0320187	0.253892	0.0287573	0.210859	0.023747	0.0312193	0.0165985	0.0519022	0	0.255692	0.0201065	0.0260207
LINC01138	0.0154906	0.00410108	0.0343188	0.013573	0.0417161	0.00126123	0.00241142	0	0.000848224	0	0.0424123	0	0
PPIAL4G	0.283941	0.17995	0.53034	0.160046	0.661213	0.143912	0.093012	0.0331366	0.143808	0.0278812	0.642612	0.0465209	0.0131002
FAM72D	0.0322206	0.0279277	0.0576985	0.0240269	0.0680138	0.0333739	0.00963338	0.0205317	0.0194175	0.0431112	0.0529308	0.00961958	0.00313378
FAM72C	0.0447812	0.0408056	0.0823485	0.0351599	0.0994491	0.0485952	0.0145854	0.0309284	0.0411274	0.0862223	0.0796264	0.0192392	0.00625472
NBPF20	0.00128954	0.000119788	0.00209595	0.0010397	0.00145424	0	0	0	0	0	0.000926566	0	0
LINC00623	0.0226871	0.0027723	0.00698668	0.00761047	0.00672141	0	0	0	0.000527275	0	0.00726102	0	0
LINC00869	0.0235068	0.00424159	0.00819105	0.00967663	0.0142378	0.00151434	0	0	0.0030261	0	0.0105069	0	0
PFN1P2	0.435031	0.212798	0.555104	0.213415	0.544517	0.152222	0.249674	0.104491	0.170906	0.138062	0.674785	0.0775348	0.136422
NBPF9	0.435031	0.212798	0.555104	0.213415	0.544517	0.152222	0.249674	0.104491	0.170906	0.138062	0.674785	0.0775348	0.136422
PDE4DIP	0.297293	0.252711	0.318031	0.26263	0.313257	0.247679	0.289955	0.227056	0.209328	0.271098	0.391087	0.147237	0.250009
SEC22B	1.15094	1.14014	1.15728	1.12655	1.11237	0.973963	0.942294	1.32268	0.766795	0.814373	1.15227	0.854618	0.838325
NOTCH2NL	0.603816	0.454291	0.885028	0.503174	0.909778	0.456262	0.379891	0.316324	0.345411	0.205175	0.8643	0.304515	0.250214
NBPF10	0.538272	0.511625	0.610849	0.513442	0.638808	0.580538	0.602043	0.456858	0.49667	0.548257	0.707337	0.403286	0.421956
LINC01719	0.586478	0.477009	0.868779	0.48374	0.867767	0.468691	0.473475	0.351911	0.451301	0.36574	0.787931	0.360629	0.295205
HFE2	2.19195	1.58444	1.76212	1.53414	2.09211	1.62462	1.70377	1.32308	1.35535	1.36259	1.82828	1.37697	1.03316
TXNIP	0.941561	1.00027	1.00991	0.922153	1.24495	0.995523	1.03276	0.761591	0.772824	0.821537	0.879148	3.10463	0.651929
POLR3GL	1.52451	1.96272	1.5167	1.35349	1.74894	1.50657	1.58546	1.46367	1.19063	1.18481	1.37684	1.91924	1.12852
ANKRD34A	1.96518	1.85669	1.81427	1.8778	2.08866	1.8117	1.83527	1.72193	1.48701	1.72398	1.8704	2.2007	1.46624
LIX1L	0.598032	0.642586	0.507328	0.642402	0.686069	0.605079	0.639771	0.859678	0.460723	0.386612	0.541307	1.19183	0.403012
RBM8A	1.48758	1.41446	1.37802	1.51298	1.57918	1.38444	1.41459	1.45913	2.37342	1.82367	1.22825	1.92289	1.94339
PEX11B	0.758137	0.697087	0.722182	0.716779	0.823906	0.758933	0.78565	0.75851	0.746644	0.803728	0.712646	1.56789	1.17929
GNRHR2	1.11382	1.07399	1.16174	1.13377	1.2893	1.1866	1.24782	1.12713	1.09409	1.20612	1.12228	1.87905	1.6463
ITGA10	1.1961	1.27765	1.31412	1.35051	1.46898	1.28001	1.23494	1.19138	1.15657	1.27905	1.25759	1.14983	1.49005
ANKRD35	0.885501	1.03518	0.915714	0.859965	1.14585	0.963413	0.801422	0.776411	0.628076	0.863656	0.915972	2.19755	0.714065
PIAS3	0.896438	0.872297	0.986865	0.821706	1.12536	0.934577	0.962834	0.771786	0.661111	0.629123	0.894696	0.659546	0.514479
MIR6736	0.897171	0.866296	0.943019	0.964096	1.10641	0.952972	0.979695	0.825132	1.06842	0.804918	0.876852	0.904713	0.717944
NUDT17	1.64012	1.66847	1.38869	1.86083	1.77315	1.72822	2.22708	2.38644	3.59952	2.00121	1.30637	5.66885	2.9774
POLR3C	2.03889	2.03927	1.81935	2.21821	2.23984	2.17064	2.62684	2.7207	4.07563	2.45125	1.84133	6.04506	3.61347
RNF115	1.42279	1.40586	1.44542	1.48777	1.73984	1.35812	1.40771	1.22339	1.32749	1.49141	1.51545	1.22718	1.72065
CD160	1.37506	1.35641	1.46626	1.43439	1.6406	1.4048	1.29207	1.39294	1.39668	1.49503	1.65466	1.0284	1.41489
PDZK1	1.46114	1.63092	1.44374	1.32356	1.66675	1.49829	1.35724	1.19325	1.02216	1.19867	1.57821	1.16013	0.88031
GPR89A	0.2249	0.128285	0.333914	0.14017	0.439057	0.114735	0.0830157	0.0417882	0.111736	0.0361684	0.321705	0.0552206	0.0444252
PDZK1P1	0.0196332	0.00438615	0.00850383	0.00656142	0.015122	0.00304599	0	0	0	0	0.0082342	0	0.00990223
PDE4DIPP1	0.0238943	0.00719989	0.0515098	0.0113814	0.0504177	0.0122229	0.00338337	0	0.00213202	0	0.0565788	0	0
NBPF12	0.679681	0.231256	0.657828	0.345133	0.595566	0.167817	0.120996	0.0503123	0.187412	0.0587379	0.646207	0.0655761	0.160799
RNVU1-8	1.44574	1.19021	1.38721	1.26193	1.45173	1.45117	1.46333	1.2739	0.968237	1.13281	1.40716	1.60071	1.33805
NBPF13P	0.983177	0.764753	1.04418	0.853528	1.06094	0.883267	0.940688	0.829904	0.868146	0.621674	1.19668	0.593654	0.778025
PRKAB2	0.649271	0.758399	0.516248	0.633386	0.583125	0.599328	0.655728	0.665732	0.612899	0.843202	0.70996	0.474723	0.73378
CHD1L	0.660848	1.24164	0.674876	0.68888	0.674137	0.630214	0.663848	0.69419	0.629933	0.644904	0.614902	0.793142	0.745365
PDIA3P1	0.905306	1.09384	0.92693	0.956516	0.9791	0.932531	0.914919	0.998822	0.782705	1.00661	0.857097	1.25922	1.01446
FMO5	0.680398	0.919656	0.750115	0.576443	0.793258	0.645836	0.658097	0.534038	0.481585	0.448788	0.943915	0.50487	0.378263
LINC00624	1.09225	0.898943	1.0357	0.934034	1.16699	0.998243	1.14125	1.19383	0.98323	0.89546	1.28528	0.767647	0.647318
BCL9	0.968194	0.949267	0.918355	1.02457	1.06748	1.0539	0.903668	1.07849	0.727478	0.854443	1.01589	0.835431	0.70153
ACP6	1.05377	1.06594	1.1449	1.00937	1.25182	1.04997	0.966703	0.948409	1.06124	0.95173	1.23808	0.763258	0.855496
GJA5	0.896652	0.800329	0.968855	0.856639	1.056	0.949916	0.882728	0.70205	0.828119	0.760991	1.01608	1.00582	0.621349
GJA8	1.31262	1.0235	1.27474	1.17088	1.33504	1.22598	1.23227	1.04871	1.03025	1.38989	1.40986	0.947712	1.06081
GPR89B	1.03302	0.648387	1.12519	0.739854	1.17866	0.673174	0.693431	0.552576	0.627205	0.528641	1.30053	0.527079	0.415521
NBPF8	0	0	0	0	0	0	0	0	0	0	0	0	0
NBPF11	0	0	0	0	0	0	0	0	0	0	0	0	0
MIR5087	1.51504	1.17677	1.50414	1.21628	1.61409	1.334	1.50479	1.03626	1.51548	1.02158	1.45533	1.61251	1.20376
RNVU1-19	0.0864486	0.0668425	0.00774734	0.0715175	0.223301	0.00189076	0.0110298	0.000885969	0.0284499	0.00905863	0.0114568	0.0269138	0.0358844
PPIAL4F	0.059085	0.0450164	0.137092	0.0298905	0.122847	0.0347368	0.0155266	0.0139876	0.0110728	0	0.105145	0	0.0169918
PPIAL4E	0.059085	0.0450164	0.137092	0.0298905	0.122847	0.0347368	0.0155266	0.0139876	0.0110728	0	0.105145	0	0.0169918
PPIAL4D	0.059085	0.0450164	0.137092	0.0298905	0.122847	0.0347368	0.0155266	0.0139876	0.0110728	0	0.105145	0	0.0169918
NBPF14	0.0787884	0.060469	0.124636	0.0740658	0.136561	0.0793039	0.0668985	0.0569369	0.0754461	0.00859578	0.0992184	0.0275709	0.0212815
NBPF25P	0.0787884	0.060469	0.124636	0.0740658	0.136561	0.0793039	0.0668985	0.0569369	0.0754461	0.00859578	0.0992184	0.0275709	0.0212815
NBPF15	0.70928	0.577128	1.05098	0.535937	1.28525	0.503352	0.363159	0.263119	0.435552	0.208922	1.10226	0.35645	0.199779
DRD5P2	0.350599	0.261426	0.703298	0.259153	0.665828	0.298362	0.171371	0.1365	0.220584	0.134182	0.677745	0.182825	0.0515276
FAM231D	0.663666	0.414916	0.845892	0.40895	1.05933	0.455719	0.334289	0.223902	0.331197	0.122435	0.937749	0.194652	0.129898
FCGR1CP	0.710059	0.216607	0.57145	0.236262	0.571843	0.25667	0.223426	0.173737	0.183652	0.0863546	0.525054	0.125054	0.102182
PPIAL4C	0.000642443	0.000688905	0.000433323	0.000383171	0.000545044	0.00155112	0	0	0	0	0	0	0
PPIAL4A	0.000642443	0.000688905	0.000433323	0.000383171	0.000545044	0.00155112	0	0	0	0	0	0	0
RNVU1-20	0.481732	0.0904983	0.89722	0.105011	0.299242	0.132537	0.0564777	0.0194779	0.0786098	0.076789	0.646918	0.0853935	0.0786913
FCGR1A	0.894358	0.262103	0.968659	0.332107	1.03221	0.332943	0.31103	0.135184	0.215151	0.131119	1.05319	0.108654	0.0939364
HIST2H2BF	0.519834	0.180099	0.700651	0.213664	0.753099	0.227735	0.187556	0.0676558	0.174092	0.0857374	0.71954	0.0531179	0.0542761
HIST2H3D	0.397097	0.170882	0.550521	0.25828	0.693223	0.275147	0.225855	0.159213	0.290666	0.166185	0.580497	0.203798	0.158821
HIST2H4B	0.0127629	0.00542886	0.0138211	0.000227411	0.0167321	0.00295296	0.00050443	0	0.00852809	0	0.0120687	0	0
HIST2H4A	0.0127629	0.00542886	0.0138211	0.000227411	0.0167321	0.00295296	0.00050443	0	0.00852809	0	0.0120687	0	0
HIST2H3C	0.642695	0.546073	0.3636	0.501072	0.538194	0.533009	0.735828	0.692613	1.06143	0.740758	0.447934	0.801001	0.72452
HIST2H3A	0.642695	0.546073	0.3636	0.501072	0.538194	0.533009	0.735828	0.692613	1.06143	0.740758	0.447934	0.801001	0.72452
HIST2H2AA4	0.888966	0.786063	0.518429	0.705628	0.737241	0.798672	1.00707	1.02909	1.45629	1.10319	0.609955	1.24284	1.01437
HIST2H2AA3	0.888966	0.786063	0.518429	0.705628	0.737241	0.798672	1.00707	1.02909	1.45629	1.10319	0.609955	1.24284	1.01437
HIST2H2BC	0.734947	0.679317	0.454061	0.607205	0.630161	0.741177	0.802911	0.898157	1.27873	1.08135	0.527636	1.31176	0.911827
HIST2H2AC	0.872738	0.794778	0.745884	0.819266	0.917997	0.887618	0.811056	0.988036	0.771357	0.75795	0.69771	0.992236	0.715144
HIST2H2BE	1.13762	1.04604	0.790614	0.949305	1.01745	1.07094	1.00498	1.14576	0.921538	0.831455	0.761235	1.14531	0.878255
HIST2H2AB	1.3288	1.40258	1.21897	1.24324	1.44512	1.35103	1.38374	1.35679	1.14054	1.08928	1.20244	1.51553	1.14793
BOLA1	2.30912	2.37788	2.11409	2.12529	2.55525	2.14417	2.12533	2.0566	1.74374	2.18238	2.12321	2.23618	1.67896
SV2A	0.839942	0.667377	0.711497	0.700668	0.862241	0.740861	0.651244	0.638911	0.679519	0.773863	0.758042	0.722309	0.660817
SF3B4	0.649293	0.634116	0.618517	0.706035	0.68623	0.698418	0.726933	0.631394	0.899301	1.17319	0.604902	1.12533	1.26104
MTMR11	0.232542	0.243561	0.244964	0.228812	0.287114	0.264568	0.21023	0.168092	0.205339	0.18752	0.245785	0.283988	0.155739
OTUD7B	0.474853	0.515731	0.566983	0.425942	0.60088	0.474322	0.387125	0.42656	0.630299	0.500054	0.535462	0.541193	0.41773
VPS45	0.995627	1.00517	1.02897	0.861949	0.968313	0.982167	0.971951	1.29153	0.92147	1.17564	1.11087	1.25115	1.24903
PLEKHO1	1.1355	1.12588	1.21105	1.17513	1.28722	1.1136	1.1589	1.59452	1.08561	1.17008	1.23146	0.828282	1.54222
ANP32E	1.31583	1.07367	1.2837	1.17081	1.38807	1.1017	1.28667	1.22066	1.50193	1.32754	1.36979	0.71064	1.13827
CA14	1.2132	1.29302	1.17008	1.11006	1.37726	1.31966	1.26426	1.3702	1.12873	1.33779	1.13909	1.10349	0.994192
SNORD13C	0.589347	0.657989	0.600166	0.605426	0.651813	0.615508	0.681079	0.833985	0.770807	0.640254	0.53795	1.04333	0.684782
APH1A	0.739773	0.679884	0.721913	0.747727	0.766433	0.694143	0.611591	0.595351	0.588966	0.667319	0.636639	1.36015	0.747214
C1orf54	1.11895	0.902716	1.03255	1.10396	1.0748	0.944682	0.926324	0.885492	0.843708	0.859468	0.913798	1.50959	0.803468
CIART	0.793347	0.847752	0.774658	0.800525	0.898493	0.738103	0.75125	0.683787	0.605632	0.642127	0.817255	0.670532	0.724263
MRPS21	2.07766	1.91891	1.88027	1.7674	2.07499	1.94377	1.90382	1.753	1.639	2.17874	1.90982	2.81919	1.5762
PRPF3	2.52578	2.60514	2.36581	2.42396	2.89086	2.58572	2.48055	2.25715	1.95626	2.58396	2.36414	3.81782	2.84703
RPRD2	2.12113	2.37365	1.97262	1.99719	2.73587	2.5668	2.4759	2.28039	2.52097	3.18919	1.94578	2.7947	3.29747
TARS2	1.77937	2.03043	2.0565	1.64662	2.00769	1.78807	1.63161	1.62743	1.2531	1.56157	1.75025	1.4228	1.5952
MIR6878	1.87561	1.7446	2.13552	1.74112	2.12021	1.73855	1.82584	1.36667	1.28994	1.44643	1.72741	1.24284	1.7951
ECM1	0.930023	0.837762	1.03937	0.893893	1.13646	0.945148	0.97889	0.714473	0.807372	1.00372	1.03517	0.558987	1.05543
FALEC	1.34992	1.29091	1.20554	1.22624	1.28196	1.25238	1.23037	1.10874	1.21606	1.21458	1.00514	1.4596	0.900821
ADAMTSL4	2.00116	1.76098	1.62397	1.3298	1.85668	1.60156	1.61127	1.34261	1.16374	1.24502	1.56176	5.74925	1.19513
MIR4257	1.37219	1.04858	1.02096	0.897506	1.17563	1.03837	1.05856	0.975069	0.787267	0.833504	0.919043	4.55971	0.881401
ADAMTSL4-AS1	0.582103	0.607494	0.444363	0.609446	0.519051	0.624627	0.619034	0.57447	0.544468	0.735336	0.44967	5.72063	0.632921
MCL1	1.33023	1.17552	0.948524	1.02025	0.997137	1.16655	1.7288	1.01023	2.05401	1.41401	0.917738	5.56253	2.65352
ENSA	0.81821	1.00463	0.776366	0.902519	0.851286	0.797752	0.939107	0.845395	1.0915	1.00846	0.714435	3.34396	1.22967
GOLPH3L	1.87754	1.69245	1.93762	1.67914	2.05703	1.74245	1.6601	1.58487	1.99177	1.97205	1.9065	1.21593	1.34602
HORMAD1	0.868778	0.867473	0.962984	0.847735	0.964812	0.791308	0.777665	0.836482	0.705746	0.654712	1.04006	0.703622	0.817711
CTSS	1.48353	1.28445	1.59091	1.47016	1.64166	1.45636	1.52512	1.19381	1.18983	1.02808	1.76184	0.807808	1.36304
CTSK	2.14731	1.82701	2.18732	2.03123	2.36712	2.03471	1.79596	1.84537	1.85213	1.91701	2.29077	1.43949	1.91233
ARNT	0.475961	0.496043	0.505988	0.512298	0.553446	0.495776	0.392668	0.402257	0.559209	0.441735	0.540276	0.261726	0.580263
SETDB1	1.79889	1.98007	1.86689	1.90398	2.2555	1.83963	2.40106	2.47549	2.08652	1.54484	1.55419	1.58831	1.73462
CERS2	0.488059	0.535873	0.516671	0.4803	0.532964	0.471042	0.457044	0.381436	0.678557	0.59452	0.539349	0.514148	0.433836
ANXA9	1.3019	1.1991	1.1494	0.978925	1.21757	1.12903	1.01606	0.856329	1.2738	0.77642	0.946147	0.97665	0.713539
MINDY1	1.0708	0.957771	0.815993	0.871717	0.968609	0.888589	1.05254	1.21309	1.11156	1.06943	0.777168	0.952548	0.650748
PRUNE1	0.630205	0.611813	0.713518	0.558604	0.721314	0.514376	0.53915	0.444823	0.488554	0.564677	0.514332	0.671005	0.342288
BNIPL	1.32437	1.12645	1.46813	1.14584	1.50167	1.22149	1.17696	1.00747	1.29263	1.31868	1.43783	1.02509	0.906472
C1orf56	1.82626	1.68339	1.56276	1.62714	1.88893	1.67648	1.73737	1.39347	1.87178	2.02027	1.64262	3.22661	2.84131
CDC42SE1	0.93456	0.726953	0.684876	0.935689	0.815895	0.771769	0.753698	0.777974	1.26303	1.09497	0.727419	1.88404	2.37166
MLLT11	0.678976	0.468346	0.581543	0.581888	0.587113	0.508663	0.473106	0.479135	0.512557	0.452469	0.537269	0.380867	0.736361
GABPB2	1.23386	1.12856	1.05095	1.05037	1.21277	1.04852	1.00467	0.930321	1.20342	1.22642	0.955581	1.21937	1.1566
SEMA6C	0.6238	0.589084	0.699086	0.57466	0.670272	0.633018	0.668321	0.635803	0.665604	0.673667	0.623154	0.451121	0.556053
TNFAIP8L2	1.85552	2.03207	1.9396	1.69287	2.20276	2.04777	1.96576	1.76934	1.81201	2.08177	2.03276	2.00663	1.2928
LYSMD1	0.828104	0.863141	0.843645	0.879014	1.00077	0.934645	0.903939	0.86186	0.685434	0.904056	0.751224	1.47216	0.679016
SCNM1	0.767518	0.846396	0.832592	0.767839	0.965949	0.85213	0.844803	0.841529	0.680643	0.888936	0.734668	1.29662	0.568011
TMOD4	0.569897	0.558688	0.835367	0.549058	0.818715	0.560442	0.538356	0.500364	0.631721	0.696126	0.610613	0.52064	0.465598
VPS72	1.54601	1.38115	1.58975	1.41304	1.86592	1.59044	1.61001	1.14329	1.71795	1.53023	1.70978	1.02656	1.30518
PIP5K1A	2.11495	2.92749	2.17565	1.97886	2.73807	2.59182	3.03709	2.8087	2.95764	1.91452	1.78847	2.95166	1.77296
PSMD4	1.92617	2.21858	1.84829	2.00019	2.10727	2.32244	2.06168	2.07227	2.57131	3.03499	1.74288	2.35645	2.74129
ZNF687	1.69503	1.83199	1.58122	1.74369	1.89058	1.91852	1.83386	1.72837	1.57449	1.89724	1.3409	2.20225	1.97884
PI4KB	0.474863	0.475932	0.51292	0.47731	0.590912	0.489943	0.558582	0.362052	0.494606	0.504815	0.543551	0.438532	0.665453
RFX5	1.11931	1.09273	1.17684	1.28266	1.18327	1.10635	1.02795	1.52506	0.983046	1.44345	1.18236	2.64541	1.83134
SELENBP1	1.58662	1.17629	1.26716	1.23949	1.43164	1.45892	1.26408	1.03691	0.912552	1.08415	1.15712	1.35507	1.13095
PSMB4	2.27216	2.33135	2.28853	2.15197	2.46768	2.51717	2.2151	1.80173	2.29472	2.037	2.23487	2.0029	2.1719
POGZ	0.41314	0.464817	0.36659	0.451718	0.473828	0.381062	0.396464	0.471852	0.558911	0.604262	0.443662	0.357344	0.923245
CGN	1.21187	1.12273	1.25545	1.06444	1.18796	1.18433	1.09736	0.978143	1.01005	1.00028	1.06345	1.15685	0.853287
TUFT1	0.474618	0.489927	0.597229	0.441678	0.600532	0.499088	0.477357	0.399391	0.747973	0.337858	0.483668	0.56674	0.40237
MIR554	1.02837	1.01364	1.14853	0.981474	1.25878	1.09541	0.996569	1.022	1.0772	0.779682	1.02367	1.22936	0.845466
SNX27	1.49259	1.74609	1.50645	1.2622	1.67449	1.55598	1.46432	1.45333	1.44553	1.26682	1.35846	3.13446	1.12245
CELF3	0.883901	1.01425	0.987492	0.936362	1.09741	0.945357	1.05665	1.08434	1.17438	1.1964	1.04834	0.834143	0.740137
RIIAD1	0.465751	0.47859	0.502369	0.443975	0.610279	0.507957	0.528858	0.525312	0.347772	0.410526	0.433837	0.421106	0.370004
OAZ3	0.818085	0.789445	0.83794	0.779352	0.908982	0.808268	0.873033	0.854154	0.857486	0.909412	0.965482	1.06888	0.951642
MRPL9	0.710837	0.711809	0.761157	0.689655	0.816925	0.704437	0.765749	0.735247	0.748409	0.798284	0.864673	0.790908	0.816748
TDRKH	0.592363	0.508048	0.603573	0.528099	0.659642	0.593574	0.57927	0.540327	0.620969	0.64788	0.654978	0.483633	0.349648
TDRKH-AS1	1.39293	1.55046	1.37997	1.34131	1.57857	1.42263	1.51697	1.42453	1.31188	1.30389	1.57342	1.1769	1.12993
LINGO4	0.0716864	0.0580793	0.0680696	0.0768952	0.0850863	0.0546136	0.0582125	0.0605748	0.0728785	0.0650855	0.0819866	0.0603195	0.072154
RORC	0.78466	0.754331	0.767979	0.673071	0.848763	0.690693	0.740706	0.672732	0.514047	0.724052	0.841695	0.689403	0.614837
C2CD4D	1.52197	1.58236	1.59689	1.64252	1.7185	1.47069	1.71637	1.59654	1.46954	1.64999	1.57267	1.69709	1.37707
THEM5	0.967433	0.86561	1.03372	0.968835	1.05218	0.918277	1.0362	0.84565	0.680597	0.868924	1.04849	0.982012	0.75876
THEM4	1.3822	1.09622	1.49382	1.14898	1.40315	1.31714	1.51381	1.18394	1.07967	1.40374	1.3665	3.1066	1.21877
S100A10	0.843666	0.771187	0.892931	0.731972	1.01044	1.0684	1.19577	1.11884	0.958333	1.6345	0.944422	1.19009	0.65487
NBPF18P	0.957111	0.852354	0.981912	0.95293	1.0915	1.03894	1.51313	1.12574	1.33884	0.944919	0.932726	0.877721	0.83261
S100A11	1.24928	1.1428	1.07628	1.08431	1.27679	1.28386	1.53207	1.34045	1.4827	1.51098	1.10873	4.04968	1.0816
TCHHL1	0.782631	0.622316	0.871403	0.76772	1.11815	0.823669	0.803754	0.630508	0.57113	0.621233	1.12746	0.562456	0.422431
TCHH	0.201191	0.174257	0.161766	0.214046	0.228154	0.217481	0.246316	0.223298	0.149104	0.190474	0.219503	0.183403	0.117286
RPTN	0.530989	0.424125	0.534285	0.541662	0.589724	0.560983	0.533705	0.516842	0.444492	0.499195	0.612571	0.390224	0.420761
HRNR	0.506839	0.406747	0.608727	0.516456	0.566509	0.479276	0.517053	0.505056	0.392201	0.43466	0.676213	0.403654	0.330408
FLG	0.143601	0.125946	0.169261	0.143934	0.190129	0.147464	0.148019	0.126002	0.0941529	0.245112	0.191782	0.0982196	0.113754
FLG-AS1	0.191282	0.163724	0.24519	0.214863	0.245593	0.207672	0.208797	0.150152	0.151099	0.242467	0.261123	0.106735	0.180051
FLG2	0.0530567	0.0476002	0.0939189	0.0514805	0.0772118	0.0532918	0.0604209	0.0478155	0.0622872	0.0407088	0.0955063	0.0373219	0.0281398
CRNN	0.766495	0.680169	0.871692	0.826725	0.993768	0.928698	0.886136	0.707882	0.716452	0.779704	0.997032	0.667956	0.576564
LCE5A	0.789299	0.733852	0.92726	0.827528	0.942474	0.90042	1.08542	0.784257	0.749601	0.799408	1.07539	0.800974	0.74593
CRCT1	0.699082	0.630748	0.799049	0.699528	0.785239	0.872784	0.856344	0.781196	0.714044	0.78733	0.928536	0.664907	0.61878
LCE3E	0.384932	0.354726	0.444351	0.458363	0.480914	0.468485	0.497356	0.391746	0.361504	0.429525	0.55323	0.368461	0.332707
LCE3D	0.595498	0.49705	0.438127	0.688384	0.492196	0.473392	0.732949	0.586592	0.661042	0.37277	0.533294	0.410278	0.298891
LCE3C	0.348015	0.327836	0.00180967	0.329369	0.0104296	0.0271932	0.534358	0.306257	0.227783	0.00480482	0.0105302	0.0201065	0.0252629
LCE3B	0.258305	0.212905	0.0318103	0.260351	0.0357849	0.0479029	0.463627	0.237305	0.221478	0.00905863	0.0355184	0.0467049	0.0285251
LCE3A	0.303662	0.272359	0.365007	0.315841	0.387523	0.372329	0.336006	0.28206	0.286173	0.279054	0.38523	0.319365	0.260682
LINC00302	1.03056	0.960701	1.08419	1.19651	1.12401	1.21261	1.49659	1.18439	1.3805	1.12157	1.30608	0.913071	0.84562
LCE2D	0.322997	0.28278	0.383421	0.352583	0.433642	0.374933	0.382241	0.266435	0.280258	0.223909	0.477514	0.352639	0.168055
LCE2C	0.505767	0.463007	0.533239	0.512601	0.611577	0.540674	0.679929	0.440675	0.438509	0.409578	0.678759	0.491545	0.261876
LCE2B	0.514124	0.456044	0.54938	0.562075	0.622436	0.592455	0.703059	0.439917	0.456047	0.392122	0.658556	0.598832	0.36497
LCE2A	0.440313	0.366593	0.486303	0.470448	0.53759	0.482465	0.422546	0.363469	0.417189	0.446408	0.589465	0.330272	0.337369
LCE4A	0.825257	0.708	0.819874	0.865814	0.874386	0.88956	0.984697	0.752255	0.616682	0.855699	0.99043	0.623301	0.575884
C1orf68	0.728234	0.667889	0.71231	0.799243	0.883728	0.824636	0.896692	0.700305	0.622069	0.755547	0.881182	0.638361	0.605064
KPRP	0.719214	0.679668	0.733266	0.77202	0.806108	0.830428	0.852684	0.779592	0.614596	0.709218	0.897843	1.11992	0.618575
LCE1F	0.54071	0.513492	0.562316	0.572776	0.704022	0.631541	0.929166	0.565832	0.933666	0.462762	0.606738	0.503083	0.382373
LCE1E	0.802933	0.640659	0.82857	0.736816	0.859749	0.6942	0.90472	0.713695	0.592978	0.677127	0.90983	0.537619	0.553318
LCE1D	0.940479	0.553788	0.88932	0.274579	0.748522	0.312071	0.998692	0.529427	0.546279	0.874544	0.815676	0.235969	0.468064
LCE1C	0.401264	0.34406	0.428533	0.457645	0.477426	0.443726	0.53389	0.398793	0.345502	0.35505	0.550299	0.350431	0.282374
LCE1B	0.708876	0.633262	0.8021	0.802393	0.813859	0.79505	0.801792	0.681041	0.605449	0.724669	0.963058	0.607242	0.460627
LCE1A	0.509475	0.439974	0.583117	0.510605	0.529909	0.562361	0.638965	0.520822	0.385575	0.541821	0.691329	0.315554	0.364931
LCE6A	0.52306	0.450347	0.529465	0.521142	0.619546	0.583004	0.51653	0.47253	0.464093	0.437547	0.684971	0.589633	0.287332
SMCP	0.776543	0.705716	0.885799	0.790833	0.906122	0.851416	1.10625	1.09943	1.10769	0.823432	0.987178	0.718787	0.574407
IVL	0.597094	0.527109	0.661291	0.905551	0.736922	0.701278	0.727671	0.665987	0.540915	0.629498	0.745192	0.884817	0.60044
SPRR4	0.714674	0.598183	0.72257	0.942957	0.782938	0.710814	0.818659	0.550603	0.630597	0.709395	0.801439	0.564454	0.817185
SPRR1A	0.835659	0.70808	0.784816	0.843543	0.92589	0.915945	0.923753	0.763577	0.66824	0.803794	1.04791	0.952732	0.712319
SPRR3	0.813879	0.696775	0.817678	0.811872	0.918775	0.795353	0.906067	0.628487	0.754278	0.788961	0.956141	0.595546	0.589343
SPRR1B	0.688188	0.604162	0.67959	0.712965	0.777867	0.694758	0.692343	0.599499	0.508316	0.520023	0.775035	0.792537	0.480971
SPRR2D	0.916939	0.76609	0.882803	0.919889	0.922668	0.880968	0.928994	0.76143	0.778372	0.82363	1.10483	2.02466	0.502561
SPRR2A	0.679118	0.558199	0.704324	0.685357	0.796886	0.666425	0.748476	0.595874	0.526335	0.770888	0.894754	0.671741	0.512065
SPRR2B	0.65763	0.461188	0.627745	0.55289	0.581332	0.565682	0.593966	0.456717	0.436675	0.528024	0.753398	0.39322	0.276017
SPRR2E	0.695798	0.520357	0.744694	0.630886	0.795582	0.656032	0.699423	0.547502	0.698616	0.537236	0.871369	0.691111	0.362311
SPRR2F	0.580308	0.404049	0.630242	0.50219	0.58386	0.534815	0.484862	0.359012	0.378331	0.494081	0.733427	0.400369	0.270828
SPRR2C	0.835033	0.66158	0.832673	0.914492	0.876139	0.830869	0.900395	0.795566	0.625737	0.811089	0.976304	0.648349	0.654421
SPRR2G	0.689338	0.560371	0.648044	0.657559	0.71776	0.678881	0.763959	0.596942	0.422599	0.560092	0.788968	0.451778	0.482127
LELP1	0.758094	0.649046	0.815481	0.785141	0.863053	0.820918	0.901589	0.654543	0.713173	0.705207	0.952662	0.689429	0.602097
PRR9	1.21935	0.993602	1.21819	1.3004	1.27709	1.32014	1.46669	1.08141	1.04297	1.13123	1.41259	1.22205	1.01703
LOR	0.673354	0.580197	0.739147	0.819478	0.808805	0.811135	0.869693	0.638414	0.699097	0.826253	0.860098	0.622854	0.695738
PGLYRP3	1.02106	0.799787	1.09063	1.12275	1.06831	0.99652	1.07997	0.831354	0.865143	0.961427	1.19317	0.8691	0.702481
PGLYRP4	0.723631	0.611103	0.803653	0.797095	0.813409	0.75627	0.738959	0.586719	0.594307	0.582265	0.897889	0.512808	0.612089
S100A9	0.940084	0.779569	1.02887	1.05563	1.05914	0.997576	1.05236	0.935261	1.03804	0.924003	0.91184	2.68717	0.475037
S100A12	1.33826	1.12565	1.40882	1.31526	1.46513	1.45236	1.42027	1.0645	1.11473	1.29876	1.73	1.71176	1.11989
S100A8	0.544007	0.445791	0.513488	0.531171	0.541292	0.56671	0.554436	0.537018	0.420971	0.519428	0.670986	1.32811	0.33927
S100A7A	0.517166	0.38841	0.585023	0.587364	0.565419	0.503088	0.516776	0.382161	0.442498	0.432324	0.654086	0.291478	0.418129
S100A7L2	1.1223	0.718811	0.963324	0.77461	0.964013	0.899676	0.990977	0.687599	0.7532	0.690837	0.942522	0.757555	0.621208
S100A7	0.616258	0.506802	0.804684	0.560105	0.813009	0.714284	0.868198	0.458616	0.499169	0.407352	0.852907	0.881427	0.493506
S100A6	0.660199	0.706959	0.654373	0.615535	0.657213	0.637392	0.66888	0.65059	0.882841	0.577064	0.697425	1.17934	0.410731
S100A5	0.404936	0.458629	0.395353	0.349064	0.413682	0.361045	0.442877	0.382577	0.503708	0.326265	0.416827	0.893569	0.229331
S100A4	0.515388	0.400342	0.494483	0.43984	0.42764	0.633961	0.51207	0.433487	0.55279	0.361486	0.398319	2.09659	0.303861
S100A3	0.98636	0.899966	0.892517	0.925616	0.976008	1.1227	0.985865	0.772618	1.3164	0.822308	0.90205	4.73086	0.705422
S100A2	1.68914	1.57522	1.72166	1.75949	1.7177	1.7843	1.90674	1.50766	1.77387	1.78783	1.72502	7.55825	1.28714
S100A16	0.575813	0.61942	0.713088	0.603154	0.589796	0.665328	0.736234	0.717554	1.42176	0.773092	0.686405	1.89529	0.562835
S100A14	0.773224	0.719	0.80501	0.708077	0.726241	0.79088	0.837255	0.633884	1.2012	0.8313	0.746387	1.35013	0.526038
S100A13	2.02267	1.99009	2.1288	2.11525	2.19419	2.22578	2.26935	1.73378	2.67404	2.16704	1.98142	2.89489	1.94904
S100A1	1.5137	1.66751	1.62035	1.65142	1.74836	1.71154	1.73975	1.35399	1.89179	1.60093	1.48061	2.26391	1.58482
CHTOP	0.889131	1.03276	0.856498	0.831734	0.892072	0.863157	0.892687	0.793727	0.846872	0.97388	0.651359	1.55819	0.767596
SNAPIN	1.8408	1.9245	1.96324	1.97009	1.97953	1.96102	1.93261	1.64886	1.86284	2.15377	1.74851	3.49296	2.7002
ILF2	1.08172	1.1476	1.18391	1.21329	1.18234	1.13637	1.18048	1.1064	1.49826	1.9918	1.10017	2.22993	2.82499
NPR1	1.66385	1.8429	1.8429	1.67099	1.82974	1.97184	2.18318	1.67966	1.98216	1.34215	1.52549	1.43405	1.40826
MIR8083	1.37374	1.18192	1.45063	1.27082	1.46594	1.39451	1.33547	0.891452	0.984628	1.25009	1.5981	0.678916	1.02905
INTS3	1.79821	1.79295	1.69227	1.72229	1.84329	1.876	1.69886	1.46837	1.6674	2.25143	1.76804	1.41886	1.58536
SLC27A3	0.0917887	0.0763558	0.086623	0.105688	0.0982269	0.10264	0.116357	0.0811735	0.0749876	0.173943	0.0975925	0.127157	0.0426271
GATAD2B	0.455891	0.410439	0.538136	0.572567	0.496534	0.44288	0.478606	0.353871	0.662326	0.416322	0.522315	0.324832	0.860891
DENND4B	1.30673	1.18238	1.38641	1.33693	1.35341	1.30551	1.16609	1.1067	1.37933	1.22836	1.23354	1.24198	1.56078
CRTC2	0.429732	0.43959	0.416828	0.499654	0.497414	0.475819	0.470363	0.417419	0.373585	0.476052	0.416803	0.470544	0.563952
SLC39A1	0.572468	0.566892	0.602357	0.644457	0.626055	0.548477	0.499693	0.378107	0.444722	0.573802	0.486273	0.614733	0.411489
MIR6737	1.28385	1.35126	1.14547	1.62929	1.22779	1.23894	1.22077	1.35916	1.3697	1.33362	1.10641	2.53213	1.32538
CREB3L4	1.42566	1.51493	1.33976	1.78279	1.42621	1.40316	1.37392	1.48964	1.49592	1.50971	1.2885	2.69753	1.46661
JTB	1.3296	1.55199	1.33052	1.15882	1.33454	1.26803	1.19696	1.20482	1.35746	1.15364	1.19566	1.80937	1.09763
RAB13	1.31131	1.56965	1.27981	1.2146	1.43367	1.32372	1.16087	1.17041	1.20134	1.03189	1.18014	1.29139	1.02128
RPS27	1.23386	1.42462	1.15315	1.31713	1.23989	1.29249	1.32052	1.29088	1.57816	1.26792	1.1307	2.83906	2.14837
NUP210L	1.87113	2.1001	1.89705	1.81867	1.67184	1.98878	2.44038	2.08219	3.27261	3.9538	1.69489	6.80167	3.84264
MIR5698	2.14086	1.76802	2.15394	1.65082	2.16645	1.79197	1.65687	1.4012	1.78709	1.68206	2.14892	1.31972	1.37827
TPM3	0.867982	0.746727	0.894138	0.796808	0.778883	0.986478	0.831694	0.844234	1.0076	0.885542	0.935022	0.639754	1.27187
MIR190B	0.743574	0.725276	0.796908	0.684912	0.684788	0.737676	0.676859	0.579632	0.660881	0.633642	0.700805	0.970868	0.488921
C1orf189	1.77558	1.81073	2.08034	1.62083	1.8425	1.86887	1.81797	1.44478	1.86091	2.04884	1.83647	2.49473	1.50111
C1orf43	2.28911	2.65843	2.22347	2.24506	2.09234	2.29955	2.34172	2.25439	2.75829	3.16722	2.28254	3.85913	4.12131
UBAP2L	1.71227	1.97963	1.65962	1.68576	1.47857	1.601	1.66407	1.75196	1.75949	2.13429	1.55355	3.35807	2.7393
SNORA58B	0.503725	0.514874	0.518178	0.51369	0.501258	0.478194	0.489648	0.399256	0.563657	0.598465	0.641551	0.343098	0.684282
HAX1	0.697584	0.728934	0.78059	0.712532	0.769796	0.74146	0.682635	0.776337	1.0463	0.861694	0.80183	0.696815	0.937424
AQP10	2.09093	1.88025	2.15222	1.69495	1.97726	1.99077	1.9055	1.40409	1.38987	1.30164	2.14491	1.21183	1.27324
ATP8B2	0.461656	0.363549	0.357583	0.303574	0.369064	0.342864	0.333551	0.281684	0.211391	0.200546	0.36104	0.206558	0.263584
IL6R	1.11696	1.17974	1.03297	1.18009	1.01127	1.08285	1.10807	0.98662	0.96317	0.804433	1.07781	1.1559	0.798164
SHE	0.761303	0.822162	0.938462	0.735197	0.796263	0.737315	0.850623	0.657973	0.825047	0.682439	0.855419	0.826495	0.598
TDRD10	0.804865	0.698019	0.916661	0.851005	0.757631	0.790021	0.881098	0.721467	0.759436	0.809921	0.81268	0.61518	0.589883
UBE2Q1	0.414096	0.452276	0.409362	0.463983	0.455853	0.434508	0.439156	0.533346	0.491855	0.366379	0.474728	0.219673	0.418822
UBE2Q1-AS1	0.235618	0.284341	0.225259	0.300471	0.26715	0.255517	0.297134	0.346964	0.352426	0.26043	0.281193	0.132203	0.285816
CHRNB2	1.39885	1.27706	1.36499	1.31635	1.38906	1.60031	1.71931	1.25787	1.14994	1.24055	1.36762	1.73928	1.07084
ADAR	0.495308	0.497081	0.496658	0.579944	0.478158	0.479949	0.531675	0.535843	0.648892	0.613254	0.551598	0.418425	1.12132
KCNN3	0.301454	0.30435	0.335066	0.340804	0.341218	0.301066	0.405273	0.315613	0.624958	0.185537	0.398389	1.1032	0.310899
PMVK	1.83694	1.73116	2.24487	1.80003	1.6163	1.83642	1.9348	1.54521	1.71268	1.78391	1.66833	1.44336	2.00255
PBXIP1	1.21497	1.14961	1.13629	1.64355	1.16122	1.2524	1.30081	1.11178	1.55601	1.01915	0.97399	1.33257	1.70213
PYGO2	0.406817	0.46803	0.381686	0.424317	0.38381	0.440435	0.403581	0.417365	0.51689	0.353243	0.375842	1.22655	0.437034
SHC1	0.854428	0.911368	0.792473	0.844983	0.831808	0.8592	0.805716	0.771753	1.19645	1.29946	0.729907	1.46252	1.12756
CKS1B	0.883242	0.962051	0.717789	0.959338	0.717883	0.988157	0.872356	1.46037	1.18167	0.984327	0.589838	2.12727	1.20999
MIR4258	0.883242	0.962051	0.717789	0.959338	0.717883	0.988157	0.872356	1.46037	1.18167	0.984327	0.589838	2.12727	1.20999
FLAD1	1.49299	1.29953	1.30718	1.23676	1.27259	1.30882	1.1817	1.16867	1.60544	1.57607	1.22579	1.49214	1.31399
LENEP	1.8023	1.83125	1.64881	1.60387	1.68341	1.92694	1.86551	1.92915	2.37108	4.82896	1.58321	3.47905	1.83708
ZBTB7B	0.718682	0.802359	0.739961	0.686303	0.755257	0.821949	0.803465	0.783982	1.02179	2.90848	0.65468	1.37168	0.56566
DCST2	1.44261	1.73767	1.31677	1.2195	1.39082	1.61509	1.36119	1.04017	1.66263	1.40402	1.02125	1.79442	1.12525
DCST1	1.48939	1.2895	1.40457	1.10994	1.20432	1.36835	1.26137	0.908554	0.851732	0.921424	1.29469	1.04982	0.939864
DCST1-AS1	1.09309	1.16516	1.07523	0.931425	0.999283	1.12783	1.12671	1.00053	1.09824	0.75147	0.947627	1.08265	0.695789
ADAM15	0.941648	1.00117	0.904425	0.81657	0.845249	0.952287	0.949442	0.876559	1.01711	0.642259	0.773881	0.932626	0.586775
EFNA4	1.01849	1.06483	1.14971	1.0426	1.03121	1.18319	1.11927	1.0431	1.05629	0.993364	0.815373	0.858087	0.624791
EFNA3	0.374578	0.407442	0.410806	0.412845	0.389243	0.396909	0.351046	0.359415	0.397817	0.402569	0.381932	0.612078	0.300342
EFNA1	1.2193	1.26826	1.08839	1.05344	1.1551	1.16881	1.06939	0.850758	0.790499	0.952281	0.938058	1.83781	0.778141
SLC50A1	0.477154	0.560987	0.406754	0.469148	0.423179	0.444857	0.528932	0.464771	0.691968	0.46598	0.364094	1.15924	0.37789
DPM3	2.67584	2.50562	2.34728	2.40038	2.53717	2.67149	2.82187	2.47622	2.54039	2.50975	2.09152	3.54324	2.19777
KRTCAP2	0.427677	0.460968	0.4396	0.386775	0.431982	0.487044	0.436295	0.406284	0.567141	0.469837	0.343546	1.1758	0.332707
TRIM46	0.530835	0.598161	0.58473	0.471598	0.549564	0.586307	0.549263	0.518929	0.891667	0.525886	0.449857	1.4401	0.368694
MUC1	0.301525	0.196639	0.302993	0.241565	0.226537	0.270377	0.275234	0.164689	0.259373	0.194044	0.17867	1.96804	0.142137
MIR92B	0.234571	0.159878	0.257137	0.228745	0.188496	0.243861	0.263079	0.166193	0.301922	0.193493	0.159643	1.56018	0.134573
THBS3	0.513448	0.389496	0.571098	0.450205	0.479192	0.540438	0.561572	0.41909	0.581515	0.435476	0.432724	3.36993	0.27418
MTX1	0.961519	0.949384	0.995004	0.997828	1.0227	1.11708	1.13003	1.42654	1.32816	1.16178	0.906497	3.88888	0.894296
GBAP1	0.641855	0.540185	0.619634	0.585793	0.638362	0.691868	0.62633	0.81246	0.646232	0.750875	0.574815	1.04556	0.694723
GBA	0.661809	0.619767	0.692949	0.56051	0.798276	0.707201	0.791734	0.547972	0.627732	0.658437	0.726381	0.848573	0.649592
FAM189B	1.33212	1.36078	1.38737	1.36039	1.38357	1.35993	1.43547	1.24641	1.52298	1.36915	1.15652	1.51908	1.04266
SCAMP3	0.681994	0.699965	0.709838	0.667497	0.754193	0.753733	0.739002	0.700667	0.73509	0.650679	0.693567	0.967451	0.662679
CLK2	0.422004	0.422918	0.482551	0.422196	0.415614	0.452814	0.450671	0.46953	0.396602	0.379228	0.423686	0.751983	0.447604
HCN3	1.45294	1.23995	1.11404	0.932893	1.02901	1.21226	1.01219	0.986466	0.934904	0.948313	0.967213	1.15293	1.16419
PKLR	0.802567	0.777514	0.896156	0.636364	0.731667	0.806259	0.755575	0.590089	0.682087	0.602388	0.758223	0.653921	0.526655
FDPS	3.1105	3.60101	2.54294	2.84272	2.51762	2.98637	2.87031	2.62223	2.64508	3.30071	2.26471	5.56471	3.15958
RUSC1-AS1	1.26599	1.36033	1.20963	1.22679	1.12378	1.20266	1.19621	1.11143	1.69216	2.53247	1.13372	2.8428	1.32158
RUSC1	0.577374	0.616864	0.506964	0.612157	0.478185	0.631882	0.590195	0.661805	0.936256	1.26548	0.470771	1.64077	0.807115
ASH1L	1.15139	1.09842	1.10168	1.07646	1.04663	1.15838	1.12197	1.01604	1.18004	1.13118	1.2362	0.917986	1.05579
MIR555	1.25701	1.2141	1.48143	1.27105	1.40766	1.30448	1.17769	1.10957	1.17465	1.04847	1.40509	0.890862	1.29299
POU5F1P4	2.07964	1.91718	2.41459	2.04716	2.14541	2.17751	2.02268	1.83428	1.69553	1.97831	2.31006	1.43747	1.96792
ASH1L-AS1	1.36951	1.44218	1.2817	1.48164	1.28254	1.38195	1.48924	1.26549	1.14685	1.37339	1.23852	1.62855	1.81845
MSTO1	2.18061	2.09781	2.07226	1.7188	1.93789	2.11977	1.83989	1.93592	1.74886	1.75369	2.03197	2.31198	1.58757
MSTO2P	2.18061	2.09781	2.07226	1.7188	1.93789	2.11977	1.83989	1.93592	1.74886	1.75369	2.03197	2.31198	1.58757
YY1AP1	2.04634	1.85908	1.94185	2.05058	1.7526	2.11308	2.34363	1.86917	2.07664	2.18137	1.91543	1.29018	3.38398
SCARNA26A	1.56942	1.61781	1.4802	1.65262	1.49838	1.58984	1.58016	1.43549	1.76951	1.6298	1.54861	1.0878	2.23915
DAP3	1.88482	1.75641	1.47293	1.60229	1.69554	1.61388	1.45017	1.35418	1.48462	1.4563	1.40272	1.4688	1.8261
GON4L	1.56705	1.17662	1.3528	1.14329	1.24987	1.35328	1.41742	1.01002	1.35044	1.15404	1.40326	1.0652	1.07191
SCARNA26B	2.02964	1.75798	2.39102	1.79741	1.96461	1.98916	1.9354	1.544	1.74244	1.71365	2.29112	1.24994	1.48776
SYT11	1.52378	1.72439	1.39136	1.75014	1.49497	1.69318	1.55225	1.43103	1.34125	1.35313	1.30641	1.77833	1.44723
RIT1	1.8359	1.8164	2.01774	1.81286	1.71738	1.75995	1.76402	1.69316	1.85834	1.98565	1.90895	1.31602	2.49155
KIAA0907	0.948916	0.997275	0.91657	0.890226	0.798584	0.797679	0.956596	0.896386	1.51979	0.892044	0.92853	1.08123	2.44068
SNORA80E	1.64828	1.62624	1.49516	1.55397	1.32829	1.51098	1.56497	1.61538	2.51613	1.95349	1.59631	1.20881	4.15308
SCARNA4	1.65345	1.78427	1.70232	1.6971	1.57188	1.58047	1.72474	1.9855	1.97613	2.31932	1.64827	2.95003	3.99283
RXFP4	1.21944	1.39126	1.17587	1.21504	1.16054	1.25757	1.18424	1.17006	1.63528	1.34099	1.00798	2.37874	1.45243
ARHGEF2	1.10711	0.94511	1.06263	0.954971	0.914073	1.01655	0.869502	0.798674	1.48382	0.732074	0.990587	0.725936	0.992805
MIR6738	1.79766	1.54103	1.67794	1.57564	1.47444	1.74509	1.49349	1.3389	2.39314	1.19631	1.69721	1.26926	1.77151
SSR2	1.87182	1.89097	1.87163	1.8395	1.80163	1.74791	1.93268	1.77242	2.5419	1.64803	1.84724	1.644	2.05636
UBQLN4	1.68494	1.5299	1.54902	1.34944	1.5561	1.60354	1.65655	1.30362	1.34982	1.32787	1.5953	1.16473	1.52652
LAMTOR2	1.67645	1.91967	1.5373	1.68125	1.43448	1.67579	1.75956	1.88636	1.75548	1.40259	1.30157	3.10347	2.55257
RAB25	2.03847	2.12544	2.01026	1.96026	1.93308	2.08649	2.05764	1.83165	2.3267	2.27502	1.8407	2.89413	2.46245
MEX3A	0.363374	0.357803	0.437792	0.343983	0.399183	0.354912	0.304251	0.482021	0.462901	0.54883	0.338494	0.239753	0.213547
LMNA	1.75717	1.91351	1.66484	1.77844	1.77109	2.13726	1.95527	1.63015	1.85761	1.70845	1.56561	3.45487	1.44654
SEMA4A	2.16874	2.53611	2.08419	2.62477	1.97707	2.56419	3.05777	4.24322	3.96864	2.78927	1.82173	3.28511	2.40109
SLC25A44	1.68973	1.99575	1.50216	1.66522	1.56659	1.82278	1.92869	1.83169	1.6014	2.11267	1.46388	2.93694	1.58059
PMF1-BGLAP	1.65826	1.5748	1.70096	1.40191	1.50906	1.54642	1.57366	1.2785	1.36433	1.46818	1.45128	3.64792	2.0239
PMF1	1.65826	1.5748	1.70096	1.40191	1.50906	1.54642	1.57366	1.2785	1.36433	1.46818	1.45128	3.64792	2.0239
BGLAP	1.06474	0.967743	0.992518	1.01115	1.02351	1.12199	1.31037	0.965223	1.06095	1.17496	1.09204	1.50362	1.4302
PAQR6	0.363277	0.297093	0.373502	0.384588	0.3802	0.412519	0.475419	0.330735	0.542543	0.452403	0.371635	0.499692	0.56882
SMG5	0.738288	0.687107	0.711671	0.653753	0.703844	0.681079	0.709647	0.551193	0.841828	0.637388	0.725531	0.483528	1.06163
TMEM79	0.723046	0.80561	0.710444	0.793538	0.709353	0.838772	0.855015	0.813192	0.922662	0.763746	0.640252	1.62647	0.859953
GLMP	1.28271	1.26284	1.3323	1.14601	1.15896	1.32186	1.19053	1.10233	1.03509	1.23614	1.20038	1.46073	0.935241
VHLL	2.23496	2.24846	2.33145	1.85175	1.96608	2.62193	2.53609	1.81169	3.08751	2.62376	2.15009	3.21562	1.86879
CCT3	1.38502	1.3003	1.28495	1.24345	1.29888	1.3861	1.20922	1.10619	1.66445	1.42362	1.5572	1.1467	1.72082
TSACC	1.43148	1.49082	1.39125	1.18791	1.29082	1.46177	1.37605	1.26471	1.45814	1.64993	1.33722	1.78716	1.4341
RHBG	1.59968	1.88242	1.6848	1.386	1.68546	1.5867	1.52208	1.27302	1.31796	1.26966	1.58484	0.791591	0.944
C1orf61	0.905399	0.740512	0.893022	0.839358	0.836135	0.945418	0.951011	0.820206	1.1242	0.628264	0.854813	0.580907	0.720808
MIR9-1	0.216487	0.208399	0.283353	0.198574	0.176007	0.24287	0.243197	0.172636	0.185348	0.195543	0.203582	0.101163	0.232799
MEF2D	1.05735	1.07788	1.02672	1.1815	1.15331	1.28055	1.28787	1.14364	1.53978	1.06182	1.01852	2.43407	2.77021
IQGAP3	1.43694	1.08102	1.35913	1.26062	1.24337	1.20002	1.26374	1.26102	1.77923	1.39058	1.41024	1.28789	1.12819
TTC24	1.88523	1.64855	1.7035	1.60307	1.82993	1.80479	1.76204	1.4529	1.40441	1.42602	1.79721	1.09745	1.42462
NAXE	1.24593	1.02849	1.16995	0.970296	1.02465	1.09284	1.01061	0.87621	1.09646	0.926581	1.03655	2.43767	2.54713
GPATCH4	0.930112	0.909534	0.739372	0.960147	0.752582	1.0219	0.899626	1.10014	1.39666	1.24405	0.792803	2.88067	1.33269
HAPLN2	1.98781	2.00498	1.82032	1.72751	2.10723	2.05133	2.13403	1.67	1.77818	1.59132	1.82419	1.75528	1.38674
BCAN	1.88628	1.55148	1.36655	1.43972	1.32756	1.71318	2.04203	1.55132	3.52398	1.77915	1.35465	4.639	1.43806
NES	0.55971	0.727903	0.575452	0.468825	0.513817	0.530188	0.609352	0.617574	0.41171	0.531109	0.431541	0.38841	0.343586
CRABP2	1.0196	0.903092	0.958331	0.900857	0.959237	1.2317	1.20349	1.28592	1.60271	1.22325	0.913728	1.04167	0.771321
ISG20L2	1.03227	0.96212	1.0324	1.15625	1.06481	1.03941	1.09383	1.10221	1.61715	1.1638	0.915302	1.4407	1.37827
RRNAD1	1.34272	1.37656	1.37672	1.52352	1.35344	1.52303	1.39847	1.5383	2.2342	1.5883	1.16533	3.83874	1.77929
MRPL24	1.04066	1.04607	0.989262	1.00077	0.912276	1.02059	1.01901	1.29176	1.2625	1.1238	0.995872	2.15069	1.30486
HDGF	1.05507	1.133	0.979783	1.03436	0.93725	1.03276	1.09217	1.46061	1.15501	1.19217	0.879358	2.36755	1.31634
PRCC	1.93922	1.73695	1.88539	1.69026	1.93885	1.98153	1.70222	1.55885	1.95564	1.86299	1.69508	3.25507	1.55086
SH2D2A	1.75014	1.33798	1.50018	1.68451	1.39713	1.55677	1.83171	1.27672	1.38964	1.70238	1.36268	2.37141	1.66098
INSRR	0.160757	0.127321	0.207997	0.142306	0.153398	0.18319	0.229694	0.235775	0.135097	0.172445	0.15747	0.164584	0.149548
NTRK1	0.497362	0.385407	0.46306	0.393328	0.419554	0.428247	0.435828	0.322318	0.350844	0.308302	0.464763	0.355451	0.276877
PEAR1	2.07589	1.74938	1.84259	1.90231	1.7843	2.10467	2.30003	2.7132	3.00047	1.71444	1.5327	1.80522	1.23626
LRRC71	0.924556	0.76148	0.867847	0.818225	0.944078	0.952533	0.875715	0.707271	1.10212	0.618125	0.817733	0.613892	0.641308
ARHGEF11	0.223627	0.200792	0.185258	0.230434	0.190595	0.236536	0.219538	0.212726	0.228402	0.268585	0.198291	0.201354	0.2062
MIR765	0.368023	0.338202	0.363177	0.353285	0.323988	0.393815	0.361855	0.341064	0.375534	0.405567	0.389403	0.362416	0.273872
ETV3L	1.17332	0.969287	1.20562	1.19017	1.21576	1.12095	1.14488	0.833764	0.923556	0.961273	1.11056	0.631922	0.854161
CYCSP52	0.492442	0.454679	0.591637	0.557616	0.476465	0.547618	0.498605	0.5284	0.554785	0.486632	0.570427	0.349643	1.46283
ETV3	0.620986	0.558039	0.600157	0.674846	0.603985	0.624004	0.584979	0.669175	0.665352	0.548543	0.710892	0.548421	1.52564
FCRL5	1.32069	1.10366	1.50573	1.79959	1.30241	1.32727	1.2983	1.08916	1.109	1.19276	1.47437	0.981828	1.49881
FCRL4	1.20564	0.998478	1.3173	1.17342	1.20793	1.2961	1.30811	1.02506	1.08343	1.21928	1.55876	0.864343	0.834009
FCRL3	0.876804	0.790252	1.00468	0.95486	0.945364	0.950043	0.919933	0.806171	0.767116	0.755988	1.23649	0.732455	0.726318
FCRL2	1.13865	0.954606	1.36865	1.21226	0.894166	1.17739	1.21013	0.955403	1.01427	1.21093	1.47328	1.00338	0.78568
FCRL1	1.10321	0.97534	1.27313	1.34324	0.926109	1.23808	1.09824	0.997775	0.918787	1.30056	1.51237	1.27089	0.830709
CD5L	0.758271	0.677553	0.825286	0.909335	0.5949	0.856394	0.882119	0.783572	0.67012	0.570496	0.939241	0.648953	0.788056
KIRREL	0.463265	0.389407	0.433553	0.480118	0.37177	0.529651	0.621932	0.514567	0.448229	0.527583	0.470294	0.356818	0.362209
KIRREL-IT1	0.999012	0.850095	0.982289	0.968072	0.85443	1.14905	1.11731	1.379	0.942652	1.26188	1.17633	1.00504	0.84255
LINC01704	1.71877	1.26289	1.81227	1.55569	2.0036	1.77672	1.76651	1.48044	1.35654	1.65663	2.03945	1.4452	1.20476
CD1D	0.54333	0.453459	0.528342	0.787506	0.596439	0.600516	0.643081	0.586424	0.413888	0.467589	0.563545	0.591946	0.7565
CD1A	0.700501	0.606185	0.696541	0.953645	0.81115	0.741748	0.847916	0.644858	0.610722	0.794846	0.86349	0.665117	0.591193
CD1C	0.778602	0.642622	0.84491	1.29077	0.926918	0.827243	1.00065	0.728226	0.659758	0.817503	1.05097	0.645195	1.04386
CD1B	0.700486	0.595019	0.799026	0.850684	0.857874	0.808383	0.810687	0.65802	0.565078	0.772893	0.956747	0.708537	0.791254
CD1E	0.749405	0.556282	0.851743	0.68469	0.984058	0.71611	0.695621	0.510479	0.508659	0.490643	0.943798	0.533545	0.421969
OR10T2	0.689637	0.528453	0.671355	0.85405	0.877905	0.784227	0.767773	0.655228	0.569663	0.71788	0.918606	0.623328	0.452985
OR10K2	0.545728	0.419825	0.525917	0.655176	0.720199	0.617676	0.586437	0.520513	0.475762	0.499437	0.623498	0.353165	0.436931
OR10K1	0.699692	0.519745	0.694051	0.712392	0.515575	0.751068	0.718641	0.698177	0.490961	0.569878	0.854044	0.50119	0.464198
OR10R2	0.707587	0.55011	0.688903	0.731132	0.503674	0.730905	0.718481	0.672061	0.534656	0.602961	0.87775	0.518406	0.359306
OR6Y1	0.947621	0.688543	0.893611	0.924056	0.595397	0.909879	1.00538	0.79854	0.615467	0.863171	1.04045	0.754795	0.65541
OR6P1	0.571874	0.392794	0.487712	0.594605	0.373361	0.579188	0.602585	0.555462	0.331243	0.617618	0.656405	0.45212	0.453473
OR10X1	0.913782	0.682837	0.869808	0.998639	0.645934	0.93808	0.946606	0.79262	0.657282	0.923915	1.06697	0.775164	0.656232
OR10Z1	1.00601	0.634009	0.84457	0.871251	0.632484	0.853221	0.836271	0.859517	0.647745	0.674835	1.04415	0.745543	0.61792
SPTA1	1.0462	0.640656	0.850203	0.928418	0.61607	0.891334	0.978201	0.863511	0.635389	0.584734	0.963757	0.713031	0.570271
OR6K2	0.677592	0.468886	0.642938	0.613313	0.433185	0.59556	0.699694	0.564584	0.329982	0.37277	0.807156	0.365859	0.459112
OR6K3	0.725755	0.501856	0.621565	0.69442	0.480263	0.611915	0.665233	0.694633	0.446051	0.495271	0.851346	0.526343	0.389013
OR6K6	1.28929	0.832384	1.09652	1.07376	0.788569	1.12379	1.14402	1.13231	0.785272	1.0683	1.44759	0.869494	0.68179
OR6N1	0.690092	0.465733	0.579686	0.586208	0.415338	0.61622	0.62091	0.576088	0.358203	0.619381	0.71158	0.431015	0.47139
OR6N2	1.09847	0.789855	1.01631	1.05382	0.744205	1.09034	0.940633	0.939919	0.640799	0.947718	1.28251	0.749039	0.845633
MNDA	1.11263	0.771465	1.01596	1.06973	0.756128	0.996265	1.05932	0.7867	0.632638	0.812412	1.22832	0.73779	0.814064
PYHIN1	1.0319	0.708402	0.920996	1.15422	0.685257	1.00192	1.00993	0.885143	0.672734	0.902293	1.19355	0.802052	0.835178
IFI16	0.957912	0.645035	0.741785	1.19092	0.614546	0.837208	1.04253	1.32807	0.630895	0.625905	1.00926	2.39233	1.99054
AIM2	1.19098	0.81191	0.931295	1.45864	0.723431	1.10277	1.0488	1.12278	0.787909	0.99656	1.23417	1.60274	2.48452
CADM3	0.476319	0.418816	0.455419	0.531458	0.386014	0.538078	0.51407	0.498143	0.354489	0.474465	0.60267	0.371405	0.279561
CADM3-AS1	0.1874	0.162108	0.177898	0.221617	0.168275	0.232222	0.244526	0.189121	0.190598	0.162835	0.234718	0.350063	0.173951
ACKR1	0	0	0	0	0	0	0	0	0	0	0	0	0
FCER1A	1.11422	0.895584	1.08532	1.1112	0.778973	1.15609	1.14379	1.05014	0.725713	0.970244	1.37319	0.775401	0.70293
OR10J3	0.661229	0.563564	0.666005	0.761947	0.509364	0.764833	0.703895	0.693942	0.581721	0.625949	0.875669	0.481373	0.898098
OR10J4	0.663565	0.55992	0.685953	0.737281	0.516023	0.726362	0.769299	0.731052	0.592473	0.727754	0.842983	0.47362	0.477054
OR10J1	0.586274	0.502922	0.671352	0.744913	0.494966	0.700945	0.722479	0.641032	0.560814	0.615524	0.783164	0.545845	0.477195
OR10J5	0.403768	0.352035	0.493735	0.443022	0.354062	0.475706	0.52048	0.441723	0.334315	0.408234	0.570182	0.380236	0.366742
APCS	0.433958	0.374744	0.522309	0.510487	0.389976	0.509225	0.476157	0.425003	0.4132	0.456436	0.63147	0.321257	0.401548
CRP	0.853527	0.770904	0.856427	0.854553	0.694313	0.905801	1.01118	0.805963	0.697126	0.865573	1.10807	0.739052	0.760019
DUSP23	0.763888	0.672844	0.858506	0.844226	0.725727	0.931999	0.853545	1.0898	1.19815	0.739855	0.888804	3.10736	0.543788
FCRL6	0.929391	0.842984	0.873824	0.980422	0.864864	0.966355	1.1175	0.98611	0.837083	0.860592	0.931083	0.803208	0.866477
SLAMF8	0.94093	0.793137	0.825002	1.07898	0.735708	0.90873	1.12485	0.94053	1.21264	0.820875	0.913425	0.610791	0.730864
VSIG8	0.653841	0.511471	0.620085	0.62974	0.47795	0.689854	0.659635	0.576363	0.800151	0.624869	0.595724	0.706093	0.572544
CFAP45	0.652271	0.517039	0.634848	0.617444	0.490623	0.669724	0.67147	0.629259	0.437913	0.597782	0.704628	0.874751	0.41181
MIR4259	1.20354	0.948643	1.2695	1.09883	1.19302	1.26583	1.24937	1.01905	0.913217	1.00101	1.28868	0.943402	1.25333
TAGLN2	0.941279	0.612625	0.798938	1.04394	0.802344	0.905974	1.00729	0.901977	0.874519	1.15395	0.699441	1.66679	1.8042
IGSF9	0.147557	0.160159	0.13321	0.152771	0.154421	0.175687	0.178273	0.161877	0.131062	0.193251	0.170109	0.350641	0.191533
SLAMF9	1.29416	0.79581	1.07816	0.921658	0.874731	1.03057	0.978145	0.797949	0.721701	1.00011	1.11482	0.871886	0.642335
LINC01133	2.01915	1.42001	1.86315	1.6912	1.64801	1.88458	1.89854	1.41468	1.53765	1.68984	1.87932	2.43601	1.3715
PIGM	0.776718	0.858053	0.778028	0.823989	0.655384	0.763976	0.796378	0.930549	0.894716	0.749663	0.906036	0.803313	0.773992
KCNJ10	0.478344	0.480051	0.47329	0.402482	0.455854	0.507365	0.513122	0.38692	0.348689	0.393973	0.534943	0.5398	0.283748
KCNJ9	0.95513	1.15939	0.915377	0.999228	0.824474	1.03911	1.06868	0.897245	1.0347	1.11177	0.905622	1.24111	0.859452
IGSF8	0.516611	0.562535	0.454715	0.552321	0.548152	0.553998	0.678791	0.534803	0.37558	0.342773	0.43949	0.802998	0.345885
ATP1A2	0.738412	0.741357	0.911158	0.635365	0.685097	0.765352	0.869274	0.676162	0.78502	0.589935	0.692442	0.765545	0.569012
ATP1A4	2.04813	2.16389	2.32993	1.80542	1.44611	1.97818	1.98923	1.65362	1.57616	1.81854	2.33827	1.27086	1.35438
CASQ1	0.780085	0.737015	0.82389	0.668769	0.591074	0.735429	0.683232	0.447414	0.564344	0.652464	0.767756	0.461608	0.554409
PEA15	0.67626	0.625215	0.612664	0.679495	0.58787	0.681899	0.682309	0.564698	0.501415	0.689228	0.668334	0.59757	0.646137
DCAF8	0.187376	0.175424	0.175962	0.172313	0.138583	0.163469	0.169458	0.167213	0.208044	0.264199	0.199054	0.176175	0.309474
PEX19	0.862429	0.914997	0.843264	0.840922	0.672041	0.948468	0.948452	0.851879	1.23728	1.20189	0.989789	2.23921	1.28398
COPA	1.2047	1.23236	1.09393	1.12212	0.931852	1.16865	1.06247	1.21462	1.30565	1.13416	1.14148	0.980645	1.51594
SUMO1P3	1.14793	1.18252	1.25725	1.11482	0.925356	1.07607	0.968518	1.08067	1.12851	0.956292	1.32096	0.679284	1.50865
NCSTN	1.15207	1.32626	1.2002	1.17558	0.984673	1.16143	1.11806	1.12291	1.09224	1.20861	1.2743	1.09658	1.28547
NHLH1	0.797457	0.649455	0.678087	0.690447	0.542465	0.695489	0.698082	0.635219	0.574706	0.691233	0.725076	0.724885	0.656
VANGL2	0.968951	0.727369	0.790639	0.788512	0.631336	0.796759	0.907753	0.714722	0.705677	0.684886	0.827587	0.739787	0.619551
SLAMF6	1.15471	0.938203	1.21402	1.66253	0.846742	1.20925	1.22591	0.877196	0.898911	0.816621	1.36702	1.02675	1.33791
CD84	1.41088	1.27283	1.14791	1.3649	0.87276	1.21217	1.12696	1.02389	0.991391	1.04088	1.25265	0.828046	1.45424
SLAMF1	0.783261	0.599282	0.649945	1.25814	0.552758	0.756463	0.81642	0.683122	0.759161	0.725705	0.787605	0.481794	1.89247
CD48	0.783233	0.634572	0.774176	1.33559	0.581772	0.823124	0.966814	0.709037	0.799027	0.608383	0.806538	0.659992	2.11353
SLAMF7	1.62417	1.22797	1.62105	2.16588	1.19699	1.55452	1.47885	1.28154	1.26232	1.5956	1.88982	1.15714	1.98269
LY9	1.16351	0.967983	1.34998	1.49178	0.925149	1.16782	1.20505	0.8501	1.00751	0.945955	1.46822	0.908288	1.00593
CD244	1.22518	1.14779	1.11301	1.23117	1.04128	1.32161	1.50417	1.49641	1.58352	1.26706	1.3155	1.12591	1.10911
ITLN1	1.38357	1.12947	1.43712	1.4537	1.05818	1.39049	1.39261	0.914702	1.06363	1.07075	1.55432	1.07198	1.30192
ITLN2	1.5611	1.25251	1.52388	1.27627	1.2183	1.44812	1.66167	1.41175	2.62328	1.17024	1.38688	1.91343	0.925878
F11R	1.66871	1.41419	1.4868	1.55126	1.35601	1.50308	1.46581	1.86825	2.33285	1.70811	1.36969	3.25152	1.89169
TSTD1	0.567036	0.544	0.696553	0.51102	0.482273	0.543311	0.511984	0.476651	0.566316	0.545634	0.614255	0.41882	0.530341
USF1	0.36239	0.373988	0.432526	0.326951	0.33819	0.343065	0.328193	0.309451	0.354283	0.269048	0.404601	0.262883	0.304927
ARHGAP30	0.695347	0.734365	0.767752	0.859892	0.63344	0.7716	0.73712	0.709359	0.840155	0.870621	0.670572	1.66626	1.29984
NECTIN4	0.897601	0.693584	0.935632	1.00239	0.779252	0.889478	0.69233	0.620634	0.818972	0.797314	0.855308	0.839137	0.781827
KLHDC9	0.766114	0.61315	0.694527	0.78634	0.740682	0.69598	0.78645	0.705412	0.996847	0.421392	0.713765	0.732849	0.698602
PFDN2	1.62483	1.58014	1.59142	1.56803	1.33019	1.56485	2.02755	1.53055	2.4314	1.37473	1.50827	1.41973	1.89244
NIT1	2.26026	2.06382	2.08358	1.99754	1.6933	1.86685	2.04155	1.92638	3.01255	1.69853	1.97468	2.56477	2.20039
DEDD	0.893476	0.878159	0.899342	0.873108	0.726596	0.870566	0.881824	0.894479	1.53657	1.08331	0.847272	1.36451	0.932852
UFC1	1.99672	2.07729	2.0712	1.95096	1.72421	2.20284	1.92475	1.80699	1.76903	2.00828	2.04641	3.11078	1.87672
USP21	0.75786	0.810454	0.804949	0.776218	0.708726	0.821958	0.78402	0.787942	0.71879	0.796521	0.652577	1.45726	0.792269
PPOX	0.256153	0.232648	0.244082	0.215429	0.213086	0.209122	0.257352	0.190195	0.229869	0.230125	0.212533	0.439136	0.191315
B4GALT3	0.528416	0.456695	0.550337	0.480378	0.440379	0.435103	0.557635	0.489357	0.637613	0.526415	0.505626	0.929183	0.453088
ADAMTS4	1.17295	1.17312	1.21502	1.1337	1.09751	1.24333	1.46915	1.54551	1.50092	1.04615	1.23487	1.07687	1.16222
NDUFS2	0.547411	0.549737	0.602221	0.625729	0.533516	0.570893	0.490657	0.530152	0.48115	0.541314	0.507263	0.84994	0.702121
FCER1G	0.952232	1.03987	1.05522	0.930388	0.78257	0.945985	0.958577	1.02483	1.21097	1.02953	0.98279	1.57243	1.03586
TOMM40L	0.698882	1.77338	0.657768	0.551841	0.591706	0.679729	0.55395	0.514681	0.508614	0.452557	0.692425	0.58569	0.402729
APOA2	0.698882	1.77338	0.657768	0.551841	0.591706	0.679729	0.55395	0.514681	0.508614	0.452557	0.692425	0.58569	0.402729
MIR5187	0.475269	1.15211	0.502988	0.365133	0.436087	0.457283	0.359111	0.341756	0.283788	0.306363	0.517729	0.478298	0.28791
NR1I3	1.01654	0.886632	0.982199	0.85538	0.725133	0.902378	0.859936	0.788975	0.766955	1.09325	1.02971	1.82399	0.785641
PCP4L1	0.70751	0.729365	0.77228	0.656813	0.658386	0.685988	0.648882	0.614372	0.621084	0.445967	0.694429	0.450806	0.54217
MPZ	0.605084	0.706885	0.566452	0.484754	0.457346	0.551285	0.408785	0.53985	0.380944	0.484736	0.594424	0.377056	0.452407
SDHC	0.737274	0.815394	0.569168	0.538511	0.545221	0.632261	0.529301	0.526561	0.504923	0.646645	0.634931	0.670821	0.556824
CFAP126	0.965116	1.00593	1.05095	0.983005	0.792821	0.961133	1.06295	0.893432	1.08919	0.871348	1.12341	0.75582	1.06308
FCGR2A	1.59599	1.17576	1.53972	1.42284	0.994999	1.29581	1.25484	1.40022	1.08502	1.17418	1.40958	1.02956	1.75279
HSPA6	0.545804	0.366108	0.739813	0.32891	0.380303	0.396467	0.353802	0.24987	0.328469	0.15565	0.653789	0.236416	0.190069
FCGR3A	0.668605	0.384555	0.837661	0.486652	0.508919	0.492565	0.423057	0.244668	0.361802	0.272178	0.731061	0.378817	0.181246
FCGR2C	0.367541	0.105769	0.352991	0.143917	0.0830394	0.0607791	0.0626478	0.0508224	0.0443828	0.074629	0.290412	0.0433669	0.00852799
HSPA7	0.517193	0.212877	0.445969	0.274676	0.275333	0.225133	0.196266	0.201571	0.154308	0.0443013	0.484332	0.0895725	0.235534
FCGR3B	0.755043	0.318578	0.886818	0.480689	0.388667	0.483964	0.317373	0.240547	0.285783	0.277225	0.768473	0.408149	0.240929
FCGR2B	0.156482	0.054979	0.251956	0.106705	0.0790623	0.048818	0.0279774	0.0246997	0.0660927	0.01199	0.183233	0	0.034767
RPL31P11	1.90958	1.63694	1.69478	1.89079	1.4083	1.91043	2.07194	1.89234	1.51908	1.5656	2.17862	1.36992	1.85693
FCRLA	1.42587	2.21872	1.80342	1.36882	1.11727	1.79611	1.39169	1.24161	1.05987	1.30949	1.60411	1.08215	1.41205
FCRLB	1.07511	0.888231	1.0584	1.36146	0.916302	1.08001	1.09303	1.1017	0.764754	0.92149	1.16496	0.799897	1.66709
DUSP12	1.87064	1.90746	1.82946	2.08888	1.70857	1.94611	1.95119	2.14061	1.77978	1.8976	1.97026	5.25471	2.11411
ATF6	1.7101	1.80963	1.71445	1.75249	1.50369	1.65679	2.06063	1.83824	2.10357	1.74303	1.59931	1.64101	1.80409
OLFML2B	0.926564	0.809686	0.931979	0.836621	0.728295	0.983815	0.943333	0.808238	0.691234	1.05508	1.01349	0.800291	0.738635
NOS1AP	0.631225	0.698916	0.806531	0.563306	0.605037	0.639965	0.62016	0.608224	0.821929	0.516607	0.730507	0.424681	0.593556
MIR4654	0.866712	0.939153	0.956269	0.89602	1.50201	0.921323	0.819754	0.834569	0.719638	0.868306	1.02179	0.605481	0.680339
MIR556	0.714907	0.68087	0.694381	0.672142	0.569778	0.699108	0.638768	0.65312	0.59174	0.788895	0.822028	0.447941	0.381756
SPATA46	0.641966	0.600298	0.770517	0.649892	0.563623	0.61619	0.574669	0.592116	0.47778	0.554582	0.722139	0.556332	0.390464
C1orf226	0.64661	0.585814	0.719425	0.639358	0.590773	0.654277	0.612993	0.634662	0.445616	0.592734	0.712471	0.517775	0.381319
SH2D1B	1.02676	0.976863	1.21556	0.95354	0.881142	1.03616	0.982341	0.991104	0.750105	1.02345	1.22321	0.723361	0.664297
UHMK1	1.6576	1.5038	1.52445	1.33705	1.2421	1.54761	1.22583	1.26313	1.19517	1.48246	1.55966	0.866472	0.953697
UAP1	1.27461	1.69039	1.46076	1.20625	1.13589	1.29782	1.15799	1.19	1.10031	1.16973	1.29501	1.56896	1.11402
DDR2	1.00808	0.976338	0.958065	1.28552	0.822713	0.941989	1.04941	1.95086	1.60635	1.03855	1.07795	1.22981	1.2485
HSD17B7	0.514257	0.619636	0.715616	0.453781	0.420548	0.373824	0.364481	0.312385	0.329042	0.201781	0.849184	0.136934	0.266448
CCDC190	0.854855	0.774248	0.924848	0.854125	0.703475	0.860634	0.937951	1.10621	0.767735	0.661523	0.942353	1.05014	0.60184
RGS4	0.822863	0.718167	0.89649	0.759963	0.6265	0.866199	0.906387	1.07117	0.560218	0.881024	0.905978	0.652449	0.54732
RGS5	0.498834	0.425854	0.477231	0.479834	0.343723	0.527317	0.529393	0.834421	0.490021	0.569482	0.607694	0.360524	0.397605
NUF2	1.7034	1.69655	1.74702	1.71432	1.55225	1.82826	1.90907	2.06845	1.73313	2.09938	1.98723	2.13423	1.78546
PBX1	0.669841	0.53225	0.724681	0.531893	0.593568	0.67831	0.727548	0.578954	0.637521	0.542129	0.784563	0.571813	0.411964
LMX1A	0.524179	0.412997	0.509756	0.474241	0.386432	0.498287	0.555304	0.409653	0.377139	0.4891	0.534681	0.471596	0.350611
RXRG	1.1349	0.9971	1.02997	1.04601	0.907551	1.11148	1.30832	1.18408	1.06668	1.07967	1.25054	1.1528	0.790869
LRRC52	0.71455	0.703579	0.925754	0.657449	0.86545	0.80651	0.687495	0.524279	0.653201	0.539925	0.899713	1.0463	0.420235
MGST3	1.19191	1.01153	1.13422	0.958686	0.916263	1.09281	0.894699	1.02984	0.88291	0.946704	1.19149	0.726777	0.831646
ALDH9A1	0.940508	0.869554	0.993516	1.02678	0.727856	0.962543	0.96858	1.05797	1.28311	1.08166	1.27906	1.06107	1.23159
TMCO1	1.4099	1.41696	1.52188	1.37117	1.05822	1.41718	1.28224	1.42897	1.50145	1.39018	1.72204	0.83601	1.90447
UCK2	1.09425	1.1577	1.28415	1.11941	0.912606	1.12731	1.14149	1.00689	0.836922	1.01889	1.00447	1.23025	1.04879
MIR3658	0.603156	0.579281	0.565075	0.548308	0.44013	0.570195	0.52139	0.586431	0.683256	0.468404	0.667128	0.352324	0.4512
FAM78B	0.562973	0.447902	0.536911	0.504207	0.407788	0.614872	0.589808	0.498478	0.505771	0.449758	0.722314	0.438348	0.378096
MIR921	0.832334	0.69426	0.915589	0.82531	0.63356	0.861035	0.938917	0.710473	0.655609	0.833064	0.9948	0.56971	0.518718
LINC01675	0.983729	0.832848	0.984765	0.969906	0.737052	0.969033	1.1758	1.05484	1.22919	0.929248	1.22975	0.727145	0.796327
FMO9P	1.06776	0.856264	0.892979	0.925788	1.40878	0.918374	1.07107	0.777276	0.819316	0.8017	1.13716	1.8315	0.469425
POGK	1.07187	0.952506	0.952485	0.998336	0.959463	1.03246	1.18955	1.11066	1.25617	1.18221	0.978075	1.43729	1.25956
TADA1	0.383791	0.384941	0.33455	0.38718	0.354756	0.407617	0.466856	0.428735	0.526679	0.617794	0.422176	0.566372	0.68152
ILDR2	0.540176	0.482915	0.579085	0.566187	0.568554	0.568765	0.520283	0.516667	0.436996	0.424191	0.579331	0.387516	0.435929
MAEL	1.08909	0.925686	1.13193	1.08032	1.16355	1.11412	1.24522	0.958746	0.781513	0.959774	1.12963	1.10134	0.668792
GPA33	1.1806	1.04522	1.07727	1.16457	1.31696	1.28082	1.2517	1.41585	1.25276	0.816776	1.17599	0.985008	0.672928
DUSP27	1.10148	0.933202	1.1966	1.10636	1.20566	1.10052	1.06318	0.911501	0.918535	0.809899	1.43307	1.0561	0.643504
LINC01363	0.940003	0.82156	1.03622	0.95198	0.749228	0.973362	1.06741	0.846073	0.877752	0.864537	0.99149	0.790093	0.780876
POU2F1	1.21129	1.20519	1.10924	1.19139	1.12395	1.39094	1.38766	1.22727	1.00336	1.09098	1.25364	1.18287	1.06473
CD247	0.55241	0.4808	0.616762	0.516556	0.435207	0.557009	0.527523	0.470765	0.430944	0.581846	0.648515	0.511809	0.347824
CREG1	0.794911	0.825089	0.809688	0.872385	0.706982	0.827369	0.839968	0.75506	1.12928	1.17769	0.976857	1.61527	0.68554
RCSD1	1.36857	0.981478	1.29469	1.26461	0.877481	1.12297	1.03419	0.967001	0.869774	0.82427	1.29807	0.68688	1.44652
MPZL1	1.16611	1.22342	1.13736	1.30391	0.911635	1.0365	1.04303	1.00783	0.903382	0.955653	1.04604	1.05545	1.20549
ADCY10	1.13774	1.17717	1.21479	1.06923	0.954968	1.12697	1.13428	1.0837	0.896229	0.979434	1.42638	0.731981	0.833753
MPC2	1.08989	1.63624	1.15625	0.999546	0.884743	1.0908	1.0241	0.848906	0.944807	0.927926	1.08499	0.882346	1.27091
DCAF6	1.01241	1.20489	0.94333	0.958986	0.84507	0.890153	0.882753	1.02432	0.828417	0.709086	0.905657	0.94172	0.890764
MIR1255B2	0.732321	0.719668	0.705981	0.761455	0.587332	0.678122	0.698347	0.750556	0.675508	0.913181	0.889212	0.635575	0.8098
GPR161	0.881319	0.779525	0.779848	0.86427	0.749296	0.912118	0.865411	1.0345	1.03057	0.867337	0.92712	1.43142	1.06921
TIPRL	2.17988	2.24603	2.439	2.1748	2.08302	2.21557	2.09959	2.07003	1.77692	1.77148	2.28019	2.22104	1.87532
SFT2D2	1.8021	1.48669	1.48448	1.63306	1.27125	1.55413	1.62957	1.50259	1.41222	1.60276	1.46025	2.72857	2.41263
ANKRD36BP1	0.790896	0.665829	0.768969	0.781676	0.621949	0.808688	0.734555	0.656214	0.849967	0.841682	0.895366	0.431435	1.09644
TBX19	0.729588	0.710653	0.730702	0.736602	0.639186	0.757287	0.775912	0.638857	0.65758	0.843114	0.829592	0.652449	0.723364
MIR557	1.44796	1.31302	1.4309	1.35518	1.42244	1.40582	1.48416	1.20027	1.23357	0.959554	1.72838	1.36459	1.03331
XCL2	0.611481	0.751785	0.632531	0.612249	0.791888	0.630941	0.57262	0.504794	0.404603	0.395208	0.788222	0.501558	0.333388
XCL1	0.919467	0.934024	0.965077	0.98417	1.15302	0.937868	1.00337	1.0255	0.768147	1.00749	1.04211	0.623958	0.592606
DPT	0.651745	1.13307	0.720757	0.720438	0.747329	0.670996	0.683251	0.780881	0.588049	0.675276	0.805553	0.426757	0.424589
LINC00626	1.48897	1.54522	1.42048	1.50008	1.70005	1.50474	1.7191	1.74835	1.27834	1.8352	1.81282	1.11716	1.01483
LINC00970	0.944237	0.950923	0.90834	0.928707	0.997217	0.909236	0.927407	0.878324	0.836418	0.79403	1.2168	0.653921	0.595174
ATP1B1	0.262422	0.296015	0.214241	0.277713	0.264647	0.28324	0.294323	0.299632	0.250226	0.293359	0.268588	0.213076	0.212326
NME7	0.578265	0.837737	0.635569	0.703816	0.665353	0.659502	0.548125	0.773511	0.776263	0.528839	0.784953	0.334162	0.67497
BLZF1	1.0664	1.1064	1.16259	1.13447	1.25996	1.11669	1.08975	1.22815	1.04602	1.17685	1.19285	1.45411	1.12676
CCDC181	1.06086	0.874966	1.03783	0.910187	1.0148	0.964815	1.04554	1.123	1.03415	1.15541	1.21694	0.68709	1.18168
SLC19A2	1.14386	1.25689	1.16969	1.07124	1.23847	1.0796	1.14906	1.1481	1.42779	0.959488	1.31775	0.758448	0.980064
F5	0.721089	0.894638	0.802095	0.732517	0.907667	0.725159	0.690878	0.731381	0.532226	0.609419	0.959468	0.644538	0.590075
SELP	0.313223	0.351288	0.299605	0.320572	0.308764	0.344859	0.294255	0.317103	0.323357	0.294946	0.399525	0.20824	0.203542
SELL	1.19475	0.987403	1.14965	1.27136	1.31595	1.16789	1.28969	1.14439	0.979974	0.886776	1.32514	0.880086	1.03795
SELE	0.677618	0.665314	0.698739	0.641081	0.736336	0.66152	0.690983	0.649905	0.537339	0.655484	0.815547	0.552994	0.580032
C1orf112	0.501667	0.517936	0.530563	0.545453	0.613655	0.528935	0.43755	0.541428	0.501942	0.648519	0.586225	0.51993	0.693298
METTL18	0.665264	0.716813	0.733605	0.713884	0.814086	0.73375	0.599429	0.751657	0.640295	0.823961	0.781754	0.74444	0.835859
SCYL3	0.453837	0.39141	0.413825	0.457003	0.463254	0.44241	0.371833	0.62346	0.49738	0.560445	0.532257	0.282542	0.4465
KIFAP3	0.741573	0.644055	0.786356	0.96149	0.871757	0.77618	0.697774	0.887009	0.632133	0.730796	0.996781	0.387359	0.76576
METTL11B	1.10286	0.994989	1.33556	1.19552	1.29749	1.15652	1.32986	1.22175	0.938755	1.19682	1.36868	0.901822	0.800771
MIR3119-2	1.15542	0.972239	1.23192	1.34716	1.33133	1.21273	1.3255	1.19586	0.974977	0.917192	1.34053	0.879797	0.760045
MIR3119-1	1.16932	1.04338	1.22836	1.31325	1.36304	1.22033	1.228	1.25669	0.956384	0.885498	1.38565	0.976781	0.648821
LINC01681	0.91732	0.752537	0.998079	0.941977	1.0974	0.872922	0.91845	0.751355	0.614	0.726432	1.04898	0.660649	0.554268
LINC01142	1.02135	0.883117	1.0481	1.12387	1.11178	1.04203	1.12057	1.20931	0.927338	0.901059	1.33672	0.730299	0.662204
GORAB	1.1774	1.20344	1.12421	1.37786	1.23834	1.30858	1.36541	1.38661	1.06315	1.23469	1.1742	1.06057	1.20423
PRRX1	0.484795	0.412761	0.754506	1.08437	0.519625	0.4823	0.51207	0.514788	0.465079	0.502126	0.526406	0.312794	1.04101
MROH9	1.36034	1.21566	1.52636	1.4882	1.60344	1.45584	1.41454	1.5089	1.12747	1.51275	1.78735	1.04438	1.20264
FMO3	0.780291	0.663346	0.918816	0.72306	1.04691	0.820204	0.866679	0.805849	0.732201	0.636595	0.979993	0.483476	0.552226
MIR1295B	0.647818	0.551412	0.728281	0.634233	0.768538	0.63656	0.678901	0.59529	0.500911	0.55747	0.878991	0.415744	0.403436
MIR1295A	0.927626	0.765852	1.05875	0.931792	1.05467	0.948572	0.983989	0.912541	0.776446	0.803816	1.2094	0.617072	0.636761
FMO6P	1.02691	0.94936	0.98554	1.07788	1.07737	1.03038	1.18935	1.00486	0.917389	0.793655	1.32576	0.906185	0.749051
FMO2	1.10582	1.03864	1.22705	1.1407	1.30508	1.18505	1.18035	1.19825	1.11635	0.963786	1.51655	0.881085	0.815412
FMO1	1.03506	0.937306	1.08113	1.13261	1.17509	1.21341	1.29599	1.72769	1.58109	0.91047	1.0876	1.08985	0.984803
FMO4	0.574942	0.496318	0.61334	0.555795	0.568822	0.612501	0.612335	0.655637	0.557834	0.610896	0.571633	0.529077	0.503819
TOP1P1	0.525491	0.4435	0.53363	0.528025	0.562598	0.533111	0.605605	0.534883	0.499214	0.419342	0.603107	0.4686	0.525897
PRRC2C	1.1325	1.21152	1.24347	1.11403	1.22669	1.11898	1.02566	1.13436	0.973005	0.907494	1.19473	1.00758	1.22288
MYOC	1.89404	1.63492	1.83099	1.9462	1.89598	1.93007	1.94246	1.52499	1.81841	1.71435	1.80308	1.26093	1.29094
VAMP4	0.803988	0.738891	0.85977	0.861736	0.863014	0.819193	0.773125	0.8777	0.843227	0.824953	1.01412	0.668955	0.572814
METTL13	0.903352	0.918066	0.956502	0.842319	0.81746	0.902192	0.881368	0.852584	0.776973	0.753299	0.891666	0.65718	0.691435
DNM3	1.12697	0.915882	1.1332	1.07595	1.20034	1.1557	1.1444	1.04319	0.957164	0.893499	1.17137	0.777819	0.816491
DNM3-IT1	1.19413	1.02164	1.2054	1.31749	1.25191	1.15498	1.20288	1.23658	0.891186	1.03533	1.29891	0.938093	0.970714
MIR3120	0.437888	0.514375	0.477573	0.637504	0.529241	0.474408	0.916334	0.700714	1.1073	0.443939	0.635613	0.392484	0.483463
DNM3OS	0.319957	0.408978	0.344413	0.492002	0.397927	0.339649	0.802825	0.542414	0.969497	0.365828	0.455131	0.271398	0.352229
MIR214	0	0	0	0	0	0	0	0	0	0	0	0	0
MIR199A2	0.38076	0.309333	0.41633	0.377648	0.391215	0.351697	0.383933	0.524889	0.300959	0.483303	0.486552	0.353638	0.273962
C1orf105	0.230292	0.21947	0.266331	0.212915	0.277151	0.252324	0.239291	0.265166	0.210749	0.2331	0.314671	0.173047	0.199034
PIGC	0.499337	0.570822	0.576587	0.535667	0.558281	0.509708	0.504172	0.560959	0.490549	0.458023	0.544588	0.698733	0.519077
SUCO	0.460482	0.52642	0.464888	0.465604	0.525369	0.471581	0.522657	0.586041	0.331197	0.300412	0.476051	0.395822	0.479096
FASLG	1.37921	1.22588	1.38488	1.28059	1.37763	1.34971	1.31793	1.55694	0.980547	1.30332	1.5254	1.15356	0.947121
TNFSF18	0.616938	0.591754	0.626685	0.658026	0.63622	0.598989	0.712138	0.736958	0.527343	0.564721	0.780396	0.459374	0.523457
TNFSF4	0.650344	0.642253	0.693136	0.719053	0.749278	0.622524	0.578169	0.68631	0.723467	0.555045	0.784854	0.613997	0.865386
PRDX6	0.701239	0.853711	0.59414	0.566713	0.640798	0.600549	0.690472	0.951201	0.554922	0.524651	0.621557	0.839768	0.521736
SLC9C2	0.834861	0.763558	0.892783	0.711271	0.813552	0.711435	0.910256	0.68872	0.692082	0.71971	0.861007	0.921613	0.522096
ANKRD45	1.27272	0.982464	1.32034	1.00981	1.33588	1.14273	1.11072	0.961571	0.897903	0.898193	1.36896	0.718262	0.903492
TEX50	0.820334	0.674575	0.792296	0.774385	0.886039	0.711422	0.856042	0.724118	0.667553	0.762115	0.941852	0.629583	0.517498
KLHL20	1.35006	1.34171	1.39294	1.30319	1.49015	1.48392	1.41784	1.40043	1.25812	1.32505	1.39515	1.24623	0.98375
CENPL	1.81176	1.65079	1.68367	1.70412	1.8543	1.74145	1.75575	1.5611	1.87666	1.73346	2.00221	1.16381	1.90327
DARS2	1.00401	0.850001	0.969281	0.85244	0.957534	0.897422	0.925666	0.808842	0.82734	0.937139	0.928151	0.736975	1.16347
GAS5-AS1	1.78929	1.77976	1.30463	1.68882	1.39986	2.16516	2.44391	2.64858	4.52647	5.90339	1.73502	7.70031	6.18011
GAS5	1.42182	1.44405	0.951312	1.33842	1.00019	1.81672	2.05275	2.40836	4.5642	5.26657	1.19295	6.53853	5.50145
ZBTB37	1.42182	1.44405	0.951312	1.33842	1.00019	1.81672	2.05275	2.40836	4.5642	5.26657	1.19295	6.53853	5.50145
SNORD81	1.42182	1.44405	0.951312	1.33842	1.00019	1.81672	2.05275	2.40836	4.5642	5.26657	1.19295	6.53853	5.50145
SNORD47	1.29215	1.32759	0.86023	1.2077	0.890516	1.63003	1.8973	2.20679	4.39114	4.60505	1.05812	5.71082	5.11026
SNORD80	1.28657	1.32324	0.807881	1.23592	0.892201	1.62144	1.8773	2.23935	4.45127	4.44089	1.00762	5.4087	4.96446
SNORD79	1.02419	1.09694	0.689191	0.969881	0.771054	1.21735	1.375	1.62529	3.77127	2.60186	0.796637	3.87403	3.22244
SNORD78	1.00113	1.09418	0.709725	0.974673	0.810008	1.18107	1.30566	1.57758	3.45612	2.2629	0.76891	3.45188	2.7124
SNORD44	0.861679	0.946332	0.688582	0.83873	0.756529	1.01052	1.09388	1.29192	2.4297	1.44716	0.68799	2.66241	1.76605
SNORA103	0.861679	0.946332	0.688582	0.83873	0.756529	1.01052	1.09388	1.29192	2.4297	1.44716	0.68799	2.66241	1.76605
SNORD77	0.702514	0.74047	0.593707	0.66881	0.659635	0.793023	0.738221	0.916568	1.41078	0.905136	0.575135	1.75315	1.05036
SNORD76	0.702514	0.74047	0.593707	0.66881	0.659635	0.793023	0.738221	0.916568	1.41078	0.905136	0.575135	1.75315	1.05036
SNORD75	0.764542	0.811492	0.656887	0.72793	0.728026	0.864619	0.81575	0.980438	1.47884	0.943707	0.66123	1.80351	1.13069
SNORD74	0.883125	0.951496	0.806632	0.840309	0.911118	1.02158	0.932993	1.05816	1.48361	0.985363	0.835675	1.75846	1.16851
SERPINC1	1.09076	1.08033	1.26658	1.02386	1.29884	1.18837	1.01588	0.854208	0.966586	0.962375	1.31237	1.05384	0.683819
RC3H1	0.51371	0.544339	0.489477	0.609588	0.498789	0.527417	0.563965	0.554764	0.742288	0.68493	0.502321	0.29939	0.837516
GPR52	0.380407	0.327245	0.361857	0.353424	0.411227	0.348737	0.37345	0.27908	0.262468	0.336404	0.434222	0.253946	0.249071
RABGAP1L	1.01833	0.756184	0.940467	0.999538	1.07824	0.825324	0.773728	0.782445	0.694421	0.869497	1.04795	0.517959	1.14899
CACYBP	1.43189	1.41281	1.05108	1.42393	1.3555	1.20692	1.68318	1.93611	2.01799	1.32252	1.11534	3.20335	2.09506
MRPS14	1.64175	1.53371	1.40686	1.46981	1.40513	1.47445	1.59661	1.53523	1.9605	1.74805	1.69454	1.37744	2.53351
TNN	0.932976	0.793397	0.886818	0.921307	0.946152	0.925556	0.972191	0.888137	0.729014	0.733309	1.01187	0.763679	0.738981
KIAA0040	0.866714	0.677738	0.774702	0.870046	0.926566	0.772517	0.941285	0.786794	1.75573	0.848867	0.844108	0.827625	0.555283
TNR	0.581934	0.471004	0.607538	0.598953	0.660626	0.524172	0.581362	0.427238	0.536834	0.51837	0.68359	0.426152	0.447065
LINC01657	0.861147	0.797533	0.79263	0.817318	0.951879	0.93204	0.962594	0.856094	0.809229	0.851776	0.964526	0.727908	0.724057
RFWD2	0.631529	0.626792	0.713614	0.638766	0.769347	0.605137	0.589796	0.624776	0.687658	0.64713	0.771288	0.327407	0.757373
SCARNA3	1.00336	0.993821	1.02487	1.06613	1.06501	0.969624	0.967245	1.05556	0.896596	0.959356	1.2868	0.703937	0.938644
PAPPA2	1.27924	1.02779	1.18478	1.14183	1.40226	1.25615	1.23998	1.26952	1.05003	1.00654	1.42378	0.960985	0.890816
ASTN1	0.478209	0.372096	0.47107	0.411751	0.483628	0.431038	0.471784	0.453193	0.373333	0.339401	0.531214	0.334898	0.357187
MIR488	0.79155	0.623406	0.825115	0.761487	0.947446	0.799868	0.819723	0.811802	0.698547	0.793325	0.947027	0.679836	0.677847
BRINP2	0.575723	0.478345	0.446204	0.590569	0.617827	0.584016	0.555494	0.607593	0.403067	0.446364	0.681685	0.399922	0.428429
LINC01645	0.814584	0.859763	0.777387	0.89833	0.94138	1.01678	1.03276	0.83218	0.827615	0.63816	0.956292	0.800133	0.736336
LINC01741	0.433341	0.39683	0.414981	0.488073	0.491202	0.445668	0.457721	0.467093	0.345961	0.443851	0.541412	0.320758	0.379855
SEC16B	1.0092	0.986005	0.969452	1.01235	1.01311	1.05511	1.14459	1.21454	0.859801	0.919088	1.16535	0.718945	0.846082
RASAL2	0.717329	0.744227	0.755564	0.757252	0.811675	0.770161	0.706417	0.804325	0.6267	1.0795	0.722698	0.787071	0.597653
RASAL2-AS1	0.678688	0.725989	0.748059	0.718209	0.768978	0.730399	0.719736	0.783532	0.590502	0.846398	0.664325	0.668797	0.557877
TEX35	0.928496	0.844831	0.968806	0.831853	0.751608	0.922908	0.975912	0.777511	0.825047	0.772298	0.94589	0.5608	0.634449
C1orf220	0.653975	0.767241	0.734574	0.726194	0.68708	0.690414	0.655445	0.806587	0.596921	0.693239	0.654441	1.00535	0.560163
MIR4424	1.59544	1.75195	1.7996	1.61552	1.48477	1.75161	1.70731	1.31697	1.68345	1.65568	1.82746	1.05505	1.51635
RALGPS2	0.655342	0.806658	0.767117	0.673721	0.602422	0.653773	0.575352	0.754825	0.493781	0.550218	0.740845	0.80518	0.506401
ANGPTL1	0.930794	0.953268	1.04453	0.809114	0.756666	0.858021	0.855649	1.00072	0.846734	0.850762	1.23144	0.555412	0.471287
FAM20B	0.796149	0.750888	0.719027	0.71375	0.830843	0.746401	0.689187	0.704976	0.570855	0.626677	0.806853	0.690822	0.646034
TOR3A	0.855103	0.901164	0.888168	0.91938	0.832873	0.935384	0.867614	0.813232	0.925275	0.908067	0.784761	0.708747	0.90678
ABL2	1.41139	1.50929	1.49764	1.24644	1.52086	1.4227	1.39435	1.28002	1.39943	0.973792	1.60823	0.766176	1.1366
SOAT1	1.6349	2.11153	1.70101	1.58454	1.79547	1.79696	1.66081	1.50067	1.45159	1.28776	1.66512	1.61404	1.41919
AXDND1	1.71678	1.67882	1.27168	1.61399	1.60113	1.456	1.32215	1.33435	1.65037	1.5878	1.34058	1.12691	1.62036
NPHS2	0.611551	0.493048	0.668095	0.683747	0.594105	0.641315	0.602665	0.52256	0.620327	0.550306	0.727617	0.780605	0.420029
TDRD5	0.402288	0.340552	0.319799	0.410861	0.416137	0.406676	0.362052	0.399068	0.381403	0.345969	0.452514	0.38636	0.424525
FAM163A	1.1174	0.945819	1.23439	1.09339	1.22282	1.19262	1.21987	1.17712	0.978209	0.924179	1.28223	0.842738	0.963355
TOR1AIP2	0.677061	0.693564	0.789186	0.678139	0.831819	0.708586	0.724362	0.642153	0.848018	0.94547	0.799306	0.358395	0.627385
TOR1AIP1	0.890148	1.00184	0.813614	0.788511	0.827678	0.779805	0.841223	0.929187	0.751779	0.934274	0.76035	1.19982	0.8631
CEP350	1.42114	1.48423	1.56381	1.4621	1.62437	1.4785	1.36336	1.58199	1.08827	1.09416	1.4642	1.39807	1.63506
QSOX1	1.09832	1.0059	1.06144	0.939523	1.22586	1.06558	1.02941	1.30317	1.05132	1.02737	1.11667	1.283	0.7827
LHX4	0.909706	0.71312	0.873175	0.867533	0.98143	0.924131	0.713725	0.927327	0.656388	0.711951	0.83215	0.68412	0.584026
LHX4-AS1	0.368135	0.357074	0.370621	0.376523	0.463874	0.377772	0.479153	0.355951	0.614275	0.472922	0.400615	0.26262	0.452202
ACBD6	1.17994	1.30889	1.23642	1.23213	1.19059	1.20456	1.15992	1.163	1.04079	1.33493	1.3029	0.715607	1.02398
MIR3121	1.76871	1.62264	1.88664	1.80453	1.85969	1.77365	1.65469	1.7693	1.64601	1.71664	2.26626	1.51485	2.24189
OVAAL	1.24309	1.19908	1.43345	1.21104	1.37751	1.27196	1.18427	1.25893	1.05008	1.10242	1.42312	0.819872	0.917761
XPR1	1.72621	1.79085	1.71283	1.90076	1.79226	1.70617	1.66707	1.85081	1.37635	1.52339	1.78295	1.38561	1.29713
KIAA1614	1.52016	1.21236	1.27721	1.7736	1.44661	1.42663	1.43237	1.19966	1.13561	1.23651	1.3678	0.972681	1.35486
KIAA1614-AS1	0.49938	0.55618	0.494307	0.545067	0.539295	0.543603	0.563159	0.556469	0.514551	0.695245	0.494676	0.42292	0.450995
STX6	0.294572	0.299769	0.260634	0.337577	0.351543	0.316447	0.35654	0.356092	0.347428	0.30709	0.364991	0.234812	0.249161
MR1	1.75317	1.72664	1.62367	2.06727	1.80553	1.7206	1.5862	1.7754	1.46209	1.59112	1.98537	2.13951	2.18197
IER5	0.872855	0.962196	0.969177	0.944689	0.988763	1.11735	0.930772	0.93071	0.777638	0.780078	0.928682	1.36966	0.837143
LINC01732	1.49534	1.28916	1.34787	1.33704	1.40933	1.36246	1.41512	1.21975	1.08061	1.53258	1.4629	0.947081	1.17053
LINC01699	1.71852	1.43604	1.7871	1.78367	1.89088	1.81534	2.09579	1.66357	1.95064	1.73265	2.09274	1.23914	1.61128
CACNA1E	0.744869	0.610031	0.722092	1.01883	0.805374	0.741992	0.927918	0.715171	0.764571	0.613364	0.71926	0.557489	0.873785
ZNF648	0.702542	0.564464	0.809059	0.674605	0.575654	0.736127	0.706221	0.508761	0.77381	0.617023	0.775769	0.546634	0.604935
LINC01344	0.827088	0.93111	0.819389	0.791608	0.726116	0.838172	0.802345	0.704103	0.606847	0.729429	0.980622	0.608583	0.497192
GLUL	1.12115	1.25509	1.2358	0.977139	0.946586	1.09661	1.07669	0.875793	1.17665	1.07754	1.23305	1.71315	0.955354
TEDDM1	1.05557	1.01903	1.08716	1.16203	1.03839	1.03659	1.24738	0.846483	1.07906	1.12135	1.13446	2.60964	1.03285
[truncated: 23,076 more rows]

## Sheet: GRE ey REs
Gene name	K562	HepG2	HEK293	GM12878	MCF-7	A549	HeLa-S3	SK-N-SH	HCT116	Ishikawa	HEK293T	MCF_10A	GM12891
DDX11L1	0	0	0	0	0	0	0	0	0	0	0	0	0
WASH7P	0	0	0	0	0	0	0	0	0	0	0	0	0
MIR6859-1	0	0	0	0	0	0	0	0	0	0	0	0	0
MIR6859-4	0	0	0	0	0	0	0	0	0	0	0	0	0
MIR6859-3	0	0	0	0	0	0	0	0	0	0	0	0	0
MIR6859-2	0	0	0	0	0	0	0	0	0	0	0	0	0
MIR1302-9	0	0	0	0	0	0	0	0	0	0	0	0	0
MIR1302-10	0	0	0	0	0	0	0	0	0	0	0	0	0
MIR1302-11	0	0	0	0	0	0	0	0	0	0	0	0	0
MIR1302-2	0	0	0	0	0	0	0	0	0	0	0	0	0
FAM138F	0	0	0	0	0	0	0	0	0	0	0	0	0
FAM138A	0	0	0	0	0	0	0	0	0	0	0	0	0
OR4F5	0.190156	0.168084	0.235228	0.196933	0.162926	0.195009	0.361234	0.178587	0.148122	0	0.283492	0.366619	0
OR4F29	0	0	0	0	0	0	0	0	0	0	0	0	0
OR4F3	0	0	0	0	0	0	0	0	0	0	0	0	0
OR4F16	0	0	0	0	0	0	0	0	0	0	0	0	0
MIR6723	0.53657	0.343203	0.376307	0.387279	0.296627	0.192291	0.210252	0.193191	0.123646	0	0.301405	0.649654	0.114167
FAM87B	0	0	0	0	0	0	0	0	0	0	0	0	0
LINC01128	0	0	0	0	0	0	0	0	0	0	0	0	0
LINC00115	0	0	0	0	0	0	0	0	0	0	0	0	0
FAM41C	0	0	0	0	0	0	0	0	0	0	0	0	0
SAMD11	0.929413	0.951402	1.05699	0.871729	0.954102	0.975899	1.21472	1.06707	0.590801	0.720861	0.685488	0.29514	0.563057
NOC2L	0	0	0	0	0	0	0	0	0	0	0	0	0
KLHL17	0	0	0	0	0	0	0	0	0	0	0	0	0
PLEKHN1	0	0	0	0	0	0	0	0	0	0	0	0	0
PERM1	0	0	0	0	0	0	0	0	0	0	0	0	0
HES4	0	0	0	0	0	0	0	0	0	0	0	0	0
ISG15	3.3155	3.60778	3.00168	4.35992	3.18611	3.14486	3.07555	2.68423	3.57435	4.36778	2.72863	2.67586	3.14976
AGRN	5.00723	6.07471	4.88479	5.28308	4.66067	4.23097	3.88736	3.97842	5.19863	4.77995	3.79857	2.70699	3.98782
RNF223	0	0	0	0	0	0	0	0	0	0	0	0	0
C1orf159	0	0	0	0	0	0	0	0	0	0	0	0	0
LINC01342	3.56822	3.26951	3.18176	2.85784	2.94848	2.71646	2.42083	1.85944	1.92221	3.17909	2.99476	0.366619	2.97813
MIR200B	0	0	0	0	0	0	0	0	0	0	0	0	0
MIR200A	0	0	0	0	0	0	0	0	0	0	0	0	0
MIR429	0	0	0	0	0	0	0	0	0	0	0	0	0
TTLL10	1.43721	1.10816	0.891667	1.13612	0.811999	0.712559	1.19501	0.748701	2.35055	2.76779	0.752089	2.36285	0.951477
TNFRSF18	0	0	0	0	0	0	0	0	0	0	0	0	0
TNFRSF4	0	0	0	0	0	0	0	0	0	0	0	0	0
SDF4	0	0	0	0	0	0	0	0	0	0	0	0	0
B3GALT6	0	0	0	0	0	0	0	0	0	0	0	0	0
C1QTNF12	0	0	0	0	0	0	0	0	0	0	0	0	0
UBE2J2	1.40631	1.10491	1.4628	0.817654	0.88135	0.781782	0.987998	0.957748	0.819948	1.25651	0.79058	1.00013	0.920363
SCNN1D	4.70733	3.53343	5.43821	3.67672	4.12192	3.22898	4.35515	3.52431	3.36166	2.97518	3.74419	8.076	3.39516
ACAP3	0	0	0	0	0	0	0	0	0	0	0	0	0
MIR6726	0	0	0	0	0	0	0	0	0	0	0	0	0
PUSL1	0	0	0	0	0	0	0	0	0	0	0	0	0
SNORD167	0	0	0	0	0	0	0	0	0	0	0	0	0
INTS11	1.53983	1.34487	1.47789	1.24996	1.5411	1.43319	1.13886	1.83955	1.15164	2.70345	1.20948	1.97375	1.67387
MIR6727	1.53983	1.34487	1.47789	1.24996	1.5411	1.43319	1.13886	1.83955	1.15164	2.70345	1.20948	1.97375	1.67387
CPTP	1.53983	1.34487	1.47789	1.24996	1.5411	1.43319	1.13886	1.83955	1.15164	2.70345	1.20948	1.97375	1.67387
TAS1R3	0	0	0	0	0	0	0	0	0	0	0	0	0
DVL1	0	0	0	0	0	0	0	0	0	0	0	0	0
MIR6808	0	0	0	0	0	0	0	0	0	0	0	0	0
MXRA8	0	0	0	0	0	0	0	0	0	0	0	0	0
AURKAIP1	2.47988	2.67763	2.72524	2.88087	2.89722	2.58893	3.7204	2.26154	2.82487	3.49822	2.14768	2.41531	2.5453
CCNL2	9.36912	6.0264	5.65716	5.67577	5.30244	4.20621	5.31632	4.35187	6.76214	6.52558	5.61453	2.10172	11.345
MRPL20	1.08887	1.04302	1.01924	1.02843	1.11383	1.10802	1.26289	1.18307	1.05374	1.50781	0.887129	0.884844	1.24982
ANKRD65	4.85268	4.83479	4.42678	5.61945	3.29028	3.03449	3.34944	2.89272	3.73766	2.79345	5.00989	3.09436	3.8995
TMEM88B	1.18649	1.14521	1.2188	0.889311	0.906346	0.838467	0.470665	0.818244	0.84569	0.119129	1.27305	0	0.245397
LINC01770	1.18649	1.14521	1.2188	0.889311	0.906346	0.838467	0.470665	0.818244	0.84569	0.119129	1.27305	0	0.245397
VWA1	1.18649	1.14521	1.2188	0.889311	0.906346	0.838467	0.470665	0.818244	0.84569	0.119129	1.27305	0	0.245397
ATAD3C	4.90356	3.63236	4.40103	3.21479	3.63386	0.979145	2.27809	1.93358	2.70587	2.40171	4.63618	1.21284	2.05727
ATAD3B	7.39224	7.1722	7.38797	6.26263	5.79785	0.27251	6.50534	5.36748	5.06443	5.12038	5.81112	3.15662	7.07937
ATAD3A	3.07035	3.54307	1.73519	3.56059	3.02732	3.65259	4.95596	6.61884	11.8852	5.54428	1.6869	6.26135	2.17043
TMEM240	0	0	0	0	0	0	0	0	0	0	0	0	0
SSU72	1.30752	1.26204	1.20778	1.08866	1.09194	0.89215	1.36184	1.14718	1.40062	1.25868	1.46403	0.650807	0.924127
FNDC10	0	0	0	0	0	0	0	0	0	0	0	0	0
MIB2	1.13765	1.09429	1.23761	0.881465	0.941735	0.661109	0.835019	0.642439	0.768042	0.462603	1.24025	0.653689	0.485524
MMP23B	0	0	0	0	0	0	0	0	0	0	0	0	0
MMP23A	0	0	0	0	0	0	0	0	0	0	0	0	0
CDK11B	0.712467	0.572143	0.583429	0.567461	0.469683	0.33658	0.535426	0.55398	0.7001	0.837816	0.57323	0.14757	0.890755
SLC35E2B	0.979654	0.43516	0.959119	0.439981	0.61	0.233516	0.289736	0.44897	0.354481	0.119129	0.862969	0	0
CDK11A	0.861264	0.698819	1.44013	0.574906	0.85017	0.455265	0.877943	0.443963	0.431285	0.357387	1.14619	0.196568	0.754507
SLC35E2	3.71759	2.47671	3.27999	2.58247	2.87679	1.80341	1.63161	1.81869	2.36911	4.6769	3.04795	1.02838	2.04673
NADK	1.33494	1.13153	1.44151	1.1627	1.21673	0.979592	1.07597	0.707114	1.02251	2.13085	1.50207	0.506119	1.30853
GNB1	0.954144	0.892129	1.20742	1.09047	0.94166	1.0026	0.742184	1.0202	0.945704	0.993467	1.15491	0.210979	1.20616
CALML6	8.31084	6.86514	6.09748	8.67734	7.33036	5.79656	7.02492	11.2683	16.0048	10.9994	5.10836	17.543	6.3901
TMEM52	0	0	0	0	0	0	0	0	0	0	0	0	0
CFAP74	0	0	0	0	0	0	0	0	0	0	0	0	0
GABRD	1.25434	1.06951	1.48245	0.971721	1.25169	0.883304	1.48162	0.67429	0.533409	0.872164	1.22289	1.0572	0.916348
PRKCZ	0	0	0	0	0	0	0	0	0	0	0	0	0
PRKCZ-AS1	2.30653	1.9579	2.13474	2.04615	2.08043	1.77639	1.46428	1.86042	2.49571	3.473	1.97608	1.21054	1.8209
FAAP20	3.33367	3.11484	3.33627	3.08808	3.21845	2.76653	2.26885	2.51677	3.33254	6.33949	3.0384	2.05099	3.21475
SKI	1.13784	1.15743	1.15568	0.882195	1.01763	0.883182	0.981634	0.805031	1.27866	1.17607	0.947667	0.936724	0.502336
MORN1	0	0	0	0	0	0	0	0	0	0	0	0	0
RER1	1.65698	1.75599	1.5988	1.77441	1.38665	1.92579	2.00682	1.2387	1.53946	0.868251	1.01721	1.67861	1.48442
PEX10	1.22055	1.0516	1.10601	1.20668	1.00015	1.16876	0.79222	1.03258	1.32424	1.35651	0.83936	1.297	1.07794
PLCH2	0	0	0	0	0	0	0	0	0	0	0	0	0
PANK4	0	0	0	0	0	0	0	0	0	0	0	0	0
HES5	0	0	0	0	0	0	0	0	0	0	0	0	0
TNFRSF14-AS1	0	0	0	0	0	0	0	0	0	0	0	0	0
TNFRSF14	0	0	0	0	0	0	0	0	0	0	0	0	0
FAM213B	0	0	0	0	0	0	0	0	0	0	0	0	0
MMEL1	0	0	0	0	0	0	0	0	0	0	0	0	0
TTC34	0	0	0	0	0	0	0	0	0	0	0	0	0
ACTRT2	0	0	0	0	0	0	0	0	0	0	0	0	0
LINC00982	0	0	0	0	0	0	0	0	0	0	0	0	0
PRDM16	0	0	0	0	0	0	0	0	0	0	0	0	0
MIR4251	0	0	0	0	0	0	0	0	0	0	0	0	0
ARHGEF16	0	0	0	0	0	0	0	0	0	0	0	0	0
MEGF6	0.845956	0.812453	0.862783	0.673422	0.819216	0.692109	1.14734	0.701551	1.7762	2.2178	0.88079	0.937877	0.535206
MIR551A	0	0	0	0	0	0	0	0	0	0	0	0	0
TPRG1L	1.68477	1.90003	1.28792	1.89515	1.77136	1.78414	3.42867	3.9246	5.34928	2.29563	1.14251	1.67976	1.99805
WRAP73	0	0	0	0	0	0	0	0	0	0	0	0	0
TP73	0	0	0	0	0	0	0	0	0	0	0	0	0
TP73-AS1	0	0	0	0	0	0	0	0	0	0	0	0	0
CCDC27	3.69867	3.11007	3.18278	3.02048	2.89264	2.82824	3.73288	3.1873	2.89788	2.65693	3.26135	1.96971	3.11137
SMIM1	0	0	0	0	0	0	0	0	0	0	0	0	0
LRRC47	0	0	0	0	0	0	0	0	0	0	0	0	0
CEP104	5.83655	5.0569	5.31668	5.2328	4.13592	4.10583	4.58212	4.62044	4.65805	3.12779	5.78568	2.59573	4.53557
DFFB	1.59127	1.63917	1.28121	2.50986	1.4316	1.65803	1.38741	1.96404	1.79393	1.42651	1.4576	1.24339	2.20029
C1orf174	2.07857	1.6056	2.34239	1.70622	1.70525	1.44013	1.44144	1.78615	2.10916	1.02651	1.86667	0.661759	1.30477
LINC01134	3.7532	4.32906	3.41678	4.03959	3.86022	3.1634	3.33521	4.32642	5.39148	4.23865	2.8374	5.24969	2.63488
LINC01346	0.546125	0.566923	0.567533	0.620563	0.434163	0.489025	0.494872	0.258839	0.622029	0.142172	0.51407	0	0.460182
LINC01345	1.04698	0.887838	0.845514	0.887922	0.909841	0.666505	1.05613	0.985148	0.825434	0.906946	1.00674	0	0.389172
LINC01777	0	0	0	0	0	0	0	0	0	0	0	0	0
LINC01646	0.830643	0.858427	0.892798	0.643657	0.840829	0.758613	1.12488	0.77318	0.593755	1.06173	1.00233	0.219049	0.799923
AJAP1	0	0	0	0	0	0	0	0	0	0	0	0	0
MIR4417	0.758502	0.61963	0.638414	0.70933	0.586357	0.588842	0.802951	0.544662	0.595865	0.678688	0.812811	0.292258	0.908068
MIR4689	0	0	0	0	0	0	0	0	0	0	0	0	0
NPHP4	0	0	0	0	0	0	0	0	0	0	0	0	0
KCNAB2	0	0	0	0	0	0	0	0	0	0	0	0	0
CHD5	0	0	0	0	0	0	0	0	0	0	0	0	0
RPL22	3.26115	3.32805	2.94517	3.2785	2.98379	3.2825	3.88848	2.91121	3.36208	4.9582	3.11051	3.16584	4.86854
RNF207	4.49942	4.55961	3.87944	4.60036	4.15032	5.02959	5.66046	3.17437	9.9204	2.93258	3.0372	3.24308	4.62967
ICMT	2.59316	2.56696	2.0854	2.63532	2.31771	2.75488	2.7903	1.96459	3.0363	2.82388	2.05665	2.32538	4.72326
LINC00337	3.64105	3.46838	3.52795	3.46772	3.57344	3.27779	4.28715	2.67157	3.09749	2.74127	2.99945	2.47641	3.19392
HES3	1.08883	1.31294	1.05759	1.0395	1.07247	0.995619	1.17354	0.809899	0.896752	0.552602	0.916525	0.210979	0.433333
GPR153	0	0	0	0	0	0	0	0	0	0	0	0	0
ACOT7	0	0	0	0	0	0	0	0	0	0	0	0	0
HES2	0.901338	0.803393	1.11735	0.736074	0.992911	0.739948	0.771881	0.637015	1.03559	1.05042	0.861407	0.661759	1.00693
ESPN	1.08175	0.962851	1.24902	0.839759	1.13964	0.710368	0.737692	1.07375	0.984528	1.25781	1.08105	2.03658	0.436595
MIR4252	0	0	0	0	0	0	0	0	0	0	0	0	0
TNFRSF25	0	0	0	0	0	0	0	0	0	0	0	0	0
PLEKHG5	0	0	0	0	0	0	0	0	0	0	0	0	0
NOL9	4.36233	4.49376	4.48737	4.27628	4.3841	3.95773	4.71838	4.25534	6.29921	5.35168	4.60844	1.8037	5.79543
TAS1R1	3.30062	3.10392	3.80511	2.96904	2.9827	2.69386	3.2153	2.55571	2.30708	2.83518	2.94084	2.05733	3.08527
ZBTB48	1.34176	1.42887	1.63833	1.22737	1.45207	1.08801	0.948069	0.955105	0.967648	0.142172	1.43905	1.36963	1.19738
KLHL21	0	0	0	0	0	0	0	0	0	0	0	0	0
PHF13	4.81771	4.5493	3.8283	4.13317	4.18421	3.31621	2.81364	3.92042	3.46758	3.68735	3.83045	2.38706	4.24401
THAP3	0	0	0	0	0	0	0	0	0	0	0	0	0
DNAJC11	0	0	0	0	0	0	0	0	0	0	0	0	0
LINC01672	2.12786	2.05061	1.92795	1.85442	1.84953	1.73654	1.50533	1.87572	1.74835	1.59563	2.21603	0.852563	1.22096
CAMTA1	0	0	0	0	0	0	0	0	0	0	0	0	0
VAMP3	0.79531	0.84881	0.90956	0.699451	0.807263	0.854414	1.02481	0.549252	1.0837	0.677818	1.05956	0.566646	0.99338
PER3	1.78242	1.85819	2.1052	1.68469	1.93636	1.65839	1.65032	1.53579	1.58504	1.2839	2.53572	1.20996	1.69294
UTS2	2.1293	1.74884	2.22637	1.6184	1.88332	1.7746	2.18113	2.05625	2.36743	1.56781	2.13684	2.15072	2.15487
TNFRSF9	2.31459	2.16557	2.51168	1.48538	1.67512	1.5677	1.50795	0.976524	1.79941	1.66607	2.3395	0.958629	1.51378
PARK7	4.29625	4.9415	3.1029	4.68511	3.34428	4.57538	6.37544	6.53497	5.90759	6.86079	3.3093	7.60677	4.9546
ERRFI1	0	0	0	0	0	0	0	0	0	0	0	0	0
LINC01714	1.38234	1.98291	1.22452	1.06284	1.20762	1.65636	1.67565	1.24538	2.29147	1.02912	1.09042	4.14176	0.784868
SLC45A1	0	0	0	0	0	0	0	0	0	0	0	0	0
RERE	0	0	0	0	0	0	0	0	0	0	0	0	0
SNORD128	0	0	0	0	0	0	0	0	0	0	0	0	0
ENO1	0	0	0	0	0	0	0	0	0	0	0	0	0
MIR6728	0	0	0	0	0	0	0	0	0	0	0	0	0
ENO1-AS1	4.73202	5.10069	3.71362	6.57261	4.27149	6.07398	6.26551	5.98766	9.17303	4.25169	3.0158	18.1661	6.499
CA6	0	0	0	0	0	0	0	0	0	0	0	0	0
SLC2A7	0	0	0	0	0	0	0	0	0	0	0	0	0
SLC2A5	2.15452	1.84324	2.50615	3.46115	2.30217	1.57424	2.04974	1.71619	1.36095	2.32389	2.4253	1.20304	5.75227
GPR157	0.926658	0.706641	0.998437	0.832185	0.961187	0.831407	0.923612	0.444102	0.513153	0.509125	0.793979	0.430605	0.85111
MIR34AHG	1.11623	1.10817	1.21114	1.34181	1.07046	0.907325	0.937213	1.38864	0.873542	0.896077	1.23998	1.0082	2.57165
MIR34A	0	0	0	0	0	0	0	0	0	0	0	0	0
LINC01759	0	0	0	0	0	0	0	0	0	0	0	0	0
H6PD	1.88056	2.36601	2.19298	2.27508	1.5488	1.49162	2.13372	0.930904	1.30483	1.24999	1.67192	2.09192	1.59257
SPSB1	0.821933	1.2537	0.978481	0.728687	1.00939	1.01717	0.948318	0.874435	0.616965	0.800426	0.836145	0.28707	0.326192
SLC25A33	3.92767	4.63705	3.47911	2.9586	2.8406	2.33821	3.19097	2.02329	2.68561	2.3778	3.55642	1.20996	3.1485
TMEM201	2.50258	2.54844	2.06064	2.47226	2.07575	1.77618	2.11138	2.22941	1.79604	2.30128	2.2051	1.25896	2.15312
PIK3CD	1.17612	0.952985	1.2431	1.0997	0.915968	0.734836	0.895163	0.741051	0.918274	0.876077	0.966591	0.58221	1.32283
PIK3CD-AS1	0	0	0	0	0	0	0	0	0	0	0	0	0
PIK3CD-AS2	1.84771	1.7035	1.84836	2.09008	1.28168	1.45604	1.75639	1.82078	1.67155	1.19738	1.37878	1.2261	2.00056
CLSTN1	1.05479	1.12963	1.43919	1.30412	0.866747	0.948307	1.11964	0.768869	1.65171	0.801295	1.25495	0.494014	2.54354
CTNNBIP1	0	0	0	0	0	0	0	0	0	0	0	0	0
LZIC	5.38124	5.83425	5.26097	5.11086	4.82916	4.03551	4.71227	4.93965	4.88973	6.57514	6.2901	3.77802	5.68678
NMNAT1	5.66965	6.77713	5.15902	6.66666	6.13229	5.16454	5.47591	5.43897	5.84049	6.85079	5.22329	4.50377	5.63384
MIR5697	4.49816	3.79399	4.38309	4.07707	3.42957	3.35935	4.22052	4.86788	3.73344	3.993	4.38154	3.14912	3.73189
RBP7	2.74837	2.7234	3.25384	2.13231	2.86405	2.17103	1.8023	2.45473	2.44085	1.94563	3.06862	1.27625	1.67286
UBE4B	7.72985	6.86261	6.62109	5.88693	7.46451	5.39583	8.04923	8.13821	4.52765	5.21429	6.64341	2.70007	5.93594
KIF1B	0	0	0	0	0	0	0	0	0	0	0	0	0
RNU6-2	2.0471	2.0385	2.12201	1.90421	1.84838	1.95837	2.11637	2.25125	2.02814	2.65214	2.00254	2.31904	0.999653
PGD	2.36298	2.46598	2.66615	2.35134	2.72716	3.6952	2.0702	3.00857	1.72092	3.66083	2.32636	1.66593	2.27557
CENPS-CORT	6.20111	7.00166	5.46275	5.19461	6.22194	6.51991	5.25531	6.69311	5.26953	7.9673	5.98493	2.2343	3.87867
CENPS	6.20111	7.00166	5.46275	5.19461	6.22194	6.51991	5.25531	6.69311	5.26953	7.9673	5.98493	2.2343	3.87867
CORT	1.19392	0.923017	1.0601	0.908195	1.05875	0.884643	0.966536	1.11992	0.848644	0.38043	0.949137	1.35638	1.15873
DFFA	4.54621	3.66592	4.60566	4.06566	3.96888	3.83656	4.35852	4.53866	5.27754	4.41734	4.76433	2.38418	5.5267
PEX14	4.60239	5.90938	3.7006	5.65515	4.48585	4.94434	5.04069	4.60779	4.76903	3.80213	3.61172	4.20575	4.51675
CASZ1	0	0	0	0	0	0	0	0	0	0	0	0	0
C1orf127	0	0	0	0	0	0	0	0	0	0	0	0	0
TARDBP	3.20182	2.74862	3.24461	2.67267	2.54884	2.10794	2.77134	2.32177	2.40203	2.98431	3.02994	1.63653	2.42185
MASP2	6.35659	6.06242	6.02999	5.90663	5.33134	4.64054	8.07169	5.13159	4.49262	8.80425	6.97421	16.1065	10.8067
SRM	4.33427	4.23009	3.3824	4.1553	3.35678	3.70258	4.34317	4.63394	3.11057	5.25255	3.90669	10.8349	7.48736
EXOSC10	0.468785	0.69636	1.10418	0.446839	0.753324	0.291256	0.206634	0.0365797	0.533831	0	1.18743	0	0.215036
MTOR	0	0	0	0	0	0	0	0	0	0	0	0	0
MTOR-AS1	0	0	0	0	0	0	0	0	0	0	0	0	0
ANGPTL7	0.936909	1.07432	0.915294	1.07835	0.885653	0.885739	1.12663	1.739	1.43691	1.01086	1.14554	1.02953	0.817989
UBIAD1	2.57992	3.50723	2.31642	2.32549	2.67297	2.44549	2.18151	2.34931	2.21762	2.34128	2.7335	1.82099	2.14258
DISP3	0	0	0	0	0	0	0	0	0	0	0	0	0
LINC01647	1.31307	0.938475	0.931528	0.781632	0.938371	0.932483	1.12201	0.837995	0.794206	0.906511	1.23162	0.66003	0.892762
FBXO2	0	0	0	0	0	0	0	0	0	0	0	0	0
FBXO44	1.0529	0.834449	1.54004	1.07824	0.817168	0.799555	0.864218	0.901001	0.832608	0.666079	0.832286	0	0.545242
FBXO6	1.23983	0.904145	1.10395	1.00741	0.774825	0.726152	0.44546	0.587639	1.61711	0.600863	0.853231	0	0.811967
MAD2L2	2.49427	1.73052	2.46974	2.34823	1.76559	1.51613	2.16553	2.03664	2.10452	1.44868	2.07713	1.28432	2.1333
DRAXIN	1.6362	1.34954	1.0987	1.58346	0.998023	1.06038	2.74576	1.07708	0.786188	1.92911	1.5073	0.968428	1.79531
AGTRAP	0	0	0	0	0	0	0	0	0	0	0	0	0
C1orf167	1.25486	0.915983	1.18899	1.1298	1.01516	0.904039	1.72357	0.983757	0.996344	0.38043	1.04688	0.777049	0.976318
MTHFR	1.10449	0.938944	1.22381	1.30425	1.15712	0.836073	1.08508	0.785559	0.728374	0.656514	1.1754	1.05144	1.5321
CLCN6	0	0	0	0	0	0	0	0	0	0	0	0	0
NPPA-AS1	1.27571	2.3332	1.39077	1.18029	1.109	0.901158	1.22158	1.18613	1.26727	1.15912	1.58098	0.422535	1.05536
NPPA	1.80961	2.88541	2.18296	1.74128	1.6526	1.41291	1.62537	2.24124	2.11422	1.69389	2.50421	1.29124	1.54013
NPPB	0	0	0	0	0	0	0	0	0	0	0	0	0
KIAA2013	2.32589	3.22567	2.14835	2.49089	2.03753	1.99177	1.93906	2.41551	2.6489	4.20126	2.01145	0.421958	2.85719
PLOD1	1.25074	1.38461	1.31175	1.44686	1.10402	0.897019	1.07222	0.871236	0.788298	1.1139	1.20535	0.219049	0.841826
MFN2	1.3808	1.45351	1.31604	1.62981	1.49	1.46484	1.70884	1.14899	1.31664	1.82737	1.0715	4.82658	1.34015
MIIP	9.0496	8.54547	6.06315	9.26975	7.11644	8.182	9.38573	10.8899	10.8378	14.3581	5.76519	14.9253	15.9094
MIR6729	1.03253	0.996031	1.19966	1.2689	1.00379	0.947983	0.985502	0.953436	1.01787	1.88389	1.20057	0.682511	1.03001
TNFRSF8	0	0	0	0	0	0	0	0	0	0	0	0	0
MIR7846	0	0	0	0	0	0	0	0	0	0	0	0	0
TNFRSF1B	0	0	0	0	0	0	0	0	0	0	0	0	0
MIR4632	0	0	0	0	0	0	0	0	0	0	0	0	0
VPS13D	1.70799	1.42208	1.73083	1.63993	1.56608	1.29544	1.27998	1.76097	1.20692	1.09347	1.66549	0.648501	1.32635
SNORA59B	0.808732	0.798208	0.890456	0.905446	0.672453	0.908461	0.959673	1.34733	0.749474	0.564341	0.763297	0.593162	1.67035
SNORA59A	0.808732	0.798208	0.890456	0.905446	0.672453	0.908461	0.959673	1.34733	0.749474	0.564341	0.763297	0.593162	1.67035
DHRS3	0	0	0	0	0	0	0	0	0	0	0	0	0
MIR6730	1.48786	1.31414	1.18236	1.13183	1.13368	1.46521	1.01208	1.09183	1.312	1.52955	1.34884	0.717098	1.11231
AADACL4	0	0	0	0	0	0	0	0	0	0	0	0	0
AADACL3	2.68806	2.22295	2.18916	2.33184	2.26206	2.66728	2.99906	2.10743	1.61373	1.92693	2.59993	4.42018	1.92579
C1orf158	1.13888	0.609004	1.07355	0.762418	0.645239	0.660541	1.00796	0.731037	0.91954	1.1352	1.12891	0.415617	0.723142
PRAMEF12	0	0	0	0	0	0	0	0	0	0	0	0	0
PRAMEF1	0	0	0	0	0	0	0	0	0	0	0	0	0
LINC01784	0	0	0	0	0	0	0	0	0	0	0	0	0
PRAMEF11	0	0	0	0	0	0	0	0	0	0	0	0	0
HNRNPCL3	2.01448	1.30935	1.56705	1.32961	1.53683	1.19383	1.30743	0.734236	0.68744	0.462603	1.84068	0.641584	0.330458
HNRNPCL1	2.01448	1.30935	1.56705	1.32961	1.53683	1.19383	1.30743	0.734236	0.68744	0.462603	1.84068	0.641584	0.330458
HNRNPCL4	2.01448	1.30935	1.56705	1.32961	1.53683	1.19383	1.30743	0.734236	0.68744	0.462603	1.84068	0.641584	0.330458
PRAMEF2	1.26804	0.768019	1.14801	0.810094	1.04394	0.674702	0.832773	0.489305	0.528345	0.178694	1.496	0	0.24916
PRAMEF4	0	0	0	0	0	0	0	0	0	0	0	0	0
PRAMEF8	0.615702	0.207705	0.706248	0.42313	0.671739	0.177602	0.0415513	0.0549391	0.277677	0.25478	0.814005	0.14757	0
PRAMEF7	0.615702	0.207705	0.706248	0.42313	0.671739	0.177602	0.0415513	0.0549391	0.277677	0.25478	0.814005	0.14757	0
PRAMEF6	0	0	0	0	0	0	0	0	0	0	0	0	0
PRAMEF9	0	0	0	0	0	0	0	0	0	0	0	0	0
PRAMEF27	0	0	0	0	0	0	0	0	0	0	0	0	0
PRAMEF22	0	0	0	0	0	0	0	0	0	0	0	0	0
PRAMEF25	0	0	0	0	0	0	0	0	0	0	0	0	0
PRAMEF26	0	0	0	0	0	0	0	0	0	0	0	0	0
PRAMEF5	0	0	0	0	0	0	0	0	0	0	0	0	0
PRAMEF36P	0	0	0	0	0	0	0	0	0	0	0	0	0
PRAMEF34P	0	0	0	0	0	0	0	0	0	0	0	0	0
HNRNPCL2	1.17017	1.0251	0.990456	1.0716	1.07876	1.05478	0.654464	1.4305	1.41117	0.920424	1.14178	0.797224	0.92237
PRAMEF18	0	0	0	0	0	0	0	0	0	0	0	0	0
PRAMEF15	0	0	0	0	0	0	0	0	0	0	0	0	0
PRAMEF14	0	0	0	0	0	0	0	0	0	0	0	0	0
PRAMEF13	0	0	0	0	0	0	0	0	0	0	0	0	0
PRAMEF19	0	0	0	0	0	0	0	0	0	0	0	0	0
PRAMEF17	0.0286695	0.0239691	0.00518356	0.0236806	0.0152232	0.054007	0.0213372	0.0525746	0	0	0.0169948	0	0.0612237
PRAMEF20	0.108878	0.0194035	0.0122834	0.091544	0.051665	0.0988843	0.29061	0	0	0	0	0	0
PRAMEF10	0	0	0	0	0	0	0	0	0	0	0	0	0
PRAMEF33	0	0	0	0	0	0	0	0	0	0	0	0	0
LRRC38	1.70663	1.74919	2.04679	1.40499	1.76306	1.28667	2.03265	1.51493	1.26685	1.06651	2.2198	7.14965	1.40965
PDPN	1.77304	1.49089	1.83072	1.59437	1.64993	1.18888	2.03502	1.59115	1.0339	0.737383	1.94512	0.716522	1.00768
PRDM2	3.06882	2.22844	3.37273	2.96375	3.09265	2.5968	2.27334	2.98076	1.9661	3.61822	3.83283	2.4424	3.76802
KAZN	0	0	0	0	0	0	0	0	0	0	0	0	0
TMEM51-AS1	0	0	0	0	0	0	0	0	0	0	0	0	0
TMEM51	0	0	0	0	0	0	0	0	0	0	0	0	0
C1orf195	3.12713	3.68534	3.41695	3.28973	2.87118	3.17684	2.83011	3.4332	3.12998	2.59432	3.90881	7.17905	1.99805
FHAD1	1.00897	1.0121	0.83058	1.10046	0.87979	0.855793	0.620649	0.828676	0.877762	0.982163	1.03384	1.12003	0.904053
EFHD2	1.08237	0.91355	1.17982	0.842508	1.00332	0.73581	0.911758	0.769425	1.15586	0.643036	1.03494	0.366619	0.617506
CTRC	0	0	0	0	0	0	0	0	0	0	0	0	0
CELA2A	0	0	0	0	0	0	0	0	0	0	0	0	0
CELA2B	1.06219	0.988032	1.29942	0.805713	1.07405	0.716008	1.38105	0.774015	0.536785	1.24955	1.2172	0	1.24906
CASP9	0.729559	0.487469	0.826579	0.598816	0.671344	0.418747	0.533928	0.716433	0.422001	0.87086	0.879229	0	0.595426
DNAJC16	3.37078	2.79848	2.84923	3.14752	3.00142	2.73338	2.79155	3.03166	2.87973	3.31735	3.21569	2.7727	3.67016
AGMAT	3.39122	3.74413	2.66386	5.15922	2.39495	2.80654	2.94103	2.63708	3.9436	2.62693	3.76072	1.28029	7.71344
DDI2	3.6323	4.42371	3.82286	3.44508	3.36422	2.99907	3.2269	3.06699	2.9405	2.67866	3.0643	1.8746	2.6808
RSC1A1	0	0	0	0	0	0	0	0	0	0	0	0	0
PLEKHM2	2.06015	1.84136	2.54888	2.53985	2.12638	1.88022	1.61663	1.71688	2.07751	1.79041	1.71666	2.17435	1.37477
SLC25A34	0	0	0	0	0	0	0	0	0	0	0	0	0
TMEM82	0	0	0	0	0	0	0	0	0	0	0	0	0
FBLIM1	4.26501	4.57876	4.74364	3.00344	3.79863	3.50299	3.3855	3.94198	2.14334	2.97171	4.08206	2.79	2.74629
UQCRHL	5.55012	5.24802	5.43489	4.95443	4.84629	4.79092	5.51722	5.46372	4.38797	4.92951	5.07437	5.37478	5.09813
SPEN	2.3089	2.06078	2.19343	2.59858	1.56923	1.81526	2.20484	3.29579	1.57786	2.59301	1.98582	1.67112	3.39215
ZBTB17	1.23554	1.10897	1.03316	1.61352	1.22695	1.55488	3.11385	1.70589	2.40625	2.08998	1.20727	0.29514	2.59398
C1orf64	1.26753	1.62268	1.21201	1.81197	1.20136	1.34969	2.63982	2.1984	1.19004	0.679557	1.20489	0.14757	0.686007
HSPB7	0.932167	0.938351	1.50984	1.26169	1.03952	1.08221	1.30456	1.09975	0.971868	1.14825	1.0658	1.00359	0.828277
CLCNKA	0	0	0	0	0	0	0	0	0	0	0	0	0
CLCNKB	0	0	0	0	0	0	0	0	0	0	0	0	0
FAM131C	0	0	0	0	0	0	0	0	0	0	0	0	0
EPHA2	0	0	0	0	0	0	0	0	0	0	0	0	0
ARHGEF19	1.43555	0.691838	0.912533	0.577383	0.898659	0.636073	0.409773	0.986678	0.529611	0.807817	0.852496	0.219049	0.261706
RSG1	1.07146	0.945394	1.14554	1.00121	1.35759	1.16726	1.34237	0.935077	0.819526	1.75433	1.07876	1.12349	0.570585
FBXO42	0	0	0	0	0	0	0	0	0	0	0	0	0
SZRD1	4.79757	5.36856	4.50538	4.61462	5.36495	4.22792	4.8494	6.52078	6.90225	4.03604	4.08445	3.47366	3.6127
SPATA21	1.8595	1.75424	2.10655	1.92009	1.6052	1.6521	1.7489	1.75638	1.85385	2.22693	1.89423	0.782237	2.39801
NECAP2	0	0	0	0	0	0	0	0	0	0	0	0	0
CROCCP3	0.939752	0.700138	0.625162	0.873004	0.648829	0.636722	0.97864	1.10782	1.01491	1.27259	0.827877	2.06944	0.261204
LINC01783	0.771674	0.776106	1.05372	0.498552	0.906064	0.532766	0.405905	0.268715	0.550289	0.433473	0.890252	0.29514	0.354796
FAM231B	0.69945	0.493167	0.648671	0.515533	0.65069	0.520147	0.264157	0.236168	0.228725	0	0.756499	0.219049	0
MIR3675	0.69945	0.493167	0.648671	0.515533	0.65069	0.520147	0.264157	0.236168	0.228725	0	0.756499	0.219049	0
NBPF1	0	0	0	0	0	0	0	0	0	0	0	0	0
CROCCP2	1.40483	1.3449	1.35099	1.45931	1.86761	1.28237	2.74925	0.725196	0.661275	1.11042	1.3222	0.621408	0.766551
MST1P2	0	0	0	0	0	0	0	0	0	0	0	0	0
FAM231C	2.03185	1.73718	1.65498	1.28363	1.17822	0.983811	1.04877	0.742303	1.1508	0.641297	1.44897	0.210979	1.02725
FAM231A	2.03185	1.73718	1.65498	1.28363	1.17822	0.983811	1.04877	0.742303	1.1508	0.641297	1.44897	0.210979	1.02725
ESPNP	0	0	0	0	0	0	0	0	0	0	0	0	0
MST1L	0	0	0	0	0	0	0	0	0	0	0	0	0
CROCC	0	0	0	0	0	0	0	0	0	0	0	0	0
MFAP2	0	0	0	0	0	0	0	0	0	0	0	0	0
ATP13A2	2.27914	1.49901	2.51267	1.41366	2.35272	1.55715	1.15495	1.76181	1.33817	1.98693	2.42135	0.944794	1.11181
SDHB	2.92	2.62577	2.95241	2.67554	2.58697	2.656	2.89973	3.32653	3.34984	3.25388	3.20779	1.36675	3.30533
PADI2	0.901713	0.570144	0.894237	0.766999	0.797077	0.676203	0.993987	0.530336	0.629203	1.07999	1.06342	0.358549	0.635823
PADI1	0	0	0	0	0	0	0	0	0	0	0	0	0
PADI3	2.16884	1.55164	1.71027	2.05683	1.66903	1.83048	1.80929	1.5312	1.51583	2.35563	1.9048	1.2261	1.5612
MIR3972	1.98984	1.36584	2.17826	1.99571	1.90537	1.79887	1.69512	1.7013	1.38248	1.09477	1.76691	1.18402	2.10419
PADI4	3.6447	1.92799	2.50986	2.44184	3.45257	1.91613	2.35769	2.81858	2.84386	3.84126	3.23774	0.65196	2.87149
PADI6	0	0	0	0	0	0	0	0	0	0	0	0	0
RCC2	0	0	0	0	0	0	0	0	0	0	0	0	0
ARHGEF10L	0.913742	0.768753	1.3954	0.854592	1.01473	0.587219	0.579098	0.381096	0.467999	0	0.923875	0	0.454912
ACTL8	1.03199	0.945509	0.935448	0.918518	1.09301	0.804221	0.966287	0.944117	0.867634	0.677818	0.917903	0.650807	0.705578
LINC01654	0.802301	0.648669	0.869611	0.681469	0.774355	0.793103	0.644732	1.14677	0.745254	0.536081	0.928284	0.438099	0.420537
IGSF21	0	0	0	0	0	0	0	0	0	0	0	0	0
KLHDC7A	0	0	0	0	0	0	0	0	0	0	0	0	0
PAX7	0	0	0	0	0	0	0	0	0	0	0	0	0
TAS1R2	0	0	0	0	0	0	0	0	0	0	0	0	0
ALDH4A1	0	0	0	0	0	0	0	0	0	0	0	0	0
MIR4695	0.759728	0.911488	1.09867	0.7998	0.902286	0.783081	0.942454	0.956635	0.790408	1.64346	1.01124	0.838152	0.627041
MIR1290	0	0	0	0	0	0	0	0	0	0	0	0	0
IFFO2	0	0	0	0	0	0	0	0	0	0	0	0	0
UBR4	0	0	0	0	0	0	0	0	0	0	0	0	0
EMC1	0.865	1.15676	0.833987	0.778453	0.739924	0.921568	0.763147	0.809065	1.14489	1.19955	0.998192	0.29514	2.16541
MRTO4	0.989357	1.07059	0.901579	1.15428	0.914202	0.862732	1.08483	1.42146	1.04909	2.19302	0.846893	0.577022	0.847095
AKR7L	2.27969	2.1471	2.09696	1.47372	1.69795	1.51828	2.96025	1.98657	1.45928	0.786513	2.20528	1.33447	1.66182
AKR7A3	1.11827	0.892819	1.30966	0.896298	1.10545	0.75695	0.689153	0.920612	0.89633	0.579559	1.11017	0.483061	0.514631
AKR7A2	1.13709	1.13493	1.67031	0.955857	0.994828	0.812133	0.813058	1.28265	1.14658	1.30259	1.37823	1.07161	0.761784
PQLC2	0	0	0	0	0	0	0	0	0	0	0	0	0
CAPZB	1.75588	1.26171	1.25063	1.55278	1.3412	2.06383	1.16306	1.34176	0.800958	2.15737	1.36813	0.29514	0.914592
MINOS1	0.875756	1.1889	1.12413	0.776821	1.23774	0.884562	0.874325	0.800163	1.17569	0.209128	1.05386	1.01454	0.178402
MINOS1-NBL1	0.875756	1.1889	1.12413	0.776821	1.23774	0.884562	0.874325	0.800163	1.17569	0.209128	1.05386	1.01454	0.178402
RPS14P3	0	0	0	0	0	0	0	0	0	0	0	0	0
NBL1	1.59139	1.49676	1.72946	1.29658	1.44747	1.16981	1.01532	0.984452	1.03812	1.32868	1.85749	0.860633	1.5065
HTR6	3.4782	3.43774	3.26484	3.78658	3.61251	3.53423	7.2308	3.87912	7.50486	2.98736	3.11244	3.34742	2.08361
TMCO4	1.02115	0.694988	0.875037	0.868623	0.663338	0.795132	0.799208	0.854129	1.13645	1.48042	1.01363	0.641584	0.652635
RNF186	0.944268	1.39736	0.704699	0.913779	0.75043	0.947049	1.23768	0.80517	0.387397	0.795208	0.843861	1.1258	0.855627
OTUD3	3.21553	3.65331	3.58362	3.10021	3.49249	3.49698	3.76657	3.01817	2.78689	4.17821	3.15543	1.73971	2.92143
PLA2G2E	3.00536	6.06042	2.84798	2.77063	2.92748	2.687	3.31911	2.59396	3.38276	2.16302	3.09269	5.05889	2.30317
PLA2G2A	0	0	0	0	0	0	0	0	0	0	0	0	0
PLA2G5	0	0	0	0	0	0	0	0	0	0	0	0	0
PLA2G2D	2.36848	2.11805	2.05027	2.11821	1.94498	1.84305	1.96052	2.36266	1.61711	1.88737	1.76048	1.81638	1.05711
PLA2G2F	0	0	0	0	0	0	0	0	0	0	0	0	0
PLA2G2C	0	0	0	0	0	0	0	0	0	0	0	0	0
UBXN10	0	0	0	0	0	0	0	0	0	0	0	0	0
UBXN10-AS1	0	0	0	0	0	0	0	0	0	0	0	0	0
VWA5B1	1.25052	1.13855	1.37013	1.09479	1.19391	1.29519	1.79557	1.20685	1.05036	0.874773	1.34296	0.752838	0.82928
LINC01141	0	0	0	0	0	0	0	0	0	0	0	0	0
CAMK2N1	0	0	0	0	0	0	0	0	0	0	0	0	0
MUL1	0	0	0	0	0	0	0	0	0	0	0	0	0
FAM43B	3.47139	2.81534	3.02999	2.40753	2.60518	2.30201	2.74488	2.49785	2.45858	3.62039	3.54108	1.74663	0.724397
CDA	1.69711	1.67063	1.42786	1.36955	1.33579	1.73013	1.78521	1.70464	1.20988	2.49736	1.3029	0.783389	1.70724
PINK1	0.718386	0.580531	0.931351	0.586689	0.864285	0.643904	0.773129	0.755516	0.891688	0.275649	0.5205	2.15418	0.512874
MIR6084	0.718386	0.580531	0.931351	0.586689	0.864285	0.643904	0.773129	0.755516	0.891688	0.275649	0.5205	2.15418	0.512874
PINK1-AS	0.934434	0.816152	1.32828	0.621651	0.726655	0.78933	0.696889	0.573035	1.10522	0.536081	1.26836	0.210979	0.783112
DDOST	0	0	0	0	0	0	0	0	0	0	0	0	0
KIF17	1.78846	1.53767	2.15376	1.36736	1.58637	1.27913	1.20985	1.28085	1.45126	0.426082	1.91141	0.569528	0.547501
SH2D5	1.59174	1.37162	1.68046	1.22956	1.42512	1.24411	1.48087	1.18543	0.964694	1.73563	1.16006	0.366619	1.21092
HP1BP3	0	0	0	0	0	0	0	0	0	0	0	0	0
EIF4G3	1.13457	1.31017	1.38768	1.0673	1.0233	0.968027	1.25839	0.925202	1.40906	0.838686	1.19689	0.407547	0.852616
MIR1256	0.884912	0.979644	1.06284	0.953452	0.705568	0.858999	1.0741	1.12284	1.20397	0.933468	1.28931	0.753991	0.906814
ECE1	2.21186	1.94811	2.11205	2.1384	1.97344	1.91313	1.91074	2.19297	2.32734	2.26954	2.14245	1.44918	1.93783
NBPF3	0	0	0	0	0	0	0	0	0	0	0	0	0
ALPL	0	0	0	0	0	0	0	0	0	0	0	0	0
RAP1GAP	1.08957	0.917797	1.23408	0.754171	0.881425	0.656361	0.748173	0.727977	0.901394	0.78173	0.801604	0.292258	0.249411
USP48	0	0	0	0	0	0	0	0	0	0	0	0	0
LDLRAD2	4.13531	3.67872	4.09273	3.40932	3.36884	2.97221	3.41332	3.6805	2.81517	3.71822	3.61962	2.37323	2.21359
HSPG2	2.845	2.5897	2.38212	2.71096	1.91339	2.43798	2.39163	2.24861	2.50162	3.46257	2.15191	0.487096	2.85142
CELA3B	5.10093	4.74239	3.84392	2.2647	3.16438	2.2995	2.82936	2.17434	2.41975	0.999554	4.28214	1.54084	1.78803
CELA3A	2.48133	2.1529	2.50521	1.28363	1.79995	1.09755	1.60603	1.03174	1.53777	0.453908	2.28098	0.244413	0.59116
LINC00339	6.86347	7.93405	6.85171	7.6466	7.37966	7.25146	11.404	12.0881	12.3975	5.25081	6.02471	5.66934	5.46171
LINC01635	5.25882	6.8878	5.90976	6.14872	6.3532	6.09638	10.0694	10.3462	11.2999	4.82734	5.16018	5.08137	3.98933
CDC42	5.05039	4.9541	5.41495	4.90953	4.30921	4.08071	4.62867	4.21167	3.51991	4.4143	4.44345	3.70943	4.78574
WNT4	0	0	0	0	0	0	0	0	0	0	0	0	0
MIR4418	0	0	0	0	0	0	0	0	0	0	0	0	0
ZBTB40	0.748418	1.17743	0.916799	0.847648	0.983402	1.11353	0.981135	0.971656	0.80771	1.1352	0.859019	0.422535	0.576858
EPHA8	0	0	0	0	0	0	0	0	0	0	0	0	0
C1QA	0	0	0	0	0	0	0	0	0	0	0	0	0
MIR6127	0	0	0	0	0	0	0	0	0	0	0	0	0
C1QC	0	0	0	0	0	0	0	0	0	0	0	0	0
C1QB	0	0	0	0	0	0	0	0	0	0	0	0	0
EPHB2	1.22	0.948269	1.15623	1.01814	1.21323	1.05003	1.27137	1.55874	0.765932	1.03042	1.29693	0.576446	1.368
MIR4684	0.955732	0.88237	0.966946	0.932807	0.942073	1.03129	0.9447	0.881529	0.956254	1.32042	0.846893	0.439828	0.428315
MIR4253	0	0	0	0	0	0	0	0	0	0	0	0	0
LACTBL1	0	0	0	0	0	0	0	0	0	0	0	0	0
TEX46	3.80477	3.91752	4.06571	3.48393	3.47729	3.83307	3.96073	2.93931	3.652	4.34473	3.76109	2.1144	1.68817
KDM1A	2.79458	3.4662	3.06047	2.96944	3.01392	2.769	3.07754	2.90176	2.52357	2.92258	2.92155	1.78525	1.77524
MIR3115	0.311635	0.495697	0.382093	0.278698	0.352972	0.276892	0.163211	0.143676	0.274301	0.109129	0.503046	0.0991486	0
MIR4419A	0	0	0	0	0	0	0	0	0	0	0	0	0
LUZP1	0	0	0	0	0	0	0	0	0	0	0	0	0
HTR1D	0.868861	0.571002	0.738334	0.534703	0.784673	1.15472	1.95553	1.50644	1.8146	1.0926	0.806564	6.35416	0.124957
LINC01355	0	0	0	0	0	0	0	0	0	0	0	0	0
HNRNPR	1.16174	1.11189	1.69625	1.11542	1.37197	0.967256	0.995235	1.54205	1.37066	1.37433	1.46146	0.362584	1.38857
ZNF436	1.3278	1.34063	1.1396	1.28353	1.17194	1.65502	1.05139	2.10493	1.30314	3.02388	1.53394	1.71665	1.41718
ZNF436-AS1	0	0	0	0	0	0	0	0	0	0	0	0	0
TCEA3	5.86792	6.33465	5.34009	4.62463	5.77772	6.18301	5.32144	5.29613	5.41554	4.48951	5.20951	7.95207	4.67333
ASAP3	0.853191	0.940819	1.16065	0.862151	1.00827	0.711342	0.976269	0.761219	1.1605	0.740426	1.03319	0.14757	1.21143
E2F2	0	0	0	0	0	0	0	0	0	0	0	0	0
ID3	1.20144	1.34354	1.30028	1.10062	1.30523	1.45539	1.07597	1.1622	0.931356	0.669558	1.0072	0.366619	0.821502
MDS2	6.24786	4.66309	4.18722	5.49298	3.67205	4.30234	4.59622	4.51307	4.11493	6.05254	4.697	2.74849	3.8044
RPL11	3.07609	2.33913	1.82404	3.20821	1.81767	1.93005	2.14944	2.44027	1.78717	2.05998	1.8585	0.781084	7.71645
ELOA	3.61926	4.5295	3.42765	3.68896	3.67626	3.72993	3.83707	4.13086	3.80434	3.59692	3.17601	3.85296	3.57331
ELOA-AS1	2.53497	2.51677	2.13093	2.43459	1.96521	1.90919	2.4504	2.83416	3.28612	2.13041	2.46581	2.134	3.6674
PITHD1	3.75605	4.02607	3.59236	3.51176	3.86583	3.4293	3.15441	3.75741	3.55578	2.76997	3.91946	4.56084	3.41523
LYPLA2	3.58842	4.35958	3.52494	3.13142	3.02984	3.04902	4.25595	4.0762	3.54185	2.7591	3.01442	10.7052	3.8448
GALE	0	0	0	0	0	0	0	0	0	0	0	0	0
HMGCL	0	0	0	0	0	0	0	0	0	0	0	0	0
FUCA1	2.84091	2.13871	2.37497	2.9133	1.95697	1.92226	2.34409	1.96918	2.08848	3.0004	2.67654	1.03414	2.49637
CNR2	1.20977	1.01483	1.1931	1.2287	1.09624	0.751918	0.907391	0.806978	0.833874	0.826512	1.43473	0.649654	2.2723
MIR378F	2.3353	1.56353	2.34293	2.02224	2.00161	1.50867	1.88004	2.02885	1.81587	2.10954	2.34905	0.210979	1.61164
PNRC2	0	0	0	0	0	0	0	0	0	0	0	0	0
SRSF10	1.25021	1.39488	1.44846	1.36108	1.16362	1.23267	2.02815	1.25943	1.23182	2.33954	1.42214	0.91136	4.02395
MYOM3	0.838145	0.981113	0.972563	0.705836	0.86139	0.801381	0.855857	0.581102	0.971868	0.804773	1.07756	0	0.551264
IL22RA1	0	0	0	0	0	0	0	0	0	0	0	0	0
IFNLR1	2.49722	3.38419	2.46656	2.82263	1.97062	2.10465	2.34596	2.47838	2.08173	4.78777	2.33123	28.3507	2.58344
GRHL3	0.84905	0.674594	1.01772	0.819572	0.98545	0.791115	0.715356	0.542993	0.727952	1.05607	1.23382	1.05374	0.867169
STPG1	1.28664	1.03231	1.02242	1.10183	1.19963	0.991034	0.932097	0.702525	1.45844	0.53695	1.14141	0.725168	0.927891
NIPAL3	2.66486	4.80876	3.26375	2.6898	2.8281	3.3929	2.57793	2.55501	3.07301	2.95127	2.94534	3.00213	2.35711
RCAN3AS	1.9782	1.7345	2.07687	1.68234	1.6773	1.55634	1.97662	1.46778	1.63061	1.31129	2.04222	0.72171	1.77975
RCAN3	0.901671	0.758065	0.852262	0.850841	0.755166	0.786083	0.926108	0.751483	0.600507	1.11086	0.908441	0.183886	0.884984
NCMAP	1.24579	1.57637	1.15582	1.20417	1.27956	1.1391	1.56098	0.941475	0.979464	1.68389	1.19395	0	1.52608
SRRM1	4.03135	3.51712	2.18615	4.82629	2.79228	3.83924	3.66138	4.53824	6.24013	4.67821	2.01641	24.3272	9.09298
CLIC4	4.52905	4.95809	4.80287	5.41097	4.89729	4.321	4.2582	4.85508	3.44268	3.43692	4.58015	5.1027	3.26468
RUNX3	0	0	0	0	0	0	0	0	0	0	0	0	0
MIR6731	0	0	0	0	0	0	0	0	0	0	0	0	0
MIR4425	0	0	0	0	0	0	0	0	0	0	0	0	0
SYF2	0.875036	0.766365	1.21712	0.732338	0.964006	0.468656	0.646104	0.777353	0.980308	0.25478	0.970174	0.219049	0.837561
RSRP1	2.23211	2.31721	1.67918	2.36001	2.11964	2.35533	3.22191	12.587	3.82755	3.82691	1.70747	4.74933	5.53071
RHD	0	0	0	0	0	0	0	0	0	0	0	0	0
TMEM50A	1.71933	1.43061	1.46238	1.3387	1.52413	0.826173	1.0001	0.973326	1.09298	0.446951	1.27819	0.14757	0.914843
RHCE	1.34359	0.938298	1.44491	1.15134	0.937995	0.899007	1.01495	0.995997	1.3445	1.26346	1.62002	0	0.96051
TMEM57	1.5885	1.36976	1.15176	1.01807	0.990957	1.16799	1.27499	1.23175	1.1989	0.989989	1.45264	0.515919	0.885486
LDLRAP1	0	0	0	0	0	0	0	0	0	0	0	0	0
MAN1C1	0	0	0	0	0	0	0	0	0	0	0	0	0
SELENON	0	0	0	0	0	0	0	0	0	0	0	0	0
MTFR1L	0.896329	0.841245	0.746851	0.877399	0.758774	0.876244	0.871829	0.762888	1.21958	1.3252	0.802982	1.24282	1.07468
AUNIP	2.60048	2.41044	2.51192	2.33998	1.98565	2.13975	2.24065	1.65791	2.15389	1.9178	2.32755	3.48173	1.86682
PAQR7	6.33521	7.46883	5.11442	5.43309	5.0817	4.50964	4.08264	3.99136	6.79126	5.4295	4.66824	1.94608	5.2951
STMN1	1.90757	1.89668	1.92349	1.82238	1.97176	1.62605	1.47027	1.93886	1.29512	1.82954	2.15053	0.809329	0.805443
MIR3917	0.936712	0.761657	0.711806	0.678505	0.810233	0.6661	0.681417	0.838829	0.565903	0.218258	1.00389	0.219049	0.288053
PAFAH2	1.14604	1.00751	0.910177	0.830639	1.14815	0.916536	1.34848	1.78058	2.56788	1.46085	0.912208	0.506119	0.545744
EXTL1	1.06577	0.986183	1.09654	1.07937	0.908714	0.729683	0.797211	0.792931	1.12759	0.381735	1.11339	0.219049	0.735437
SLC30A2	0	0	0	0	0	0	0	0	0	0	0	0	0
TRIM63	1.05539	1.07189	1.10442	0.974799	1.26791	0.963158	1.24454	0.976664	0.993812	1.71215	1.34654	0.219049	1.35821
PDIK1L	3.41188	2.74706	2.9493	2.58287	2.8302	2.43149	2.51429	2.79702	2.58349	2.92301	3.02067	2.60553	3.16657
FAM110D	0	0	0	0	0	0	0	0	0	0	0	0	0
ZNF593	2.13889	1.74977	1.49472	1.65829	1.38214	1.66849	1.20636	2.07531	1.35927	2.50084	1.31374	0.868703	1.96719
CNKSR1	3.0949	2.39308	2.13046	1.76213	2.95111	1.68468	2.32737	2.28839	1.64369	2.98779	1.69075	2.79518	1.62594
CATSPER4	0	0	0	0	0	0	0	0	0	0	0	0	0
CEP85	3.15566	3.07663	3.34956	3.11638	2.87627	2.84626	2.52103	2.50063	2.32396	1.84172	2.92779	1.50279	1.61766
SH3BGRL3	0.843559	0.938634	1.1052	0.944389	1.01404	0.837412	1.07422	0.935772	1.08454	1.18955	1.06847	0.938453	0.799421
UBXN11	0	0	0	0	0	0	0	0	0	0	0	0	0
CD52	1.1502	0.963152	1.08017	2.20075	0.937281	0.820289	0.799707	0.772902	1.08961	0.406952	0.95125	0.577598	1.78929
CRYBG2	2.10692	1.84038	2.11184	3.04838	1.78322	1.40605	1.94817	1.43982	2.04881	0.64521	1.95845	1.00705	2.82332
ZNF683	1.04312	0.951446	1.25161	0.866117	1.03909	0.86399	1.12887	0.625332	0.887468	1.32303	1.11164	0.358549	1.43775
LIN28A	1.04757	0.984272	1.25116	0.806629	1.29818	1.59335	1.82576	1.69602	0.72753	0.931728	1.4001	0.789154	0.864409
DHDDS	4.00266	4.05588	3.81934	3.66272	3.67169	4.11796	3.88187	3.84393	3.00718	3.42561	3.51434	3.22406	4.90467
HMGN2	0	0	0	0	0	0	0	0	0	0	0	0	0
RPS6KA1	2.99596	3.22525	2.44122	2.68839	2.49373	2.53338	2.56283	2.32803	2.25686	1.91954	2.30992	0.936724	2.0658
MIR1976	1.0317	0.99281	0.907945	1.10361	1.0184	0.793063	0.915127	0.597932	0.975666	0.680427	1.01151	0.360278	1.025
ARID1A	0.623834	0.863966	0.623664	0.633263	0.706076	0.957437	0.889423	0.797381	0.789564	0.603906	0.65453	0.393136	0.46244
PIGV	0	0	0	0	0	0	0	0	0	0	0	0	0
ZDHHC18	2.70265	3.23991	3.00891	2.76274	2.56645	2.29593	2.82599	2.0888	3.43635	2.46128	2.72413	1.32467	1.75968
SFN	2.48375	2.08173	1.91638	3.02951	2.51136	2.20589	3.35592	2.42191	3.51189	1.52085	1.56453	9.05538	5.78765
GPN2	2.53129	2.8218	2.06462	2.8307	2.45977	2.97533	3.05458	3.64183	5.24716	4.41821	2.36467	3.40622	3.60367
GPATCH3	2.56542	2.76175	3.29101	2.55156	2.79483	2.42106	2.28694	2.15584	3.70812	2.2965	3.17362	0.737274	2.33403
NR0B2	0	0	0	0	0	0	0	0	0	0	0	0	0
NUDC	0.835575	0.995314	0.980353	0.748616	1.08741	0.929318	1.08121	0.654818	0.717824	0.840425	1.00821	1.75124	0.68701
KDF1	1.3646	1.30849	1.53369	0.991851	1.26169	0.88935	1.40651	0.668866	1.52891	1.22607	1.44456	0.59028	2.20079
TRNP1	1.33488	3.9369	1.31645	1.10876	1.11272	2.62386	0.798334	1.31882	1.53608	0.565211	1.07251	1.1258	0.791392
FAM46B	1.29479	1.49911	1.15584	2.02103	1.22936	2.3929	1.31729	0.853155	3.54354	1.22216	1.53119	2.8609	0.972805
SLC9A1	0.877285	0.692068	1.02129	0.845858	0.952692	0.736175	0.784609	0.606833	0.907724	0.794339	0.946565	0.71998	0.652133
WDTC1	2.84105	3.08255	3.23966	2.77916	2.76816	2.47138	2.47087	2.91789	2.39697	2.72171	2.7933	1.50798	3.27923
TMEM222	0	0	0	0	0	0	0	0	0	0	0	0	0
ACTG1P20	0	0	0	0	0	0	0	0	0	0	0	0	0
SYTL1	2.29093	2.0633	2.31411	2.54585	2.63411	2.05665	2.30466	2.17406	3.66212	2.78475	2.35107	2.69373	2.72797
MAP3K6	1.58164	1.73445	2.16154	1.29947	1.77567	1.20126	1.35597	1.40449	2.21424	1.23433	1.5909	2.05733	0.558541
FCN3	1.69201	1.81302	1.75126	1.55625	2.24176	1.99002	1.67915	1.66556	1.92517	1.27825	1.68166	0.809329	0.982841
CD164L2	1.4267	1.25503	1.27303	1.28823	1.16176	0.990628	0.95855	1.03911	0.898018	1.37564	1.36574	0.948829	0.577862
GPR3	0	0	0	0	0	0	0	0	0	0	0	0	0
WASF2	0.928508	0.789502	0.893282	1.01671	0.790706	0.779307	1.1542	0.502797	1.29217	0.868251	0.786997	0.73958	0.474484
AHDC1	1.32521	1.2217	0.780382	0.964548	1.14597	0.89357	0.934967	0.955801	2.12013	1.34738	1.01353	0.748226	0.647115
FGR	0	0	0	0	0	0	0	0	0	0	0	0	0
IFI6	2.0501	2.4965	2.33641	2.48281	2.32171	2.22581	2.02216	2.02482	2.15009	1.82607	1.71932	2.12651	1.71301
FAM76A	0.742469	1.25688	0.87934	0.770163	0.764976	0.928628	0.67393	0.629922	0.633001	0.836947	0.733441	0.619102	0.49255
STX12	1.87302	1.87323	2.06315	1.95479	1.83419	1.75947	1.62537	1.70951	1.9488	1.57781	2.23009	0.733239	2.17645
PPP1R8	2.83348	3.56552	2.32104	3.44318	2.63501	2.74299	2.91957	4.85634	3.61613	4.43734	2.56842	6.60607	3.67418
SCARNA1	3.81106	4.63646	3.91387	4.27781	3.98899	3.85231	3.84655	5.79489	4.80997	5.41124	4.05037	7.20384	4.47611
THEMIS2	2.17573	1.57829	1.95604	2.29907	1.49984	1.24699	1.57733	1.05733	1.41919	1.24781	1.95688	0.781084	1.02424
RPA2	0.974687	0.952676	1.2521	1.0084	0.968141	0.693002	1.42822	1.04329	0.924604	0.623471	1.50629	0	1.18006
SMPDL3B	2.39044	2.26017	2.8251	2.98759	2.33271	1.76847	1.92259	2.54083	2.11085	1.7765	2.51082	0.797224	3.00021
XKR8	2.07014	1.45762	3.14776	1.81187	2.23763	2.11528	1.69512	0.505857	3.7672	2.51171	1.38687	11.831	0.884984
EYA3	1.67476	1.80395	2.09849	1.88869	2.05213	1.4263	1.29483	1.64887	2.21846	0.855208	2.3824	1.21169	0.997896
PTAFR	1.12507	0.895916	0.93688	1.19636	1.04743	0.772125	1.32503	1.0074	1.14784	1.29564	1.0421	0.974193	0.885486
DNAJC8	3.25892	3.17808	3.34237	3.22427	3.14008	2.68189	3.00692	3.86131	3.19539	3.54126	3.81749	1.93686	2.64266
ATPIF1	4.59617	5.59405	4.37055	4.62946	3.65408	5.05328	3.73063	3.23487	3.49459	2.04824	3.3218	5.91606	3.88545
SESN2	1.8878	2.88625	1.75234	1.82126	1.80634	1.83892	1.55524	2.31412	1.54706	1.3639	1.71813	1.21111	1.82592
MED18	4.0895	4.78882	4.25891	4.52672	4.51459	4.68489	4.81696	3.59246	4.67155	4.67212	3.85029	7.94284	5.24893
PHACTR4	4.80353	4.06471	4.4205	3.4514	4.51711	3.30258	3.15977	3.31512	2.927	2.91823	4.00379	1.85558	3.19091
SNHG3	0.73533	0.926176	1.02799	0.735931	1.03106	0.753582	1.22071	0.661494	0.929668	1.75998	1.00058	0.14757	0.434337
RCC1	0.73533	0.926176	1.02799	0.735931	1.03106	0.753582	1.22071	0.661494	0.929668	1.75998	1.00058	0.14757	0.434337
SNORA73B	4.59448	3.72999	2.28844	3.60702	2.47293	4.16304	4.97044	5.93092	9.57816	8.61512	2.78026	20.94	8.06798
TRNAU1AP	4.9963	4.28008	3.77001	4.67403	4.20578	3.98378	4.11021	3.87313	4.41877	4.27343	3.8999	3.55667	4.925
SNHG12	4.11592	3.87618	3.0205	5.0521	3.54041	4.78305	3.45288	4.1922	3.91617	5.26994	3.14817	6.7006	3.51259
SNORD99	4.11592	3.87618	3.0205	5.0521	3.54041	4.78305	3.45288	4.1922	3.91617	5.26994	3.14817	6.7006	3.51259
SNORA61	4.16762	4.65568	2.84668	5.73669	3.55492	4.72133	3.74274	4.25493	3.83303	4.15126	3.44012	5.64167	3.51384
SNORA44	5.16997	8.64826	3.69463	8.58654	4.3875	5.96219	4.94286	5.07303	4.4846	5.3095	4.6033	6.29363	9.47562
SNORA16A	6.05777	9.68608	4.81847	9.66072	5.04315	6.74414	5.41427	5.55051	5.07541	5.67776	5.6499	6.29363	10.3737
RAB42	4.084	8.97293	4.27186	7.68875	3.9409	4.16702	4.53221	3.53794	3.16585	4.38082	4.62498	1.37713	9.04957
TAF12	2.22628	2.25615	2.11236	2.11005	1.70102	1.60191	2.04937	1.88364	2.23028	2.65736	1.97324	0.423111	2.20104
LINC01715	3.45595	3.78636	2.95439	3.37111	2.91878	2.88388	2.58342	2.50494	3.00591	3.34779	2.77539	7.12083	4.02044
RNU11	8.18616	8.73402	7.07224	7.91738	7.63869	7.4629	9.78128	7.60663	7.9813	9.47163	6.65581	13.7915	12.0041
GMEB1	3.70664	3.26438	3.61698	2.98195	3.45342	2.63713	2.51217	2.21411	2.9405	2.09737	3.63827	1.74951	2.395
YTHDF2	3.54758	4.18125	3.4608	2.52764	2.9438	2.27361	2.47449	2.73638	2.54593	3.55344	3.04887	1.18517	2.23768
OPRD1	2.49091	1.86471	2.36924	1.62278	2.10836	1.707	1.93444	1.16262	2.38388	1.39868	2.46177	0.948829	1.52307
EPB41	2.47076	2.77156	3.07379	2.82489	2.94017	2.63518	2.27896	1.93539	2.50373	2.00606	2.95544	1.04394	1.76997
TMEM200B	1.33528	1.08419	1.30988	0.968585	1.06127	1.01465	1.05276	0.92089	1.25587	1.72911	1.03191	0.358549	0.96327
SRSF4	2.25257	2.34068	2.34321	2.50728	2.01317	2.02005	2.39251	2.43929	3.66592	2.83301	2.31929	1.297	4.94432
MECR	2.22385	1.93184	2.12366	2.01149	2.07833	1.69564	1.63136	2.07044	2.26615	1.87824	2.54536	1.38405	1.57927
PTPRU	0.740166	0.715046	0.619105	0.775404	0.777023	0.820654	0.958425	1.01227	0.540583	0.609993	0.557981	0.576446	0.584385
LINC01756	0	0	0	0	0	0	0	0	0	0	0	0	0
LINC01648	2.75969	2.25193	3.09085	2.39143	2.62817	2.03259	2.81875	1.35609	1.88297	1.26694	3.95226	7.13812	0.603204
MATN1	2.12515	1.30439	1.26617	1.6191	1.45038	1.66582	1.31492	1.25331	0.984106	2.02476	1.08932	1.53853	1.19336
MATN1-AS1	2.12515	1.30439	1.26617	1.6191	1.45038	1.66582	1.31492	1.25331	0.984106	2.02476	1.08932	1.53853	1.19336
LAPTM5	0	0	0	0	0	0	0	0	0	0	0	0	0
MIR4420	0	0	0	0	0	0	0	0	0	0	0	0	0
LINC01778	0.798844	0.936519	0.960529	0.725007	0.92217	0.805844	0.754662	0.700299	0.500071	1.07042	0.608782	0.402935	0.856881
SDC3	0	0	0	0	0	0	0	0	0	0	0	0	0
PUM1	0	0	0	0	0	0	0	0	0	0	0	0	0
SNORD103A	1.09991	1.08094	0.680492	0.888982	1.01193	0.819234	0.938211	0.562047	1.42383	0.911729	0.794438	0	1.00693
SNORD103B	1.09991	1.08094	0.680492	0.888982	1.01193	0.819234	0.938211	0.562047	1.42383	0.911729	0.794438	0	1.00693
SNORD103C	0	0	0	0	0	0	0	0	0	0	0	0	0
NKAIN1	0	0	0	0	0	0	0	0	0	0	0	0	0
SNRNP40	0	0	0	0	0	0	0	0	0	0	0	0	0
ZCCHC17	1.16667	0.989297	1.07789	1.13379	0.920761	0.499575	0.599562	1.31117	1.0377	1.15216	1.29096	1.15577	1.15873
FABP3	0.762934	0.834609	0.996741	0.792097	0.799013	0.653927	0.850617	0.735488	0.471375	0.722166	0.986158	0.513036	0.164852
SERINC2	0.951425	0.897633	1.0296	0.972708	0.804219	0.755489	1.00934	1.0782	0.798848	0.725209	0.934623	0.514189	0.233353
LINC01225	2.10545	1.83001	2.21065	2.00214	1.84552	1.56438	2.23728	1.89992	1.75384	1.48303	2.98117	0.684817	1.29548
LINC01226	2.19696	1.99334	2.22933	2.66723	2.24187	1.69353	1.93519	1.65833	1.55887	2.12998	2.52543	1.80485	1.28219
TINAGL1	0	0	0	0	0	0	0	0	0	0	0	0	0
HCRTR1	0	0	0	0	0	0	0	0	0	0	0	0	0
PEF1	1.04513	1.0774	1.43524	1.15018	0.974831	0.951148	1.45791	0.767756	1.17063	1.75346	0.98919	0.725168	0.858136
COL16A1	0.763006	0.624541	0.689398	0.884586	0.574517	0.543113	1.03878	1.04621	0.71909	0.580428	0.74474	0.879656	0.852365
ADGRB2	0	0	0	0	0	0	0	0	0	0	0	0	0
MIR4254	0	0	0	0	0	0	0	0	0	0	0	0	0
SPOCD1	0	0	0	0	0	0	0	0	0	0	0	0	0
PTP4A2	2.21124	2.37884	2.44173	2.46122	2.5579	2.35375	2.79954	2.80815	3.21269	1.74302	2.53691	1.32064	2.13756
KHDRBS1	2.53611	2.06008	2.21502	1.97203	2.09894	1.9757	2.31914	1.6312	1.76354	1.25172	1.97085	1.52297	1.78954
TMEM39B	3.22375	3.04591	2.44807	2.78445	2.7097	2.87698	2.99981	4.64798	3.9609	4.22213	2.84254	2.5306	3.36153
MIR5585	5.5727	4.56701	5.57038	5.16854	4.87436	3.97765	4.7089	3.63641	4.05712	5.01559	7.07379	2.56172	5.62756
KPNA6	6.96591	7.89569	5.63071	8.40587	7.16612	7.82647	9.04159	11.465	15.2309	5.19907	5.54288	7.17041	6.28998
TXLNA	0.725484	0.896827	0.955074	0.743877	0.93745	0.776792	1.11577	0.962755	0.900128	1.10129	1.07297	0.577598	1.16124
CCDC28B	0	0	0	0	0	0	0	0	0	0	0	0	0
IQCC	0	0	0	0	0	0	0	0	0	0	0	0	0
DCDC2B	0	0	0	0	0	0	0	0	0	0	0	0	0
TMEM234	2.65674	2.62946	3.08104	2.35192	3.64993	2.59733	3.17425	1.7785	3.20383	2.80432	2.71467	1.73741	2.06881
EIF3I	1.72895	1.8724	1.85737	1.71192	2.11533	2.01128	2.57755	1.38349	2.60628	2.32171	1.70481	1.51836	1.98325
MTMR9LP	1.18757	1.12218	0.945698	1.05122	1.05818	0.995781	1.17854	0.824781	1.09467	1.75824	1.22133	1.02031	1.79506
FAM167B	2.35958	2.05161	2.41936	2.09381	2.31566	2.43319	1.85958	1.51785	1.71586	2.91605	2.26545	1.22322	1.56296
LCK	2.15415	2.20684	2.08388	3.34143	2.158	1.72964	1.82701	1.68225	1.76354	1.94302	2.25443	1.52239	2.25022
HDAC1	5.62651	6.53963	4.98576	6.44725	4.86638	5.37749	5.18069	5.43285	5.46154	4.05517	4.4373	4.2167	4.70293
MARCKSL1	0	0	0	0	0	0	0	0	0	0	0	0	0
TSSK3	0	0	0	0	0	0	0	0	0	0	0	0	0
FAM229A	0	0	0	0	0	0	0	0	0	0	0	0	0
BSDC1	2.12295	2.05756	2.06057	1.96565	1.62541	1.69576	1.91386	1.79602	2.14503	2.23345	2.14677	1.26242	2.01411
ZBTB8B	3.66943	3.22153	2.69518	3.44179	2.917	3.89183	3.86652	5.08444	3.03334	3.83996	3.54126	2.58593	2.41156
ZBTB8A	2.39747	2.06362	2.4064	2.24092	2.38542	2.20394	2.37042	1.99811	2.06316	2.55867	2.49089	2.74215	3.04613
ZBTB8OS	0	0	0	0	0	0	0	0	0	0	0	0	0
RBBP4	5.68134	6.40445	4.9959	6.4966	5.15866	5.24927	5.16222	6.57961	5.9519	6.74688	5.1328	3.78609	6.68568
SYNC	0	0	0	0	0	0	0	0	0	0	0	0	0
KIAA1522	1.15664	0.986749	1.18079	0.839716	1.0215	0.808035	0.698636	0.428803	0.640175	0.973467	1.17163	0	0.616252
YARS	1.14702	1.14478	1.14042	1.21004	0.948745	1.05709	1.07197	0.60878	1.87242	1.79781	1.24439	0.96324	1.91123
S100PBP	3.62719	3.59219	4.03815	4.45403	3.2451	3.38284	3.03462	3.641	3.57561	5.12777	3.47429	3.89965	6.67489
FNDC5	0.949634	0.996101	1.25168	1.00568	1.04578	0.753988	0.772879	0.952045	0.843158	1.10912	1.08372	0.358549	0.660162
HPCA	4.32668	3.38213	5.14185	3.02706	4.21499	3.04951	2.45377	2.86281	3.18991	3.86561	4.33836	1.47916	2.52523
TMEM54	0	0	0	0	0	0	0	0	0	0	0	0	0
RNF19B	2.31104	3.4433	2.43858	2.88502	3.18406	2.98016	4.30873	10.5978	4.57069	6.0721	2.16321	0.803565	3.35652
AK2	0	0	0	0	0	0	0	0	0	0	0	0	0
AZIN2	1.01393	0.965311	0.999428	0.853361	0.980639	0.769488	0.966661	0.876382	0.77606	1.50607	0.835685	0.632361	0.85939
TRIM62	1.02499	0.903003	0.979743	0.932764	0.814818	0.638954	1.13761	1.02451	0.816572	0.790426	1.08216	0.869856	0.768558
ZNF362	0	0	0	0	0	0	0	0	0	0	0	0	0
A3GALT2	0	0	0	0	0	0	0	0	0	0	0	0	0
PHC2	0	0	0	0	0	0	0	0	0	0	0	0	0
MIR3605	0	0	0	0	0	0	0	0	0	0	0	0	0
ZSCAN20	0	0	0	0	0	0	0	0	0	0	0	0	0
CSMD2	0	0	0	0	0	0	0	0	0	0	0	0	0
HMGB4	0	0	0	0	0	0	0	0	0	0	0	0	0
CSMD2-AS1	0	0	0	0	0	0	0	0	0	0	0	0	0
C1orf94	0	0	0	0	0	0	0	0	0	0	0	0	0
MIR552	0.927473	0.643237	0.931975	0.799227	0.688015	0.665856	0.968533	0.666501	0.96385	1.06216	1.21315	0.423687	0.683498
GJB5	0	0	0	0	0	0	0	0	0	0	0	0	0
GJB4	0	0	0	0	0	0	0	0	0	0	0	0	0
GJB3	0.834968	0.636326	0.87597	0.826573	0.886931	0.538	0.622272	0.585831	0.650725	0.295649	1.20994	0.86755	0.500328
GJA4	0	0	0	0	0	0	0	0	0	0	0	0	0
SMIM12	2.75104	3.28697	2.88394	3.03561	3.11206	3.11853	3.31712	3.60748	3.58616	4.12474	3.05006	3.92502	5.87672
DLGAP3	0.836777	0.809374	1.01805	0.699923	0.760785	0.699818	1.05151	0.854963	0.962162	0	0.879412	0.292258	0.447385
TMEM35B	2.44746	3.06323	2.28151	3.39327	2.23334	2.52664	2.87403	2.7909	3.23675	2.79997	2.72376	2.80037	3.87692
ZMYM6	0.877624	0.940881	1.05909	1.31346	1.00881	0.880058	0.947694	0.804753	1.21283	0.728687	1.15344	1.00936	1.28996
ZMYM1	4.6083	3.25639	5.14318	3.07801	4.02049	3.04837	2.7067	2.85169	2.294	1.89215	5.75371	0.710757	1.6824
SFPQ	4.88892	5.83518	4.33907	6.35154	3.98845	5.19489	8.11623	5.80852	11.4793	9.39554	5.25801	8.25989	25.2292
ZMYM4	4.56155	4.40363	5.32787	4.23835	4.37207	4.4618	3.92816	3.62709	3.66255	3.73257	4.27314	5.55002	4.40284
ZMYM4-AS1	0	0	0	0	0	0	0	0	0	0	0	0	0
KIAA0319L	0.875988	0.759773	1.01343	0.974226	0.898264	0.717347	1.0026	1.34566	0.699256	0.84086	1.12974	0.725168	1.9288
NCDN	0	0	0	0	0	0	0	0	0	0	0	0	0
TFAP2E	0	0	0	0	0	0	0	0	0	0	0	0	0
PSMB2	2.11301	2.04731	2.07835	2.11006	1.82434	2.01546	1.93557	1.83065	2.6029	2.46258	2.57623	1.87518	3.32013
C1orf216	3.31411	2.9445	2.85289	3.2035	3.18566	2.82236	2.40124	2.55488	2.68055	3.04823	3.27568	2.16974	2.58695
CLSPN	0	0	0	0	0	0	0	0	0	0	0	0	0
AGO4	5.10454	5.20176	4.62758	5.41133	5.3308	4.5742	5.33691	5.25398	3.63596	4.79386	5.19857	2.95544	5.08082
AGO1	5.58533	2.98235	3.66564	2.66961	2.49272	2.67036	2.6065	2.85252	2.95401	1.56824	2.93147	1.90285	2.55935
AGO3	0	0	0	0	0	0	0	0	0	0	0	0	0
TEKT2	0	0	0	0	0	0	0	0	0	0	0	0	0
ADPRHL2	0	0	0	0	0	0	0	0	0	0	0	0	0
COL8A2	0	0	0	0	0	0	0	0	0	0	0	0	0
TRAPPC3	1.1197	1.22485	1.22129	1.11827	1.00111	1.0704	1.1396	0.918247	0.992546	1.5165	1.24815	1.39096	0.676974
MAP7D1	0	0	0	0	0	0	0	0	0	0	0	0	0
THRAP3	3.08878	7.22209	3.20521	1.94861	2.1084	3.03036	1.85783	2.11717	2.84808	2.35649	2.2706	0.583363	1.18307
SH3D21	1.16299	1.09586	0.71094	1.74208	1.11675	1.22281	1.31292	1.39907	1.47785	1.70911	0.794622	1.59791	1.40288
EVA1B	1.02401	1.26504	1.50689	1.18589	1.47342	0.853765	1.1849	1.07096	0.916164	1.12868	1.04706	0.725168	1.07242
STK40	0.948337	0.860728	0.857548	0.703531	0.64616	0.920391	0.627887	0.988069	0.80982	0.627819	0.971827	0.717098	0.635071
LSM10	2.35012	3.01467	2.28275	2.38261	2.35298	1.83275	2.30117	2.34152	2.65228	3.54779	2.08678	2.28215	2.02515
OSCP1	1.0268	1.00208	1.4167	1.02137	2.84836	0.865329	1.20711	0.800024	1.23942	1.97867	1.2826	0.854869	0.820247
SNORA63C	1.0268	1.00208	1.4167	1.02137	2.84836	0.865329	1.20711	0.800024	1.23942	1.97867	1.2826	0.854869	0.820247
MRPS15	0.952752	1.12521	1.07333	0.946193	1.07718	0.837575	1.3556	0.831736	0.972712	1.01216	1.06204	0.751685	1.38882
CSF3R	1.12348	1.29736	1.40916	1.08786	1.24699	0.990791	0.685534	0.745085	0.7634	0.725644	1.29611	1.05144	0.697549
GRIK3	0	0	0	0	0	0	0	0	0	0	0	0	0
MIR4255	1.06497	1.10156	1.33386	1.29283	1.35609	0.933943	1.16706	0.84787	0.722044	0.660862	1.28802	0.633514	1.22197
LINC01137	1.01889	0.923451	1.12473	1.02447	1.29506	0.868616	1.20723	0.878886	0.819104	0.852599	0.979452	0.808753	0.701062
ZC3H12A	0.932209	1.30458	1.35239	0.883699	1.22784	1.64078	1.21934	1.03522	1.02335	1.00738	1.12864	2.68854	0.66769
MIR6732	0	0	0	0	0	0	0	0	0	0	0	0	0
MEAF6	2.99139	2.86146	5.32817	3.0291	3.10858	3.15963	3.36403	3.30066	3.03081	3.15996	2.83281	2.5208	3.91807
MIR5581	0	0	0	0	0	0	0	0	0	0	0	0	0
SNIP1	1.89136	2.10642	1.86374	1.77897	1.89742	1.63948	1.7086	1.83135	2.40034	1.75694	2.18746	2.17262	2.34933
DNALI1	2.84039	2.89747	2.33053	2.0821	2.24804	2.19465	2.24327	1.91842	2.21762	2.32302	2.19013	0.894643	1.26337
GNL2	1.36152	1.08203	1.39679	1.1359	0.918825	1.02102	1.43633	1.01575	1.44831	1.34216	0.969531	0.366619	1.29272
RSPO1	0.941168	0.686998	0.9555	0.688613	0.839608	0.731833	0.940208	0.501128	0.664652	0.142172	1.05423	0.210979	0.6293
C1orf109	1.43615	1.52892	1.7211	1.12513	1.67316	1.16458	1.84598	1.03578	1.57702	1.30651	1.72281	1.40883	0.679734
CDCA8	3.55424	3.55886	3.7372	3.70866	3.52335	3.38552	3.0602	3.27492	3.30764	2.26432	2.89674	5.08021	2.61982
EPHA10	2.2076	1.79742	1.87922	1.95167	1.5065	1.51625	2.05199	1.22368	3.25996	2.96214	1.75561	2.873	1.6139
MANEAL	0	0	0	0	0	0	0	0	0	0	0	0	0
YRDC	1.15617	1.03926	1.3096	1.17527	0.970546	1.09325	1.48562	0.837577	1.12843	1.58824	1.41645	2.44816	2.61531
C1orf122	1.15617	1.03926	1.3096	1.17527	0.970546	1.09325	1.48562	0.837577	1.12843	1.58824	1.41645	2.44816	2.61531
MTF1	0	0	0	0	0	0	0	0	0	0	0	0	0
INPP5B	0.574217	0.806189	0.739648	0.511953	0.931098	0.812133	0.355619	0.496816	0.684908	0.757383	0.770186	0.340103	0.259699
SF3A3	5.89947	4.59606	5.11201	4.68731	4.09386	3.71711	5.10021	4.57941	5.90084	5.06299	5.43843	2.59573	6.14771
FHL3	2.9756	2.04118	2.6055	2.47152	1.97049	1.76535	2.06933	1.53927	3.20172	2.44736	2.41299	1.68668	2.28635
UTP11	3.86766	4.61695	3.71476	3.64549	3.38925	3.96515	3.72277	3.4065	5.62823	2.70084	3.91799	11.8569	3.87892
POU3F1	0	0	0	0	0	0	0	0	0	0	0	0	0
MIR3659	0	0	0	0	0	0	0	0	0	0	0	0	0
LINC01343	0	0	0	0	0	0	0	0	0	0	0	0	0
LINC01685	0.84877	0.63092	0.818899	0.69424	0.671307	0.510571	0.474034	0.622828	0.154874	0.435647	0.70827	0.710757	0.552017
RRAGC	3.36418	3.47918	4.25317	3.36171	3.20665	2.83693	3.75322	3.30984	3.55536	3.50822	3.67915	2.56922	2.7217
MYCBP	2.23098	2.00199	2.80429	1.99568	2.18622	1.74441	2.03913	2.21856	2.40287	1.73476	2.48666	1.06124	2.27255
GJA9	2.14803	1.93888	2.21815	1.91767	1.59164	1.55529	1.74827	2.27921	2.28387	1.95867	2.14667	1.14424	2.2979
RHBDL2	1.24292	1.028	1.1145	0.970475	1.15847	0.86541	1.2821	1.06067	1.27275	0.541298	1.26	1.21918	1.0388
AKIRIN1	1.72311	1.86364	1.90703	1.34191	1.67333	1.46805	1.5661	1.75485	1.33184	0.905207	2.16238	1.15577	0.661417
NDUFS5	5.27291	5.87572	6.36771	4.16114	4.69178	4.23527	4.31048	4.35549	4.94627	3.69778	5.57485	3.0811	3.48473
MACF1	2.72974	3.17242	2.29484	2.12097	2.36687	2.18917	1.77385	2.25236	1.85385	2.83084	2.2458	1.73625	1.08496
KIAA0754	0	0	0	0	0	0	0	0	0	0	0	0	0
BMP8A	0	0	0	0	0	0	0	0	0	0	0	0	0
OXCT2P1	1.15738	1.04226	0.938928	1.21928	0.949572	0.747536	0.546032	0.821026	0.854552	2.04998	1.03815	0.360278	0.472978
PPIEL	0	0	0	0	0	0	0	0	0	0	0	0	0
PABPC4	3.62816	3.0666	3.90579	5.79983	2.41959	4.26477	5.46606	4.64367	6.35702	5.34168	4.34139	1.79447	5.11093
SNORA55	1.02486	1.0493	1.28377	1.10891	0.976128	0.859729	1.37169	0.800859	1.33817	1.04738	1.32275	0.29514	1.60085
HEYL	1.0906	0.899951	1.1651	0.986682	1.05779	0.700508	1.1567	1.08891	1.04994	0.707818	1.3221	0.14757	0.466204
NT5C1A	1.52805	1.11374	1.24584	1.05309	0.995505	0.835302	0.985627	1.42522	0.814884	0.483038	1.15115	0.146417	0.611735
HPCAL4	1.94899	1.6813	1.95771	1.65391	1.61612	1.27328	1.77697	1.61215	1.94711	2.89866	1.85547	1.74029	1.22523
PPIE	2.84398	4.00691	2.41499	3.11032	2.40489	3.39343	2.97572	2.45793	2.37713	3.20301	2.4806	2.06944	2.57591
BMP8B	0	0	0	0	0	0	0	0	0	0	0	0	0
OXCT2	0	0	0	0	0	0	0	0	0	0	0	0	0
TRIT1	0	0	0	0	0	0	0	0	0	0	0	0	0
MYCL	1.55734	2.02241	2.28159	1.61731	2.15946	1.66618	1.62761	1.33926	1.60867	0.68434	2.16431	0.585669	0.836306
MFSD2A	1.92775	1.63079	2.15744	2.09741	1.98295	1.57464	1.67615	1.65221	1.17654	2.51215	1.86796	3.08341	1.42119
CAP1	1.13717	1.06931	1.04142	1.17326	1.34726	1.13589	0.84001	1.59629	1.26178	1.65824	1.14619	2.2637	1.30678
PPT1	0	0	0	0	0	0	0	0	0	0	0	0	0
RLF	1.28227	1.62391	1.51236	1.1948	1.5374	1.3251	1.28797	1.31882	1.00352	0.856077	1.64501	0.339526	1.32735
TMCO2	4.03353	4.01294	3.63944	5.96532	3.22464	3.10936	4.2295	5.64523	5.76538	3.463	3.98469	6.80955	5.00378
ZMPSTE24	1.74863	2.21455	2.36049	1.82401	2.05059	1.81984	2.18874	1.64539	2.07076	3.01344	2.19297	2.81132	2.41984
COL9A2	1.90295	1.72716	2.1211	2.1324	2.398	1.36263	1.34749	1.55067	2.04333	2.90823	2.36954	1.58868	2.1767
SMAP2	2.97352	2.48639	2.98693	2.70938	2.4319	1.85239	1.6366	2.44222	1.91209	1.72215	3.19273	2.873	1.85453
ZFP69B	0	0	0	0	0	0	0	0	0	0	0	0	0
ZFP69	2.16279	2.5311	1.90551	1.99341	1.62067	1.43551	2.06197	1.93427	1.31284	2.02432	1.95073	1.55525	1.53737
EXO5	2.55722	2.85286	3.30531	2.5118	2.60302	1.83185	2.05585	2.43721	1.76861	2.97953	2.95802	0.645619	2.04422
ZNF684	3.44276	4.32134	4.73276	3.43583	4.07904	3.08481	3.70481	3.82418	3.8305	3.52083	4.49921	2.73523	2.96534
RIMS3	1.05212	0.80772	1.1556	1.0383	0.844739	0.746278	0.811311	1.05692	0.69799	0.178694	1.09759	0.860633	0.803938
NFYC-AS1	1.11032	1.22515	1.19692	1.11402	1.23043	1.23177	1.6195	1.38015	1.37108	1.4039	1.30134	1.89074	2.40805
NFYC	0	0	0	0	0	0	0	0	0	0	0	0	0
MIR30E	0	0	0	0	0	0	0	0	0	0	0	0	0
MIR30C1	0	0	0	0	0	0	0	0	0	0	0	0	0
KCNQ4	0.831238	0.797677	0.78837	0.883198	0.720434	0.552121	0.854485	1.20796	0.815306	0.564341	0.803717	0.14757	0.521154
CITED4	2.18891	2.14294	1.84115	1.98529	2.26587	2.69085	3.34744	2.19993	2.15811	2.67519	1.76268	2.38994	1.52934
CTPS1	3.3857	3.13691	3.61122	3.45891	3.30821	3.61287	2.54886	3.39649	3.27304	3.39387	4.11357	3.4702	4.20361
SLFNL1-AS1	0	0	0	0	0	0	0	0	0	0	0	0	0
SLFNL1	1.01614	0.777371	1.02568	0.841964	0.878436	1.25867	1.20299	0.990155	1.18329	2.54736	0.967142	0.647925	1.76194
SCMH1	1.24785	1.2841	1.2515	1.18004	1.1618	2.61173	1.43009	1.28808	2.15558	2.77823	1.36335	0.801259	1.7366
FOXO6	0	0	0	0	0	0	0	0	0	0	0	0	0
EDN2	0	0	0	0	0	0	0	0	0	0	0	0	0
HIVEP3	0	0	0	0	0	0	0	0	0	0	0	0	0
GUCA2B	0	0	0	0	0	0	0	0	0	0	0	0	0
GUCA2A	0	0	0	0	0	0	0	0	0	0	0	0	0
FOXJ3	0	0	0	0	0	0	0	0	0	0	0	0	0
RIMKLA	0.84576	0.880123	1.0327	0.856482	0.768848	0.843986	0.657334	0.885979	0.70643	0.798687	0.767063	0.14757	0.956746
ZMYND12	1.03101	0.912285	1.27009	0.971262	0.864773	0.83372	0.816926	0.633121	0.695036	0.582167	1.31558	0.445592	1.06163
PPCS	3.14534	3.55293	3.49985	4.11597	3.4883	4.01839	3.23189	3.82696	3.00676	3.86256	3.0812	3.69271	4.31176
CCDC30	1.14034	1.01708	1.38055	0.933079	0.997892	0.78584	0.736444	1.41618	0.97229	0.49869	1.11899	0.890608	1.54941
PPIH	1.73195	1.74312	1.83737	1.52893	1.82068	1.57614	1.35959	1.06874	1.24364	1.4665	2.01237	0.683088	1.46786
YBX1	0	0	0	0	0	0	0	0	0	0	0	0	0
CLDN19	0	0	0	0	0	0	0	0	0	0	0	0	0
P3H1	0	0	0	0	0	0	0	0	0	0	0	0	0
C1orf50	0	0	0	0	0	0	0	0	0	0	0	0	0
TMEM269	1.73543	1.80798	1.64755	1.78642	1.44431	1.36673	1.42472	2.15723	1.615	2.28432	1.45889	1.76219	2.15211
SVBP	3.38544	3.4578	3.7239	3.15191	3.11383	2.63417	2.80141	3.45991	2.99283	3.43083	4.40322	1.116	4.08869
ERMAP	1.54787	1.07462	0.924288	0.999439	0.729738	0.944006	1.1567	1.16012	1.24153	0.995206	1.7919	1.64056	1.41768
ZNF691	0	0	0	0	0	0	0	0	0	0	0	0	0
SLC2A1	0	0	0	0	0	0	0	0	0	0	0	0	0
SLC2A1-AS1	2.56245	2.73897	1.92754	3.67088	2.3203	2.4713	1.90288	2.3162	2.50711	2.30476	1.88036	2.38648	1.87585
FAM183A	1.1865	0.880167	1.84587	1.23092	1.24069	0.980647	1.00335	0.915605	0.557041	0.784339	1.58704	1.0572	0.680988
EBNA1BP2	1.13113	0.867381	1.09755	1.02222	0.796701	0.872267	1.07322	1.02089	1.13096	1.61389	1.00031	1.85673	1.97497
CFAP57	0	0	0	0	0	0	0	0	0	0	0	0	0
MIR6733	1.10556	0.937678	1.21913	1.16026	1.04694	0.763564	1.26426	0.822556	0.753694	1.6065	1.14214	1.13444	0.449141
TMEM125	1.01097	0.893996	1.01209	0.893191	0.860939	0.714101	0.442091	0.806005	0.931778	0.776948	0.842391	0.358549	0.521656
C1orf210	1.15791	0.844005	1.01694	1.00465	0.708688	0.710084	0.557137	0.769842	0.81615	0.930424	0.936276	1.27337	0.691025
TIE1	1.13805	0.973628	0.93895	1.07144	1.07826	0.793103	0.72746	0.611423	1.07568	1.02564	1.24852	0.506119	0.772573
MPL	1.05747	0.970725	0.961153	1.05303	1.12094	0.908096	1.02331	0.781526	0.806022	0.725644	1.07223	0.210979	0.5884
CDC20	1.73092	1.97332	1.92487	1.91067	2.29826	2.17399	2.23703	2.08226	2.86581	2.84866	1.90801	1.83252	1.74387
ELOVL1	4.45037	4.59797	4.6944	4.34864	3.72279	5.76743	4.92539	4.67413	6.86342	7.40035	4.32862	5.50333	4.85524
MIR6734	4.45037	4.59797	4.6944	4.34864	3.72279	5.76743	4.92539	4.67413	6.86342	7.40035	4.32862	5.50333	4.85524
MED8	0	0	0	0	0	0	0	0	0	0	0	0	0
SZT2	1.04598	1.63105	1.43547	1.50379	1.11192	1.38495	1.46378	1.19447	1.47405	1.65085	1.73182	0.577598	2.23743
MIR6735	0	0	0	0	0	0	0	0	0	0	0	0	0
SZT2-AS1	0	0	0	0	0	0	0	0	0	0	0	0	0
HYI	1.40358	1.29812	1.28256	1.12486	1.38231	1.20552	1.24517	1.09962	0.811086	1.26607	1.19937	0.351632	1.49973
PTPRF	1.06803	1.17809	1.0815	1.52226	1.03159	1.57951	1.07721	1.21394	1.13265	0.696079	1.25679	0.192533	0.36132
KDM4A	5.15452	7.1551	4.65448	5.72674	5.41082	5.97611	5.72709	7.17323	8.76749	7.75687	5.11498	18.9403	5.81751
KDM4A-AS1	2.13159	1.92543	2.08234	1.90663	1.7012	1.85924	1.90487	2.46252	1.98509	1.46998	2.46388	1.80082	1.86933
ST3GAL3	1.99086	1.95571	2.22933	1.88312	1.84274	1.83218	1.78845	2.00688	1.83148	1.0326	2.14952	1.16788	1.59157
MIR6079	1.51791	1.4883	1.58408	1.37171	1.75396	1.27539	2.60189	1.81702	1.73442	1.62259	2.03258	1.60309	1.38908
ARTN	2.64794	2.10335	2.49709	1.79732	2.44243	2.27061	2.41073	1.75388	2.77212	2.9804	2.11893	3.19063	1.90371
IPO13	1.86599	1.72308	2.2101	1.69405	1.90196	1.3828	1.30506	1.04162	1.79393	1.80867	2.11452	0.366619	1.21067
DPH2	0	0	0	0	0	0	0	0	0	0	0	0	0
ATP6V0B	0	0	0	0	0	0	0	0	0	0	0	0	0
B4GALT2	0	0	0	0	0	0	0	0	0	0	0	0	0
CCDC24	0	0	0	0	0	0	0	0	0	0	0	0	0
SLC6A9	1.84727	1.6354	1.12433	1.42705	1.26127	1.51471	1.69849	1.43245	1.00225	0.496951	1.30777	1.01224	2.1895
KLF17	1.06631	0.954481	0.922188	0.928569	0.815326	0.904607	0.929602	1.02576	0.879872	1.34346	1.18311	0.652536	1.40037
DMAP1	0	0	0	0	0	0	0	0	0	0	0	0	0
ERI3	0	0	0	0	0	0	0	0	0	0	0	0	0
ERI3-IT1	0	0	0	0	0	0	0	0	0	0	0	0	0
SNORA110	0	0	0	0	0	0	0	0	0	0	0	0	0
RNF220	0	0	0	0	0	0	0	0	0	0	0	0	0
MIR5584	0	0	0	0	0	0	0	0	0	0	0	0	0
TMEM53	0.994837	1.07498	0.799472	0.919033	0.915235	0.959466	0.782363	0.961781	0.836406	1.07868	0.914964	0.770131	0.88398
C1orf228	0	0	0	0	0	0	0	0	0	0	0	0	0
SNORD145	0	0	0	0	0	0	0	0	0	0	0	0	0
KIF2C	1.00212	0.91939	1.08066	1.02222	0.879188	0.617611	0.791471	0.644526	0.753694	1.02868	0.853691	0	0.778093
SNORD160	0	0	0	0	0	0	0	0	0	0	0	0	0
RPS8	2.89868	3.01948	2.76891	2.95124	2.83496	2.72534	3.91206	2.7311	4.09932	5.04516	2.57899	2.16571	3.84304
SNORD55	2.89868	3.01948	2.76891	2.95124	2.83496	2.72534	3.91206	2.7311	4.09932	5.04516	2.57899	2.16571	3.84304
SNORD46	2.89868	3.01948	2.76891	2.95124	2.83496	2.72534	3.91206	2.7311	4.09932	5.04516	2.57899	2.16571	3.84304
SNORD38A	1.74613	1.78993	1.70987	1.8674	1.90659	1.81526	2.5637	1.66166	2.16444	2.86997	1.57262	1.00129	2.62484
SNORD38B	1.74613	1.78993	1.70987	1.8674	1.90659	1.81526	2.5637	1.66166	2.16444	2.86997	1.57262	1.00129	2.62484
BEST4	0	0	0	0	0	0	0	0	0	0	0	0	0
PLK3	2.57502	1.87126	2.23987	2.55201	2.08165	1.80775	1.67204	1.97864	1.95302	1.50781	2.49419	3.8864	1.59081
BTBD19	2.41198	1.9935	2.11493	2.77379	2.29309	2.25003	2.5657	2.68715	2.55859	1.97389	2.07171	5.47393	2.6966
TCTEX1D4	0.72192	0.773788	0.78503	0.92602	1.07271	0.91609	1.27724	0.919499	1.28837	0.644775	0.819242	1.79793	1.1625
PTCH2	0	0	0	0	0	0	0	0	0	0	0	0	0
EIF2B3	0	0	0	0	0	0	0	0	0	0	0	0	0
HECTD3	1.0803	1.06704	1.3198	1.0937	1.07438	0.9774	1.04689	1.1533	0.978198	1.15694	1.26138	1.00186	0.935167
UROD	0	0	0	0	0	0	0	0	0	0	0	0	0
ZSWIM5	1.83155	1.65733	2.1023	1.4933	1.63761	1.22914	2.18238	1.22744	1.93614	1.94433	2.49364	0	0.456669
LINC01144	0.554418	0.543343	0.732915	0.528218	0.777625	0.697749	0.802327	0.750927	0.755382	1.07999	0.646813	0.514189	0.629801
HPDL	9.86785	7.76791	8.76679	10.0952	7.02768	6.9094	7.6699	8.59442	7.37869	9.1712	7.34525	9.10265	8.97505
MUTYH	0	0	0	0	0	0	0	0	0	0	0	0	0
TOE1	2.4474	3.80425	1.75156	3.11954	2.61118	3.49394	2.54112	3.09272	4.02589	3.18388	1.9793	6.42679	3.13019
TESK2	0	0	0	0	0	0	0	0	0	0	0	0	0
CCDC163	1.31349	2.25536	1.10414	1.52537	1.23831	1.75054	1.50371	1.55165	1.14193	1.1726	1.19745	2.18819	0.954488
MMACHC	1.31349	2.25536	1.10414	1.52537	1.23831	1.75054	1.50371	1.55165	1.14193	1.1726	1.19745	2.18819	0.954488
PRDX1	3.02171	4.14631	3.20826	3.94565	3.69798	4.4629	5.61043	3.78064	5.73119	4.51256	3.63524	4.52856	5.65065
AKR1A1	3.68643	3.93514	4.02463	4.25556	3.30816	3.17671	2.80827	3.01622	3.50472	3.88561	3.81584	3.34915	4.13737
NASP	9.31241	9.73316	9.96549	11.503	8.90138	9.00861	10.2287	9.18762	7.26728	15.1581	10.58	6.28556	16.2707
CCDC17	5.92996	6.21081	6.65991	6.44785	5.23822	4.4222	4.99053	5.9949	8.78226	6.81557	6.54052	3.14509	8.2095
GPBP1L1	5.92996	6.21081	6.65991	6.44785	5.23822	4.4222	4.99053	5.9949	8.78226	6.81557	6.54052	3.14509	8.2095
RPS15AP10	1.28497	1.12848	1.21348	1.17802	1.05606	1.10132	1.26351	1.03452	1.26938	0.931728	1.27424	0.238072	1.0797
TMEM69	0.729916	1.02431	0.825243	0.844126	0.712353	0.934795	0.813557	1.06109	0.738924	0.865642	1.0286	1.6446	1.52959
IPP	1.25987	1.15718	1.39622	1.13683	1.09301	0.904769	1.25752	1.31895	1.25756	1.13477	1.33524	0.928654	0.986354
MAST2	1.5717	1.45361	1.6881	1.26078	1.83013	1.25644	1.44107	1.38363	1.43691	0.496951	1.32541	1.1477	1.00492
PIK3R3	0	0	0	0	0	0	0	0	0	0	0	0	0
TSPAN1	0.696011	0.650722	0.791975	0.969745	0.98654	0.767905	1.11415	1.09767	0.8478	0.620862	0.765134	0	0.568076
POMGNT1	2.95777	2.46251	3.4723	2.45896	3.32312	2.11013	2.96125	2.7916	4.16051	2.93084	3.61778	6.91273	3.44785
LURAP1	1.8081	2.0418	2.29521	2.17564	2.04641	1.84545	2.05323	2.12009	1.9201	1.92259	1.72989	4.43863	1.36925
RAD54L	0.964954	0.892421	0.936351	0.865874	0.882101	0.748307	0.897409	0.657461	0.565481	0.913903	0.895213	0.725168	0.646111
LRRC41	0	0	0	0	0	0	0	0	0	0	0	0	0
UQCRH	4.60905	5.4421	3.68616	5.94276	3.78624	4.24139	3.99167	4.61989	3.40597	4.29908	3.33264	3.30476	3.3811
NSUN4	4.419	5.14075	4.38855	4.91881	4.38374	4.87304	5.61492	5.13353	6.27051	8.16338	4.26129	11.605	4.62716
FAAH	4.89991	3.89965	4.18215	3.68515	4.29748	3.30859	4.09474	3.8972	3.45703	3.04127	5.21079	2.39398	3.27396
FAAHP1	1.95811	1.33817	1.77346	1.36295	1.68547	1.27235	1.3687	1.48641	1.73105	2.17171	2.08889	1.09179	0.751496
LINC01398	0	0	0	0	0	0	0	0	0	0	0	0	0
DMBX1	1.25537	1.00845	0.842247	0.995272	0.709083	0.859161	1.5213	1.08599	0.799692	1.41911	0.799583	0.781084	1.34266
MKNK1-AS1	0	0	0	0	0	0	0	0	0	0	0	0	0
KNCN	0.815597	0.895881	0.938679	0.909999	0.971336	0.729114	0.911883	0.999613	0.935576	0.80173	0.958875	0.428875	0.724648
MKNK1	1.66892	1.50733	1.76701	1.66947	1.69059	1.13049	1.52704	1.39935	2.10199	2.03824	2.28952	0.292258	1.46561
MOB3C	0.628231	0.643971	0.827203	0.757665	0.644055	0.584136	0.855358	0.600713	0.96174	0.759991	0.657653	0.358549	0.87846
ATPAF1	0.750982	0.902136	0.900301	0.905633	0.799144	0.846907	0.959424	0.851625	0.887046	0.297823	1.12542	0.333762	1.00593
TEX38	0	0	0	0	0	0	0	0	0	0	0	0	0
EFCAB14-AS1	0	0	0	0	0	0	0	0	0	0	0	0	0
EFCAB14	0	0	0	0	0	0	0	0	0	0	0	0	0
CYP4B1	2.24944	1.77859	2.2498	1.75683	1.91694	1.26346	1.80106	1.60227	0.850754	1.32564	2.23128	1.81004	1.41893
CYP4Z2P	1.28931	1.17181	1.04919	1.13688	1.31305	1.09041	1.46815	1.23592	0.97651	1.34129	1.42306	0.81567	1.35395
CYP4A11	0.589739	0.566268	0.86721	0.489891	0.865563	0.351877	0.622646	0.36691	0.241385	0.763035	0.647089	0.0985722	0.26271
CYP4X1	3.98417	3.55488	4.56287	3.84662	4.42716	3.32161	4.03023	3.36825	3.54143	3.39561	4.78941	2.70699	2.30266
CYP4Z1	0	0	0	0	0	0	0	0	0	0	0	0	0
CYP4A22	2.6112	1.84134	2.27972	1.5683	2.03574	1.74206	1.79232	1.30032	1.43185	0.936511	2.73809	0.457121	0.916348
LINC00853	1.37224	1.99361	1.5751	1.92742	2.16006	2.25661	1.62874	1.71799	1.61626	1.61868	1.79833	2.20606	1.30075
PDZK1IP1	0	0	0	0	0	0	0	0	0	0	0	0	0
TAL1	0	0	0	0	0	0	0	0	0	0	0	0	0
STIL	0	0	0	0	0	0	0	0	0	0	0	0	0
CMPK1	4.9457	4.29616	2.96397	4.51417	2.40138	3.53163	2.68187	3.76701	2.76411	3.42866	2.92926	1.14713	2.14459
LINC01389	1.90794	2.16222	2.04117	1.94537	1.81645	1.6502	1.87767	1.95527	2.28134	1.19651	2.37891	1.07968	1.59106
FOXE3	0	0	0	0	0	0	0	0	0	0	0	0	0
FOXD2	0	0	0	0	0	0	0	0	0	0	0	0	0
FOXD2-AS1	0	0	0	0	0	0	0	0	0	0	0	0	0
TRABD2B	0	0	0	0	0	0	0	0	0	0	0	0	0
SKINT1L	0.904217	0.689564	1.01247	0.685477	0.76259	0.535525	0.756658	0.589726	0.591223	0.433473	1.04835	0.86755	0.535958
SLC5A9	0	0	0	0	0	0	0	0	0	0	0	0	0
SPATA6	0	0	0	0	0	0	0	0	0	0	0	0	0
AGBL4	0	0	0	0	0	0	0	0	0	0	0	0	0
BEND5	0	0	0	0	0	0	0	0	0	0	0	0	0
AGBL4-IT1	1.01947	1.01613	0.855448	1.2464	0.857594	0.875067	0.774502	1.44469	0.538895	1.83781	0.808769	0.933842	1.68215
ELAVL4	0	0	0	0	0	0	0	0	0	0	0	0	0
DMRTA2	0	0	0	0	0	0	0	0	0	0	0	0	0
FAF1	0.738715	0.680681	1.16978	0.736647	0.699573	0.685333	0.98962	1.21756	1.03432	1.26607	0.834859	0.641584	0.639587
CDKN2C	0	0	0	0	0	0	0	0	0	0	0	0	0
MIR4421	0	0	0	0	0	0	0	0	0	0	0	0	0
MIR6500	0	0	0	0	0	0	0	0	0	0	0	0	0
C1orf185	0.843999	0.718108	1.02222	0.789692	0.770577	0.699616	0.748922	0.651758	0.654523	0.800426	0.997733	0	0.392434
RNF11	4.12423	2.81214	4.04925	2.9189	4.13068	2.48688	2.94852	2.0671	2.52483	1.31694	4.18559	0.782237	2.84464
TTC39A	0.977643	0.67447	1.23715	1.38755	0.928767	0.690689	1.0575	0.94217	1.39598	0.848251	1.13011	0.219049	1.36825
TTC39A-AS1	0	0	0	0	0	0	0	0	0	0	0	0	0
EPS15	0	0	0	0	0	0	0	0	0	0	0	0	0
OSBPL9	1.62132	1.48994	1.29953	1.20926	1.3192	1.26395	1.25752	0.999196	0.98917	0.999119	1.18569	1.1575	1.08747
NRDC	0	0	0	0	0	0	0	0	0	0	0	0	0
MIR761	0	0	0	0	0	0	0	0	0	0	0	0	0
RAB3B	0	0	0	0	0	0	0	0	0	0	0	0	0
TXNDC12	1.83486	1.89	2.50913	1.6446	1.6374	1.34766	1.20536	1.13063	2.87805	1.15042	2.07805	0.627173	1.40037
KTI12	2.42564	3.5479	2.63985	2.83569	2.39401	2.4183	2.22368	2.54305	2.63751	2.82258	1.9488	2.21009	3.92459
TXNDC12-AS1	1.14094	1.17888	1.25588	0.973668	1.03982	0.75837	1.3113	1.15094	1.35884	1.10607	1.37998	0.358549	0.676472
BTF3L4	0.90724	1.15873	1.33274	0.988128	1.20421	1.12717	1.3088	0.99085	0.87734	0.827382	1.09557	1.23532	0.98786
ZFYVE9	1.63567	1.79733	1.87452	1.51206	1.8587	1.31362	0.748922	1.44761	1.56816	1.10042	2.10745	1.09179	1.27566
CC2D1B	0	0	0	0	0	0	0	0	0	0	0	0	0
ORC1	4.7072	3.50159	4.4615	3.94345	3.66179	2.8859	4.45535	2.86935	3.6942	2.18954	5.02954	1.74836	3.83175
PRPF38A	0.628403	0.649271	0.781792	0.534546	0.80623	0.56052	0.404283	0.355783	0.798004	0.640862	0.99415	0.415617	0.342
ZCCHC11	0.792449	1.04928	1.09109	1.08188	0.837465	0.900427	1.27262	0.723527	1.05078	0.380865	1.09015	1.25838	1.29323
GPX7	0	0	0	0	0	0	0	0	0	0	0	0	0
FAM159A	1.01463	0.970097	1.65433	0.815592	1.0446	0.874012	0.858602	0.874852	0.8478	0.503038	1.1743	0.428875	0.952731
COA7	4.11854	4.7045	3.97612	4.73904	4.05676	4.7122	8.13233	17.1777	8.17205	7.25079	4.27277	7.06146	5.10741
ZYG11B	3.05626	2.9485	2.60735	2.6422	2.64687	2.66346	2.36106	2.9923	2.5147	2.76953	2.61371	1.84347	2.80324
ZYG11A	4.79538	3.66877	4.50622	5.51701	3.5908	4.80889	4.55991	3.79594	2.70418	3.99865	4.37648	1.96222	4.22745
ECHDC2	0.909869	0.888201	1.15747	0.948183	0.872535	0.694097	1.16294	0.925758	1.37488	1.21173	1.18238	0.585669	0.931905
SCP2	1.46063	1.81164	1.47665	1.60046	1.51182	1.36868	0.964664	1.13341	1.29681	0.772165	1.32137	0.861786	0.887493
MIR1273F	1.46063	1.81164	1.47665	1.60046	1.51182	1.36868	0.964664	1.13341	1.29681	0.772165	1.32137	0.861786	0.887493
MIR5095	0.620895	0.40136	0.692555	0.435428	0.566248	0.417976	0.41988	0.501406	0.73175	0.828251	0.842943	0.745344	0.158579
MIR1273G	2.53598	2.13457	3.12249	2.14538	2.53997	2.02208	2.29368	2.04651	2.75651	2.78301	3.38968	1.96395	1.6962
PODN	0	0	0	0	0	0	0	0	0	0	0	0	0
SLC1A7	0	0	0	0	0	0	0	0	0	0	0	0	0
CPT2	0	0	0	0	0	0	0	0	0	0	0	0	0
C1orf123	0	0	0	0	0	0	0	0	0	0	0	0	0
MAGOH	2.06644	1.68498	2.06103	2.04579	2.10712	1.87093	2.05136	1.51173	1.85216	2.09041	2.56925	0.805294	2.28661
LRP8	1.1421	1.27841	1.75199	1.34833	1.36594	1.44508	1.2997	1.01839	1.59432	1.89563	1.22703	0.661759	0.527427
LINC01771	0.932203	0.793333	1.04636	0.716102	0.813954	0.692758	0.687905	0.625749	0.941062	0.489994	1.11275	0.649078	0.591913
SLC25A3P1	0	0	0	0	0	0	0	0	0	0	0	0	0
DMRTB1	1.05908	0.793448	1.31241	0.700267	0.698126	0.852223	0.985128	1.34065	0.749052	1.01955	1.0263	0.358549	0.66217
GLIS1	1.15355	0.699421	1.21879	0.735573	0.855094	0.733781	1.04278	1.1202	0.511887	1.11607	0.919465	0.562034	0.531944
NDC1	0	0	0	0	0	0	0	0	0	0	0	0	0
YIPF1	0	0	0	0	0	0	0	0	0	0	0	0	0
DIO1	0	0	0	0	0	0	0	0	0	0	0	0	0
HSPB11	1.253	1.06281	1.43299	1.30882	1.12755	0.811728	1.42897	1.15469	1.05416	0.603037	1.79162	1.56793	1.47313
LRRC42	0.922946	1.04607	1.37239	1.0666	1.15276	0.952243	1.12301	1.28432	0.827122	1.25955	1.26809	0.411582	1.53235
LDLRAD1	2.17403	2.55604	2.16103	1.99001	2.05049	1.7348	2.29331	1.87168	2.01885	1.91259	2.17405	1.04913	1.78854
TMEM59	2.5071	2.80747	2.1833	2.47273	2.25663	2.53881	2.607	2.50021	2.71178	2.43997	2.62988	1.48435	2.63563
TCEANC2	0.749739	0.99304	0.828539	0.741916	0.983796	0.779307	0.859476	0.953714	0.871854	0.473038	0.932326	1.25319	0.771569
MIR4781	0.749739	0.99304	0.828539	0.741916	0.983796	0.779307	0.859476	0.953714	0.871854	0.473038	0.932326	1.25319	0.771569
CDCP2	0	0	0	0	0	0	0	0	0	0	0	0	0
CYB5RL	0.900017	0.89512	1.43455	0.934625	1.05459	0.750214	1.23843	0.736462	0.931778	1.46085	1.29445	0	0.83455
MRPL37	1.2859	1.48472	2.06747	1.43236	1.9715	1.26699	1.72245	1.26388	1.28921	0.933468	1.76553	0.899255	0.945204
SSBP3	0	0	0	0	0	0	0	0	0	0	0	0	0
SSBP3-AS1	0	0	0	0	0	0	0	0	0	0	0	0	0
ACOT11	2.06015	1.90581	2.5868	1.87572	2.10344	1.91658	2.14782	1.70367	1.62513	1.68346	1.90636	0.661759	0.898031
FAM151A	0	0	0	0	0	0	0	0	0	0	0	0	0
MROH7-TTC4	7.71731	5.89906	5.2674	4.97111	5.12258	4.74774	5.57923	5.1594	6.44606	4.53473	6.84036	2.70007	4.16196
MROH7	7.71731	5.89906	5.2674	4.97111	5.12258	4.74774	5.57923	5.1594	6.44606	4.53473	6.84036	2.70007	4.16196
TTC4	0.908965	1.37413	1.06107	0.916542	1.04779	0.90274	0.773004	0.827841	0.788298	0.755209	0.99562	0.407547	0.329454
PARS2	0.865993	0.97376	1.24625	0.742775	1.12919	0.826863	0.818174	0.792931	1.36095	1.64216	1.20948	0.857174	0.562807
TTC22	0	0	0	0	0	0	0	0	0	0	0	0	0
LEXM	1.11551	1.00406	1.47017	0.940438	1.10479	0.834207	1.22745	0.915744	0.600507	1.04216	1.3978	0.14757	0.392434
DHCR24	0.825824	1.04659	0.686652	0.808032	0.753324	0.8084	0.987748	0.673456	0.355747	1.75389	0.810698	0.503237	1.12059
TMEM61	0.989119	0.941377	0.779714	0.922312	0.834571	0.790222	1.04565	0.780969	0.782812	0.966076	1.06489	0.979957	0.894017
BSND	0.695303	0.705473	0.983304	0.662355	0.810533	0.525584	0.483268	0.427551	0.504713	0.13652	1.03356	0.293411	0.167111
PCSK9	0.975454	1.06111	1.27355	0.963617	1.15027	0.792008	0.972775	0.847174	0.874386	0.783469	1.40763	0	0.68977
USP24	0	0	0	0	0	0	0	0	0	0	0	0	0
MIR4422HG	0	0	0	0	0	0	0	0	0	0	0	0	0
MIR4422	0	0	0	0	0	0	0	0	0	0	0	0	0
PLPP3	2.30589	5.44868	2.26768	2.61464	1.72631	2.14794	2.47361	4.15562	2.58898	3.01344	2.78173	0.691735	1.18734
PRKAA2	0	0	0	0	0	0	0	0	0	0	0	0	0
C1orf168	0	0	0	0	0	0	0	0	0	0	0	0	0
C8A	0	0	0	0	0	0	0	0	0	0	0	0	0
C8B	0	0	0	0	0	0	0	0	0	0	0	0	0
DAB1	0.763321	1.00078	1.04897	0.791739	0.733816	0.785475	0.610917	0.841333	0.772684	0.785208	1.3921	0.430605	0.817487
DAB1-AS1	0	0	0	0	0	0	0	0	0	0	0	0	0
OMA1	0	0	0	0	0	0	0	0	0	0	0	0	0
TACSTD2	1.37987	1.368	1.45576	1.76856	1.7269	1.24666	1.90899	1.22827	2.72233	1.71302	1.75313	4.38675	1.68842
MYSM1	0	0	0	0	0	0	0	0	0	0	0	0	0
JUN	0	0	0	0	0	0	0	0	0	0	0	0	0
LINC01135	0	0	0	0	0	0	0	0	0	0	0	0	0
LINC01358	0	0	0	0	0	0	0	0	0	0	0	0	0
FGGY	1.71237	1.6586	1.31801	1.94284	1.43826	1.29994	1.21871	1.73427	1.68969	1.5239	1.38705	1.50222	2.49587
MIR4711	0	0	0	0	0	0	0	0	0	0	0	0	0
HOOK1	0	0	0	0	0	0	0	0	0	0	0	0	0
CYP2J2	0.590364	0.674328	0.569699	0.598973	0.509057	0.455184	0.583341	0.827146	0.507245	0.462603	0.837982	0.350479	0.0612237
C1orf87	0	0	0	0	0	0	0	0	0	0	0	0	0
LINC01748	1.75844	1.80445	1.79912	1.84474	1.55861	1.61729	1.96701	1.99311	2.00113	0.757817	2.72679	1.32928	0.68977
NFIA-AS2	0	0	0	0	0	0	0	0	0	0	0	0	0
NFIA	1.96233	2.90984	2.0569	2.00423	2.0994	1.96665	1.37431	1.81062	1.4559	1.81302	2.04213	1.14713	1.10429
NFIA-AS1	0	0	0	0	0	0	0	0	0	0	0	0	0
TM2D1	0.984556	0.923902	0.849119	1.11846	0.850283	1.02102	0.974148	1.21061	1.70699	1.26607	1.31255	1.10159	1.17981
PATJ	2.13388	2.17544	2.24426	1.83727	2.36879	2.52283	2.13933	1.72634	1.89774	2.41345	2.28952	1.85673	0.787377
MIR3116-1	1.35919	1.40875	1.97734	1.49317	1.2468	1.42512	2.05373	1.67223	1.21578	1.54824	1.71445	1.65152	1.18107
MIR3116-2	0.889469	0.953817	1.66517	1.03901	0.946903	1.00272	1.31267	1.16916	0.949502	1.29216	1.40267	1.03645	0.904304
L1TD1	5.2474	5.13458	6.59566	4.46081	4.89835	2.77395	4.86275	2.91372	4.47237	3.34083	6.20531	2.36919	4.2292
KANK4	1.86405	2.06362	2.75753	1.72738	2.22524	1.76989	3.454	1.59615	1.97918	0.970424	2.26555	6.32764	1.29749
USP1	3.031	3.34604	2.72433	2.81371	2.58274	2.84833	3.36029	2.28227	3.07723	3.72126	2.45708	3.56301	3.75572
DOCK7	4.87021	5.19765	4.81847	4.58048	3.89077	3.90571	4.48006	4.5726	5.27206	6.5821	5.67415	3.46444	6.6232
ANGPTL3	1.52061	1.42498	1.11798	1.37001	1.41341	1.49986	1.45317	1.62647	1.43016	1.53781	1.45623	1.10216	1.67387
ATG4C	1.10643	1.23885	0.814039	0.705793	0.884	1.37322	1.0308	1.10059	0.884514	0.828251	1.18991	0.84161	1.20816
LINC01739	0	0	0	0	0	0	0	0	0	0	0	0	0
LINC00466	1.31261	1.32072	1.40591	1.48858	1.18142	1.34636	1.89202	1.60714	1.6956	2.74171	1.65208	0.722863	0.709091
FOXD3	0	0	0	0	0	0	0	0	0	0	0	0	0
FOXD3-AS1	0	0	0	0	0	0	0	0	0	0	0	0	0
MIR6068	0	0	0	0	0	0	0	0	0	0	0	0	0
ALG6	2.07065	2.06872	2.47631	1.90904	2.16694	1.88184	2.27047	1.55749	2.02982	2.4378	2.22669	1.46936	1.44277
ITGB3BP	0.573866	0.646864	0.400477	0.80431	0.384621	0.615501	0.86871	0.810038	0.590379	0.7626	0.426064	0.793189	0.665181
EFCAB7	0.734973	0.744563	0.701784	0.608909	0.499754	0.620857	0.294353	0.59362	0.443945	0.591732	0.726092	0.57414	0.381143
DLEU2L	0	0	0	0	0	0	0	0	0	0	0	0	0
PGM1	0	0	0	0	0	0	0	0	0	0	0	0	0
ROR1	0.90433	0.929653	0.890933	1.05346	0.851843	0.943276	0.869209	1.17319	0.995078	1.69172	1.20893	0.934418	0.701313
ROR1-AS1	1.13782	1.07175	1.52164	1.12076	1.19829	1.10096	1.18091	1.3675	0.938952	1.19129	1.43335	0.782237	0.685756
UBE2U	0	0	0	0	0	0	0	0	0	0	0	0	0
CACHD1	0	0	0	0	0	0	0	0	0	0	0	0	0
MIR4794	0	0	0	0	0	0	0	0	0	0	0	0	0
RAVER2	2.31235	2.14323	2.69325	2.00011	2.22126	1.75606	2.13646	1.84873	1.23857	1.93954	2.36669	1.69071	1.00743
JAK1	0.538189	0.602695	0.449472	0.594792	0.422736	0.602963	0.660204	1.0807	1.38163	1.46216	0.484398	0	0.210017
LINC01359	1.02942	1.11248	0.992188	1.03801	0.874941	1.03883	1.31043	1.03035	0.969758	0.276519	1.00297	0.797224	0.885987
MIR3671	0	0	0	0	0	0	0	0	0	0	0	0	0
MIR101-1	0	0	0	0	0	0	0	0	0	0	0	0	0
AK4	3.32956	3.72828	3.29685	2.79653	2.94391	2.69292	2.72891	2.61121	3.19413	1.67346	3.30058	1.12465	3.09958
DNAJC6	2.2869	1.96386	2.17324	2.057	1.86396	1.96665	1.65531	2.00048	1.87157	1.77868	2.34372	1.8527	1.1083
LEPROT	0	0	0	0	0	0	0	0	0	0	0	0	0
LEPR	1.94158	1.97421	1.99588	2.00486	1.92965	1.75107	1.91173	2.19993	2.19651	1.65172	2.94837	1.26876	1.75491
PDE4B	0.941501	0.756358	1.57784	0.936185	0.71489	1.20998	0.90527	1.83928	1.20355	1.32042	1.31347	0.834693	0.794654
SGIP1	0	0	0	0	0	0	0	0	0	0	0	0	0
MIR3117	0.914284	0.67224	1.25341	0.865	0.825606	0.77529	0.831026	1.10254	0.845268	0.16565	1.28352	0.732086	0.126211
TCTEX1D1	0	0	0	0	0	0	0	0	0	0	0	0	0
INSL5	2.4769	1.91295	2.71846	2.46285	1.94162	2.03088	2.29892	2.85614	1.57786	1.12433	3.1558	2.71679	3.11764
WDR78	1.3469	0.984201	1.08002	1.0613	1.04533	1.19107	0.81181	0.957331	0.661275	1.26738	1.71482	0.764367	0.589153
MIER1	0	0	0	0	0	0	0	0	0	0	0	0	0
SLC35D1	0	0	0	0	0	0	0	0	0	0	0	0	0
C1orf141	0	0	0	0	0	0	0	0	0	0	0	0	0
IL23R	1.16092	1.07513	1.3536	1.07105	1.04435	1.01262	1.04352	0.898219	0.632157	0.879555	1.31595	1.15981	1.22046
IL12RB2	0.92128	0.854844	1.05121	0.953738	0.6471	0.776183	0.816427	1.0679	0.96385	1.08564	1.30355	0.611609	1.01847
SERBP1	0	0	0	0	0	0	0	0	0	0	0	0	0
GADD45A	0.772596	0.874336	0.935279	0.764709	0.826264	0.782066	0.518456	1.00434	1.00478	0.348692	1.29574	0.294564	0.571087
GNG12	2.57902	2.12925	2.43206	2.11921	1.78674	2.17773	2.34971	3.05892	2.60037	2.46475	2.14401	1.54949	1.6706
GNG12-AS1	0	0	0	0	0	0	0	0	0	0	0	0	0
DIRAS3	1.96682	0.953737	0.887357	0.891172	0.740149	0.757274	0.760027	1.09016	0.90055	0.971728	1.5547	0.628902	0.724146
WLS	0	0	0	0	0	0	0	0	0	0	0	0	0
MIR1262	0.87152	0.696899	1.06093	1.02837	0.734323	0.71471	1.16369	1.00434	1.46139	1.38085	1.27966	0.60815	0.750492
RPE65	0	0	0	0	0	0	0	0	0	0	0	0	0
DEPDC1	0	0	0	0	0	0	0	0	0	0	0	0	0
DEPDC1-AS1	0	0	0	0	0	0	0	0	0	0	0	0	0
LINC01707	0.725329	0.64075	0.839171	0.983346	0.672979	0.776954	1.31142	0.905312	0.802224	0.717383	1.0195	1.46648	0.885235
LRRC7	0	0	0	0	0	0	0	0	0	0	0	0	0
PIN1P1	0	0	0	0	0	0	0	0	0	0	0	0	0
LRRC40	0	0	0	0	0	0	0	0	0	0	0	0	0
SRSF11	0	0	0	0	0	0	0	0	0	0	0	0	0
ANKRD13C	2.08081	2.02474	2.11752	2.15074	1.81498	1.80507	2.183	2.39854	3.24266	2.57432	2.3112	1.3852	2.94501
HHLA3	1.10435	1.15027	1.09147	0.944704	0.947148	1.04208	0.963666	0.848565	0.722044	1.13912	1.89386	0.651383	1.19487
CTH	0	0	0	0	0	0	0	0	0	0	0	0	0
LINC01788	2.61059	1.87587	2.23109	2.25816	2.04739	2.02041	2.40548	2.31592	1.69222	1.46129	2.39884	2.52425	2.13856
PTGER3	1.10844	0.859029	1.01246	0.839945	0.897099	0.786489	0.823165	0.892795	0.729218	0.603906	1.17374	0.324539	1.04733
ZRANB2-AS1	1.6689	0.98298	0.882269	1.16185	0.794352	1.00227	1.36258	1.7319	0.95541	1.32433	1.06838	0.57241	0.945204
ZRANB2	0	0	0	0	0	0	0	0	0	0	0	0	0
MIR186	0	0	0	0	0	0	0	0	0	0	0	0	0
ZRANB2-AS2	0	0	0	0	0	0	0	0	0	0	0	0	0
NEGR1	0	0	0	0	0	0	0	0	0	0	0	0	0
NEGR1-IT1	1.54817	1.768	2.23059	2.11049	2.45975	1.53565	1.86307	1.98003	1.18329	1.90128	2.99917	1.64806	1.84298
LINC01360	0.320927	0.264261	0.153899	0.356498	0.134209	0.229621	0.370218	0.439513	0.171754	0.142172	0.264017	0.883115	0.100367
LINC02238	0	0	0	0	0	0	0	0	0	0	0	0	0
LRRIQ3	1.28299	1.27692	1.63872	1.66961	1.56228	1.06914	1.28921	1.38822	0.9111	1.75607	2.46406	1.04164	0.859641
FPGT-TNNI3K	0.903325	1.19108	0.884185	0.859975	0.712203	0.881843	1.03754	1.0259	0.911944	0.552602	1.07435	0.665795	0.914341
FPGT	0.903325	1.19108	0.884185	0.859975	0.712203	0.881843	1.03754	1.0259	0.911944	0.552602	1.07435	0.665795	0.914341
TNNI3K	0	0	0	0	0	0	0	0	0	0	0	0	0
ERICH3	0	0	0	0	0	0	0	0	0	0	0	0	0
ERICH3-AS1	0	0	0	0	0	0	0	0	0	0	0	0	0
CRYZ	0	0	0	0	0	0	0	0	0	0	0	0	0
TYW3	0.678098	0.901729	0.583965	1.06314	0.462373	0.81964	0.814181	1.1202	0.812352	1.31998	0.672719	0.292258	0.726655
LHX8	0	0	0	0	0	0	0	0	0	0	0	0	0
SLC44A5	0	0	0	0	0	0	0	0	0	0	0	0	0
ACADM	0	0	0	0	0	0	0	0	0	0	0	0	0
DLSTP1	0	0	0	0	0	0	0	0	0	0	0	0	0
RABGGTB	6.29762	4.95493	3.73777	6.29121	3.57586	3.65637	3.90919	4.0303	7.07527	4.6056	4.02455	3.64832	12.2437
SNORD45C	6.29762	4.95493	3.73777	6.29121	3.57586	3.65637	3.90919	4.0303	7.07527	4.6056	4.02455	3.64832	12.2437
SNORD45A	6.29762	4.95493	3.73777	6.29121	3.57586	3.65637	3.90919	4.0303	7.07527	4.6056	4.02455	3.64832	12.2437
SNORD45B	6.29762	4.95493	3.73777	6.29121	3.57586	3.65637	3.90919	4.0303	7.07527	4.6056	4.02455	3.64832	12.2437
MSH4	0	0	0	0	0	0	0	0	0	0	0	0	0
ASB17	1.83022	1.39565	1.63168	1.61428	1.33632	1.23871	1.89863	1.67015	1.02673	1.88911	2.09202	1.72242	1.05084
ST6GALNAC3	0	0	0	0	0	0	0	0	0	0	0	0	0
ST6GALNAC5	0.683613	0.620719	1.0626	0.812055	0.864604	0.875838	1.13162	0.890152	1.2238	0.359126	1.25918	0.853716	0.987107
MIR7156	0	0	0	0	0	0	0	0	0	0	0	0	0
PIGK	0.707213	0.67754	0.962923	0.725494	0.65988	0.634653	0.706747	0.837995	0.454073	1.00651	0.990476	1.1869	0.563057
AK5	0.892819	0.697351	0.819097	0.71049	0.749866	0.806818	0.779493	1.19892	0.986216	1.06173	0.911289	0.569528	0.987358
ZZZ3	0	0	0	0	0	0	0	0	0	0	0	0	0
USP33	0.934148	0.879194	0.912548	1.00048	0.804125	0.662123	1.08495	1.22215	1.36433	2.1978	1.11909	0.556846	1.07794
MIGA1	0	0	0	0	0	0	0	0	0	0	0	0	0
NEXN-AS1	2.00167	1.74704	2.57538	1.88577	1.74009	1.47142	1.60802	1.84498	1.99058	1.01912	2.71403	0.678476	2.00332
NEXN	0	0	0	0	0	0	0	0	0	0	0	0	0
FUBP1	0	0	0	0	0	0	0	0	0	0	0	0	0
DNAJB4	3.01357	3.44554	2.19324	2.90766	2.67419	3.0816	3.88948	3.64531	2.36743	1.64911	2.21208	2.94737	4.51249
GIPC2	1.17964	1.13412	1.3444	0.951347	1.08778	0.829825	1.04652	1.05914	1.01871	1.17173	1.11054	1.11023	1.10679
PTGFR	1.61122	1.57582	2.17134	1.63393	1.76693	1.42471	1.31954	2.84445	1.15206	0.502168	2.3327	1.80197	1.17429
IFI44L	0	0	0	0	0	0	0	0	0	0	0	0	0
IFI44	0	0	0	0	0	0	0	0	0	0	0	0	0
ADGRL4	0	0	0	0	0	0	0	0	0	0	0	0	0
LINC01781	0	0	0	0	0	0	0	0	0	0	0	0	0
ADGRL2	0.601828	0.574267	1.2881	0.985809	0.854812	0.719863	1.08171	0.927427	0.90055	1.08303	1.18229	0.541282	0.751245
LINC01362	0	0	0	0	0	0	0	0	0	0	0	0	0
LINC01361	0	0	0	0	0	0	0	0	0	0	0	0	0
LINC01712	0	0	0	0	0	0	0	0	0	0	0	0	0
LINC01725	0.717976	0.736034	0.788547	0.939564	0.936849	0.703511	0.968158	0.844532	1.10142	0.769556	1.23456	0.611032	1.07192
TTLL7	0.770888	0.677	1.19168	0.660752	0.643792	0.722419	0.886678	0.966788	1.19342	0.694775	1.34121	1.23071	1.00091
PRKACB	1.19468	0.973628	0.812688	1.23965	0.861578	0.912073	1.18265	1.27125	1.30905	0.943902	1.24604	0.98111	1.73208
SAMD13	1.35126	1.39059	1.34352	1.49904	1.44021	1.32559	1.50084	1.35706	1.52216	0.963467	1.4599	1.93686	1.05787
UOX	0	0	0	0	0	0	0	0	0	0	0	0	0
DNASE2B	0	0	0	0	0	0	0	0	0	0	0	0	0
RPF1	0	0	0	0	0	0	0	0	0	0	0	0	0
GNG5	2.35737	3.15046	2.4617	2.69622	1.81579	2.74105	2.7062	2.79257	4.3829	3.10562	2.33086	2.98714	4.8999
SPATA1	0.849984	1.30727	1.06671	1.04432	0.912097	1.08505	0.894788	1.2451	1.05838	1.45607	0.965764	0.800683	1.15296
CTBS	1.43415	1.19374	1.46273	1.37768	1.02781	1.17213	0.986625	1.1074	1.57027	1.73041	1.61717	1.11023	2.0392
LINC01461	0	0	0	0	0	0	0	0	0	0	0	0	0
LINC01555	0	0	0	0	0	0	0	0	0	0	0	0	0
SSX2IP	0	0	0	0	0	0	0	0	0	0	0	0	0
LPAR3	0	0	0	0	0	0	0	0	0	0	0	0	0
MCOLN2	0.624786	0.602041	1.24709	1.08238	0.747254	0.565836	0.639117	0.335615	0.689972	1.1652	1.10154	0.29514	2.03268
MCOLN3	0	0	0	0	0	0	0	0	0	0	0	0	0
WDR63	1.23108	0.971575	1.49894	1.29941	0.894599	0.983325	0.933719	1.51882	0.882404	0.855208	1.33487	0.509578	2.14107
MIR4423	0	0	0	0	0	0	0	0	0	0	0	0	0
SYDE2	0	0	0	0	0	0	0	0	0	0	0	0	0
C1orf52	1.97054	1.99032	2.27944	1.84215	1.92284	1.87454	1.78072	2.25862	2.32776	2.3265	2.1351	0.896373	3.22579
BCL10	0	0	0	0	0	0	0	0	0	0	0	0	0
DDAH1	0	0	0	0	0	0	0	0	0	0	0	0	0
CYR61	0.832535	0.817276	0.948995	0.830439	0.692882	0.855996	0.587957	0.957609	0.783656	1.01912	0.922497	4.19768	0.977321
ZNHIT6	0.765695	3.68788	1.26314	0.786213	1.78313	0.871415	0.894414	0.652871	0.600085	1.08694	1.24871	0.855445	1.23125
COL24A1	0.91091	1.03161	1.10654	1.0397	0.453802	0.677542	0.872079	1.20031	0.720778	1.89737	0.998009	0.673865	2.32525
ODF2L	1.55205	1.33643	1.51753	1.5007	1.08938	1.27791	1.78933	1.4369	0.9955	1.85911	1.89781	1.0278	1.22071
MIR7856	0	0	0	0	0	0	0	0	0	0	0	0	0
CLCA2	0.556953	0.468967	0.344391	0.473841	0.228781	0.461433	0.594571	0.600574	0.424955	2.05911	0.387941	0.999556	1.01145
CLCA1	0.866356	0.617002	0.618818	0.798526	0.316756	0.544493	0.820295	0.79154	0.568013	0.907816	0.618979	1.37367	1.095
CLCA4	1.20008	1.09472	1.1711	1.24167	0.786608	1.22248	1.51856	0.958443	0.835984	1.81259	1.35655	3.91291	0.478248
CLCA3P	2.17995	2.00524	1.98749	1.81971	1.55779	1.44374	1.90213	1.70005	1.6707	1.55476	2.58275	1.23763	1.82492
SH3GLB1	0	0	0	0	0	0	0	0	0	0	0	0	0
SELENOF	0.678377	0.523913	0.562129	0.655612	0.372067	0.679409	0.839511	0.599184	0.123646	0.780861	0.557246	0.280153	0.0968539
HS2ST1	0	0	0	0	0	0	0	0	0	0	0	0	0
LINC01140	0	0	0	0	0	0	0	0	0	0	0	0	0
LMO4	0	0	0	0	0	0	0	0	0	0	0	0	0
LINC01364	0.977161	0.767373	1.24168	0.870842	0.646893	0.657944	1.06287	1.29253	0.615277	0.415647	1.0557	0.500931	0.348022
PKN2-AS1	0	0	0	0	0	0	0	0	0	0	0	0	0
PKN2	0	0	0	0	0	0	0	0	0	0	0	0	0
GTF2B	2.10686	1.87991	2.09282	2.11028	1.40274	1.57736	2.12024	1.78879	2.4666	3.3617	2.78393	1.49472	2.71517
KYAT3	3.431	3.62375	3.53999	3.75465	2.55453	3.00151	3.74087	3.778	3.84654	4.4456	4.92464	1.78237	4.43696
RBMXL1	0.891403	1.06727	1.04435	1.07669	0.57369	0.701928	0.855483	1.11352	1.83486	1.05216	1.02713	1.10505	1.99278
GBP3	3.14546	2.56178	2.53602	2.73315	1.98894	2.06403	3.30252	2.46461	2.6451	3.53213	3.57681	2.57152	4.0631
GBP1	2.41823	1.83074	2.24081	2.08794	1.36041	1.31836	1.47813	1.62634	1.97285	1.2539	3.15727	1.84174	2.43038
GBP2	0.500905	0.561544	0.593671	0.568664	0.347334	0.393711	0.443339	0.821861	0.494163	0.357387	0.711669	0.210979	0.526424
GBP7	0	0	0	0	0	0	0	0	0	0	0	0	0
GBP4	3.90622	3.54234	3.19992	4.58013	2.26593	2.93439	4.55742	3.51429	3.1207	3.3904	5.04599	2.83957	5.99716
GBP5	1.10117	0.967354	0.750529	0.920623	0.417192	0.57533	2.3693	0.847452	0.823746	0.823904	1.03999	0.648501	0.453658
GBP6	2.43787	2.43101	2.42355	4.32023	1.43457	1.98726	2.58329	5.42854	2.7544	2.38389	3.02094	2.30751	2.92143
GBP1P1	1.16892	1.10513	1.05421	1.16314	0.672791	1.05673	1.22957	1.18279	0.82037	1.27912	1.25569	0.810482	1.52808
LRRC8B	0.63255	0.612428	0.37735	0.724721	0.34241	0.711099	1.04577	1.08418	0.535941	0.546081	0.366445	0.783966	0.886489
LRRC8C	0	0	0	0	0	0	0	0	0	0	0	0	0
LRRC8D	0	0	0	0	0	0	0	0	0	0	0	0	0
ZNF326	1.0674	1.27782	1.10973	1.03503	0.923392	1.07746	1.46578	1.15483	1.07906	1.33694	1.21554	0.453663	1.40212
GEMIN8P4	0	0	0	0	0	0	0	0	0	0	0	0	0
SNORD3G	1.86504	1.11352	1.6309	1.29573	0.708331	1.16328	1.22433	1.12312	0.823324	1.39998	1.72144	1.1356	0.972554
BARHL2	0	0	0	0	0	0	0	0	0	0	0	0	0
LINC01763	0	0	0	0	0	0	0	0	0	0	0	0	0
ZNF644	1.15434	1.24815	1.14372	1.133	0.72113	1.09617	0.887426	1.14426	1.11957	1.66129	1.28619	0.715945	1.84625
HFM1	1.32487	1.21353	1.28133	1.16244	0.812638	1.17131	1.29071	1.16624	1.23815	1.38042	1.61772	1.29527	0.739954
CDC7	0	0	0	0	0	0	0	0	0	0	0	0	0
TGFBR3	0	0	0	0	0	0	0	0	0	0	0	0	0
BRDT	1.12417	0.94512	1.12155	0.913979	0.695833	0.825686	0.469168	0.811985	0.676468	0.7726	1.32955	0.219049	0.763289
EPHX4	1.0877	1.01776	1.07079	1.00379	0.703633	1.03741	1.08757	0.733958	1.01322	1.68476	1.36905	0.654842	0.88122
SETSIP	0	0	0	0	0	0	0	0	0	0	0	0	0
BTBD8	1.10107	1.03858	1.56189	1.11791	0.750167	1.0635	1.08894	1.3266	1.04023	1.64737	1.28444	1.62673	1.45858
KIAA1107	1.80986	1.49286	1.88469	1.6694	1.06647	1.34884	1.59055	1.71285	1.32888	1.78781	2.33555	2.76521	0.607721
C1orf146	0.995872	0.914028	1.02279	0.880993	0.464759	0.64926	1.15682	0.777631	0.564637	0.61608	1.31512	0	0.468713
GLMN	0	0	0	0	0	0	0	0	0	0	0	0	0
RPAP2	1.07092	1.06553	1.19013	1.28601	0.812864	1.06809	1.14222	1.06498	0.860882	1.64346	1.26304	1.47743	1.7918
GFI1	0	0	0	0	0	0	0	0	0	0	0	0	0
EVI5	0.781448	0.818134	0.953495	0.856854	0.484568	0.763685	0.692397	0.91018	0.760024	0.920859	1.1155	0.149876	0.403976
RPL5	3.56798	3.1007	3.5397	2.5736	2.10676	3.08696	3.56343	2.66893	3.42918	2.29171	3.50901	2.20029	2.3132
SNORD21	0.910785	1.25628	0.904802	0.834834	0.762815	1.14466	1.0031	1.35428	0.97862	0.941294	1.10595	0.699805	0.83204
SNORA66	0	0	0	0	0	0	0	0	0	0	0	0	0
FAM69A	1.84251	1.82293	1.97214	1.79099	1.04458	1.7578	1.57259	1.64928	2.41469	2.85649	2.73488	1.62615	2.33303
MTF2	1.11	1.26558	1.17502	1.01524	0.879696	1.14255	0.844877	1.00532	0.828388	1.04477	1.1765	1.0572	1.91148
TMED5	0	0	0	0	0	0	0	0	0	0	0	0	0
CCDC18	3.57662	3.06029	2.82475	3.45592	2.52974	3.21546	2.86467	3.74309	2.13912	2.65649	2.54399	4.44382	2.8863
CCDC18-AS1	0.748424	0.701801	0.848319	0.784452	0.525765	0.604302	0.840884	0.826868	0.898018	0.437821	0.975686	0.657724	0.531944
DR1	0	0	0	0	0	0	0	0	0	0	0	0	0
FNBP1L	0	0	0	0	0	0	0	0	0	0	0	0	0
BCAR3	1.62931	1.7975	2.07206	1.87665	1.39199	2.06038	1.83762	2.25751	1.83613	1.43694	2.19371	1.10562	1.75291
MIR760	0	0	0	0	0	0	0	0	0	0	0	0	0
DNTTIP2	1.70399	1.39666	1.30502	1.59426	0.974456	1.34417	2.46463	1.60241	1.45759	1.9878	1.68506	1.51029	2.90085
GCLM	2.37557	1.87629	2.73461	1.8787	1.35195	2.26728	2.17652	1.70047	1.8298	1.51955	3.16039	1.01397	1.40263
ABCA4	0	0	0	0	0	0	0	0	0	0	0	0	0
ARHGAP29	3.95535	4.99906	4.60055	4.36751	3.43272	5.27617	5.20128	8.07521	18.1427	14.5824	5.76501	2.56345	4.64146
ABCD3	0	0	0	0	0	0	0	0	0	0	0	0	0
F3	0	0	0	0	0	0	0	0	0	0	0	0	0
SLC44A3-AS1	2.39608	2.77579	2.51921	2.28005	1.70532	2.37846	4.12431	2.38978	3.0498	2.56041	3.14027	3.02173	2.44418
MIR378G	1.01311	0.940784	1.09962	0.831326	0.78659	0.833761	0.719225	0.851069	0.70221	0.669992	1.47469	0.507272	0.275758
SLC44A3	0	0	0	0	0	0	0	0	0	0	0	0	0
CNN3	0	0	0	0	0	0	0	0	0	0	0	0	0
ALG14	0.907365	0.722753	0.953613	0.741415	0.56777	0.718362	0.783361	1.14259	0.623717	1.1026	0.967051	0	0.81824
TMEM56	0	0	0	0	0	0	0	0	0	0	0	0	0
TMEM56-RWDD3	0	0	0	0	0	0	0	0	0	0	0	0	0
RWDD3	5.07822	6.45668	6.1882	5.3699	3.37627	4.83868	4.71926	5.68751	4.38797	5.82341	5.26646	7.09547	3.82071
LINC01760	0	0	0	0	0	0	0	0	0	0	0	0	0
LINC01650	0	0	0	0	0	0	0	0	0	0	0	0	0
LINC01761	0	0	0	0	0	0	0	0	0	0	0	0	0
LINC01787	0	0	0	0	0	0	0	0	0	0	0	0	0
PTBP2	1.68373	1.78868	2.19949	1.43656	1.82588	1.54685	1.27062	1.58836	1.49768	1.81085	2.39691	1.45668	0.713859
DPYD	0	0	0	0	0	0	0	0	0	0	0	0	0
DPYD-AS1	0.846355	0.995809	0.812174	1.19414	1.07854	1.09385	0.98388	1.47584	1.25334	1.21564	1.46495	0.753414	0.75526
DPYD-AS2	0	0	0	0	0	0	0	0	0	0	0	0	0
LINC01930	0	0	0	0	0	0	0	0	0	0	0	0	0
MIR137HG	0.725805	0.768674	1.03644	0.968499	0.973027	0.961819	0.879316	1.07917	0.840204	0.320866	1.14132	0.738427	0.461436
MIR2682	0	0	0	0	0	0	0	0	0	0	0	0	0
MIR137	0	0	0	0	0	0	0	0	0	0	0	0	0
LINC01776	0.486555	0.529673	0.46163	0.580719	0.464609	0.600082	0.754911	0.941058	0.293713	0.559994	0.614477	0.396018	0.213279
SNX7	1.47235	1.76212	1.80446	1.85699	1.78708	1.73131	1.6185	2.02496	2.67591	2.04302	1.95872	1.02088	1.23802
PLPPR5	0	0	0	0	0	0	0	0	0	0	0	0	0
PLPPR4	1.16679	1.01694	1.08651	1.14363	0.705098	1.02731	1.36321	1.63496	0.832608	0.993902	1.54873	0.796071	0.764042
LINC01708	0	0	0	0	0	0	0	0	0	0	0	0	0
PALMD	0	0	0	0	0	0	0	0	0	0	0	0	0
MIR548AA1	0	0	0	0	0	0	0	0	0	0	0	0	0
FRRS1	0.691305	0.804756	0.801417	0.840389	0.407249	0.594482	0.762273	0.906703	0.819104	0.158694	0.789202	0.308975	0.509361
AGL	0.982492	1.13505	0.812937	1.14907	0.74996	1.16007	1.37182	1.2113	0.847378	1.46042	1.43528	0.662336	0.944451
SLC35A3	3.15843	3.1368	2.80476	2.96413	3.21907	2.68521	3.50653	3.39816	2.57378	2.6978	3.01313	1.89939	3.42878
MFSD14A	0.952924	1.09315	1.0883	1.12753	0.690063	1.00503	1.20524	1.06902	1.04276	0.994771	1.18936	1.33274	1.37026
SASS6	0	0	0	0	0	0	0	0	0	0	0	0	0
TRMT13	0	0	0	0	0	0	0	0	0	0	0	0	0
LRRC39	1.03373	1.07241	1.16852	1.15743	0.678805	1.00605	1.13861	1.13647	1.36813	1.51824	1.55498	0.563187	0.802181
DBT	0	0	0	0	0	0	0	0	0	0	0	0	0
RTCA	2.34336	1.99677	2.03701	1.92663	1.35505	1.6939	2.35595	1.71632	1.6188	2.43736	2.39654	2.13919	1.71552
RTCA-AS1	2.26003	2.46384	1.8694	2.27089	1.58104	2.1953	2.38215	2.30146	1.96484	2.23215	2.42548	1.94493	2.51745
MIR553	1.15387	0.986262	1.38745	0.881537	0.617292	0.849058	0.932846	1.17848	1.20355	0.916076	1.40598	1.24973	1.34416
CDC14A	0	0	0	0	0	0	0	0	0	0	0	0	0
GPR88	0	0	0	0	0	0	0	0	0	0	0	0	0
LINC01349	0.963139	0.984882	1.01955	0.953466	0.654693	0.714994	1.05363	0.998639	1.13307	0.943902	1.23116	0.47672	0.817487
VCAM1	0.799373	0.678434	0.841249	0.676186	0.614906	0.766161	0.752541	1.05163	0.536363	0.156085	1.29565	0.962088	0.753503
EXTL2	0.889921	1.00085	0.906594	0.827489	0.60844	1.02155	0.718226	1.47988	0.837672	0.25478	1.30768	0.581057	0.558541
SLC30A7	0	0	0	0	0	0	0	0	0	0	0	0	0
DPH5	1.15632	1.0318	1.23565	1.13538	0.521574	0.909679	0.622895	0.803084	1.00225	1.47042	1.60091	0.322809	0.807952
S1PR1	1.10919	0.996623	1.00934	1.1709	0.774336	0.934024	1.1728	1.31742	1.09298	0.744774	1.20443	0.560305	1.56974
LINC01307	0	0	0	0	0	0	0	0	0	0	0	0	0
OLFM3	0.889261	0.665595	0.830771	1.18722	0.465361	0.914629	0.76115	0.883893	0.566325	1.01912	1.09805	1.01685	0.771569
DNAJA1P5	0	0	0	0	0	0	0	0	0	0	0	0	0
COL11A1	0	0	0	0	0	0	0	0	0	0	0	0	0
RNPC3	0	0	0	0	0	0	0	0	0	0	0	0	0
AMY2B	0.95923	1.04042	1.01324	1.00716	0.560966	0.931468	0.75591	0.909346	1.27993	1.5052	1.21003	0.289376	1.72606
ACTG1P4	0	0	0	0	0	0	0	0	0	0	0	0	0
AMY2A	0	0	0	0	0	0	0	0	0	0	0	0	0
AMY1C	0	0	0	0	0	0	0	0	0	0	0	0	0
AMY1A	0	0	0	0	0	0	0	0	0	0	0	0	0
AMY1B	0	0	0	0	0	0	0	0	0	0	0	0	0
LINC01676	0.381092	0.51887	0.240866	0.533773	0.173188	0.446217	1.31467	0.622828	0.171332	0.805208	0.317757	0.790307	0.727157
LINC01677	0.549861	0.517268	1.83604	0.749976	0.445552	0.565389	1.16656	0.699326	0.733438	1.19955	1.14857	0.578175	0.457421
PRMT6	3.2126	2.70313	3.08328	3.67788	3.23909	1.71633	3.19795	2.88813	2.1636	3.4217	3.10941	2.69604	3.48498
NTNG1	0	0	0	0	0	0	0	0	0	0	0	0	0
VAV3	1.25415	1.26941	1.05709	1.39571	1.22267	1.20564	1.47663	1.29879	1.08876	1.0639	1.46403	1.22034	1.29473
MIR7852	0	0	0	0	0	0	0	0	0	0	0	0	0
VAV3-AS1	2.93632	2.66868	2.54121	2.74794	2.8542	2.54543	3.68472	2.78298	2.48601	2.4591	2.91328	2.7018	2.43791
SLC25A24	0	0	0	0	0	0	0	0	0	0	0	0	0
NBPF4	0	0	0	0	0	0	0	0	0	0	0	0	0
NBPF6	0	0	0	0	0	0	0	0	0	0	0	0	0
FAM102B	0	0	0	0	0	0	0	0	0	0	0	0	0
HENMT1	0	0	0	0	0	0	0	0	0	0	0	0	0
PRPF38B	1.01418	1.10607	1.28957	0.950402	1.1655	0.992779	1.07672	1.16916	0.515685	0.83999	1.23245	0.854292	0.526424
FNDC7	0.781633	0.83567	0.920485	0.922971	0.87105	0.702618	1.03304	0.845923	0.942328	0.78173	1.02805	0.366619	0.538969
STXBP3	0	0	0	0	0	0	0	0	0	0	0	0	0
AKNAD1	0.813902	0.83214	1.03352	0.770722	0.822806	0.642849	0.768512	0.900305	0.634689	0.30304	0.89356	2.24122	1.28269
SPATA42	2.0996	1.84002	2.51553	2.01616	2.43791	1.5292	1.90275	1.46166	1.27697	2.14215	2.61307	1.01627	2.29388
GPSM2	3.34546	3.66177	3.04881	4.0556	3.07581	3.47251	3.34582	4.32294	4.08159	4.2443	2.30826	2.26831	3.43304
CLCC1	0	0	0	0	0	0	0	0	0	0	0	0	0
WDR47	3.05316	2.84842	2.62741	3.28662	3.35473	2.82496	3.65003	3.04529	3.20383	3.24909	3.54117	2.12766	2.54229
TAF13	3.21955	2.72049	3.43213	2.94039	3.42429	2.26184	3.36528	3.91625	2.63962	2.80214	3.07321	3.22579	3.81569
TMEM167B	7.62972	9.21518	7.47025	8.34393	7.03903	7.82488	6.78884	6.85695	6.35238	6.66818	6.8885	7.19923	6.23579
SCARNA2	3.59573	3.76779	4.27704	3.74503	3.50636	3.46196	3.40209	3.76006	3.83683	4.25169	3.38298	3.79935	5.47701
C1orf194	0.708302	1.03183	0.636469	0.781216	0.604061	0.803369	1.21435	1.35859	2.38726	1.20738	0.469057	2.39744	1.22598
KIAA1324	0	0	0	0	0	0	0	0	0	0	0	0	0
SARS	0	0	0	0	0	0	0	0	0	0	0	0	0
CELSR2	0	0	0	0	0	0	0	0	0	0	0	0	0
PSRC1	1.47536	1.11746	1.20094	1.01303	1.03044	1.00536	1.11927	1.05483	0.844846	0.962163	1.04394	0	0.762285
MYBPHL	0.878862	0.828743	1.05671	0.695184	0.948275	0.646014	1.02955	0.924784	0.614011	0.93912	1.03834	0.641584	1.39083
SORT1	0	0	0	0	0	0	0	0	0	0	0	0	0
PSMA5	0	0	0	0	0	0	0	0	0	0	0	0	0
SYPL2	2.61798	2.24185	2.42992	1.79338	2.47676	2.30152	2.37292	2.12941	2.20158	1.19433	3.05925	1.1944	1.18031
ATXN7L2	0	0	0	0	0	0	0	0	0	0	0	0	0
CYB561D1	1.48219	1.64112	1.96469	2.40586	1.54619	1.51386	1.48287	1.81925	1.67999	1.94954	0.948678	1.65555	2.53727
AMIGO1	0	0	0	0	0	0	0	0	0	0	0	0	0
GPR61	0	0	0	0	0	0	0	0	0	0	0	0	0
GNAI3	0.797684	1.06203	0.890507	1.11591	0.873061	0.819883	0.777496	1.13745	0.762556	1.40433	0.851761	0.956323	1.11909
MIR197	0.887577	1.08226	0.858062	1.07618	1.02676	1.00248	1.17916	1.23383	1.5403	1.45868	1.2093	1.47224	1.47288
GNAT2	1.19343	1.11701	1.04783	1.0588	1.01227	0.825767	0.992864	1.10991	1.88719	0.396952	1.51392	0.725168	1.2172
AMPD2	0	0	0	0	0	0	0	0	0	0	0	0	0
GSTM4	0	0	0	0	0	0	0	0	0	0	0	0	0
GSTM2	1.19534	1.19748	1.08526	1.19478	1.12975	0.876853	1.44357	1.11074	1.20734	1.35477	1.47221	0.14757	1.37126
GSTM1	0.0705583	1.37693	0.0359912	1.74616	4.6615	0.0446339	3.25074	0	0.019412	0	0.1321	0.351632	0.0674966
GSTM5	7.66527	6.3111	6.72472	6.31157	8.73441	5.90344	8.4051	7.48882	5.84809	6.8234	8.33582	3.96076	4.24702
GSTM3	2.02849	1.56383	1.70185	1.79834	2.11509	1.74543	1.80492	2.05333	0.769308	1.91389	2.13795	3.05401	1.43575
EPS8L3	1.15393	0.936174	0.860279	0.839144	1.16486	0.816921	1.00447	0.747867	0.646927	0.94825	1.03604	1.33274	1.04833
CSF1	0.693274	0.661154	0.770169	0.943874	0.924031	0.729196	0.740811	0.55412	0.689128	0.112607	0.836236	0.358549	0.757016
AHCYL1	0	0	0	0	0	0	0	0	0	0	0	0	0
STRIP1	1.00713	1.21015	1.32593	1.28474	1.12449	1.26801	1.05488	1.23397	0.982418	1.33433	1.04082	1.08314	1.14544
ALX3	0	0	0	0	0	0	0	0	0	0	0	0	0
LINC01397	0	0	0	0	0	0	0	0	0	0	0	0	0
UBL4B	0	0	0	0	0	0	0	0	0	0	0	0	0
SLC6A17	0	0	0	0	0	0	0	0	0	0	0	0	0
KCNC4	0	0	0	0	0	0	0	0	0	0	0	0	0
KCNC4-AS1	0	0	0	0	0	0	0	0	0	0	0	0	0
RBM15	0	0	0	0	0	0	0	0	0	0	0	0	0
SLC16A4	2.179	2.65229	2.16031	2.21004	2.21333	2.16965	1.97849	1.60909	2.31172	2.07432	2.35125	2.24698	3.56979
LAMTOR5	2.92727	2.98676	2.5398	2.98718	2.61505	2.52782	3.07018	2.90482	2.63666	3.25475	2.81645	2.99579	3.85107
LAMTOR5-AS1	2.09422	2.31882	2.23527	2.09327	2.2445	2.15456	1.87418	2.22051	1.95682	1.69172	2.14658	2.10921	1.70874
PROK1	1.16586	0.861409	1.78846	0.911316	1.02715	0.741206	0.867836	0.747867	1.04192	1.01738	1.55682	0.500931	0.967786
CYMP	0	0	0	0	0	0	0	0	0	0	0	0	0
CYMP-AS1	0	0	0	0	0	0	0	0	0	0	0	0	0
KCNA10	0	0	0	0	0	0	0	0	0	0	0	0	0
KCNA2	0	0	0	0	0	0	0	0	0	0	0	0	0
KCNA3	0.950872	0.875274	1.36983	0.984076	1.01712	0.788072	1.05525	0.79154	0.873964	0.568689	1.46266	0.672712	1.0398
CD53	0	0	0	0	0	0	0	0	0	0	0	0	0
LRIF1	1.89514	2.27474	2.12445	2.05848	1.82496	1.53183	1.60865	1.90117	3.10129	1.82215	2.1803	2.12824	2.24571
DRAM2	0	0	0	0	0	0	0	0	0	0	0	0	0
CEPT1	1.72881	2.00403	1.78953	2.05214	2.06115	1.52989	1.77049	1.96265	1.2736	1.74172	1.98931	1.48435	2.59122
DENND2D	1.12905	0.89996	0.978884	1.00989	0.949948	0.914588	0.855358	1.18432	1.08074	0.483038	1.26065	0.44271	1.06037
CHI3L2	0.884109	0.840024	0.266285	1.68971	0.395503	0.700427	0.925359	0.934381	0.475595	0.845642	0.33466	0.573563	3.00523
CHIAP2	0.910066	0.864639	0.867981	1.11688	0.886198	0.863178	1.41087	1.22382	0.785766	0.966076	1.18624	0.633514	0.627543
CHIA	4.49471	5.664	4.31348	5.14885	4.62628	4.10153	6.77836	4.61558	3.90435	3.7217	4.81853	12.4403	3.06119
PIFO	0.920863	1.7617	0.870867	0.9297	1.06649	0.680626	1.20436	0.660242	0.86046	0.909555	1.15409	0.73785	0.859641
PGCP1	0.904444	0.790174	1.03647	0.754672	0.829121	0.560642	0.684786	0.950933	0.706008	0.969119	1.128	0.183886	0.750241
OVGP1	0.797821	0.724664	1.19579	0.651832	0.849268	0.59712	0.969406	0.434505	0.627937	0.474342	1.15188	0.649654	0.432832
WDR77	0	0	0	0	0	0	0	0	0	0	0	0	0
ATP5F1	0	0	0	0	0	0	0	0	0	0	0	0	0
C1orf162	0.959611	1.00451	1.1421	0.853547	1.46154	0.896897	1.21235	1.04718	1.25039	1.20868	1.12487	0.770131	1.9007
TMIGD3	2.15958	2.70569	2.64201	2.05733	2.35426	2.08042	2.41996	1.95625	1.90027	2.05737	2.98631	2.66145	1.21895
ADORA3	1.19383	0.760348	0.859009	1.13671	0.744453	0.890162	1.37606	1.05121	0.734704	0.574341	1.11651	0.196568	0.581374
LINC01160	0	0	0	0	0	0	0	0	0	0	0	0	0
RAP1A	1.47798	1.66746	1.59949	1.86223	1.61323	1.3354	1.75127	1.39712	1.96019	0.83999	2.00897	1.87114	1.89342
FAM212B	0	0	0	0	0	0	0	0	0	0	0	0	0
FAM212B-AS1	0	0	0	0	0	0	0	0	0	0	0	0	0
DDX20	0.752047	0.883626	1.03907	0.876239	1.08587	0.897506	0.723467	0.786255	0.7212	0.790861	1.16226	0.366619	0.680988
KCND3	0	0	0	0	0	0	0	0	0	0	0	0	0
KCND3-IT1	0	0	0	0	0	0	0	0	0	0	0	0	0
KCND3-AS1	0	0	0	0	0	0	0	0	0	0	0	0	0
LINC01750	0	0	0	0	0	0	0	0	0	0	0	0	0
CTTNBP2NL	1.51075	1.80018	1.14527	1.57108	1.50319	2.40905	1.23756	3.45323	1.59179	1.12564	1.26092	2.30463	1.36348
MIR4256	1.77383	1.53047	1.26877	0.864399	1.4576	0.810916	1.15121	1.00406	1.06429	1.02651	1.15124	0.514189	1.22949
WNT2B	0	0	0	0	0	0	0	0	0	0	0	0	0
ST7L	0.742963	0.705579	1.0677	0.840919	0.914465	0.590749	0.737567	0.797242	1.02842	0.641297	1.05947	1.07449	0.641344
CAPZA1	1.51601	1.20433	1.34068	1.69136	1.16738	1.12132	1.15283	1.02145	1.03728	1.00216	1.19267	1.02031	1.80861
MOV10	0	0	0	0	0	0	0	0	0	0	0	0	0
RHOC	0	0	0	0	0	0	0	0	0	0	0	0	0
PPM1J	0	0	0	0	0	0	0	0	0	0	0	0	0
FAM19A3	0	0	0	0	0	0	0	0	0	0	0	0	0
LINC01356	4.74598	3.43509	4.20673	3.50248	3.68909	2.81388	4.48754	3.30302	3.04853	2.83997	4.70646	2.47641	2.81629
SLC16A1	0.951443	0.999614	1.25803	0.955943	0.811342	0.743925	0.781115	0.906425	0.679422	0.720427	1.14435	1.30795	0.701564
AKR7A2P1	1.90815	1.83565	2.53565	1.90234	1.5011	1.47056	1.66467	1.94164	1.39556	1.50868	2.1724	1.6665	2.07985
SLC16A1-AS1	0	0	0	0	0	0	0	0	0	0	0	0	0
LRIG2	0.958784	1.03874	1.29728	1.25361	1.10259	0.765471	0.937712	0.919221	1.74075	0.7426	1.15721	0	0.756514
MAGI3	0.486359	0.578293	0.292577	0.627135	0.445552	0.566809	0.76115	0.97416	0.335913	0.826512	0.389962	0	0.462189
PHTF1	0	0	0	0	0	0	0	0	0	0	0	0	0
RSBN1	0	0	0	0	0	0	0	0	0	0	0	0	0
AP4B1-AS1	0.629962	0.833122	0.814215	0.884644	0.719476	0.738772	0.537547	0.627001	0.562949	0.550863	0.838625	0	0.734434
PTPN22	0	0	0	0	0	0	0	0	0	0	0	0	0
BCL2L15	1.09149	0.938475	1.04445	2.04617	1.04164	0.845325	0.80083	0.803779	1.04234	0.708688	1.62424	0.752261	1.2872
AP4B1	0.750899	0.807773	0.833356	0.860104	0.934875	0.817571	0.838014	0.647446	0.574343	0.970424	0.92663	0	0.770064
DCLRE1B	4.00814	3.26904	3.29278	3.28715	3.59986	3.08672	5.08299	2.87074	2.42313	2.94258	3.03785	2.2124	3.03158
HIPK1-AS1	2.10323	2.04048	1.86487	2.19432	2.2752	2.16977	2.2132	2.54124	2.71937	3.5417	2.05619	1.35868	1.87937
HIPK1	0.834998	0.896208	1.10482	0.869711	0.931473	0.720593	0.653217	0.650785	0.956254	0.626949	1.32458	0.534941	0.548755
OLFML3	0	0	0	0	0	0	0	0	0	0	0	0	0
SYT6	1.02327	0.705057	1.10032	0.903943	0.950136	0.666627	1.2952	0.805309	0.791674	0.611732	1.24999	0.590857	0.601699
TRIM33	0	0	0	0	0	0	0	0	0	0	0	0	0
BCAS2	0	0	0	0	0	0	0	0	0	0	0	0	0
DENND2C	1.97267	1.76094	2.56662	1.57274	1.86466	1.61493	2.38327	1.68336	2.78183	1.66694	2.28677	2.83899	1.77674
AMPD1	0	0	0	0	0	0	0	0	0	0	0	0	0
NRAS	0	0	0	0	0	0	0	0	0	0	0	0	0
CSDE1	0.983093	1.27645	0.968069	1.26664	1.07568	0.8605	1.35335	0.885979	1.49431	1.00303	1.39899	0.597198	3.58309
SIKE1	1.13036	1.0601	1.11689	1.16721	1.09434	1.12421	1.06224	0.960669	1.477	1.33303	1.38393	0.707299	1.66684
SYCP1	0	0	0	0	0	0	0	0	0	0	0	0	0
TSHB	0	0	0	0	0	0	0	0	0	0	0	0	0
TSPAN2	0	0	0	0	0	0	0	0	0	0	0	0	0
NGF	0	0	0	0	0	0	0	0	0	0	0	0	0
VANGL1	0	0	0	0	0	0	0	0	0	0	0	0	0
CASQ2	0	0	0	0	0	0	0	0	0	0	0	0	0
NHLH2	0	0	0	0	0	0	0	0	0	0	0	0	0
LINC01649	0	0	0	0	0	0	0	0	0	0	0	0	0
SLC22A15	0	0	0	0	0	0	0	0	0	0	0	0	0
MAB21L3	1.1787	3.89239	0.853275	1.02176	1.20544	2.43461	1.80043	1.20866	2.33029	1.78346	1.46642	6.94847	1.11959
ATP1A1	0.898905	0.872549	1.20566	0.831971	0.968667	0.796106	0.777995	0.54647	0.575609	0.71434	1.10705	0.654842	0.851612
ATP1A1-AS1	0	0	0	0	0	0	0	0	0	0	0	0	0
LINC01762	0	0	0	0	0	0	0	0	0	0	0	0	0
CD58	0.637815	0.829972	1.29607	0.636269	0.91734	0.435058	0.351127	0.143259	0.841892	0.433473	1.14086	0	0.451149
IGSF3	0	0	0	0	0	0	0	0	0	0	0	0	0
MIR320B1	1.38953	0.816001	1.81747	1.6123	1.05395	0.984907	1.17417	0.678045	3.00549	1.53911	0.87831	1.05432	0.329956
C1orf137	1.107	0.843474	1.09278	1.11269	0.932394	0.745994	1.03254	0.915187	0.881138	1.34738	1.19092	3.857	0.631056
CD2	0	0	0	0	0	0	0	0	0	0	0	0	0
PTGFRN	0.916812	0.704287	0.750815	0.863196	0.852444	0.978658	0.968408	0.90267	0.649037	0.398256	0.795357	0	0.297838
CD101	1.06504	0.692705	1.13187	1.21113	1.1795	0.638305	0.641612	0.41406	0.449853	0.47956	1.22748	0.781084	0.644605
TTF2	1.01957	1.19683	1.59189	1.34783	1.27035	0.838427	1.07672	1.38182	1.45506	1.52868	0.931867	0.44271	1.63698
MIR942	0.807994	0.822761	1.02882	1.09952	0.874527	0.753298	0.884681	0.932434	0.476439	1.32042	1.15611	0.525718	1.24731
TRIM45	0	0	0	0	0	0	0	0	0	0	0	0	0
VTCN1	0	0	0	0	0	0	0	0	0	0	0	0	0
LINC01525	0	0	0	0	0	0	0	0	0	0	0	0	0
MAN1A2	0	0	0	0	0	0	0	0	0	0	0	0	0
FAM46C	0.845802	0.825195	0.7813	0.891373	0.800234	0.937068	1.00285	0.812125	0.460403	0.507385	0.825672	0.592586	0.468211
GDAP2	0	0	0	0	0	0	0	0	0	0	0	0	0
WDR3	0	0	0	0	0	0	0	0	0	0	0	0	0
SPAG17	1.08063	1.01295	0.840698	1.09287	0.738101	1.19233	1.07522	1.73399	1.4424	2.49171	0.966224	0.35509	0.433584
TBX15	0	0	0	0	0	0	0	0	0	0	0	0	0
WARS2	0.94754	0.830901	1.20345	0.913006	0.966243	0.620614	0.964914	0.834239	1.01829	1.15042	1.28876	0.29514	0.753754
WARS2-IT1	0	0	0	0	0	0	0	0	0	0	0	0	0
LINC01780	0	0	0	0	0	0	0	0	0	0	0	0	0
HAO2	1.09133	1.23754	0.846315	1.20045	1.03898	1.15963	1.19014	1.55749	1.21452	1.23912	1.1675	1.34831	0.892511
HAO2-IT1	1.09133	1.23754	0.846315	1.20045	1.03898	1.15963	1.19014	1.55749	1.21452	1.23912	1.1675	1.34831	0.892511
HSD3B2	0	0	0	0	0	0	0	0	0	0	0	0	0
HSD3B1	1.11802	1.05432	1.07446	1.00116	1.20948	0.820654	1.51681	0.905173	0.853286	1.21564	1.38191	0.925771	0.944953
HSD3BP4	0	0	0	0	0	0	0	0	0	0	0	0	0
LINC00622	1.16576	0.81962	1.24162	0.922126	1.13216	0.802557	1.68314	0.857467	1.41877	1.08868	1.63049	0.896949	0.284038
ZNF697	0	0	0	0	0	0	0	0	0	0	0	0	0
PHGDH	3.35636	3.33289	2.47797	3.11653	2.90617	3.2459	3.30838	3.67466	2.15178	3.78343	2.79284	1.36041	3.08502
HMGCS2	0	0	0	0	0	0	0	0	0	0	0	0	0
REG4	0.951235	0.856976	1.13951	0.964619	1.04228	0.686509	1.03379	0.937024	0.774372	1.31129	1.42729	0.29514	0.768558
NBPF7	0	0	0	0	0	0	0	0	0	0	0	0	0
ADAM30	0	0	0	0	0	0	0	0	0	0	0	0	0
NOTCH2	0.891944	0.837582	1.51288	0.901251	0.995467	0.658268	0.684411	0.932991	1.22929	1.11347	1.34296	0.79146	0.834048
FAM72B	0	0	0	0	0	0	0	0	0	0	0	0	0
HIST2H2BA	0.631211	0.190797	0.95862	0.264639	0.583313	0.145953	0.365227	0.098334	0.641019	0	1.23566	0	0.114167
FCGR1B	0.69864	0.0950269	0.433598	0.177934	0.271387	0.0860216	0.0582717	0.0909624	0.178506	0	0.515724	0	0
SRGAP2-AS1	0.775469	0.146239	0.71876	0.195229	0.61671	0.0837494	0.19428	0	0.19834	0	0.887129	0	0
SRGAP2B	1.4108	0.342628	1.69473	0.471565	1.14159	0.351918	0.400165	0.0549391	0.480659	0	1.78253	0	0
SRGAP2C	1.4108	0.342628	1.69473	0.471565	1.14159	0.351918	0.400165	0.0549391	0.480659	0	1.78253	0	0
EMBP1	3.97456	5.31791	4.03304	3.61647	4.34941	3.32271	4.39795	2.87102	2.58054	2.7891	5.21759	3.07476	1.41718
ANKRD20A12P	0	0	0	0	0	0	0	0	0	0	0	0	0
MIR6077	0.210931	0.0561313	0.629618	0.0686508	0.59395	0.049219	0.102319	0.0183594	0.019412	0	0.562482	0	0
LINC01138	0	0	0	0	0	0	0	0	0	0	0	0	0
PPIAL4G	0	0	0	0	0	0	0	0	0	0	0	0	0
FAM72D	0.247103	0.242602	0.417262	0.220756	0.5221	0.310043	0.117542	0.290134	0.338023	0.850425	0.383164	0.210979	0.0612237
FAM72C	0.247103	0.242602	0.417262	0.220756	0.5221	0.310043	0.117542	0.290134	0.338023	0.850425	0.383164	0.210979	0.0612237
NBPF20	0	0	0	0	0	0	0	0	0	0	0	0	0
LINC00623	0	0	0	0	0	0	0	0	0	0	0	0	0
LINC00869	0	0	0	0	0	0	0	0	0	0	0	0	0
PFN1P2	0.764541	0.383815	0.910272	0.383042	1.15432	0.336052	0.335031	0.0365797	0.260375	0.295649	1.01785	0.14757	0.0913337
NBPF9	0.764541	0.383815	0.910272	0.383042	1.15432	0.336052	0.335031	0.0365797	0.260375	0.295649	1.01785	0.14757	0.0913337
PDE4DIP	1.43411	1.21517	1.09424	1.27914	1.19596	1.34701	1.63298	1.43454	0.803068	1.78215	1.22739	0.54647	1.32685
SEC22B	0.859657	0.68315	0.674105	0.741343	0.672359	0.562021	0.598064	0.767061	0.437193	1.22564	0.724806	0.285341	0.956746
NOTCH2NL	0	0	0	0	0	0	0	0	0	0	0	0	0
NBPF10	0	0	0	0	0	0	0	0	0	0	0	0	0
LINC01719	1.69431	1.52996	2.30615	1.2744	2.27897	1.68209	1.78721	1.35804	1.51878	1.78694	1.85997	0.924619	0.872438
HFE2	0.915563	0.633265	0.860213	0.636284	1.03937	0.786733	1.00147	0.563299	0.499227	0.709992	0.82163	1.43304	0.211272
TXNIP	1.29	1.38581	1.3105	1.53967	1.95098	1.80219	1.58806	1.63232	1.77873	1.71998	1.31365	7.06319	1.18935
POLR3GL	2.01595	2.29915	1.77493	1.89884	2.34137	2.0915	2.10614	1.63593	1.87031	1.1752	2.0662	2.50523	1.33463
ANKRD34A	2.17758	1.81882	2.12797	1.90345	2.13319	2.02029	2.72716	2.12941	1.82811	1.50824	2.13014	2.37323	1.70925
LIX1L	0	0	0	0	0	0	0	0	0	0	0	0	0
RBM8A	3.66684	3.39391	3.70619	4.7685	4.43905	3.77838	4.82682	4.8338	6.03124	6.69601	3.20706	6.09303	6.97348
PEX11B	3.8709	3.56054	2.79524	3.77212	3.76675	4.06732	4.75407	4.32224	4.31876	5.58472	3.38583	9.10323	6.63926
GNRHR2	3.8709	3.56054	2.79524	3.77212	3.76675	4.06732	4.75407	4.32224	4.31876	5.58472	3.38583	9.10323	6.63926
ITGA10	1.061	0.987616	1.06082	0.89647	0.93339	0.948672	0.78361	0.737574	1.32128	1.3739	0.9552	0.555693	0.465451
ANKRD35	1.40996	1.55008	1.63819	1.87539	1.76037	1.68387	1.9045	1.57807	1.42172	1.59911	1.73733	3.61835	1.13013
PIAS3	2.06369	2.23298	2.7164	2.1132	2.82393	2.04163	2.24227	2.13929	1.75173	2.05389	2.19499	2.33864	1.4917
MIR6736	0	0	0	0	0	0	0	0	0	0	0	0	0
NUDT17	0.973229	0.929052	1.19478	1.23083	1.26494	1.17578	1.07434	1.09906	1.15333	1.00173	1.01317	3.84374	1.00567
POLR3C	0.973229	0.929052	1.19478	1.23083	1.26494	1.17578	1.07434	1.09906	1.15333	1.00173	1.01317	3.84374	1.00567
RNF115	0.678728	0.915063	0.943928	0.831713	1.15798	0.848977	0.700258	0.648837	0.696302	0.825643	0.944452	0.950559	1.12034
CD160	1.0524	1.00009	1.1786	1.05644	1.2238	1.06375	1.33314	1.00059	1.39345	1.62998	1.40276	0.871586	1.8071
PDZK1	0	0	0	0	0	0	0	0	0	0	0	0	0
GPR89A	1.00702	0.57509	1.37966	0.698449	2.10312	0.493935	0.443339	0.0867898	0.244339	0.0830425	1.49775	0	0
PDZK1P1	0	0	0	0	0	0	0	0	0	0	0	0	0
PDE4DIPP1	0.136036	0.0491415	0.256123	0.070598	0.283434	0.0802192	0.019715	0	0.019412	0	0.340539	0	0
NBPF12	1.75535	1.09523	1.71487	1.46576	1.29715	0.716536	0.746302	0.37442	0.71698	0.801295	1.73715	0.650807	1.15271
RNVU1-8	2.45431	2.0149	2.36499	2.16506	2.41895	2.81287	2.88925	2.03608	2.12266	1.37738	2.70888	1.84866	2.55132
NBPF13P	3.12663	3.1048	2.78898	3.19131	3.57533	3.30453	6.26427	7.33443	5.14335	2.18302	3.60924	2.90298	3.28149
PRKAB2	0.702757	1.04464	0.470808	0.742173	0.58927	0.900833	0.847248	1.07055	0.454917	0.306083	0.679517	0.992639	0.819745
CHD1L	0	0	0	0	0	0	0	0	0	0	0	0	0
PDIA3P1	0	0	0	0	0	0	0	0	0	0	0	0	0
FMO5	2.64766	3.97588	2.69996	1.96394	3.20642	2.25024	2.5108	1.839	1.35589	0.766948	3.52629	2.45796	0.900541
LINC00624	0.837681	0.766701	1.31613	0.714484	1.2207	0.559871	0.69951	0.689729	0.70854	0.242606	1.63022	0.18158	0.53646
BCL9	0	0	0	0	0	0	0	0	0	0	0	0	0
ACP6	0.986389	0.96078	1.34722	0.814346	1.49533	0.999596	1.01096	0.904617	1.62217	1.10738	1.30318	0.862362	0.984598
GJA5	0	0	0	0	0	0	0	0	0	0	0	0	0
GJA8	0	0	0	0	0	0	0	0	0	0	0	0	0
GPR89B	1.14982	0.177976	0.597776	0.212452	0.425611	0.136012	0.0739938	0.0703776	0.454073	0	0.558808	0	0
NBPF8	0	0	0	0	0	0	0	0	0	0	0	0	0
NBPF11	0	0	0	0	0	0	0	0	0	0	0	0	0
MIR5087	0	0	0	0	0	0	0	0	0	0	0	0	0
RNVU1-19	0.0430489	0.188231	0.00640969	0.0726167	0.466019	0	0	0	0.0489521	0	0.0120342	0	0
PPIAL4F	0.665836	0.374675	1.12284	0.28295	1.13791	0.330493	0.256545	0.198476	0.184414	0	0.866827	0	0.331963
PPIAL4E	0.665836	0.374675	1.12284	0.28295	1.13791	0.330493	0.256545	0.198476	0.184414	0	0.866827	0	0.331963
PPIAL4D	0.665836	0.374675	1.12284	0.28295	1.13791	0.330493	0.256545	0.198476	0.184414	0	0.866827	0	0.331963
NBPF14	0.254236	0.191098	0.184281	0.288691	0.272721	0.255225	0.422501	0.334781	0.144324	0	0.11584	0	0
NBPF25P	0.254236	0.191098	0.184281	0.288691	0.272721	0.255225	0.422501	0.334781	0.144324	0	0.11584	0	0
NBPF15	0	0	0	0	0	0	0	0	0	0	0	0	0
DRD5P2	0.185879	0.120252	0.389251	0.145892	0.19185	0.163157	0.0189664	0.0183594	0.108032	0	0.310683	0	0
FAM231D	0	0	0	0	0	0	0	0	0	0	0	0	0
FCGR1CP	0.273619	0.0799058	0.219545	0.10851	0.277551	0.106431	0.0948318	0.154664	0.0590801	0.295649	0.208255	0.210979	0
PPIAL4C	0	0	0	0	0	0	0	0	0	0	0	0	0
PPIAL4A	0	0	0	0	0	0	0	0	0	0	0	0	0
RNVU1-20	0	0	0	0	0	0	0	0	0	0	0	0	0
FCGR1A	0	0	0	0	0	0	0	0	0	0	0	0	0
HIST2H2BF	0.626071	0.123208	0.468914	0.076153	0.681662	0.0804221	0.0559009	0.0549391	0.0784922	0	0.498361	0	0
HIST2H3D	0.643657	0.264438	0.846506	0.486025	1.17166	0.407832	0.331288	0.286379	0.270081	0	1.12267	0.514189	0
HIST2H4B	0.0816954	0.0510526	0.0751616	0.00114537	0.0717747	0.0161493	0.0102319	0	0.0392461	0	0.0490553	0	0
HIST2H4A	0.0816954	0.0510526	0.0751616	0.00114537	0.0717747	0.0161493	0.0102319	0	0.0392461	0	0.0490553	0	0
HIST2H3C	0	0	0	0	0	0	0	0	0	0	0	0	0
HIST2H3A	0	0	0	0	0	0	0	0	0	0	0	0	0
HIST2H2AA4	0	0	0	0	0	0	0	0	0	0	0	0	0
HIST2H2AA3	0	0	0	0	0	0	0	0	0	0	0	0	0
HIST2H2BC	0	0	0	0	0	0	0	0	0	0	0	0	0
HIST2H2AC	2.3758	2.24712	1.26013	1.97985	2.16414	2.46667	2.51217	2.92331	2.22648	2.94692	1.37989	2.70411	2.44769
HIST2H2BE	2.3758	2.24712	1.26013	1.97985	2.16414	2.46667	2.51217	2.92331	2.22648	2.94692	1.37989	2.70411	2.44769
HIST2H2AB	2.88814	3.33915	2.6162	2.77422	3.51173	3.39278	3.47958	3.45629	2.98312	3.78083	2.66038	3.38316	3.36003
BOLA1	1.60697	2.14579	1.96538	1.73828	2.50012	2.14376	1.97587	2.01077	1.76734	2.05302	2.10387	1.84232	1.59257
SV2A	1.20167	0.892527	0.887666	1.20018	1.32814	1.11804	1.07197	0.884032	0.565481	0.773035	1.22785	1.01512	0.92764
SF3B4	0.948593	0.81286	0.717864	1.00328	0.884018	1.04804	1.38704	1.01324	1.60065	1.5339	0.862601	3.67369	1.58303
MTMR11	0	0	0	0	0	0	0	0	0	0	0	0	0
OTUD7B	1.15452	1.73099	1.13289	1.16098	1.13169	1.59465	1.42285	1.99283	1.48418	2.11258	1.25183	2.15764	1.16852
VPS45	1.97615	2.02534	1.97167	1.94648	1.94211	1.90603	2.06946	3.15865	2.70165	2.24302	2.02532	4.82658	2.49938
PLEKHO1	0.977661	1.07656	0.909758	0.910772	1.05253	1.00341	0.82042	1.45874	1.11619	0.7826	0.907247	0.914243	0.521405
ANP32E	2.32516	1.57168	2.45254	1.83502	2.37445	1.64735	1.66467	1.75193	2.55015	2.02215	2.80157	1.26472	1.54239
CA14	0	0	0	0	0	0	0	0	0	0	0	0	0
SNORD13C	0	0	0	0	0	0	0	0	0	0	0	0	0
APH1A	0.658406	0.796722	0.542886	0.843797	0.816247	0.958898	0.557636	0.792374	0.787876	1.38129	0.663165	0.699805	0.761282
C1orf54	2.20885	1.52892	1.88246	1.68446	1.777	1.71654	1.62	1.79769	1.64538	2.07824	1.53863	2.84937	1.87134
CIART	1.7768	1.75227	1.93157	1.6178	2.11979	1.65827	1.49198	1.47153	1.57702	2.2178	2.03947	2.06656	1.15271
MRPS21	2.27085	2.40192	1.83991	2.44808	2.20038	2.79773	2.36693	2.80606	2.06105	2.86997	2.16137	3.96191	1.98325
PRPF3	8.99686	9.15455	6.67099	9.51069	10.0046	8.81661	10.3148	12.3436	7.49178	9.85293	6.80922	34.4639	17.0059
RPRD2	3.90724	4.43863	3.36073	4.12516	4.34847	4.67783	5.88394	4.62573	5.97511	3.56779	3.08571	5.5748	12.6209
TARS2	5.97406	5.97149	7.23003	4.99802	6.7636	5.8597	5.56039	5.26942	4.64876	4.00604	6.16526	2.44125	4.71749
MIR6878	7.49884	6.46777	7.66451	5.81824	8.28301	6.52129	7.13722	5.31017	5.64046	5.37516	6.96971	2.462	6.72482
ECM1	1.24693	0.919664	1.3318	0.912261	1.33803	1.19456	1.11103	1.21283	0.670138	0.57608	1.14912	0.464615	1.0822
FALEC	3.34057	3.63387	2.70108	3.0281	3.07092	3.2657	3.16888	3.22305	4.46857	2.45258	2.37119	6.50922	2.06078
ADAMTSL4	4.51051	3.94544	3.9168	2.77123	4.30329	3.61425	3.38512	2.93931	2.54635	1.71433	4.12478	9.49348	1.80208
MIR4257	1.71359	1.23759	1.40545	0.960396	1.39813	1.03737	0.833647	1.11158	0.979886	0.368257	1.13957	3.52381	0.441614
ADAMTSL4-AS1	0	0	0	0	0	0	0	0	0	0	0	0	0
MCL1	1.15012	1.10831	1.03162	0.990462	1.0164	0.935039	1.05575	1.19545	1.11239	1.46303	0.804268	2.27235	1.63824
ENSA	0.799076	1.00541	0.735837	1.02421	0.853553	0.913452	1.20274	0.936607	1.12463	1.45781	0.854334	3.50594	1.59633
GOLPH3L	1.11454	1.13313	1.25565	1.25625	1.33978	1.12498	1.08832	1.11186	1.70742	1.57346	1.36629	0.552235	1.19763
HORMAD1	1.20752	1.18103	1.24705	1.16801	1.35118	1.09053	1.17654	1.23161	0.785766	1.05738	1.56986	0.98111	0.60747
CTSS	0.88145	0.780565	1.05438	0.866804	1.05307	0.836398	1.24504	0.867203	1.21283	0.320866	1.2318	0.313586	1.25935
CTSK	1.79373	1.55174	2.19727	1.68804	2.05363	1.61416	1.42298	1.51131	1.69687	1.90867	2.11535	1.40826	0.919359
ARNT	1.63597	1.73135	1.41301	1.85989	1.89484	1.83721	1.36458	1.48447	1.76565	2.3491	1.8404	1.42324	1.06966
SETDB1	4.48703	5.44476	4.29992	4.76421	5.18894	4.42395	4.57851	4.17732	3.41441	3.90648	3.73004	3.81549	5.35708
CERS2	0	0	0	0	0	0	0	0	0	0	0	0	0
ANXA9	3.47753	4.63598	3.27315	3.1336	3.44445	3.65933	2.58853	2.69062	2.0678	2.90692	3.15414	2.67759	2.36765
MINDY1	1.11543	1.0152	1.22627	1.03389	1.49381	1.00203	1.05875	0.983618	0.933888	0.467821	1.18633	0.894067	0.722641
PRUNE1	0	0	0	0	0	0	0	0	0	0	0	0	0
BNIPL	1.69808	1.39814	1.49336	1.59317	1.73949	1.93849	2.03489	2.11926	1.85216	2.42997	1.5051	1.16384	2.2565
C1orf56	3.1021	2.91632	2.54997	3.0348	3.24198	3.3576	3.07367	3.05531	2.4379	3.62605	2.56631	5.14939	3.146
CDC42SE1	1.853	1.17012	1.2779	1.74392	1.36284	1.16235	1.29558	1.0252	1.52638	0.976945	1.22923	1.02377	1.60185
MLLT11	1.853	1.17012	1.2779	1.74392	1.36284	1.16235	1.29558	1.0252	1.52638	0.976945	1.22923	1.02377	1.60185
GABPB2	9.67452	7.79327	6.16546	8.59306	7.21696	7.82805	8.03413	7.74293	8.68351	10.1116	5.24102	13.7148	9.75239
SEMA6C	2.2387	2.01344	2.32653	1.75362	2.27251	2.38312	2.41384	2.14972	1.86989	1.9978	2.34611	0.873315	1.37126
TNFAIP8L2	0.875804	1.12534	0.905052	0.937717	1.1892	1.20791	1.04602	0.918526	0.818682	1.22738	0.990292	0.703264	0.806698
LYSMD1	0.704465	0.895394	0.732181	0.771237	0.910875	0.875554	0.840634	0.910876	0.646083	0.314344	0.785987	0.950559	0.829029
SCNM1	0.704465	0.895394	0.732181	0.771237	0.910875	0.875554	0.840634	0.910876	0.646083	0.314344	0.785987	0.950559	0.829029
TMOD4	3.31014	3.06536	5.10194	3.3077	4.72469	3.29292	3.74948	2.42497	4.06176	3.92996	3.76513	3.02173	2.99093
VPS72	1.83153	1.58417	2.74383	1.66242	2.42782	1.67166	2.27996	1.10073	2.36447	2.21954	2.29255	1.45034	1.5878
PIP5K1A	8.80269	16.3229	10.4624	10.6998	13.5373	11.8221	15.9447	16.2955	13.6686	10.0225	9.14936	20.1462	9.78225
PSMD4	4.46967	5.23918	4.07153	5.31781	4.55714	6.22874	5.07937	5.26024	4.3521	5.5595	3.98827	6.76171	7.27609
ZNF687	1.5851	1.93492	1.39474	1.88892	1.90347	2.12461	2.0989	1.61312	1.25883	1.63216	1.51043	2.15418	1.01897
PI4KB	0	0	0	0	0	0	0	0	0	0	0	0	0
RFX5	1.50181	1.69056	1.82556	1.93435	1.90407	1.59797	1.63198	1.79366	1.58208	1.01216	1.90397	3.86968	1.74437
SELENBP1	1.87062	1.1473	1.34547	1.52799	1.64969	2.31625	2.1845	1.2871	1.46561	1.27346	1.08776	1.98989	1.16225
PSMB4	2.64935	3.169	2.91991	2.76194	3.16284	3.81315	2.63545	2.92985	2.73457	2.89345	2.53645	4.97934	2.80726
POGZ	0	0	0	0	0	0	0	0	0	0	0	0	0
CGN	2.20244	1.87472	1.93639	2.05227	1.99345	2.21153	2.23366	1.70951	1.65678	2.22867	1.75487	1.14194	2.23567
TUFT1	0	0	0	0	0	0	0	0	0	0	0	0	0
MIR554	0	0	0	0	0	0	0	0	0	0	0	0	0
SNX27	4.21506	4.04745	5.04697	3.91338	5.01515	4.27747	4.08501	3.92585	3.27895	2.53345	4.70444	4.76317	5.38794
CELF3	0	0	0	0	0	0	0	0	0	0	0	0	0
RIIAD1	0	0	0	0	0	0	0	0	0	0	0	0	0
OAZ3	1.96544	1.86558	2.14969	1.9234	2.23355	1.88026	2.0309	1.81494	2.17921	1.63955	2.57338	2.01295	2.06756
MRPL9	1.96544	1.86558	2.14969	1.9234	2.23355	1.88026	2.0309	1.81494	2.17921	1.63955	2.57338	2.01295	2.06756
TDRKH	0	0	0	0	0	0	0	0	0	0	0	0	0
TDRKH-AS1	0.870711	0.9604	1.06024	0.82663	1.12299	1.01635	0.94994	0.774293	0.97018	0.895642	1.25762	0.264588	0.422042
LINGO4	0	0	0	0	0	0	0	0	0	0	0	0	0
RORC	0	0	0	0	0	0	0	0	0	0	0	0	0
C2CD4D	2.12595	2.20909	1.81297	2.14216	2.13234	2.17894	2.21981	2.10924	1.50739	2.71258	2.01834	1.92129	1.42395
THEM5	2.59523	2.16077	2.77501	2.46315	2.61794	2.36336	2.68649	1.77488	1.72219	1.53477	2.48565	3.09724	1.48016
THEM4	1.13548	0.81778	1.45538	0.915196	1.21254	1.11386	1.77073	0.69251	0.806444	1.87041	1.27277	0.994368	0.709844
S100A10	3.4866	3.54808	3.80311	3.5262	4.52763	4.94908	4.64776	3.49315	4.33606	5.93776	4.49131	4.89748	3.39867
NBPF18P	0	0	0	0	0	0	0	0	0	0	0	0	0
S100A11	1.29693	1.50053	1.18424	0.978264	1.2811	1.11321	1.16718	0.983201	0.784078	1.20825	1.22023	0.850257	1.40789
TCHHL1	0	0	0	0	0	0	0	0	0	0	0	0	0
TCHH	0	0	0	0	0	0	0	0	0	0	0	0	0
RPTN	0	0	0	0	0	0	0	0	0	0	0	0	0
HRNR	0	0	0	0	0	0	0	0	0	0	0	0	0
FLG	0	0	0	0	0	0	0	0	0	0	0	0	0
FLG-AS1	0	0	0	0	0	0	0	0	0	0	0	0	0
FLG2	0	0	0	0	0	0	0	0	0	0	0	0	0
CRNN	0	0	0	0	0	0	0	0	0	0	0	0	0
LCE5A	1.01238	1.01506	1.35605	1.02943	1.15037	1.14616	1.58307	1.02576	0.90688	0.793034	1.2443	1.06239	1.49697
CRCT1	1.01238	1.01506	1.35605	1.02943	1.15037	1.14616	1.58307	1.02576	0.90688	0.793034	1.2443	1.06239	1.49697
LCE3E	0	0	0	0	0	0	0	0	0	0	0	0	0
LCE3D	0	0	0	0	0	0	0	0	0	0	0	0	0
LCE3C	0	0	0	0	0	0	0	0	0	0	0	0	0
LCE3B	0.631223	0.539141	0.441748	0.636627	0.475378	0.513776	0.947819	0.81129	0.330849	0.178694	0.484857	1.02434	0.456167
LCE3A	0	0	0	0	0	0	0	0	0	0	0	0	0
LINC00302	0	0	0	0	0	0	0	0	0	0	0	0	0
LCE2D	1.02749	1.00009	0.908605	1.21052	1.18658	1.09357	1.30731	0.949542	0.875652	0.774339	1.48066	1.38116	0.739703
LCE2C	0	0	0	0	0	0	0	0	0	0	0	0	0
LCE2B	1.1044	1.03987	1.16436	1.15338	1.35041	1.36429	1.93058	1.12715	0.563371	0.700427	1.54405	1.24743	0.900792
LCE2A	1.90366	1.66141	1.86562	2.1712	2.34421	2.26699	2.01355	1.9002	2.76284	1.93215	2.49227	1.24743	1.28821
LCE4A	0	0	0	0	0	0	0	0	0	0	0	0	0
C1orf68	0	0	0	0	0	0	0	0	0	0	0	0	0
KPRP	0.638196	0.506474	0.5721	0.641295	0.644262	0.683385	0.951563	0.971796	0.479815	0.433473	0.759622	2.7802	0.726153
LCE1F	0.7594	0.726566	0.954655	0.809192	1.07523	0.853886	1.18353	0.577208	1.03053	0.669123	0.99562	1.24109	0.288805
LCE1E	0	0	0	0	0	0	0	0	0	0	0	0	0
LCE1D	0	0	0	0	0	0	0	0	0	0	0	0	0
LCE1C	0	0	0	0	0	0	0	0	0	0	0	0	0
LCE1B	0	0	0	0	0	0	0	0	0	0	0	0	0
LCE1A	0.979321	0.928963	0.925052	1.12968	1.19025	1.12128	0.997856	1.22646	0.769308	1.38346	1.26524	0.77359	0.779097
LCE6A	2.92902	2.5331	2.89104	2.99796	3.27925	3.40735	3.14655	3.02137	2.87847	3.78126	3.67942	4.62367	1.77474
SMCP	0	0	0	0	0	0	0	0	0	0	0	0	0
IVL	0	0	0	0	0	0	0	0	0	0	0	0	0
SPRR4	0.766599	0.591618	0.411549	1.06318	0.609286	0.666505	0.815055	0.698908	0.626671	0.396517	0.436353	1.23532	1.42019
SPRR1A	0	0	0	0	0	0	0	0	0	0	0	0	0
SPRR3	0.600781	0.539663	0.610191	0.5268	0.605997	0.527248	0.613911	0.357173	0.263329	0.630428	0.649018	0.580481	0.162343
SPRR1B	0	0	0	0	0	0	0	0	0	0	0	0	0
SPRR2D	0	0	0	0	0	0	0	0	0	0	0	0	0
SPRR2A	0	0	0	0	0	0	0	0	0	0	0	0	0
SPRR2B	0	0	0	0	0	0	0	0	0	0	0	0	0
SPRR2E	1.55096	1.15063	1.52918	1.46301	1.81139	1.54133	1.20599	1.42494	1.03306	0.525646	2.05711	2.92661	0.673963
SPRR2F	1.58231	1.24492	1.60151	1.26807	1.6957	1.17131	1.20786	0.597514	0.893798	0.882599	1.92593	0.659454	0.347018
SPRR2C	0.916747	0.660092	0.735617	1.39015	0.816078	0.875189	1.63298	0.78236	0.610213	1.16303	0.877759	1.14079	1.33362
SPRR2G	0.813277	0.725151	0.7042	0.678863	0.79157	0.911058	1.18078	0.790705	0.627937	1.10347	0.801971	0.598927	0.942695
LELP1	0.843267	0.796014	0.962078	0.950001	1.13894	0.961657	0.848994	0.707532	0.90477	0.462603	1.23511	0.928654	1.08346
PRR9	1.27593	1.14704	1.17732	1.50061	1.36915	1.59968	2.05124	1.36652	1.06597	1.65607	1.35582	3.29669	0.81272
LOR	0	0	0	0	0	0	0	0	0	0	0	0	0
PGLYRP3	0	0	0	0	0	0	0	0	0	0	0	0	0
PGLYRP4	0	0	0	0	0	0	0	0	0	0	0	0	0
S100A9	0	0	0	0	0	0	0	0	0	0	0	0	0
S100A12	2.82511	2.55684	3.65447	2.62538	3.62082	3.09836	3.41557	2.17072	3.12618	2.25389	3.71534	3.25115	2.9011
S100A8	0	0	0	0	0	0	0	0	0	0	0	0	0
S100A7A	1.24488	1.13914	1.13209	1.25111	1.37874	1.3001	1.64833	1.3006	1.20355	1.35607	1.53146	1.21515	1.03177
S100A7L2	1.25641	1.2444	1.10595	1.13146	1.15435	1.54616	2.29605	1.30644	1.41159	1.47868	0.944544	1.12292	1.1896
S100A7	0	0	0	0	0	0	0	0	0	0	0	0	0
S100A6	0	0	0	0	0	0	0	0	0	0	0	0	0
S100A5	0	0	0	0	0	0	0	0	0	0	0	0	0
S100A4	0	0	0	0	0	0	0	0	0	0	0	0	0
S100A3	0	0	0	0	0	0	0	0	0	0	0	0	0
S100A2	3.30118	3.10149	3.65253	3.91756	3.37157	3.43709	3.96048	3.79872	5.86202	4.75647	3.31812	13.1274	2.74327
S100A16	2.1208	1.97579	2.43184	2.14298	2.09338	2.20719	2.38876	2.20577	3.96512	1.90911	2.67195	6.57551	1.56271
S100A14	0	0	0	0	0	0	0	0	0	0	0	0	0
S100A13	2.14714	2.05317	1.65336	2.72008	2.03674	2.69089	2.75511	2.39312	3.6731	2.90084	1.66871	4.65364	3.96348
S100A1	2.14714	2.05317	1.65336	2.72008	2.03674	2.69089	2.75511	2.39312	3.6731	2.90084	1.66871	4.65364	3.96348
CHTOP	2.12714	2.5573	2.53528	2.52064	2.38039	2.53322	2.43481	2.64417	2.24673	3.23866	1.70159	3.57973	2.06956
SNAPIN	5.56346	6.1632	5.32319	6.01544	5.97386	6.2799	6.18017	4.83714	5.84767	4.05908	5.70585	6.17488	4.42718
ILF2	0	0	0	0	0	0	0	0	0	0	0	0	0
NPR1	2.18952	2.12643	2.61035	1.89313	2.11744	2.10696	1.65244	2.32747	1.57491	1.47911	2.05904	0.816247	1.36925
MIR8083	3.39256	3.17836	3.75397	3.05339	4.06812	3.63709	3.5079	2.51955	3.24772	1.84302	4.56582	1.58695	2.07759
INTS3	3.40784	3.25118	2.64229	3.65324	3.18348	3.84829	3.46124	4.92532	4.11746	3.22692	3.37489	5.54541	3.66414
SLC27A3	0	0	0	0	0	0	0	0	0	0	0	0	0
GATAD2B	1.04506	1.03309	1.2883	1.01424	1.03347	1.20779	1.22994	0.504744	1.57702	0.336083	1.42205	0	1.19386
DENND4B	1.00879	0.785193	1.06879	0.947525	1.07794	0.975128	0.678796	0.986817	0.882404	1.00868	0.92415	0.29514	1.12486
CRTC2	0.969606	0.971814	1.03231	0.9817	1.24569	0.959587	1.26763	0.674012	1.20861	1.06477	1.07867	1.29239	1.12837
SLC39A1	4.51172	4.77235	4.29414	4.83972	5.02791	5.04996	5.12317	3.00023	2.82825	5.50559	3.95042	5.41686	2.86999
MIR6737	6.14649	6.26426	5.63168	6.85579	6.79057	6.30664	7.02467	5.0295	4.43017	7.06079	5.47196	7.54682	5.24742
CREB3L4	6.14649	6.26426	5.63168	6.85579	6.79057	6.30664	7.02467	5.0295	4.43017	7.06079	5.47196	7.54682	5.24742
JTB	0.714769	0.799544	0.815933	0.828935	0.886856	0.877989	1.02668	0.650785	0.732594	0.568689	0.711026	1.04221	1.12938
RAB13	2.61566	4.73312	2.97882	3.47914	3.99694	2.97639	2.7208	2.55404	2.43368	2.39519	2.68031	3.54629	2.49637
RPS27	4.99529	7.01157	4.81412	6.17673	5.90203	5.38755	5.44297	5.34105	5.82699	5.37776	5.18544	11.9814	8.84331
NUP210L	5.95769	5.86384	4.37881	6.45199	4.63239	7.37408	9.39359	9.35272	11.7147	12.0929	5.19545	46.1589	16.137
MIR5698	1.44498	1.08958	1.73322	1.27394	1.53178	1.48075	1.94892	1.01575	1.39809	0.912598	1.54965	1.96683	0.931403
TPM3	0	0	0	0	0	0	0	0	0	0	0	0	0
MIR190B	0	0	0	0	0	0	0	0	0	0	0	0	0
C1orf189	1.06662	0.981184	1.08237	0.901194	1.09782	0.982878	0.944575	0.848843	0.722466	0.914337	0.873533	1.59214	1.30527
C1orf43	2.9039	3.2932	2.66864	3.26048	2.49975	3.10879	3.00979	3.50984	3.03841	3.47953	2.85063	6.31093	5.86443
UBAP2L	1.74585	2.10617	1.43083	2.31287	1.46848	2.02066	1.96439	2.68631	2.2345	2.83779	1.56977	5.5725	3.58209
SNORA58B	0.900118	0.99043	0.824083	1.05336	0.899392	0.918808	1.26476	1.04287	1.01533	1.15651	1.1562	0.469227	1.65655
HAX1	1.7783	1.69307	1.51731	2.2177	1.53386	1.86785	2.41023	2.40605	4.918	1.70737	1.51952	3.42812	2.55007
AQP10	1.57873	1.08564	1.02738	0.934009	1.15146	1.00317	0.716105	0.765948	0.520327	0.688253	1.2804	0.726321	0.667188
ATP8B2	1.57873	1.08564	1.02738	0.934009	1.15146	1.00317	0.716105	0.765948	0.520327	0.688253	1.2804	0.726321	0.667188
IL6R	0	0	0	0	0	0	0	0	0	0	0	0	0
SHE	0	0	0	0	0	0	0	0	0	0	0	0	0
TDRD10	1.12548	0.89481	1.33582	1.2038	1.24637	1.22487	1.34387	0.790288	1.13054	1.20651	1.01289	0.949982	0.589655
UBE2Q1	0	0	0	0	0	0	0	0	0	0	0	0	0
UBE2Q1-AS1	0	0	0	0	0	0	0	0	0	0	0	0	0
CHRNB2	1.8201	1.71808	1.7806	1.78781	1.83949	2.17002	2.26511	1.66584	1.66437	1.51607	1.99207	2.79057	2.0796
ADAR	1.14188	0.998561	1.32527	1.3126	1.16552	0.984907	1.23331	1.13147	1.36855	1.68563	1.32192	0.988028	2.26779
KCNN3	0	0	0	0	0	0	0	0	0	0	0	0	0
PMVK	1.0139	0.966815	1.45389	0.940967	1.0009	1.11195	1.12101	0.491114	0.889578	0.536516	1.20296	0.547623	1.81187
PBXIP1	0	0	0	0	0	0	0	0	0	0	0	0	0
PYGO2	0.819298	0.856605	0.886579	0.910443	0.95803	0.808887	0.985003	0.800719	1.18878	0.854773	0.808126	0.884844	0.980332
SHC1	0.819298	0.856605	0.886579	0.910443	0.95803	0.808887	0.985003	0.800719	1.18878	0.854773	0.808126	0.884844	0.980332
CKS1B	1.01628	1.22225	1.27452	0.918103	1.1152	1.60329	1.22782	1.33495	1.83613	1.22738	0.774688	6.01233	1.06389
MIR4258	1.01628	1.22225	1.27452	0.918103	1.1152	1.60329	1.22782	1.33495	1.83613	1.22738	0.774688	6.01233	1.06389
FLAD1	8.24279	6.47328	6.72181	7.02654	6.86135	7.0474	6.50709	6.96001	8.57126	8.63251	6.99258	10.7167	7.95507
LENEP	1.90958	1.93231	2.49513	1.77629	2.0753	2.32031	2.01293	1.91452	2.33493	2.66084	2.35447	4.48878	1.66232
ZBTB7B	0.648583	0.961869	1.08662	0.770264	0.965942	0.917429	0.76951	0.519348	0.922072	0.681297	0.900266	1.27856	0.515132
DCST2	2.09404	2.57853	1.84686	1.82845	1.99729	2.75298	2.49208	2.14902	1.25376	3.26127	1.63609	3.70136	1.73961
DCST1	0	0	0	0	0	0	0	0	0	0	0	0	0
DCST1-AS1	1.00233	0.935396	0.969736	0.854878	0.986127	1.12903	0.877943	1.04523	1.00099	0.875642	0.79058	1.30277	0.403474
ADAM15	1.00233	0.935396	0.969736	0.854878	0.986127	1.12903	0.877943	1.04523	1.00099	0.875642	0.79058	1.30277	0.403474
EFNA4	0.704965	0.668347	2.18344	0.654223	0.84549	1.05547	0.595319	0.801276	0.619075	0.900859	0.693939	0.531483	0.375623
EFNA3	0.790991	0.772257	1.07549	1.00771	0.987198	0.872998	0.935965	0.639379	0.93642	1.28216	0.99167	1.30277	0.940436
EFNA1	1.23438	0.950773	1.08911	0.967511	1.20312	1.05234	1.12887	0.776518	0.738502	0.74347	1.10485	0.738427	0.38039
SLC50A1	2.71024	2.84261	2.55335	3.23589	2.60843	2.43957	2.78943	3.2275	3.83388	3.17518	2.11719	7.44422	3.13696
DPM3	4.563	4.32418	3.41716	3.8829	3.79677	4.30506	3.76932	4.10958	4.01112	3.55822	3.97734	5.9714	3.148
KRTCAP2	0	0	0	0	0	0	0	0	0	0	0	0	0
TRIM46	0	0	0	0	0	0	0	0	0	0	0	0	0
MUC1	3.49345	2.30083	3.14259	3.25023	2.44141	3.73447	4.07977	2.33484	4.09805	3.29909	1.96212	30.8104	1.86833
MIR92B	2.46025	1.54317	2.46082	2.30965	1.552	2.76361	2.71356	1.48238	3.45619	1.7852	1.28646	19.5363	1.25609
THBS3	3.31886	2.17044	3.46526	2.9448	2.49706	3.63993	3.34569	1.94874	3.78071	2.2565	2.14998	22.6762	1.39284
MTX1	0	0	0	0	0	0	0	0	0	0	0	0	0
GBAP1	0	0	0	0	0	0	0	0	0	0	0	0	0
GBA	0	0	0	0	0	0	0	0	0	0	0	0	0
FAM189B	2.70104	2.68128	2.3311	3.62194	2.98685	2.96758	2.88164	2.87783	2.53116	4.15213	2.26031	5.19839	2.72872
SCAMP3	2.25713	2.06516	2.18999	2.06027	2.54014	2.28874	1.93332	1.77154	2.06401	1.99606	2.34207	2.69431	2.08136
CLK2	0.915563	0.906498	0.921094	1.03101	0.926944	0.965065	1.13374	1.02743	0.752006	0.773035	0.978442	1.49184	1.11031
HCN3	4.06157	3.34822	2.40811	2.91888	2.69517	3.24354	3.02127	3.3179	2.72191	3.35735	2.53866	3.26614	3.27773
PKLR	1.11447	1.59415	1.12759	0.779326	0.992893	0.870644	1.19538	0.752317	0.975244	0.848251	0.88373	0.59028	0.543486
FDPS	3.00386	3.35134	2.89883	3.42192	2.72821	3.59838	3.01116	2.88979	2.74554	2.96257	2.222	5.84285	5.25796
RUSC1-AS1	0.958249	0.801517	1.17112	0.817052	1.19829	0.60767	0.369345	0.145206	0.596709	0	1.18284	0.196568	0.0419031
RUSC1	0	0	0	0	0	0	0	0	0	0	0	0	0
ASH1L	3.25161	3.32915	3.46008	3.38431	3.59777	3.54612	3.74611	2.75891	3.47096	2.32171	4.49352	2.16167	3.25464
MIR555	0.693108	0.565304	1.33173	0.666922	0.933766	0.460094	0.630632	0.1096	0.590801	0	0.992589	0.25133	0
POU5F1P4	2.00483	1.70713	2.1621	1.89519	2.16728	2.21023	1.7489	1.57279	1.44746	1.24912	2.53259	0.85141	2.06429
ASH1L-AS1	1.22929	1.21293	1.37286	1.52811	1.05555	1.16754	0.966162	1.05747	0.995922	1.01303	1.37731	0.341832	1.46912
MSTO1	2.86985	3.08212	2.24471	2.31937	2.27884	2.32745	2.23254	3.19412	1.79308	2.83779	2.09257	4.71359	2.62534
MSTO2P	2.86985	3.08212	2.24471	2.31937	2.27884	2.32745	2.23254	3.19412	1.79308	2.83779	2.09257	4.71359	2.62534
YY1AP1	3.41437	2.87809	3.51028	3.43705	3.23088	3.06842	3.7617	2.64959	2.80377	2.91171	3.65627	1.54776	3.63654
SCARNA26A	2.56715	2.46758	1.95136	2.9908	2.3842	2.41802	2.59714	2.41412	2.61809	3.34083	2.30101	1.71204	2.21836
DAP3	6.14199	6.12046	4.90251	5.73397	5.43618	5.09013	5.64973	5.08152	5.6738	5.60298	4.66237	4.84272	4.74283
GON4L	1.64883	0.712091	1.12046	0.704505	0.769938	0.819275	0.712736	0.444102	0.766354	0.588254	1.13525	0.797224	0.493303
SCARNA26B	4.09043	3.4483	4.07343	3.92875	4.40697	4.41689	4.21066	3.19286	3.71276	5.30733	4.76259	2.56749	3.50405
SYT11	1.07126	1.0842	1.182	1.0851	1.22133	1.06513	1.23157	0.957748	1.13603	1.22173	1.23419	0.687699	1.92127
RIT1	6.97292	6.76949	8.42493	6.9761	7.25411	6.70952	6.41325	6.05985	6.66382	4.16387	7.96129	5.70278	8.35051
KIAA0907	0	0	0	0	0	0	0	0	0	0	0	0	0
SNORA80E	5.49497	5.30136	4.88796	5.66943	4.32296	5.4276	5.68979	6.85139	9.63513	8.25034	5.02881	5.26986	13.5447
SCARNA4	4.56135	4.48194	4.17707	4.35398	3.97789	4.38901	4.44325	5.48375	5.28556	6.71384	4.27663	3.90427	9.54111
RXFP4	2.2813	2.66325	2.9658	2.6927	2.82021	2.44005	2.09354	2.22496	2.60248	2.12085	2.87901	4.80121	3.26192
ARHGEF2	0	0	0	0	0	0	0	0	0	0	0	0	0
MIR6738	0.891302	0.794775	1.06667	0.826645	0.620318	1.01124	0.857105	0.89196	1.45422	0.457386	0.902838	0.83354	0.725903
SSR2	1.1518	0.751288	1.02527	0.909527	0.890296	0.824022	1.15682	1.52466	1.41033	0.757817	1.0388	0.875044	0.979329
UBQLN4	6.38045	5.22674	4.70325	4.27841	4.89402	4.90437	6.30432	4.23323	4.70236	5.36342	4.48433	2.58882	4.73405
LAMTOR2	0.879921	0.923336	1.1712	1.01573	0.98436	0.931996	1.10092	0.878191	0.98706	1.22259	0.980738	0.877926	0.920112
RAB25	4.51053	4.70055	5.26499	4.36341	5.57501	5.00828	4.4682	4.0374	6.1705	4.72125	5.14612	3.48115	3.19116
MEX3A	1.198	1.0907	1.51469	1.18439	1.42089	1.27288	1.0842	1.80409	1.15459	2.03867	1.20029	0.943641	0.457421
LMNA	0	0	0	0	0	0	0	0	0	0	0	0	0
SEMA4A	1.12814	1.09737	0.736968	1.13942	0.742781	1.42686	1.9599	2.3717	2.86496	0.900424	0.843677	2.28618	2.3802
SLC25A44	4.10241	3.56035	3.50316	3.78204	3.50454	4.07783	4.61694	4.19901	3.54185	5.77341	3.46593	3.3993	3.55072
PMF1-BGLAP	0.756795	0.729159	0.872379	0.852043	0.973535	0.695233	0.709367	0.677489	0.844846	0.787817	0.927365	0	0.836808
PMF1	0.756795	0.729159	0.872379	0.852043	0.973535	0.695233	0.709367	0.677489	0.844846	0.787817	0.927365	0	0.836808
BGLAP	3.24346	2.74358	2.88519	2.76798	3.04718	3.24496	3.79564	2.43317	2.48812	3.70778	2.88903	3.13068	3.15428
PAQR6	2.49901	1.94126	2.18589	2.36703	2.34222	2.39887	3.00704	1.72648	2.42482	3.0791	2.29402	2.81939	3.70203
SMG5	2.58587	2.10011	2.0686	2.18463	2.24232	1.91386	1.9332	1.42855	2.91349	2.34171	2.33849	1.723	3.48197
TMEM79	0	0	0	0	0	0	0	0	0	0	0	0	0
GLMP	2.04083	2.11455	1.70253	1.90076	1.88067	2.31613	2.12111	1.60672	1.87495	2.6491	1.90939	1.54199	1.60637
VHLL	6.03612	6.2118	6.20697	5.73119	5.20965	7.03353	7.4992	5.46971	7.19638	6.68992	6.28064	6.45734	5.97107
CCT3	2.48917	2.35475	2.37896	2.26688	2.2056	2.7811	3.02514	2.15458	3.39373	2.83171	2.82628	2.26889	3.89047
TSACC	2.36566	2.8988	2.37403	2.44155	2.09047	2.79209	2.37853	2.4411	3.45914	1.90998	1.99069	6.27634	2.394
RHBG	2.89379	2.01779	3.58336	2.16481	3.09845	1.93488	2.10053	1.08529	1.72303	1.93172	3.29782	0.985722	1.10153
C1orf61	1.11183	0.770753	1.29413	0.958477	1.08384	1.11459	1.27574	1.1967	0.879028	0.748687	1.16483	0.489402	0.973056
MIR9-1	0	0	0	0	0	0	0	0	0	0	0	0	0
MEF2D	0.741231	0.825044	0.817945	1.06734	1.64494	1.12429	0.792345	0.770677	1.3753	0.62521	0.81474	5.95122	0.967786
IQGAP3	0	0	0	0	0	0	0	0	0	0	0	0	0
TTC24	2.56074	1.6917	2.07523	1.73729	2.00274	1.80434	1.83762	1.25762	1.78084	1.4865	2.22549	1.61578	1.3143
NAXE	0	0	0	0	0	0	0	0	0	0	0	0	0
GPATCH4	0	0	0	0	0	0	0	0	0	0	0	0	0
HAPLN2	1.74038	1.86754	1.91525	1.6524	2.06305	2.06817	2.33548	1.33759	1.54663	0.729992	2.04167	1.49876	0.594924
BCAN	0	0	0	0	0	0	0	0	0	0	0	0	0
NES	0	0	0	0	0	0	0	0	0	0	0	0	0
CRABP2	0	0	0	0	0	0	0	0	0	0	0	0	0
ISG20L2	2.24315	1.8751	2.16534	2.90846	2.02587	2.06468	2.3995	2.63735	2.79913	3.60474	2.01329	2.3542	3.26995
RRNAD1	1.9155	1.89283	2.06422	2.42002	1.8123	2.36608	1.78721	1.89853	1.90407	2.72649	1.47359	7.47246	2.04046
MRPL24	0.894086	0.804517	0.99666	0.998565	1.00547	0.893976	0.828156	0.774154	1.42341	0.875642	1.16548	0.836999	1.31355
HDGF	0	0	0	0	0	0	0	0	0	0	0	0	0
PRCC	4.62744	4.59467	4.78502	4.4725	4.57407	4.84679	4.09424	4.2961	4.36855	4.36386	4.38935	7.78259	4.3923
SH2D2A	0	0	0	0	0	0	0	0	0	0	0	0	0
INSRR	0	0	0	0	0	0	0	0	0	0	0	0	0
NTRK1	0	0	0	0	0	0	0	0	0	0	0	0	0
PEAR1	1.20336	1.16408	1.11179	1.33422	1.1093	1.31646	1.01083	0.879581	0.633001	1.28433	0.814832	0.906172	0.739201
LRRC71	0	0	0	0	0	0	0	0	0	0	0	0	0
ARHGEF11	0	0	0	0	0	0	0	0	0	0	0	0	0
MIR765	0	0	0	0	0	0	0	0	0	0	0	0	0
ETV3L	0	0	0	0	0	0	0	0	0	0	0	0	0
CYCSP52	0	0	0	0	0	0	0	0	0	0	0	0	0
ETV3	0	0	0	0	0	0	0	0	0	0	0	0	0
FCRL5	1.00807	0.792811	1.25648	1.58858	1.02247	0.779186	0.716105	0.466217	0.610213	0.25478	1.32275	1.28432	1.00969
FCRL4	0.945737	0.556252	1.13354	0.76876	0.914972	0.993144	1.41923	0.474284	1.00816	0.676949	1.35655	0.805294	0.628798
FCRL3	1.48253	1.35486	1.47861	1.8852	1.70884	1.84443	1.25215	1.2273	1.02842	0.764774	1.80007	1.25089	1.01145
FCRL2	0.945672	0.716887	0.921579	1.04491	0.690702	1.24135	1.49672	0.689729	0.870166	1.08129	1.5242	1.18517	0.108396
FCRL1	1.72649	1.56529	1.96394	1.85953	1.32106	2.15371	1.53902	1.33815	0.616543	0.604776	2.89169	3.71807	1.09927
CD5L	0.797922	0.7429	0.946315	0.884787	0.664409	1.01193	1.09855	0.962338	1.12505	0.696079	1.14104	0.474415	0.338738
KIRREL	0	0	0	0	0	0	0	0	0	0	0	0	0
KIRREL-IT1	0	0	0	0	0	0	0	0	0	0	0	0	0
LINC01704	1.35768	0.894323	1.67272	1.07339	1.65317	1.51974	1.02481	0.922698	1.09383	0.430865	1.58906	0.795495	0.681992
CD1D	0	0	0	0	0	0	0	0	0	0	0	0	0
CD1A	0.750691	0.72086	0.864949	0.863225	1.10658	0.802639	1.07934	0.732428	0.338023	0.525646	1.12891	0.782237	0.626539
CD1C	0	0	0	0	0	0	0	0	0	0	0	0	0
CD1B	0.765189	0.650536	1.07301	0.919005	1.14469	0.81822	0.735695	0.724917	0.536785	1.3452	1.25569	0.970734	0.721888
CD1E	4.23372	3.54746	4.39627	4.29372	5.82482	4.66197	4.38547	3.34169	3.44817	3.01823	5.3677	3.0396	2.84966
OR10T2	0	0	0	0	0	0	0	0	0	0	0	0	0
OR10K2	0	0	0	0	0	0	0	0	0	0	0	0	0
OR10K1	1.0713	0.705977	1.22063	1.10875	0.945682	1.03461	1.26351	0.890569	1.03348	0.227389	1.66402	0.855445	0.46796
OR10R2	0.743343	0.497511	0.816652	0.800387	0.490676	0.769325	0.586335	0.945091	0.561683	0.443908	1.06489	0.301481	0.333218
OR6Y1	0.556239	0.382859	0.395074	0.514172	0.277345	0.557761	0.624892	0.929374	0.411451	1.07738	0.479529	0.690005	0.577109
OR6P1	0.810457	0.508084	0.790823	0.967297	0.413884	0.765308	1.18028	0.811568	0.256155	0.695644	1.05019	0.459427	0.743969
OR10X1	0.858676	0.563932	0.867438	0.844527	0.457561	0.820898	0.74418	0.775962	0.845268	0.470429	1.23033	0.250177	0.502336
OR10Z1	0	0	0	0	0	0	0	0	0	0	0	0	0
SPTA1	0	0	0	0	0	0	0	0	0	0	0	0	0
OR6K2	2.64312	1.47416	2.62969	1.97744	1.65319	2.028	2.20147	1.45109	1.3255	0.589124	3.26668	1.12637	1.73108
OR6K3	0	0	0	0	0	0	0	0	0	0	0	0	0
OR6K6	2.76831	1.35048	1.90692	1.50436	1.24462	2.15837	2.92556	1.23759	1.57111	1.39303	2.75316	1.13041	1.86858
OR6N1	1.45661	0.787449	0.945837	0.737019	0.767363	0.68306	1.00647	0.455647	0.479393	1.15999	1.25982	0	0.100367
OR6N2	0.889802	0.663224	1.04264	0.841205	0.656516	0.968961	0.935591	1.1323	0.574765	0.699557	1.05506	0.558576	0.899788
MNDA	0.828227	0.549723	0.765345	0.93829	0.573258	0.847678	1.06648	0.967623	0.419891	0.728687	1.0162	0.712487	0.802181
PYHIN1	0	0	0	0	0	0	0	0	0	0	0	0	0
IFI16	0.697831	0.549793	0.812203	0.698005	0.639657	0.600001	0.469168	0.626305	0.467577	0.575211	1.09878	0.533789	0.884482
AIM2	0	0	0	0	0	0	0	0	0	0	0	0	0
CADM3	0	0	0	0	0	0	0	0	0	0	0	0	0
CADM3-AS1	0	0	0	0	0	0	0	0	0	0	0	0	0
ACKR1	0	0	0	0	0	0	0	0	0	0	0	0	0
FCER1A	0.674707	0.578788	0.902188	0.723246	0.569499	0.67669	0.916125	0.927427	0.444789	1.30868	0.97982	0.223661	0.403976
OR10J3	0	0	0	0	0	0	0	0	0	0	0	0	0
OR10J4	0	0	0	0	0	0	0	0	0	0	0	0	0
OR10J1	0	0	0	0	0	0	0	0	0	0	0	0	0
OR10J5	1.12326	1.07336	1.23699	1.34458	1.00242	1.60455	1.99347	1.69087	1.19089	1.1039	1.53146	1.71608	1.10554
APCS	0	0	0	0	0	0	0	0	0	0	0	0	0
CRP	2.01653	1.21683	1.1143	1.56816	1.23058	1.78389	1.72319	1.83663	1.06302	1.97954	1.83011	1.87172	2.11046
DUSP23	0.916979	1.13808	1.23468	1.12839	0.986822	1.18328	0.838139	1.21005	1.04572	1.07173	1.2668	1.34081	0.86491
FCRL6	0	0	0	0	0	0	0	0	0	0	0	0	0
SLAMF8	0	0	0	0	0	0	0	0	0	0	0	0	0
VSIG8	0	0	0	0	0	0	0	0	0	0	0	0	0
CFAP45	0	0	0	0	0	0	0	0	0	0	0	0	0
MIR4259	1.65428	1.48802	1.67598	1.66905	1.44767	1.98053	2.16391	1.61354	1.36433	1.31868	1.70591	2.25448	2.4896
TAGLN2	1.41722	0.904162	1.33723	1.33626	1.36067	1.23851	1.24255	1.18807	1.22296	0.882599	1.10191	1.76392	2.20104
IGSF9	0	0	0	0	0	0	0	0	0	0	0	0	0
SLAMF9	1.09963	0.745421	1.23526	0.855164	0.836657	0.974357	1.09231	0.706002	0.785766	0.798687	1.17999	0.62429	0.771318
LINC01133	1.6867	1.26138	1.7685	1.51725	1.35686	1.85239	2.2867	1.3636	1.22043	1.9052	1.82019	0.958052	1.45682
PIGM	0.802919	1.06176	0.91083	0.909756	0.741897	0.931752	0.75279	0.887787	0.977776	0.7726	1.13057	0.844493	0.604459
KCNJ10	0	0	0	0	0	0	0	0	0	0	0	0	0
KCNJ9	0	0	0	0	0	0	0	0	0	0	0	0	0
IGSF8	0	0	0	0	0	0	0	0	0	0	0	0	0
ATP1A2	0.843309	0.937829	3.15281	0.924417	0.830248	1.05563	1.19625	1.03717	0.983684	0.839556	0.986985	0.846222	0.732175
ATP1A4	0.909536	0.850376	1.1692	0.765768	0.601487	1.23441	1.62412	1.56987	0.951612	0.935207	1.2104	1.32813	0.45692
CASQ1	0	0	0	0	0	0	0	0	0	0	0	0	0
PEA15	0	0	0	0	0	0	0	0	0	0	0	0	0
DCAF8	0	0	0	0	0	0	0	0	0	0	0	0	0
PEX19	0	0	0	0	0	0	0	0	0	0	0	0	0
COPA	3.79863	4.48511	2.70089	3.74713	2.99317	4.27913	3.53673	4.77108	4.82431	4.60908	3.27136	3.36241	7.00961
SUMO1P3	2.05941	1.95632	2.44458	1.7693	1.5081	1.66744	1.33214	1.36416	1.80152	1.36825	2.69969	1.15577	1.93507
NCSTN	0	0	0	0	0	0	0	0	0	0	0	0	0
NHLH1	0.985342	0.764462	0.964861	0.863111	0.794746	0.880991	0.853736	0.842167	0.87734	0.759557	0.91184	0.29514	0.899286
VANGL2	0.891022	0.84097	0.830059	0.846803	0.733628	0.785191	1.07172	1.15914	1.0301	0.443908	0.948586	0.868127	0.517642
SLAMF6	0	0	0	0	0	0	0	0	0	0	0	0	0
CD84	0	0	0	0	0	0	0	0	0	0	0	0	0
SLAMF1	0	0	0	0	0	0	0	0	0	0	0	0	0
CD48	0	0	0	0	0	0	0	0	0	0	0	0	0
SLAMF7	1.20018	1.0427	1.49956	2.36855	1.0532	1.15508	1.25428	0.825755	0.838938	0.447386	1.16199	0.788001	2.25173
LY9	0.986871	0.695537	1.53789	0.717505	0.634282	0.792129	1.27711	0.96039	0.834718	0.717383	1.27305	0.770708	0.430573
CD244	0	0	0	0	0	0	0	0	0	0	0	0	0
ITLN1	0	0	0	0	0	0	0	0	0	0	0	0	0
ITLN2	2.26146	1.78249	2.42563	2.12074	2.05812	2.42293	2.42807	1.65179	1.67366	1.82259	2.46416	0.884267	1.45406
F11R	2.65711	2.37281	3.06358	2.44058	2.44784	2.18373	2.11076	2.28088	2.98523	2.34302	2.52993	2.07866	3.93714
TSTD1	1.72343	1.95094	1.93429	1.74894	1.56901	1.72242	2.55197	2.13803	2.11	1.14564	1.84022	1.87979	1.66559
USF1	1.72343	1.95094	1.93429	1.74894	1.56901	1.72242	2.55197	2.13803	2.11	1.14564	1.84022	1.87979	1.66559
ARHGAP30	0	0	0	0	0	0	0	0	0	0	0	0	0
NECTIN4	0	0	0	0	0	0	0	0	0	0	0	0	0
KLHDC9	0	0	0	0	0	0	0	0	0	0	0	0	0
PFDN2	0	0	0	0	0	0	0	0	0	0	0	0	0
NIT1	2.93773	3.04021	2.56351	2.62784	2.19788	2.33293	2.59427	2.66614	3.90309	2.33128	2.34556	2.71909	2.73876
DEDD	2.11352	1.87618	1.97911	2.02479	1.66764	2.13171	2.17926	2.28352	3.4047	2.55345	1.99345	2.83554	2.81403
UFC1	8.02798	8.44355	7.68261	8.21734	7.18553	9.07009	8.26809	8.73893	7.71755	7.36383	7.05092	15.7641	8.35879
USP21	3.45492	3.98702	3.29311	3.99496	3.71657	4.09146	3.32772	4.25048	3.07343	2.78388	2.56622	10.4273	3.37533
PPOX	1.3935	1.0664	1.4489	1.04358	1.09412	1.05575	0.89666	0.809621	0.798848	1.45737	1.06332	1.29239	0.819745
B4GALT3	0	0	0	0	0	0	0	0	0	0	0	0	0
ADAMTS4	0	0	0	0	0	0	0	0	0	0	0	0	0
NDUFS2	0.961313	0.996446	1.14478	1.04754	1.02518	1.11451	0.749671	0.97569	1.1432	0.799121	1.02989	1.22956	0.925632
FCER1G	1.03782	1.01783	0.917042	0.981914	0.86233	1.14307	1.40738	1.10045	1.4846	1.12216	0.952352	1.72472	1.57199
TOMM40L	0	0	0	0	0	0	0	0	0	0	0	0	0
APOA2	0	0	0	0	0	0	0	0	0	0	0	0	0
MIR5187	0	0	0	0	0	0	0	0	0	0	0	0	0
NR1I3	1.03549	0.843244	0.891887	0.836166	0.607313	0.845568	1.20948	0.733819	0.637221	0.930859	1.00554	1.78122	0.690774
PCP4L1	5.12033	6.29347	4.54608	5.34125	4.84796	5.26728	5.5997	5.33618	4.77367	5.43168	4.66769	4.16136	4.65827
MPZ	0	0	0	0	0	0	0	0	0	0	0	0	0
SDHC	0	0	0	0	0	0	0	0	0	0	0	0	0
CFAP126	1.01222	1.14253	1.2762	1.02127	0.889205	1.02118	1.28235	0.820052	1.18413	0.718687	1.47074	0.981687	1.0945
FCGR2A	3.55717	2.3263	2.89255	2.90341	1.83154	2.71183	2.05348	3.09133	2.44085	2.87431	2.74361	2.03658	2.87977
HSPA6	0	0	0	0	0	0	0	0	0	0	0	0	0
FCGR3A	1.62951	1.20824	2.02569	1.36687	1.21981	1.73265	1.59879	1.34121	0.598397	1.1252	1.38476	0.893491	1.14694
FCGR2C	0	0	0	0	0	0	0	0	0	0	0	0	0
HSPA7	0	0	0	0	0	0	0	0	0	0	0	0	0
FCGR3B	5.24332	2.98187	5.21277	4.08208	2.49971	5.08538	3.59138	2.69243	2.62611	2.91344	5.49833	7.13582	3.07724
FCGR2B	0	0	0	0	0	0	0	0	0	0	0	0	0
RPL31P11	0.525273	0.747333	0.354244	0.72223	0.344891	0.784501	1.1023	1.04565	0.369251	0.935207	0.532902	0.393136	0.619263
FCRLA	0.868397	0.850411	1.09979	1.41959	0.717597	0.92595	1.09531	0.811846	1.15713	0.734774	1.10972	1.13041	0.936171
FCRLB	0	0	0	0	0	0	0	0	0	0	0	0	0
DUSP12	2.8985	2.72359	2.39546	3.69088	2.29935	2.82557	2.74264	3.09481	2.81348	4.71082	2.34097	8.38613	3.28124
ATF6	4.21862	4.92995	4.48658	4.18647	3.8305	4.53529	3.16501	5.17443	3.85329	4.45604	3.79857	3.71	4.61361
OLFML2B	0	0	0	0	0	0	0	0	0	0	0	0	0
NOS1AP	1.22363	1.40531	0.887871	0.948169	1.19025	1.53581	2.87677	2.71357	6.92841	1.40694	1.16548	1.165	1.66559
MIR4654	0	0	0	0	0	0	0	0	0	0	0	0	0
MIR556	0.552098	0.699288	0.384883	0.663615	0.397439	0.508015	0.570863	0.539933	0.494585	1.44346	0.479254	0.593739	0.579116
SPATA46	0	0	0	0	0	0	0	0	0	0	0	0	0
C1orf226	0	0	0	0	0	0	0	0	0	0	0	0	0
SH2D1B	2.14049	1.81067	2.45867	2.04435	1.65392	2.70485	2.25463	1.82231	1.64623	2.23128	2.59405	2.00891	2.30367
UHMK1	0	0	0	0	0	0	0	0	0	0	0	0	0
UAP1	1.47337	1.29201	1.36814	1.15142	0.958537	1.22983	1.42223	1.10587	1.27866	1.05738	1.43822	1.89247	1.6819
DDR2	0	0	0	0	0	0	0	0	0	0	0	0	0
HSD17B7	1.13178	2.7194	1.52971	1.15906	0.822975	0.706189	1.0268	1.2426	0.800114	0.395648	1.65024	0.239225	0.87018
CCDC190	0	0	0	0	0	0	0	0	0	0	0	0	0
RGS4	0	0	0	0	0	0	0	0	0	0	0	0	0
RGS5	0	0	0	0	0	0	0	0	0	0	0	0	0
NUF2	0	0	0	0	0	0	0	0	0	0	0	0	0
PBX1	0	0	0	0	0	0	0	0	0	0	0	0	0
LMX1A	0.985931	0.708649	1.0981	0.847977	0.78394	0.912762	0.715481	0.658573	0.752006	0.656514	1.03237	0.709028	0.452654
RXRG	0	0	0	0	0	0	0	0	0	0	0	0	0
LRRC52	0	0	0	0	0	0	0	0	0	0	0	0	0
MGST3	1.16567	1.10638	0.943363	0.982115	1.01571	1.05819	1.03342	1.34677	1.28246	1.05912	1.19763	0.85948	0.873442
ALDH9A1	0	0	0	0	0	0	0	0	0	0	0	0	0
TMCO1	2.58336	2.83152	3.12854	2.68675	2.00496	2.99899	2.74251	2.59952	3.90984	3.58692	3.38785	1.1869	4.63268
UCK2	1.0963	1.28784	1.38667	1.36629	0.909935	1.00637	0.818299	0.98932	1.08834	1.48129	1.03319	1.08429	1.18784
MIR3658	1.06564	0.890271	1.41256	0.943072	0.861804	1.11102	1.15907	0.787089	1.33817	0.819121	1.28416	0.774743	0.586895
FAM78B	0	0	0	0	0	0	0	0	0	0	0	0	0
MIR921	0	0	0	0	0	0	0	0	0	0	0	0	0
LINC01675	0.998305	0.991837	1.25414	0.861722	0.710474	1.01887	1.29233	0.84328	0.555775	0.873468	1.38733	0.41677	0.860394
FMO9P	2.45251	1.67114	1.2742	1.56414	1.78394	1.71869	2.16167	1.56597	1.45084	1.51172	2.01329	1.4636	1.31255
POGK	0	0	0	0	0	0	0	0	0	0	0	0	0
TADA1	1.49723	1.42945	0.886586	1.70841	1.16467	1.59205	2.4816	3.1332	2.14841	2.4891	1.59687	3.9694	6.24432
ILDR2	0	0	0	0	0	0	0	0	0	0	0	0	0
MAEL	0	0	0	0	0	0	0	0	0	0	0	0	0
GPA33	0.957309	0.868673	1.06492	0.798039	1.13161	1.06529	0.95331	1.27904	0.606415	0.443473	1.15739	0.964393	0.346516
DUSP27	1.07757	0.863568	1.1106	0.972723	1.12911	0.890567	0.711364	0.577903	0.825856	0.876512	1.3741	1.04452	0.304362
LINC01363	0	0	0	0	0	0	0	0	0	0	0	0	0
POU2F1	0	0	0	0	0	0	0	0	0	0	0	0	0
CD247	0	0	0	0	0	0	0	0	0	0	0	0	0
CREG1	1.07034	0.955348	1.11861	1.48931	0.796588	0.991846	1.06636	1.14023	1.06133	1.94346	1.42003	0.866398	1.4493
RCSD1	0	0	0	0	0	0	0	0	0	0	0	0	0
MPZL1	4.41891	6.03939	5.00978	4.99379	3.82505	4.54072	5.43586	5.75149	5.00578	5.72037	4.46945	10.8233	4.46281
ADCY10	0	0	0	0	0	0	0	0	0	0	0	0	0
MPC2	2.98014	2.73465	2.71943	2.82585	2.26394	3.3899	3.28255	3.72779	2.92404	3.01779	3.30544	1.33562	2.83009
DCAF6	0	0	0	0	0	0	0	0	0	0	0	0	0
MIR1255B2	0	0	0	0	0	0	0	0	0	0	0	0	0
GPR161	0	0	0	0	0	0	0	0	0	0	0	0	0
TIPRL	0.59548	0.897004	0.855434	0.662613	0.780143	0.767621	0.934717	0.721579	0.569701	0.366518	0.843769	0.918278	0.532195
SFT2D2	0	0	0	0	0	0	0	0	0	0	0	0	0
ANKRD36BP1	2.37276	2.28656	2.06046	3.34509	1.99554	2.42346	3.09351	2.30132	1.89394	2.87605	2.80874	2.29425	4.5165
TBX19	0	0	0	0	0	0	0	0	0	0	0	0	0
MIR557	2.37336	1.71458	2.23394	1.85591	2.44282	1.77334	1.5379	1.90701	1.53018	2.38302	2.29301	3.89792	0.947211
XCL2	4.27302	4.50147	4.35322	4.77448	5.52877	4.34636	4.87822	4.32781	2.3151	3.26518	5.84631	3.81492	2.88053
XCL1	1.1284	1.22309	1.17628	1.04434	1.64952	1.13451	1.18702	1.04885	0.914054	0.944337	1.12294	0.287646	0.302104
DPT	0	0	0	0	0	0	0	0	0	0	0	0	0
LINC00626	0.488506	0.534734	0.370786	0.479496	0.454084	0.477258	0.379951	0.843975	0.639331	0.25478	0.565146	0.417347	0.244895
LINC00970	1.3421	0.743528	0.851359	0.749733	0.798975	0.710896	1.08707	0.780413	0.923338	0.659558	0.924242	0.72171	0.684501
ATP1B1	0	0	0	0	0	0	0	0	0	0	0	0	0
NME7	0	0	0	0	0	0	0	0	0	0	0	0	0
BLZF1	0	0	0	0	0	0	0	0	0	0	0	0	0
CCDC181	2.57341	2.50967	2.1754	2.50004	2.6676	2.58402	2.98645	3.56826	2.50036	3.10562	2.79927	2.09423	2.36063
SLC19A2	2.47287	2.6476	3.15886	2.37218	2.74933	2.41112	3.19309	3.55616	5.17964	2.26606	2.99494	1.82099	2.51369
F5	0	0	0	0	0	0	0	0	0	0	0	0	0
SELP	0	0	0	0	0	0	0	0	0	0	0	0	0
SELL	1.45301	1.04159	1.02885	1.23657	1.42865	1.19639	1.68451	1.20616	0.868478	1.42085	1.34966	1.06527	1.79004
SELE	0	0	0	0	0	0	0	0	0	0	0	0	0
C1orf112	0	0	0	0	0	0	0	0	0	0	0	0	0
METTL18	0	0	0	0	0	0	0	0	0	0	0	0	0
SCYL3	0	0	0	0	0	0	0	0	0	0	0	0	0
KIFAP3	0	0	0	0	0	0	0	0	0	0	0	0	0
METTL11B	1.65175	1.65719	2.42917	1.90874	2.03875	1.88132	2.50656	1.7294	1.95049	1.67563	2.3903	2.12132	1.80735
MIR3119-2	0.759716	0.733406	0.932423	0.893635	0.864773	0.952974	1.21697	0.767895	0.83303	0.523472	1.00086	1.3264	0.746729
MIR3119-1	0.759716	0.733406	0.932423	0.893635	0.864773	0.952974	1.21697	0.767895	0.83303	0.523472	1.00086	1.3264	0.746729
LINC01681	2.09078	1.53393	2.03659	1.85532	2.42998	1.70895	2.48771	1.90604	1.44873	1.31564	2.2062	1.72069	1.24304
LINC01142	0	0	0	0	0	0	0	0	0	0	0	0	0
GORAB	2.49827	2.60439	2.53059	2.77103	2.63888	3.21757	2.56171	2.78145	2.71093	2.95605	2.57476	1.77949	2.51469
PRRX1	0	0	0	0	0	0	0	0	0	0	0	0	0
MROH9	1.66875	1.46832	1.13738	1.78217	1.82508	1.78527	1.65581	2.27295	1.06386	1.06607	1.9353	1.47974	1.75968
FMO3	0.371002	0.30221	0.25279	0.378317	0.495281	0.497992	0.366849	0.669561	0.388663	0.142172	0.300578	0.344138	0.315904
MIR1295B	1.27235	1.10613	1.72759	1.40351	2.03185	1.38296	1.58506	1.03633	0.806866	0.339127	2.47463	1.12119	0.567574
MIR1295A	2.83527	2.35238	3.18002	2.94256	3.65378	3.23973	3.81736	3.44697	1.80363	0.848251	4.31852	2.40493	2.08989
FMO6P	0	0	0	0	0	0	0	0	0	0	0	0	0
FMO2	0	0	0	0	0	0	0	0	0	0	0	0	0
FMO1	0	0	0	0	0	0	0	0	0	0	0	0	0
FMO4	3.98014	3.46203	3.18917	3.83149	3.78143	5.06055	5.31532	4.98429	3.49375	3.48909	3.89291	3.93482	4.94331
TOP1P1	0	0	0	0	0	0	0	0	0	0	0	0	0
PRRC2C	0.701859	0.826088	0.819479	0.692149	0.82664	0.691784	0.61466	0.788202	0.758336	0.66521	0.819425	1.22149	0.756013
MYOC	2.29666	1.68687	2.23662	2.11814	2.40965	2.56202	2.49033	2.11439	1.76523	2.54084	2.18939	2.82401	1.77524
VAMP4	1.03228	0.795297	1.13651	0.896971	1.24237	0.824874	1.00247	0.866368	1.36982	0.575211	1.18541	0.940759	0.808705
METTL13	0	0	0	0	0	0	0	0	0	0	0	0	0
DNM3	0	0	0	0	0	0	0	0	0	0	0	0	0
DNM3-IT1	0	0	0	0	0	0	0	0	0	0	0	0	0
MIR3120	0	0	0	0	0	0	0	0	0	0	0	0	0
DNM3OS	0	0	0	0	0	0	0	0	0	0	0	0	0
MIR214	0	0	0	0	0	0	0	0	0	0	0	0	0
MIR199A2	0	0	0	0	0	0	0	0	0	0	0	0	0
C1orf105	0	0	0	0	0	0	0	0	0	0	0	0	0
PIGC	0	0	0	0	0	0	0	0	0	0	0	0	0
SUCO	0.548338	0.717922	0.491102	0.688484	0.56715	0.657173	0.859102	0.812403	0.627937	0	0.652601	0.399477	0.66217
FASLG	0	0	0	0	0	0	0	0	0	0	0	0	0
TNFSF18	0	0	0	0	0	0	0	0	0	0	0	0	0
TNFSF4	0	0	0	0	0	0	0	0	0	0	0	0	0
PRDX6	0	0	0	0	0	0	0	0	0	0	0	0	0
SLC9C2	2.70009	2.16712	1.96259	2.26649	1.99823	2.22885	2.60214	2.01049	2.3957	2.97127	2.60994	2.21989	1.1778
ANKRD45	0.69732	0.536513	1.03185	0.541733	0.902643	0.634531	0.637495	0.257031	0.444789	0.25478	1.01592	0	0
TEX50	0	0	0	0	0	0	0	0	0	0	0	0	0
KLHL20	1.22111	1.30153	0.914538	0.880835	1.05741	1.15748	1.10205	1.1444	0.802224	1.18651	1.00334	0.903867	0.829531
CENPL	1.05193	0.864736	0.777056	0.952951	1.37616	1.05652	0.935466	0.700995	1.312	1.00129	1.24531	0.72171	0.807952
DARS2	5.32196	3.25413	4.36776	3.90024	3.88066	3.48087	3.69071	3.29773	2.55353	3.28605	3.72205	4.0086	4.26483
GAS5-AS1	0	0	0	0	0	0	0	0	0	0	0	0	0
GAS5	0	0	0	0	0	0	0	0	0	0	0	0	0
ZBTB37	0	0	0	0	0	0	0	0	0	0	0	0	0
SNORD81	0	0	0	0	0	0	0	0	0	0	0	0	0
SNORD47	0	0	0	0	0	0	0	0	0	0	0	0	0
SNORD80	0	0	0	0	0	0	0	0	0	0	0	0	0
SNORD79	0	0	0	0	0	0	0	0	0	0	0	0	0
SNORD78	0	0	0	0	0	0	0	0	0	0	0	0	0
SNORD44	0	0	0	0	0	0	0	0	0	0	0	0	0
SNORA103	0	0	0	0	0	0	0	0	0	0	0	0	0
SNORD77	0	0	0	0	0	0	0	0	0	0	0	0	0
SNORD76	0	0	0	0	0	0	0	0	0	0	0	0	0
SNORD75	0	0	0	0	0	0	0	0	0	0	0	0	0
SNORD74	0.822849	1.10893	1.00301	0.890957	1.13364	1.20033	1.14547	0.764974	0.67689	0	1.09033	0.905596	1.17856
SERPINC1	0.924469	0.894633	1.13237	0.741486	1.20639	0.918808	1.26351	0.764001	0.374315	0.593906	1.21554	0.585669	0.57209
RC3H1	0	0	0	0	0	0	0	0	0	0	0	0	0
GPR52	0	0	0	0	0	0	0	0	0	0	0	0	0
RABGAP1L	0.806263	0.710994	0.818165	0.873662	0.950643	0.861271	0.890671	0.674707	0.680688	1.50694	1.25624	0.604691	1.2044
CACYBP	1.62608	1.65292	1.15704	1.32607	1.31931	1.21542	1.11602	1.07541	1.19637	0.938685	1.50363	0.971311	1.27114
MRPS14	0	0	0	0	0	0	0	0	0	0	0	0	0
TNN	0	0	0	0	0	0	0	0	0	0	0	0	0
KIAA0040	0	0	0	0	0	0	0	0	0	0	0	0	0
TNR	1.09416	0.746227	1.03333	1.09194	1.22506	0.955165	1.23643	0.793348	0.903082	1.02173	1.13103	0.874468	0.542984
LINC01657	0	0	0	0	0	0	0	0	0	0	0	0	0
RFWD2	1.93277	2.04539	1.94574	1.97117	2.57241	1.75139	1.9604	2.07739	1.99269	1.75302	2.55069	1.08026	1.74287
SCARNA3	0	0	0	0	0	0	0	0	0	0	0	0	0
PAPPA2	1.26621	1.13311	1.17243	1.14553	1.32833	1.35918	1.03654	1.25776	1.33479	1.41564	1.40625	0.543012	0.7663
ASTN1	0	0	0	0	0	0	0	0	0	0	0	0	0
MIR488	0.765153	0.650333	1.05239	0.864141	0.917453	0.876812	1.00222	0.650645	0.577297	0.969119	1.01151	1.04452	0.807952
BRINP2	0	0	0	0	0	0	0	0	0	0	0	0	0
LINC01645	0	0	0	0	0	0	0	0	0	0	0	0	0
LINC01741	1.03323	0.963391	1.15821	1.12851	1.35216	1.05234	1.19713	1.23536	0.863836	1.40955	1.4972	0.641584	1.16777
SEC16B	0	0	0	0	0	0	0	0	0	0	0	0	0
RASAL2	1.83399	2.04497	1.89041	2.12022	1.9438	2.16324	2.3527	1.97419	1.78928	2.49301	1.79557	2.05733	1.78176
RASAL2-AS1	1.03575	1.26073	1.07369	1.2409	1.13052	1.23035	1.07759	1.05288	0.881982	1.4039	0.967694	1.00532	0.562305
TEX35	0	0	0	0	0	0	0	0	0	0	0	0	0
C1orf220	0	0	0	0	0	0	0	0	0	0	0	0	0
MIR4424	1.03721	1.01629	0.782328	0.979251	0.906045	0.973749	0.784234	0.828537	0.89422	0.766948	1.26662	0.195991	0.490041
RALGPS2	0.894966	1.22248	0.976175	1.12075	0.874565	0.954191	1.03491	1.32076	0.607681	0.945207	1.2713	0.977075	0.393939
ANGPTL1	0	0	0	0	0	0	0	0	0	0	0	0	0
FAM20B	1.27103	1.31517	1.12554	1.25713	1.43737	1.13001	1.10666	1.07194	1.13054	1.05651	1.46495	0.827776	0.991122
TOR3A	0	0	0	0	0	0	0	0	0	0	0	0	0
ABL2	1.78136	1.65455	1.9261	1.49732	1.87751	1.56531	2.06584	1.69212	2.02603	0.670427	1.78942	1.46475	1.02274
SOAT1	4.21086	7.90007	4.43707	4.34516	4.82847	5.10344	4.36713	4.45048	4.09299	2.46302	4.00976	4.67728	3.21675
AXDND1	7.26961	6.27539	3.83174	6.12226	5.29193	5.62861	5.08049	5.15036	5.08089	6.8521	3.71993	5.04102	5.08935
NPHS2	0	0	0	0	0	0	0	0	0	0	0	0	0
TDRD5	0	0	0	0	0	0	0	0	0	0	0	0	0
FAM163A	0	0	0	0	0	0	0	0	0	0	0	0	0
TOR1AIP2	3.61526	3.34312	3.76817	3.57697	4.24675	3.51553	4.18121	3.18007	4.27529	5.29733	3.75833	2.28388	4.36119
TOR1AIP1	1.81829	2.00031	1.70557	1.06083	1.12554	0.869671	0.870456	0.992519	0.71487	0.483908	1.53688	0.770708	1.27616
CEP350	2.06681	1.87437	2.49784	2.01696	2.26961	1.89008	1.77647	1.57154	1.43523	1.67911	2.23339	0.907325	1.57275
QSOX1	0.794846	0.710569	0.885948	0.682299	1.1144	0.740679	0.692148	0.677072	0.671826	0.907381	1.04431	0.440981	0.738699
LHX4	0	0	0	0	0	0	0	0	0	0	0	0	0
LHX4-AS1	0	0	0	0	0	0	0	0	0	0	0	0	0
ACBD6	0	0	0	0	0	0	0	0	0	0	0	0	0
MIR3121	2.92587	2.62068	2.7907	3.21864	3.04269	2.98093	3.03137	3.33404	3.17049	2.42954	3.62247	3.55033	4.80631
OVAAL	2.23362	2.56624	2.76516	2.43731	2.38544	2.51207	2.44866	2.00646	2.0678	1.23042	2.92127	1.37482	1.52633
XPR1	0	0	0	0	0	0	0	0	0	0	0	0	0
KIAA1614	1.18706	1.06108	0.806667	2.27662	1.13212	1.56661	1.56473	2.59618	1.33606	1.75433	1.31696	2.72255	1.34567
KIAA1614-AS1	0	0	0	0	0	0	0	0	0	0	0	0	0
STX6	0.9278	0.824867	1.10463	0.884601	1.13691	1.08067	1.42797	0.723944	1.45675	1.38216	1.11348	1.02146	0.962015
MR1	2.08891	2.40779	2.843	2.45864	2.74695	2.39006	1.94742	2.18129	2.09566	2.27084	3.11253	1.7034	1.47313
IER5	0.796304	0.768647	1.08335	0.715815	1.00372	0.743844	0.793218	0.793765	0.965116	0.262171	1.0037	0.752838	0.431075
LINC01732	0	0	0	0	0	0	0	0	0	0	0	0	0
LINC01699	0	0	0	0	0	0	0	0	0	0	0	0	0
CACNA1E	0	0	0	0	0	0	0	0	0	0	0	0	0
ZNF648	1.02263	0.789838	1.21903	0.896684	0.856654	1.0056	1.59118	0.71393	1.86313	1.09781	1.05928	0.763214	0.877958
LINC01344	0	0	0	0	0	0	0	0	0	0	0	0	0
GLUL	0	0	0	0	0	0	0	0	0	0	0	0	0
TEDDM1	0.998686	1.14938	0.933987	0.79801	0.785086	0.928506	0.911883	0.692789	0.825856	0.718687	0.868481	1.14367	0.563057
[truncated: 23,076 more rows]

## Sheet: NGRE all REs
Gene name	K562	HepG2	HEK293	GM12878	MCF-7	A549	HeLa-S3	SK-N-SH	HCT116	Ishikawa	HEK293T	MCF_10A	GM12891
DDX11L1	0	0	0	0	0	0	0	0	0	0	0	0	0
WASH7P	0.00242423	0.00922493	0.0124722	0.00684353	0.0102034	0	0.00201038	0	0.00143785	0	0.00579464	0	0
MIR6859-1	0.00235789	0.00918806	0.0119888	0.00681905	0.00989317	0	0.00199662	0	0.00142096	0	0.00542563	0	0
MIR6859-4	0.00235789	0.00918806	0.0119888	0.00681905	0.00989317	0	0.00199662	0	0.00142096	0	0.00542563	0	0
MIR6859-3	0.00235789	0.00918806	0.0119888	0.00681905	0.00989317	0	0.00199662	0	0.00142096	0	0.00542563	0	0
MIR6859-2	0.00235789	0.00918806	0.0119888	0.00681905	0.00989317	0	0.00199662	0	0.00142096	0	0.00542563	0	0
OR4F5	0.384959	0.258758	0.348609	0.332839	0.33889	0.356164	0.500154	0.380027	0.639199	0.44817	0.356667	0.382183	0.285169
MIR6723	0.162607	0.124689	0.121875	0.151167	0.0145855	0.137522	0.135741	0.176307	0.151354	0.0326152	0.103367	0.811634	0.0762548
FAM87B	0.614371	0.421109	0.723384	0.531868	0.542904	0.40105	0.395572	0.452785	0.611901	0.13775	0.618861	0.317113	0.251725
LINC01128	0.305364	0.268576	0.397421	0.287339	0.297583	0.19413	0.13835	0.168901	0.181341	0.142826	0.41676	0.0687982	0.201577
LINC00115	0.371112	0.379559	0.552962	0.337477	0.385105	0.233025	0.147042	0.158613	0.203877	0.118924	0.606616	0.0570904	0.158479
FAM41C	0.382195	0.320782	0.541928	0.385687	0.359902	0.265787	0.133203	0.0937303	0.246789	0.138371	0.526163	0.436436	0.373349
SAMD11	0.19054	0.201131	0.188901	0.249254	0.219808	0.195537	0.274432	0.288949	0.146687	0.236837	0.17717	0.400298	0.266079
NOC2L	0.0498082	0.0611623	0.0678592	0.0630749	0.0729097	0.0325644	0.0670746	0.0420164	0.0547768	0.0801571	0.0750195	0.0349486	0.0486545
KLHL17	0.262965	0.286952	0.34633	0.245586	0.401217	0.25472	0.279412	0.294201	0.236955	0.208171	0.394213	0.196934	0.193937
PLEKHN1	0.0622462	0.0753818	0.0559794	0.0608194	0.0680787	0.0755051	0.120535	0.114919	0.0335055	0.150658	0.0875541	0.043512	0.0920645
PERM1	0.0512165	0.0488642	0.0580055	0.0430761	0.0473933	0.0389739	0.019039	0.037629	0.0480847	0.0835645	0.0615625	0.0275608	0.0695244
HES4	0.412612	0.459808	0.568183	0.545284	0.299768	0.465922	0.283396	0.460549	0.579189	0.389273	0.521493	0.223379	1.32963
ISG15	1.07644	0.825509	1.3715	0.998362	0.997044	1.0546	0.827817	0.639391	0.518106	1.41931	1.46274	0.900313	0.815791
AGRN	0.475201	0.593248	0.731015	0.469139	0.53372	0.421183	0.349853	0.26516	0.322683	0.300255	0.791922	0.284553	0.557223
RNF223	0.0674465	0.0680922	0.0705184	0.065005	0.0419955	0.063465	0.067851	0.119277	0.0352846	0.0242392	0.0908697	0.0369828	0.0925457
C1orf159	0.0587848	0.0531168	0.0593022	0.0510915	0.0608355	0.0525263	0.0706336	0.0315565	0.0613838	0.0703291	0.0634252	0.0379891	0.207311
LINC01342	0.815561	0.698894	0.603536	0.546176	0.613678	0.827814	1.04911	1.3047	1.16183	1.04327	0.733904	1.83425	0.878704
MIR200B	0.0881334	0.060009	0.0827545	0.0943754	0.0608452	0.0837858	0.0908769	0.0967018	0.0354777	0.0483663	0.0998908	0.0923176	0.104346
MIR200A	0	0	0	0	0	0	0	0	0	0	0	0	0
MIR429	0	0	0	0	0	0	0	0	0	0	0	0	0
TTLL10	0.640943	0.580942	0.607455	0.625044	0.587763	0.572012	0.781442	0.692484	0.950368	0.841343	0.613521	1.55388	0.700856
TNFRSF18	0.350453	0.367841	0.364237	0.287663	0.360988	0.371557	0.534738	0.530469	0.214488	0.233305	0.339193	0.543809	0.414498
TNFRSF4	0.357836	0.35985	0.35017	0.427153	0.345663	0.40241	0.47886	0.509369	0.584657	0.499653	0.34919	0.0548682	0.358776
SDF4	0.484538	0.496206	0.412817	0.518798	0.476453	0.512295	0.697839	0.89082	0.860217	0.703018	0.403987	0.0932808	0.655103
B3GALT6	0.531293	0.695786	0.822201	0.616769	0.642598	0.523154	1.06944	0.428352	0.87704	0.584895	0.869659	0.473971	0.649406
C1QTNF12	0	0	0	0	0	0	0	0	0	0	0	0	0
UBE2J2	1.09387	1.11399	0.914974	0.746125	1.01838	0.987735	1.39481	1.63559	1.48623	1.42288	0.888645	0.652852	1.00763
SCNN1D	1.01936	0.91309	1.52768	0.770521	1.43356	0.925789	1.11882	0.738376	0.779577	0.700551	1.50597	1.01766	0.800635
ACAP3	0	0	0	0	0	0	0	0	0	0	0	0	0
MIR6726	0.219957	0.293614	0.323937	0.207109	0.322897	0.247439	0.118173	0.121667	0.18783	0.353809	0.34193	0.673796	0.332613
PUSL1	0.0366718	0.0417347	0.0689402	0.0412025	0.0640111	0.0431926	0.0693922	0.0322645	0.101093	0.0546731	0.077909	0.0430143	0.0385715
SNORD167	0.036707	0.0417466	0.0689525	0.0412009	0.06401	0.0432224	0.0693242	0.0323675	0.101089	0.054623	0.0775579	0.0430139	0.0385126
INTS11	0.735254	0.779535	0.787745	0.684544	0.822625	0.75534	1.02658	1.23126	0.843074	1.20385	0.930294	1.11502	0.795701
MIR6727	0.894174	0.90271	0.837922	0.821578	0.952965	0.884288	1.20201	1.64226	0.944517	1.45503	0.947197	1.26019	0.892132
CPTP	0.551733	0.522397	0.6349	0.39829	0.593269	0.622266	0.567322	1.22065	0.450489	0.642058	0.603866	0.858259	0.757202
TAS1R3	0	0	0	0	0	0	0	0	0	0	0	0	0
DVL1	0	0	0	0	0	0	0	0	0	0	0	0	0
MIR6808	0.120269	0.108562	0.10078	0.110165	0.0790793	0.101594	0.114331	0.152912	0.124952	0.268479	0.0844443	0.0604595	0.234109
MXRA8	0.294719	0.313791	0.28714	0.26156	0.285149	0.28889	0.211583	0.187235	0.286459	0.266637	0.302467	0.573407	0.377596
AURKAIP1	0.412468	0.416975	0.701915	0.407232	0.44427	0.285941	0.233257	0.279478	0.356745	0.471276	0.833516	0.367614	0.484834
CCNL2	2.45718	2.31237	2.1492	2.0251	2.14687	2.00272	2.85154	3.18887	3.46414	4.08308	1.91834	4.06953	2.43289
MRPL20	0.785315	0.964141	1.22772	0.768193	0.913543	0.81496	0.714911	0.883426	0.994224	1.24298	0.884278	0.814946	1.3459
ANKRD65	1.64121	1.04753	1.2233	1.41065	1.32347	1.46106	2.02591	1.96094	2.25995	1.81265	1.34252	1.59694	1.87464
TMEM88B	1.16106	0.687208	0.809694	1.15908	1.02551	1.07158	1.50789	1.47349	1.65523	1.13017	1.09923	0.912936	1.3031
LINC01770	0.388525	0.324725	0.463721	0.432799	0.364011	0.455921	0.738097	0.692439	0.246145	0.165701	0.551285	1.00696	0.496176
VWA1	0.40136	0.319322	0.507546	0.35977	0.37028	0.457891	0.737904	0.702474	0.251962	0.165299	0.550758	1.01696	0.519543
ATAD3C	2.47455	2.03356	2.19578	2.02168	2.15262	0.458976	2.40507	2.28713	3.139	2.32704	2.16481	3.34365	1.87918
ATAD3B	1.13659	1.06976	1.89543	1.11459	1.21385	0.462692	1.00017	0.889685	0.777439	0.54505	2.01869	0.464499	1.46748
ATAD3A	0.820463	0.779139	1.48074	0.719697	0.721218	0.589016	1.06202	0.864959	1.14899	0.620084	1.56343	0.425691	0.845831
TMEM240	0.853099	0.738589	0.792735	0.777691	0.791269	0.724022	0.980347	0.991062	1.11022	0.930085	0.664594	1.22291	0.937757
SSU72	0.75999	0.730588	0.727	0.705585	0.720051	0.668978	0.899277	0.747818	1.20459	0.808444	0.707407	1.25535	0.777142
FNDC10	0.109944	0.137013	0.134784	0.124946	0.0862179	0.133169	0.104335	0.126895	0.120059	0.207797	0.145707	0.0863679	0.116568
MIB2	1.29284	0.964224	1.58397	0.834304	0.858843	1.17174	1.61271	1.44343	0.89156	0.789885	1.76953	1.09805	1.5561
MMP23B	0	0	0	0	0	0	0	0	0	0	0	0	0
MMP23A	0	0	0	0	0	0	0	0	0	0	0	0	0
CDK11B	0.294769	0.17117	0.26549	0.211783	0.287094	0.193884	0.275221	0.310325	0.471127	0.194906	0.237632	0.185055	0.253704
SLC35E2B	0.477823	0.34503	1.48922	0.498486	0.506388	0.379889	0.269448	0.407733	0.359032	0.851724	1.19591	0.235465	0.7913
CDK11A	0.370788	0.348604	0.326175	0.283709	0.386301	0.25774	0.384386	0.25354	0.329694	0.196911	0.297355	0.4487	0.236289
SLC35E2	0.609326	0.344927	1.18906	0.368771	0.668527	0.309618	0.364729	0.384433	0.23269	0.514733	1.51003	0.152422	0.296181
NADK	0.331068	0.248053	0.387605	0.336553	0.31268	0.310775	0.39753	0.366467	0.35863	0.422642	0.374931	0.539639	0.197854
GNB1	0.434062	0.460556	0.662301	0.431109	0.451295	0.455653	0.302718	0.574861	0.340571	0.544332	0.565198	0.502665	0.418233
CALML6	0.954197	1.04655	1.15697	1.00515	1.08163	1.01101	0.563849	0.448516	0.938193	0.492358	1.29226	1.14567	1.45001
TMEM52	0	0	0	0	0	0	0	0	0	0	0	0	0
CFAP74	0	0	0	0	0	0	0	0	0	0	0	0	0
GABRD	1.1184	0.869073	0.98289	0.998057	1.13434	0.7959	0.765439	0.427386	0.817535	1.51473	1.01018	0.450745	1.37158
PRKCZ	0.517353	0.420568	0.460854	0.398153	0.430388	0.391206	0.281516	0.3376	0.335059	0.299086	0.523159	0.270215	0.831775
PRKCZ-AS1	0.615597	0.937861	0.733931	0.798087	0.769404	0.773016	1.06082	1.1244	1.47283	1.57795	0.751729	1.49822	1.20117
FAAP20	0.450021	0.4448	0.649202	0.476544	0.473334	0.35505	0.336318	0.357996	0.360884	0.782595	0.714354	0.473137	0.800442
SKI	0.72995	0.746237	0.939159	0.588061	0.737848	0.732323	0.803964	0.864094	0.509416	0.477229	0.891517	0.794511	0.814203
MORN1	0.488871	0.440358	0.43819	0.483028	0.426503	0.46905	0.558627	0.452467	0.402936	0.56221	0.469654	0.67478	0.675801
RER1	0.58438	0.595864	0.881904	0.640124	0.645633	0.529669	0.62577	0.731609	0.949802	0.984895	0.933959	0.835371	0.689856
PEX10	0.704643	0.69897	0.644825	0.775874	0.684077	0.646562	1.04743	1.08981	0.701166	0.981419	0.548995	1.53049	0.88864
PLCH2	0.388167	0.287144	0.295006	0.326864	0.388759	0.331335	0.175648	0.224673	0.383475	0.639527	0.337572	0.680661	0.477867
PANK4	0	0	0	0	0	0	0	0	0	0	0	0	0
HES5	0.196194	0.223155	0.322345	0.141827	0.310275	0.224716	0.483035	0.231773	0.289233	0.107878	0.368458	0.5392	0.146455
TNFRSF14-AS1	0.532701	0.593828	0.622247	0.699787	0.506573	0.374752	0.308672	0.202785	0.306356	0.700611	0.755775	0.421253	0.972842
TNFRSF14	0.267955	0.247663	0.446508	0.316303	0.376874	0.258925	0.296282	0.079656	0.222534	0.49799	0.444566	0.204029	0.351737
FAM213B	0.765028	0.994923	1.01237	1.25593	1.06504	1.05133	1.30604	1.10891	1.15723	0.972829	1.26483	0.868833	1.10462
MMEL1	0.364381	0.347464	0.290555	0.26529	0.286108	0.326864	0.47062	0.65001	0.466801	0.420724	0.261358	0.727286	0.487617
TTC34	0.449777	0.444951	0.651054	0.520324	0.558484	0.635791	0.847196	0.640148	0.624181	0.402563	0.798376	0.694876	0.782856
ACTRT2	0.344413	0.358795	0.266232	0.35245	0.329915	0.360002	0.449096	0.533267	0.586165	0.500835	0.305652	0.606655	0.341068
LINC00982	0.865291	0.743071	0.781733	0.923807	0.698409	0.831105	0.638935	0.347513	1.52274	0.915038	0.834035	1.11613	0.916447
PRDM16	0.0941931	0.0822028	0.0538675	0.0910321	0.0680441	0.0787749	0.0543337	0.0584345	0.0849456	0.0523373	0.0830901	0.159604	0.112678
MIR4251	0	0	0	0	0	0	0	0	0	0	0	0	0
[truncated: 24,567 more rows]

## Sheet: NGRE ey REs
Gene name	K562	HepG2	HEK293	GM12878	MCF-7	A549	HeLa-S3	SK-N-SH	HCT116	Ishikawa	HEK293T	MCF_10A	GM12891
[truncated: 24,652 more rows]
