# Supplementary material for: Retroelement—Linked Transcription Factor Binding Patterns Point to Quickly Developing Molecular Pathways in Human Evolution
Source: Cells. 2019 Feb 6;8(2):130. doi: 10.3390/cells8020130 (PMC6406739; doi:10.3390/cells8020130)
Supplement: Supplementary file 1 [file cells-08-00130-s001.zip › Supplementary10.xlsx]

## Sheet: RRE-enriched pathways
	Pathway name	PII	NPII
	1. Aminoacids and Polyamines Metabolism
	KEGG_D_Arginine_and_D_ornithine_metabolism_Main_Pathway	1.10351	2.28188
	L-cysteine_degradation_II	0.402696	1.59385
	reactome_Conjugation_of_salicylate_with_glycine_Main_Pathway	0.629231	1.60907
	proline_degradation	0.44744	1.44715
	methylthiopropionate_biosynthesis	0.735979	1.62289
	reactome_Conjugation_of_benzoate_with_glycine_Main_Pathway	0.651983	1.52284
	aspartate_biosynthesis	0.842143	1.67169
	protein_citrullination	0.927376	1.708
	L-cysteine_degradation_I	0.725568	1.50896
	4-hydroxyproline_degradation	0.636102	1.41885
	beta-alanine_degradation	0.943356	1.64635
	KEGG_Lysine_biosynthesis_Main_Pathway	0.815151	1.51497
	asparagine_degradation	0.703195	1.42516
	diphthamide_biosynthesis	0.540318	1.25227
	glutamate_removal_from_folates	0.5423	1.21754
	reactome_Tryptophan_catabolism_Main_Pathway	0.601086	1.24928
	asparagine_biosynthesis	0.661296	1.29635
	reactome_Abnormal_metabolism_in_phenylketonuria_Main_Pathway	0.493833	1.15577
	putrescine_biosynthesis_II	0.935541	1.47655
	L-kynurenine_degradation	0.669336	1.27163
	2. Catabolism of Rare Metabolites
	reactome_Aflatoxin_activation_and_detoxification_Main_Pathway	0.672194	1.46671
	reactome_Xenobiotics_Main_Pathway	0.685785	1.47381
	reactome_CYP2E1_reactions_Main_Pathway	0.600849	1.40325
	reactome_FMO_oxidizes_nucleophiles_Main_Pathway	0.696715	1.47493
	reactome_Miscellaneous_substrates_Main_Pathway	0.707785	1.47206
	formaldehyde_oxidation	0.676183	1.44679
	biocarta_mechanism_of_acetaminophen_activity_and_toxicity_Main_Pathway	0.581795	1.25756
	reactome_Synthesis_of_epoxy_EET_and_dihydroxyeicosatrienoic_acids_DHET__Main_Pathway	0.683171	1.33076
	heme_degradation	0.896204	1.46683
	KEGG_Drug_metabolism_cytochrome_P450_Main_Pathway	0.538861	1.16377
	reactome_Heme_degradation_Main_Pathway	0.815721	1.37529
	acetone_degradation_I_to_methylglyoxal	0.660789	1.24361
	bupropion_degradation	0.753362	1.46713
	3. Nucleic Base Metabolism (Degradation)
	thymine_degradation	0.394828	1.34096
	uracil_degradation	0.394828	1.34096
	nicotine_degradation_III	0.656151	1.3535
	KEGG_Caffeine_metabolism_Main_Pathway	0.654771	1.32648
	pyrimidine_ribonucleosides_degradation	0.611902	1.25436
	nicotine_degradation_IV	0.6403	1.27168
	pyrimidine_deoxyribonucleosides_degradation	0.621732	1.233
	4. Immunity Linked Pathways
	reactome_Platelet_Aggregation_Plug_Formation__Main_Pathway	0.770648	1.63841
	NCI_Endogenous_TLR_signaling_Pathway_(regulation_of_cell_adhesion)	0.932195	1.6898
	KEGG_Rheumatoid_arthritis_Main_Pathway	0.69598	1.46082
	KEGG_Autoimmune_thyroid_disease_Main_Pathway	0.690142	1.4226
	KEGG_Graft_versus_host_disease_Main_Pathway	0.690142	1.4226
	reactome_Activation_of_C3_and_C5_Main_Pathway	0.804433	1.50331
	NCI_IL2_signaling_events_mediated_by_STAT5_Pathway_(activation_induced_cell_death_of_T_cells)	0.932128	1.58824
	NCI_IL2_signaling_events_mediated_by_STAT5_Pathway_(CD4_positive_CD25_positive_alpha_beta_regulatory_T_cell_lineage_commitment)	0.932128	1.58824
	NCI_IL2_signaling_events_mediated_by_STAT5_Main_Pathway	0.817267	1.46963
	biocarta_lck_and_fyn_tyrosine_kinases_in_initiation_of_tcr_activation_Main_Pathway	0.54607	1.2378
	reactome_temp_Immunoregulatory_interactions_between_a_Lymphoid_and_a_non-Lymphoid_cell	0.395111	1.10945
	reactome_Translocation_of_ZAP_70_to_Immunological_synapse_Main_Pathway	0.57274	1.24369
	KEGG_Cytokine_cytokine_receptor_interaction_Main_Pathway	0.576631	1.24598
	NCI_Endogenous_TLR_signaling_Pathway_(regulation_of_interleukin_10_production)	0.743231	1.37521
	NCI_Endogenous_TLR_signaling_Pathway_(regulation_of_granulocyte_colony_stimulating_factor_production)	0.743231	1.37521
	reactome_The_NLRP1_inflammasome_Main_Pathway	0.903304	1.50214
	KEGG_Intestinal_immune_network_for_IgA_production_Main_Pathway	0.611444	1.26588
	reactome_Histamine_receptors_Main_Pathway	0.762687	1.38049
	reactome_DAP12_interactions_Main_Pathway	0.622104	1.26828
	IL-2_Pathway_Protein_Synthesis	0.579272	1.23125
	reactome_Cross_presentation_of_particulate_exogenous_antigens_phagosomes__Main_Pathway	0.505372	1.17239
	reactome_MyD88_independent_cascade_Main_Pathway	0.942858	1.51357
	KEGG_Asthma_Main_Pathway	0.571221	1.21419
	reactome_Phosphorylation_of_CD3_and_TCR_zeta_chains_Main_Pathway	0.58155	1.22223
	NCI_Endogenous_TLR_signaling_Pathway_(cytokine_production_involved_in_inflammatory_response)	0.768783	1.36642
	reactome_Toll_Like_Receptor_TLR6_TLR2_Cascade_Main_Pathway	0.70028	1.30538
	NCI_Downstream_signaling_in_naive_CD8_T_cells_Pathway_(alpha_beta_T_cell_proliferation)	0.532429	1.16468
	reactome_Platelet_Adhesion_to_exposed_collagen_Main_Pathway	0.698007	1.2913
	NCI_CD40_CD40L_signaling_Pathway_(B_cell_affinity_maturation)	0.624705	1.23246
	NCI_CD40_CD40L_signaling_Pathway_(plasma_cell_differentiation)	0.624705	1.23246
	NCI_Signaling_events_mediated_by_Stem_cell_factor_receptor_c_Kit__Pathway_(megakaryocyte_differentiation)	0.587684	1.19635
	reactome_The_AIM2_inflammasome_Main_Pathway	0.757489	1.32363
	KEGG_Staphylococcus_aureus_infection_Main_Pathway	0.735606	1.30306
	reactome_CD28_co_stimulation_Main_Pathway	0.626897	1.21637
	NCI_CXCR3_mediated_signaling_events_Pathway_(regulation_of_stress_fiber_assembly)	0.655392	1.36917
	NCI_CXCR3_mediated_signaling_events_Pathway_(cAMP_biosynthetic_process)	0.655392	1.36917
	5. Perception and Neurotransmission
	reactome_Olfactory_Signaling_Pathway_Main_Pathway	0.50705	1.23782
	reactome_GABA_A_rho_receptor_activation_Main_Pathway	0.598168	1.29557
	reactome_Dopamine_receptors_Main_Pathway	0.636299	1.32326
	KEGG_Olfactory_transduction_Main_Pathway	0.513327	1.20368
	NCI_Visual_signal_transduction_Cones_Main_Pathway	0.692633	1.30611
	S-reticuline_biosynthesis	0.413396	1.04582
	L-dopachrome_biosynthesis	0.413396	1.04582
	6. Vitamin Metabolism
	alpha-tocopherol_degradation	0.843643	2.00406
	reactome_Vitamin_B1_thiamin_metabolism_Main_Pathway	0.656737	1.37392
	KEGG_Riboflavin_metabolism_Main_Pathway	1.07673	1.6391
	KEGG_Ascorbate_and_aldarate_metabolism_Main_Pathway	0.484601	1.14983
	7. Hormone Linked Pathways
	pregnenolone_biosynthesis	0.634743	1.39095
	progesterone_biosynthesis	0.536337	1.25968
	reactome_Vasopressin_like_receptors_Main_Pathway	0.658032	1.30016
	biocarta_pelp1_modulation_of_estrogen_receptor_activity_Main_Pathway	0.410649	1.06524
	melatonin_degradation_I	0.668218	1.25277
	NCI_Plasma_membrane_estrogen_receptor_signaling_Pathway_(MAPKKK_cascade)	0.533312	1.14228
	8. Carbohydrates Metabolism
	lactose_degradation_III	0.753859	1.632
	reactome_Hexose_uptake_Main_Pathway	0.443296	1.3678
	UDP-D-xylose_and_UDP-D-glucuronate_biosynthesis	0.672721	1.31359
	PPAR_Pathway_Adipocyte_Differentiation_Glucose_Homeostasis_and_Macrophage_Function	0.441804	1.1232
	reactome_Glucuronidation_Main_Pathway	0.503691	1.12885
	9. Lipids Metabolism
	reactome_The_fatty_acid_cycling_model_Main_Pathway	0.83085	1.66496
	reactome_Alpha_oxidation_of_phytanate_Main_Pathway	0.581598	1.39281
	acyl-CoA_hydrolysis	0.770068	1.50429
	fatty_acid_beta-oxidation_unsaturated_odd_number	0.869654	1.56899
	reactome_Fatty_acids_Main_Pathway	0.592328	1.34663
	KEGG_Linoleic_acid_metabolism_Main_Pathway	0.734841	1.43324
	KEGG_alpha_Linolenic_acid_metabolism_Main_Pathway	0.770893	1.42471
	lipoxin_biosynthesis	0.688426	1.33748
	reactome_Acyl_chain_remodelling_of_PI_Main_Pathway	0.803619	1.42054
	PPAR_Pathway_Fatty_Acid_Metabolism_Lipid_Homeostasis_and_Skin_Proliferation	0.441804	1.1232
	PPAR_Pathway_Peroxisome_Proliferation_Hepatocarcinogenesis_Fatty_Acid_Metbolism_and_Lipid_Homeostasis	0.441804	1.1232
	reactome_Synthesis_of_16_20_hydroxyeicosatetraenoic_acids_HETE__Main_Pathway	0.595801	1.20242
	reactome_Carnitine_synthesis_Main_Pathway	0.454465	1.08145
	KEGG_Ether_lipid_metabolism_Main_Pathway	0.63682	1.22542
	reactome_Hydrolysis_of_LPC_Main_Pathway	0.718709	1.29145
	L-carnitine_biosynthesis	0.39856	1.11297
	10. Molecular Transport pathways
	reactome_Inositol_transporters_Main_Pathway	0.49837	1.66962
	reactome_Bile_salt_and_organic_anion_SLC_transporters_Main_Pathway	0.82837	1.6952
	reactome_The_proton_buffering_model_Main_Pathway	0.83085	1.66496
	reactome_Class_II_GLUTs_Main_Pathway	0.615473	1.36734
	reactome_Organic_anion_transport_Main_Pathway	0.777105	1.43143
	reactome_Sodium_coupled_sulphate_di_and_tri_carboxylate_transporters_Main_Pathway	0.706657	1.32187
	reactome_Proton_oligonucleotide_cotransporters_Main_Pathway	0.62143	1.2449
	KEGG_Bile_secretion_Main_Pathway	0.77805	1.36064
	reactome_Abacavir_transmembrane_transport_Main_Pathway	0.538056	1.15979
	reactome_Na_dependent_glucose_transporters_Main_Pathway	0.310861	1.72719
	11. General Signaling Linked Cascades
	NCI_Signaling_mediated_by_p38_gamma_and_p38_delta_Pathway_(G2_M_transition_checkpoint)	0.397687	1.45985
	reactome_Regulation_of_signaling_by_NODAL_Main_Pathway	0.790448	1.57349
	p38_Signaling_Pathway_Apoptosis	0.599053	1.34588
	biocarta_opposing_roles_of_aif_in_apoptosis_and_cell_survival_Pathway_(removal_of_superoxide_radicals)	0.916213	1.59167
	biocarta_opposing_roles_of_aif_in_apoptosis_and_cell_survival_Main_Pathway	0.916213	1.59167
	biocarta_opposing_roles_of_aif_in_apoptosis_and_cell_survival_Pathway_(DNA_fragmentation_during_apoptosis)	0.916213	1.59167
	biocarta_role_of_parkin_in_ubiquitin_proteasomal_Main_Pathway	0.502493	1.26165
	mTOR_Pathway_mRNA_Biogenesis	0.569861	1.30055
	NCI_Regulation_of_Telomerase_Pathway_(cell_cycle)	0.491548	1.22535
	PAK_Pathway_Paxillin_Disassembly	0.869801	1.50288
	reactome_Ficolins_bind_to_repetitive_carbohydrate_structures_on_the_target_cell_surface_Main_Pathway	0.770846	1.41118
	reactome_Signalling_to_p38_via_RIT_and_RIN_Main_Pathway	0.620321	1.2894
	reactome_Nectin_Necl_trans_heterodimerization_Main_Pathway	0.26409	1.00491
	NCI_VEGFR3_signaling_in_lymphatic_endothelium_Pathway_(lymphangiogenesis)	0.373102	1.08324
	NCI_VEGFR3_signaling_in_lymphatic_endothelium_Pathway_(vasculogenesis)	0.373102	1.08324
	reactome_Trafficking_of_GluR2_containing_AMPA_receptors_Main_Pathway	0.530201	1.19857
	reactome_VEGF_binds_to_VEGFR_leading_to_receptor_dimerization_Main_Pathway	0.631671	1.26729
	NCI_Angiopoietin_receptor_Tie2_mediated_signaling_Pathway_(tube_development)	0.531348	1.18487
	VEGF_Pathway_Focal_Adhesion_Turnover	0.851017	1.42355
	NCI_Proteoglycan_syndecan_mediated_signaling_events_Main_Pathway	0.777514	1.35506
	reactome_Amine_ligand_binding_receptors_Main_Pathway	0.406312	1.05355
	reactome_Hydroxycarboxylic_acid_binding_receptors_Main_Pathway	0.783457	1.38934
	12. Sulfur Metabolism and Linked Redox Reactions
	iron-sulfur_cluster_biosynthesis	0.845991	1.90503
	glutathione_redox_reactions_II	0.8797	1.80038
	reactome_Cytosolic_sulfonation_of_small_molecules_Main_Pathway	0.797738	1.55798
	thioredoxin_pathway	0.712153	1.29177
	reactome_The_activation_of_arylsulfatases_Main_Pathway	0.644403	1.23573
	13. DNA Repair
	NCI_DNA_PK_pathway_in_nonhomologous_end_joining_Pathway_(double_strand_break_repair_via_homologous_recombination)	0.590421	1.19986
	ATM_Pathway_Apoptosis_and_Senescence	0.499989	1.12709
	14. Other
	reactome_Interaction_With_The_Zona_Pellucida_Main_Pathway	0.704727	1.38075
	reactome_Post_transcriptional_silencing_by_small_RNAs_Main_Pathway	0.586792	1.24759
	reactome_Methylation_Main_Pathway	0.736378	1.31614

## Sheet: RRE-deficient pathways
Pathway name	PII	NPII
1. General and Development Signaling-Linked Cascades
reactome_Downregulation_of_SMAD2_3_SMAD4_transcriptional_activity_Main_Pathway	0.654332	0.763722
biocarta_ahr_signal_transduction_Main_Pathway	0.737779	0.828835
STAT3_Pathway_G1_to_S_Cell_Cycle_Progression	0.598766	0.717521
biocarta_segmentation_clock_Main_Pathway	0.396453	0.556413
Erythropoietin_Pathway_Gene_Expression_Neuroprotection_via_NFKB2	0.905343	0.95999
NCI_E_cadherin_signaling_in_the_nascent_adherens_junction_Pathway_(regulation_of_calcium_dependent_cell_cell_adhesion)	0.820409	0.891841
Ras_Pathway_CDC42_Pathway	0.777486	0.856766
reactome_S6K1_signalling_Main_Pathway	1.07321	1.09129
reactome_CaMK_IV_mediated_phosphorylation_of_CREB_Main_Pathway	0.679164	0.77795
NCI_Ceramide_signaling_Pathway_(regulation_of_nitric_oxide_biosynthetic_process)	0.629392	0.738112
NCI_Arf6_trafficking_events_Pathway_(regulation_of_calcium_dependent_cell_cell_adhesion)	0.946946	0.990264
NCI_EPHA_forward_signaling_Pathway_(actin_filament_depolymerization)	0.220391	0.41204
reactome_Membrane_binding_and_targetting_of_GAG_proteins_Main_Pathway	0.79318	0.866375
reactome_p75NTR_recruits_signalling_complexes_Main_Pathway	0.785877	0.860286
NCI_Atypical_NF_kappaB_Pathway_(positive_regulation_of_anti_apoptosis)	0.698271	0.789643
reactome_Downregulation_of_ERBB4_signaling_Main_Pathway	0.936157	0.978062
NCI_RhoA_signaling_Pathway_(Pathway_positive_regulation_of_NF_kappaB_transcription_factor_activity_via_RHOA)	0.834974	0.895026
mTOR_Pathway_Metabolism_Stress_Response_and_Apoptosis	0.577269	0.690129
reactome_HSF1_dependent_transactivation_Main_Pathway	0.72246	0.805042
NCI_RAC1_signaling_Pathway_(positive_regulation_of_Wnt_receptor_signaling_pathway)	0.696877	0.780402
NCI_CDC42_signaling_events_Pathway_(Pathway_positive_regulation_of_NF_kappaB_transcription_factor_activity_via_CDC42)	0.573	0.680051
ILK_Signaling_Pathway_Regulation_of_Junction_Assembly_at_Desmosomes	0.466211	0.594578
mTOR_Pathway_VEGF_Pathway	0.564638	0.672451
NCI_Signaling_events_mediated_by_PRL_Pathway_(cell_motility)	0.497501	0.61875
reactome_NF_kB_is_activated_and_signals_survival_Main_Pathway	0.811598	0.867895
reactome_RMTs_methylate_histone_arginines_Main_Pathway	0.589339	0.691049
reactome_G2_M_DNA_damage_checkpoint_Main_Pathway	0.753064	0.820443
NCI_Signaling_events_mediated_by_PRL_Pathway_(mitosis)	0.761317	0.826902
NCI_HIF_2_alpha_transcription_factor_network_Pathway_(neuron_apoptosis)	0.548551	0.656845
reactome_RNA_Polymerase_I_Promoter_Opening_Main_Pathway	0.709968	0.784333
reactome_SIRT1_negatively_regulates_rRNA_Expression_Main_Pathway	0.729718	0.79989
reactome_PI3K_events_in_ERBB2_signaling_Main_Pathway	0.475961	0.598211
NCI_Rapid_glucocorticoid_signaling_Main_Pathway	0.344896	0.491795
NCI_Rapid_glucocorticoid_signaling_Pathway_(glutamate_secretion)	0.344896	0.491795
reactome_Condensation_of_Prometaphase_Chromosomes_Main_Pathway	0.807276	0.858903
mTOR_Pathway_Inflammation_Stress_Resistance	0.909817	0.939688
reactome_Activation_of_IRF3_IRF7_mediated_by_TBK1_IKK_epsilon_Main_Pathway	0.819773	0.868129
NCI_CDC42_signaling_events_Pathway_(cell_motility)	0.512834	0.618866
NCI_LKB1_signaling_events_Pathway_(chromatin_remodeling)	0.623163	0.706079
biocarta_p53_signaling_Main_Pathway	0.737838	0.796373
biocarta_trka_receptor_signaling_Pathway_(cell_growth_and_or_maintenance)	0.536147	0.633359
Akt_Signaling_Pathway_Cell_Cycle	0.457136	0.569599
AHR_Pathway_CYP1A1_CYP1B1_CYP1A2_AHRR_gene_expression_via_POLR2B	0.797071	0.839688
ILK_Signaling_Pathway_Wound_Healing	0.518934	0.618
reactome_SRP_dependent_cotranslational_protein_targeting_to_membrane_Main_Pathway	0.882834	0.906526
biocarta_regulation_of_map_kinase_pathways_through_dual_specificity_phosphatases_Main_Pathway	0.584431	0.668768
reactome_ATF6_alpha_activates_chaperones_Main_Pathway	0.638216	0.70623
NCI_LKB1_signaling_events_Pathway_(Pathway_degradation_of_CDC37)	1.01198	1.00248
IGF1R_Signaling_Pathway_Glucose_Uptake	0.679179	0.737698
Akt_Signaling_Pathway_Glucose_Uptake	0.522814	0.612532
NCI_Angiopoietin_receptor_Tie2_mediated_signaling_Pathway_(vasculogenesis)	0.385521	0.502944
biocarta_deregulation_of_cdk5_in_alzheimers_disease_Pathway_(apoptosis)	0.489606	0.582356
biocarta_deregulation_of_cdk5_in_alzheimers_disease_Main_Pathway	0.489606	0.582356
reactome_L13a_mediated_translational_silencing_of_Ceruloplasmin_expression_Main_Pathway	0.889538	0.899758
reactome_TRAF6_Mediated_Induction_of_proinflammatory_cytokines_Main_Pathway	0.873016	0.885074
VEGF_Pathway_Nitric_Oxide_Production	0.632742	0.693078
NCI_Arf6_trafficking_events_Pathway_(endocytosis)	0.505403	0.589337
biocarta_keratinocyte_differentiation_Pathway_(keratinocyte_differentiation)	0.59913	0.655644
RALB_Signaling	0.683009	0.72132
NCI_Calcineurin_regulated_NFAT_dependent_transcription_in_lymphocytes_Pathway_(T_cell_anergy)	0.61326	0.665508
reactome_binding_of_TCF_LEF_CTNNB1_to_target_gene_promoters_Main_Pathway	0.365899	0.468666
NCI_PLK2_and_PLK4_events_Pathway_(regulation_of_centriole_replication)	0.687162	0.719693
NCI_PLK2_and_PLK4_events_Main_Pathway	0.687162	0.719693
reactome_Oxygen_dependent_asparagine_hydroxylation_of_Hypoxia_inducible_Factor_Alpha_Main_Pathway	0.592275	0.64349
reactome_N_glycan_trimming_in_the_ER_and_Calnexin_Calreticulin_cycle_Main_Pathway	0.898231	0.884972
ILK_Signaling_Pathway_Induced_Cell_Proliferation	0.432245	0.512111
biocarta_atm_signaling_Pathway_(Pathway_protein_ubiquitination_of_ATM)	0.518697	0.578404
reactome_Signaling_by_Type_1_Insulin_like_Growth_Factor_1_Receptor_IGF1R__Main_Pathway	0.190257	0.316635
reactome_SHC_related_events_triggered_by_IGF1R_Main_Pathway	0.190257	0.316635
reactome_Regulation_of_gene_expression_in_endocrine_committed_NEUROG3_progenitor_cells_Main_Pathway	0.131683	0.265563
biocarta_pten_dependent_cell_cycle_arrest_and_apoptosis_Pathway_(cell_survival)	0.51661	0.569653
NCI_RhoA_signaling_Pathway_(actin_cytoskeleton_organization)	0.693471	0.705698
reactome_AUF1_hnRNP_D0_destabilizes_mRNA_Main_Pathway	0.921164	0.886216
NCI_Arf6_downstream_Pathway_(actin_filament_bundle_formation)	0.743932	0.743511
NCI_Arf6_trafficking_events_Pathway_(positive_regulation_of_phagocytosis)	0.476426	0.530224
NCI_p53_Pathway_(proteasomal_ubiquitin_dependent_protein_catabolic_process)	0.66296	0.676798
reactome_ATF6_alpha_activates_chaperone_genes_Main_Pathway	0.856327	0.827727
reactome_Calnexin_calreticulin_cycle_Main_Pathway	0.901543	0.863472
Akt_Signaling_Pathway_Regulation_of_Na+_Transport	0.547062	0.578648
NCI_Atypical_NF_kappaB_Pathway_(Pathway_degradation_of_NFKBIA)	0.773987	0.757762
reactome_Activation_of_BIM_and_translocation_to_mitochondria_Main_Pathway	0.551072	0.574023
ILK_Signaling_Pathway_Cell_Adhesion	0.397177	0.450816
NCI_Regulation_of_nuclear_SMAD2_3_signaling_Pathway_(negative_regulation_of_cell_growth)	1.13218	1.03161
NCI_Arf6_trafficking_events_Pathway_(positive_regulation_of_endocytosis)	0.65289	0.620322
NCI_Arf6_trafficking_events_Pathway_(clathrin_independent_pinocytosis)	0.65289	0.620322
NCI_Arf6_downstream_Pathway_(substrate_adhesion_dependent_cell_spreading)	0.65289	0.620322
NCI_Arf6_downstream_Pathway_(regulation_of_epithelial_cell_migration)	0.65289	0.620322
NCI_Arf6_downstream_Pathway_(myoblast_fusion)	0.65289	0.620322
NCI_Arf6_downstream_Pathway_(liver_development)	0.65289	0.620322
NCI_Arf6_trafficking_events_Pathway_(receptor_recycling)	0.65289	0.620322
reactome_Vpr_mediated_induction_of_apoptosis_by_mitochondrial_outer_membrane_permeabilization_Main_Pathway	0.840991	0.763095
NCI_Signaling_events_mediated_by_the_Hedgehog_family_Pathway_(catabolic_process)	0.118553	0.187697
HIF1Alpha_Pathway_HIF1a_Degradation	0.270666	0.296796
NCI_CXCR4_mediated_signaling_events_Pathway_(actin_filament_depolymerization)	0.3977	0.318498
2. Immunity-Linked Pathways
NCI_IL6_mediated_signaling_events_Pathway_(cell_survival)	0.541413	0.672641
NCI_IL6_mediated_signaling_events_Pathway_(macrophage_differentiation)	0.541413	0.672641
NCI_IL6_mediated_signaling_events_Pathway_(cell_cycle_arrest)	0.541413	0.672641
CD40_Pathway_Gene_Expression_Pro-Inflamatory_Cytokines_via_NFKB2	0.818587	0.892472
CD40_Pathway_Gene_Expression_Cell_Adhesion_Molecule_via_NFKB2	0.818587	0.892472
CD40_Pathway_Gene_Expression_COX2_and_Prostaglandins_via_NFKB2	0.818587	0.892472
CD40_Pathway_Gene_Expression_Procoagulant_Activity_via_NFKB2	0.818587	0.892472
CD40_Pathway_Gene_Expression_Cell_Survival_via_NFKB2	0.818587	0.892472
CD40_Pathway_Gene_Expression_Co-Stimulatory_Molecules_via_NFKB2	0.818587	0.892472
CD40_Pathway_Gene_Expression_Immunoglobulin_Class_Switch_via_NFKB2	0.818587	0.892472
reactome_Inflammasomes_Main_Pathway	0.807726	0.857036
reactome_APOBEC3G_mediated_resistance_to_HIV_1_infection_Main_Pathway	0.853796	0.885018
reactome_Integration_of_provirus_Main_Pathway	0.853796	0.885018
Lipoxins_Influence_on_Neutrophil_Chemotaxis	0.842772	0.875804
biocarta_mets_affect_on_macrophage_differentiation_Pathway_(RNA_processing)	0.949334	0.928337
reactome_Assembly_Of_The_HIV_Virion_Main_Pathway	0.992482	0.878875
3. Translation-Linked Pathways
reactome_Translation_initiation_complex_formation_Main_Pathway	0.896464	0.95573
reactome_Ribosomal_scanning_and_start_codon_recognition_Main_Pathway	0.898094	0.94751
KEGG_Ribosome_Main_Pathway	0.851569	0.906735
reactome_Nonsense_Mediated_Decay_NMD_enhanced_by_the_Exon_Junction_Complex_EJC__Main_Pathway	0.883197	0.899944
reactome_Activation_of_the_mRNA_upon_binding_of_the_cap_binding_complex_and_eIFs_and_subsequent_binding_to_43S_Main_Pathway	0.916887	0.926038
reactome_Formation_of_a_pool_of_free_40S_subunits_Main_Pathway	0.891322	0.89651
reactome_GTP_hydrolysis_and_joining_of_the_60S_ribosomal_subunit_Main_Pathway	0.887454	0.892533
reactome_Nonsense_Mediated_Decay_NMD_independent_of_the_Exon_Junction_Complex_EJC__Main_Pathway	0.911386	0.89355
reactome_Eukaryotic_Translation_Termination_Main_Pathway	0.911699	0.88732
reactome_Viral_mRNA_Translation_Main_Pathway	0.915616	0.890022
reactome_Peptide_chain_elongation_Main_Pathway	0.923283	0.890232
wybutosine_biosynthesis	0.738345	0.77335
4. Nucleic Base Metabolism Linked Pathways
reactome_Cleavage_of_the_damaged_purine_Main_Pathway	0.504366	0.644047
reactome_Recognition_and_association_of_DNA_glycosylase_with_site_containing_an_affected_purine_Main_Pathway	0.504366	0.644047
UMP_biosynthesis	0.682795	0.765519
GDP-L-fucose_biosynthesis_I_from_GDP-D-mannose	0.361502	0.469954
adenine_and_adenosine_salvage_II	0.660295	0.688987
7-3-amino-3-carboxypropyl-wyosine_biosynthesis	0.767717	0.761086
NADH_repair	0.0778079	0.209995
UDP-iNi-acetyl-D-galactosamine_biosynthesis_I	0.521253	0.518858
adenine_and_adenosine_salvage_I	0.966685	0.786299
5. Chromatin Structure Linked Pathways
reactome_PRC2_methylates_histones_and_DNA_Main_Pathway	0.705053	0.801129
reactome_HDACs_deacetylate_histones_Main_Pathway	0.68373	0.77382
reactome_Clearance_of_Nuclear_Envelope_Membranes_from_Chromatin_Main_Pathway	0.758239	0.827984
NCI_Signaling_events_mediated_by_HDAC_Class_I_Pathway_(proteasomal_ubiquitin_dependent_protein_catabolic_process)	0.775532	0.775541
6. Aminoacids and Polyamines Metabolism Linked Pathways
reactome_Interconversion_of_polyamines_Main_Pathway	0.856829	0.902032
alanine_biosynthesisdegradation	0.855666	0.867249
glutamine_degradationglutamate_biosynthesis	0.684241	0.692798
PPAR_Pathway	0.0934702	0.205704
spermidine_biosynthesis	0.425081	0.457333
7. Lipid Metabolism Linked Pathways
phosphatidylserine_biosynthesis_I	0.524141	0.523884
acetyl-CoA_biosynthesis_from_citrate	0.722143	0.81118
acyl_carrier_protein_metabolism	0.743044	0.812731
reactome_Beta_oxidation_of_palmitoyl_CoA_to_myristoyl_CoA_Main_Pathway	0.570426	0.663564
dolichol_and_dolichyl_phosphate_biosynthesis	0.870861	0.893526
geranylgeranyldiphosphate_biosynthesis	0.62769	0.647393
cardiolipin_biosynthesis	0.809512	0.79119
8. Carbohydrates Catabolism Pathways
pentose_phosphate_pathway_oxidative_branch	1.04391	1.05957
sorbitol_degradation_I	0.536658	0.643283
Rapoport-Luebering_glycolytic_shunt	0.697344	0.748016
9. Other Pathways
thyroid_hormone_biosynthesis	0.371662	0.531634
biocarta_spliceosomal_assembly_Main_Pathway	0.925415	0.969302
reactome_Molybdenum_cofactor_biosynthesis_Main_Pathway	0.538798	0.658065
biocarta_overview_of_telomerase_rna_component_gene_hterc_transcriptional_regulation_Main_Pathway	0.58446	0.690589
reactome_Regulation_of_the_Fanconi_anemia_Main_Pathway	0.981144	0.969086
protein_iOi-iNi-acetyl-glucosylation	0.546875	0.601221

## Sheet: immune pathways
RRE Enriched	RRE Deficient
1. Autoimmunity
KEGG_Rheumatoid_arthritis_Main_Pathway
KEGG_Autoimmune_thyroid_disease_Main_Pathway
KEGG_Graft_versus_host_disease_Main_Pathway
KEGG_Asthma_Main_Pathway
2. Blood Clotting
reactome_Platelet_Aggregation_Plug_Formation__Main_Pathway
reactome_Platelet_Adhesion_to_exposed_collagen_Main_Pathway
3. Innate Immunity
NCI_Endogenous_TLR_signaling_Pathway_(regulation_of_cell_adhesion)
reactome_Activation_of_C3_and_C5_Main_Pathway
NCI_Endogenous_TLR_signaling_Pathway_(regulation_of_interleukin_10_production)
NCI_Endogenous_TLR_signaling_Pathway_(regulation_of_granulocyte_colony_stimulating_factor_production)
reactome_DAP12_interactions_Main_Pathway
NCI_Endogenous_TLR_signaling_Pathway_(cytokine_production_involved_in_inflammatory_response)
reactome_MyD88_independent_cascade_Main_Pathway
reactome_Toll_Like_Receptor_TLR6_TLR2_Cascade_Main_Pathway
4. Inflammation	4. Inflammation
reactome_The_NLRP1_inflammasome_Main_Pathway	NCI_IL6_mediated_signaling_events_Pathway_(cell_survival)
reactome_Histamine_receptors_Main_Pathway	NCI_IL6_mediated_signaling_events_Pathway_(macrophage_differentiation)
reactome_The_AIM2_inflammasome_Main_Pathway	Lipoxins_Influence_on_Neutrophil_Chemotaxis
	reactome_Inflammasomes_Main_Pathway
	NCI_IL6_mediated_signaling_events_Pathway_(cell_cycle_arrest)
5. T cells Maturation and Activation
NCI_IL2_signaling_events_mediated_by_STAT5_Pathway_(activation_induced_cell_death_of_T_cells)
NCI_IL2_signaling_events_mediated_by_STAT5_Pathway_(CD4_positive_CD25_positive_alpha_beta_regulatory_T_cell_lineage_commitment)
NCI_IL2_signaling_events_mediated_by_STAT5_Main_Pathway
biocarta_lck_and_fyn_tyrosine_kinases_in_initiation_of_tcr_activation_Main_Pathway
reactome_Translocation_of_ZAP_70_to_Immunological_synapse_Main_Pathway
IL-2_Pathway_Protein_Synthesis
reactome_Phosphorylation_of_CD3_and_TCR_zeta_chains_Main_Pathway
NCI_Downstream_signaling_in_naive_CD8_T_cells_Pathway_(alpha_beta_T_cell_proliferation)
reactome_CD28_co_stimulation_Main_Pathway
NCI_CXCR3_mediated_signaling_events_Pathway_(regulation_of_stress_fiber_assembly)
NCI_CXCR3_mediated_signaling_events_Pathway_(cAMP_biosynthetic_process)
6. CD40 Signaling: Activation of Antigen-Presenting Cells by T-helper cells	6. CD40 Signaling: Activation of Antigen-Presenting Cells by T-helper cells
NCI_CD40_CD40L_signaling_Pathway_(B_cell_affinity_maturation)	CD40_Pathway_Gene_Expression_Pro-Inflamatory_Cytokines_via_NFKB2
NCI_CD40_CD40L_signaling_Pathway_(plasma_cell_differentiation)	CD40_Pathway_Gene_Expression_Cell_Adhesion_Molecule_via_NFKB2
	CD40_Pathway_Gene_Expression_COX2_and_Prostaglandins_via_NFKB2
	CD40_Pathway_Gene_Expression_Procoagulant_Activity_via_NFKB2
	CD40_Pathway_Gene_Expression_Cell_Survival_via_NFKB2
	CD40_Pathway_Gene_Expression_Co-Stimulatory_Molecules_via_NFKB2
	CD40_Pathway_Gene_Expression_Immunoglobulin_Class_Switch_via_NFKB2
	7. Interaction with Retroviruses
	reactome_Assembly_Of_The_HIV_Virion_Main_Pathway
	reactome_APOBEC3G_mediated_resistance_to_HIV_1_infection_Main_Pathway
	reactome_Integration_of_provirus_Main_Pathway
8. Other	4. Other
reactome_temp_Immunoregulatory_interactions_between_a_Lymphoid_and_a_non-Lymphoid_cell	biocarta_mets_affect_on_macrophage_differentiation_Pathway_(RNA_processing)
KEGG_Cytokine_cytokine_receptor_interaction_Main_Pathway
reactome_Cross_presentation_of_particulate_exogenous_antigens_phagosomes__Main_Pathway
KEGG_Staphylococcus_aureus_infection_Main_Pathway
NCI_Signaling_events_mediated_by_Stem_cell_factor_receptor_c_Kit__Pathway_(megakaryocyte_differentiation)
KEGG_Intestinal_immune_network_for_IgA_production_Main_Pathway
