# Supplementary material for: Retroelement—Linked Transcription Factor Binding Patterns Point to Quickly Developing Molecular Pathways in Human Evolution
Source: Cells. 2019 Feb 6;8(2):130. doi: 10.3390/cells8020130 (PMC6406739; doi:10.3390/cells8020130)
Supplement: Supplementary file 1 [file cells-08-00130-s001.zip › Supplementary12.xls]

## Sheet: RRE-enriched GO terms
go_id	go_name	genes_num	p_value
1. General terms
GO:51606	detection of stimulus	43	9.1e-09
GO:99600	transmembrane receptor activity	55	6.86e-05
GO:4872	receptor activity	61	0.000548
GO:3008	system process	62	0.017044
GO:5634	nucleus	162	0.048499
2. Signal perception and neurotransmission
GO:50907	detection of chemical stimulus involved in sensory perception	40	3.72e-12
GO:4984	olfactory receptor activity	37	4.47e-12
GO:9593	detection of chemical stimulus	42	5.89e-12
GO:50911	detection of chemical stimulus involved in sensory perception of smell	37	1.02e-11
GO:50906	detection of stimulus involved in sensory perception	41	2.11e-11
GO:7606	sensory perception of chemical stimulus	41	3e-11
GO:7608	sensory perception of smell	38	4.05e-11
GO:4930	G-protein coupled receptor activity	50	1.57e-09
GO:7186	G-protein coupled receptor signaling pathway	47	5.45e-07
GO:7600	sensory perception	48	9.67e-07
GO:50877	neurological system process	50	0.0004
GO:8227	G-protein coupled amine receptor activity	6	0.010894
GO:4993	G-protein coupled serotonin receptor activity	4	0.023066
GO:7210	serotonin receptor signaling pathway	4	0.02495
GO:99589	serotonin receptor activity	4	0.025319
GO:72372	primary cilium	10	0.036656
GO:32391	photoreceptor connecting cilium	4	0.040634
GO:5929	cilium	18	0.042448
GO:7192	adenylate cyclase-activating serotonin receptor signaling pathway	3	0.035321
GO:17080	sodium channel regulator activity	4	0.038945
GO:10765	positive regulation of sodium ion transport	4	0.044419
GO:31513	nonmotile primary cilium	8	0.036563
3. Signaling
GO:4888	transmembrane signaling receptor activity	55	2.31e-05
GO:38023	signaling receptor activity	58	2.73e-05
GO:60089	molecular transducer activity	61	0.000548
GO:4871	signal transducer activity	59	0.004527
GO:8603	cAMP-dependent protein kinase regulator activity	3	0.009437
GO:4862	cAMP-dependent protein kinase inhibitor activity	3	0.017615
GO:31588	nucleotide-activated protein kinase complex	3	0.02075
GO:38061	NIK/NF-kappaB signaling	7	0.035038
4. Immune system
GO:2548	monocyte chemotaxis	5	0.016556
GO:31295	T cell costimulation	6	0.036332
GO:31294	lymphocyte costimulation	6	0.038636
5. Metabolism of xenobiotics
GO:42738	exogenous drug catabolic process	3	0.029161
GO:42737	drug catabolic process	3	0.046006
6. Metabolism of lipids
GO:1676	long-chain fatty acid metabolic process	7	0.016545
GO:19369	arachidonic acid metabolic process	5	0.028363
7. Other
GO:30246	carbohydrate binding	14	0.000786
GO:16614	oxidoreductase activity, acting on CH-OH group of donors	9	0.014726
GO:16616	oxidoreductase activity, acting on the CH-OH group of donors, NAD or NADP as acceptor	8	0.020028
GO:16075	rRNA catabolic process	3	0.026257
GO:22857	transmembrane transporter activity	5	0.028032
GO:5506	iron ion binding	9	0.028745
GO:9620	response to fungus	5	0.031951
GO:4519	endonuclease activity	8	0.038853
GO:1503	ossification	6	0.03986
GO:722	telomere maintenance via recombination	4	0.040381
GO:3676	nucleic acid binding	33	0.041385
GO:16741	transferase activity, transferring one-carbon groups	11	0.042518
GO:1904666	regulation of ubiquitin protein ligase activity	6	0.049522

## Sheet: RRE-deficient GO terms
go_id	go_name	genes_num	p_value
1. General terms
GO:3723	RNA binding	160	1.78713e-47
GO:30529	intracellular ribonucleoprotein complex	102	3.70629e-41
GO:1990904	ribonucleoprotein complex	102	4.15736e-41
GO:44428	nuclear part	235	3.30292e-38
GO:31981	nuclear lumen	220	1.73766e-37
GO:3676	nucleic acid binding	241	2.75343e-37
GO:22613	ribonucleoprotein complex biogenesis	77	4.85532e-36
GO:5634	nucleus	325	5.05494e-36
GO:44446	intracellular organelle part	353	3.06404e-34
GO:44033	multi-organism metabolic process	53	3.22545e-34
GO:44422	organelle part	356	2.07058e-33
GO:32991	macromolecular complex	255	2.08515e-33
GO:70013	intracellular organelle lumen	237	3.35035e-33
GO:1901363	heterocyclic compound binding	292	3.87348e-33
GO:34641	cellular nitrogen compound metabolic process	308	5.80728e-33
GO:97159	organic cyclic compound binding	293	1.89586e-32
GO:43233	organelle lumen	237	4.86777e-32
GO:31974	membrane-enclosed lumen	238	1.28128e-31
GO:43229	intracellular organelle	432	2.12368e-29
GO:6807	nitrogen compound metabolic process	313	4.97767e-29
GO:44424	intracellular part	463	1.07951e-28
GO:44445	cytosolic part	49	2.43759e-28
GO:44419	interspecies interaction between organisms	98	3.29762e-28
GO:6139	nucleobase-containing compound metabolic process	277	3.46126e-28
GO:90304	nucleic acid metabolic process	257	8.68118e-28
GO:44764	multi-organism cellular process	96	9.28868e-28
GO:6725	cellular aromatic compound metabolic process	281	1.10264e-27
GO:5622	intracellular	467	2.06673e-27
GO:46483	heterocycle metabolic process	279	2.09857e-27
GO:43232	intracellular non-membrane-bounded organelle	214	4.13226e-27
GO:43228	non-membrane-bounded organelle	214	4.13226e-27
GO:5654	nucleoplasm	178	4.25506e-27
GO:43604	amide biosynthetic process	82	4.75367e-27
GO:6401	RNA catabolic process	49	8.7112e-27
GO:1901360	organic cyclic compound metabolic process	283	3.63315e-26
GO:43231	intracellular membrane-bounded organelle	403	6.44217e-26
GO:6518	peptide metabolic process	83	1.18943e-24
GO:44271	cellular nitrogen compound biosynthetic process	243	1.29199e-24
GO:10467	gene expression	254	1.72033e-24
GO:16070	RNA metabolic process	231	1.29278e-23
GO:34655	nucleobase-containing compound catabolic process	55	2.4164e-23
GO:9059	macromolecule biosynthetic process	247	2.71282e-23
GO:44265	cellular macromolecule catabolic process	89	2.92065e-23
GO:34645	cellular macromolecule biosynthetic process	241	6.10771e-23
GO:44270	cellular nitrogen compound catabolic process	57	6.609e-23
GO:19439	aromatic compound catabolic process	57	1.18742e-22
GO:46700	heterocycle catabolic process	56	1.73812e-22
GO:43227	membrane-bounded organelle	421	2.46347e-22
GO:43226	organelle	440	2.96173e-22
GO:44249	cellular biosynthetic process	271	1.30483e-21
GO:1901361	organic cyclic compound catabolic process	57	1.40909e-21
GO:44260	cellular macromolecule metabolic process	334	1.47207e-21
GO:44237	cellular metabolic process	379	4.3103e-21
GO:9058	biosynthetic process	276	4.66995e-21
GO:43603	cellular amide metabolic process	86	5.81489e-21
GO:1901576	organic substance biosynthetic process	272	9.25338e-21
GO:9057	macromolecule catabolic process	95	1.62645e-20
GO:1901566	organonitrogen compound biosynthetic process	101	1.45757e-19
GO:43170	macromolecule metabolic process	348	1.63511e-19
GO:44085	cellular component biogenesis	160	7.51445e-19
GO:34654	nucleobase-containing compound biosynthetic process	206	1.2881e-17
GO:19438	aromatic compound biosynthetic process	208	1.48308e-17
GO:5515	protein binding	338	2.01953e-17
GO:18130	heterocycle biosynthetic process	207	2.38105e-17
GO:8152	metabolic process	390	4.08833e-17
GO:70727	cellular macromolecule localization	105	2.16816e-16
GO:1901362	organic cyclic compound biosynthetic process	209	2.29176e-16
GO:71704	organic substance metabolic process	379	5.67998e-16
GO:51704	multi-organism process	132	7.80786e-16
GO:1902582	single-organism intracellular transport	62	1.40742e-15
GO:5829	cytosol	165	1.45527e-15
GO:5730	nucleolus	68	2.59798e-15
GO:44238	primary metabolic process	366	2.77269e-15
GO:5198	structural molecule activity	66	3.46053e-15
GO:46907	intracellular transport	101	4.46221e-15
GO:44248	cellular catabolic process	100	2.84004e-14
GO:51641	cellular localization	135	3.49516e-14
GO:71840	cellular component organization or biogenesis	254	8.62961e-14
GO:1901564	organonitrogen compound metabolic process	122	9.17756e-14
GO:1901575	organic substance catabolic process	109	1.41759e-13
GO:22618	ribonucleoprotein complex assembly	31	2.39725e-13
GO:1902580	single-organism cellular localization	76	4.2756e-13
GO:71826	ribonucleoprotein complex subunit organization	31	9.17477e-13
GO:6996	organelle organization	172	1.2127e-12
GO:9056	catabolic process	111	1.61064e-12
GO:43933	macromolecular complex subunit organization	127	2.10964e-12
GO:51649	establishment of localization in cell	110	2.66262e-12
GO:34622	cellular macromolecular complex assembly	70	2.91702e-12
GO:5737	cytoplasm	360	1.63476e-11
GO:61024	membrane organization	69	2.15368e-11
GO:16043	cellular component organization	241	2.40069e-11
GO:44267	cellular protein metabolic process	204	3.23896e-11
GO:16020	membrane	111	4.36534e-11
GO:44464	cell part	478	1.26371e-10
GO:5623	cell	478	2.44371e-10
GO:33036	macromolecule localization	131	1.19686e-09
GO:5488	binding	449	1.34226e-09
GO:32993	protein-DNA complex	23	2.89398e-09
GO:44444	cytoplasmic part	281	4.81935e-09
GO:43234	protein complex	166	7.53421e-09
GO:19538	protein metabolic process	211	1.0715e-08
GO:65003	macromolecular complex assembly	87	4.1797e-08
GO:44451	nucleoplasm part	48	4.32064e-08
GO:51171	regulation of nitrogen compound metabolic process	174	1.5514e-07
GO:22607	cellular component assembly	115	4.01374e-07
GO:3677	DNA binding	82	9.19461e-07
GO:6403	RNA localization	21	1.98605e-06
GO:19899	enzyme binding	84	3.22488e-06
GO:46982	protein heterodimerization activity	33	3.48219e-06
GO:9987	cellular process	458	4.20977e-06
GO:71824	protein-DNA complex subunit organization	23	4.68053e-06
GO:71702	organic substance transport	112	4.89993e-06
GO:70925	organelle assembly	40	6.96078e-06
GO:65004	protein-DNA complex assembly	21	1.0404e-05
GO:43632	modification-dependent macromolecule catabolic process	37	1.11936e-05
GO:60255	regulation of macromolecule metabolic process	207	1.33484e-05
GO:19222	regulation of metabolic process	217	1.75561e-05
GO:19219	regulation of nucleobase-containing compound metabolic process	155	1.96869e-05
GO:9889	regulation of biosynthetic process	162	1.98397e-05
GO:51253	negative regulation of RNA metabolic process	61	2.04518e-05
GO:10556	regulation of macromolecule biosynthetic process	155	2.05099e-05
GO:10605	negative regulation of macromolecule metabolic process	98	2.37615e-05
GO:31326	regulation of cellular biosynthetic process	160	2.47017e-05
GO:51172	negative regulation of nitrogen compound metabolic process	70	2.61369e-05
GO:51169	nuclear transport	31	2.66869e-05
GO:31323	regulation of cellular metabolic process	206	2.87458e-05
GO:45934	negative regulation of nucleobase-containing compound metabolic process	65	3.18839e-05
GO:50657	nucleic acid transport	17	3.53706e-05
GO:80090	regulation of primary metabolic process	204	3.74646e-05
GO:2000112	regulation of cellular macromolecule biosynthetic process	150	3.84367e-05
GO:2000113	negative regulation of cellular macromolecule biosynthetic process	63	3.8985e-05
GO:10558	negative regulation of macromolecule biosynthetic process	66	4.73041e-05
GO:9892	negative regulation of metabolic process	103	4.96876e-05
GO:71103	DNA conformation change	22	5.15205e-05
GO:44257	cellular protein catabolic process	39	5.28724e-05
GO:51252	regulation of RNA metabolic process	141	8.82128e-05
GO:15931	nucleobase-containing compound transport	18	9.34412e-05
GO:166	nucleotide binding	98	0.000105879
GO:1901265	nucleoside phosphate binding	98	0.000106269
GO:31324	negative regulation of cellular metabolic process	95	0.000148307
GO:16818	hydrolase activity, acting on acid anhydrides, in phosphorus-containing anhydrides	43	0.000170914
GO:16817	hydrolase activity, acting on acid anhydrides	43	0.000179492
GO:2001141	regulation of RNA biosynthetic process	135	0.000233613
GO:9890	negative regulation of biosynthetic process	66	0.000255715
GO:31327	negative regulation of cellular biosynthetic process	65	0.000285276
GO:6259	DNA metabolic process	48	0.000287729
GO:36094	small molecule binding	101	0.000404803
GO:10604	positive regulation of macromolecule metabolic process	109	0.000413756
GO:9893	positive regulation of metabolic process	115	0.000426221
GO:1990234	transferase complex	37	0.000429938
GO:19866	organelle inner membrane	30	0.000539853
GO:8186	RNA-dependent ATPase activity	9	0.000579292
GO:71822	protein complex subunit organization	70	0.000620954
GO:48519	negative regulation of biological process	162	0.000626398
GO:1902494	catalytic complex	48	0.000882011
GO:31967	organelle envelope	50	0.000904486
GO:48523	negative regulation of cellular process	151	0.000947227
GO:31329	regulation of cellular catabolic process	23	0.000966603
GO:31975	envelope	50	0.00098962
GO:51173	positive regulation of nitrogen compound metabolic process	72	0.00102353
GO:45935	positive regulation of nucleobase-containing compound metabolic process	68	0.00126439
GO:16887	ATPase activity	25	0.00164236
GO:34248	regulation of cellular amide metabolic process	22	0.00200259
GO:31982	vesicle	128	0.00213244
GO:31328	positive regulation of cellular biosynthetic process	69	0.00227674
GO:9894	regulation of catabolic process	27	0.00233834
GO:31988	membrane-bounded vesicle	123	0.00284901
GO:51651	maintenance of location in cell	10	0.00324042
GO:9891	positive regulation of biosynthetic process	69	0.00345282
GO:9451	RNA modification	11	0.00394479
GO:31325	positive regulation of cellular metabolic process	102	0.00455472
GO:44421	extracellular region part	129	0.00501119
GO:19900	kinase binding	29	0.00603385
GO:19901	protein kinase binding	26	0.00903742
GO:9141	nucleoside triphosphate metabolic process	17	0.00957961
GO:6461	protein complex assembly	56	0.0113683
GO:70271	protein complex biogenesis	56	0.0114032
GO:43412	macromolecule modification	136	0.0119714
GO:1903311	regulation of mRNA metabolic process	10	0.0123765
GO:51246	regulation of protein metabolic process	89	0.01276
GO:51262	protein tetramerization	10	0.0154519
GO:51234	establishment of localization	156	0.0167691
GO:44877	macromolecular complex binding	51	0.0170416
GO:32553	ribonucleotide binding	70	0.0171586
GO:6810	transport	152	0.0173819
GO:36464	cytoplasmic ribonucleoprotein granule	10	0.0177927
GO:46983	protein dimerization activity	46	0.0186154
GO:32549	ribonucleoside binding	68	0.0200791
GO:31331	positive regulation of cellular catabolic process	15	0.0209942
GO:1882	nucleoside binding	68	0.0219847
GO:44092	negative regulation of molecular function	43	0.0239719
GO:9896	positive regulation of catabolic process	17	0.0251881
GO:43241	protein complex disassembly	14	0.0252024
GO:22411	cellular component disassembly	23	0.0252474
GO:32550	purine ribonucleoside binding	67	0.0273616
GO:1883	purine nucleoside binding	67	0.0279039
GO:1902578	single-organism localization	119	0.031308
GO:32984	macromolecular complex disassembly	14	0.033175
GO:14070	response to organic cyclic compound	36	0.0334972
GO:32555	purine ribonucleotide binding	67	0.036898
GO:43021	ribonucleoprotein complex binding	8	0.039588
GO:17076	purine nucleotide binding	67	0.0425602
GO:40007	growth	36	0.0462015
GO:16363	nuclear matrix	7	0.046382
GO:43624	cellular protein complex disassembly	11	0.0475522
GO:10557	positive regulation of macromolecule biosynthetic process	62	0.00723497
GO:34250	positive regulation of cellular amide metabolic process	8	0.0475526
2. Protein synthesis and quality control
GO:44822	poly(A) RNA binding	131	1.21988e-43
GO:6413	translational initiation	49	5.76066e-40
GO:44391	ribosomal subunit	53	5.59086e-38
GO:22626	cytosolic ribosome	45	1.70143e-37
GO:6364	rRNA processing	54	2.54372e-35
GO:42254	ribosome biogenesis	65	2.74251e-35
GO:16072	rRNA metabolic process	59	2.21765e-34
GO:5840	ribosome	56	2.90971e-34
GO:3735	structural constituent of ribosome	51	4.8178e-31
GO:6412	translation	80	1.09915e-29
GO:43043	peptide biosynthetic process	80	1.65015e-28
GO:15934	large ribosomal subunit	33	1.55785e-23
GO:22625	cytosolic large ribosomal subunit	26	2.46932e-22
GO:72594	establishment of protein localization to organelle	65	2.27352e-18
GO:22627	cytosolic small ribosomal subunit	18	2.87976e-15
GO:15935	small ribosomal subunit	20	3.12569e-14
GO:42255	ribosome assembly	18	3.68266e-13
GO:2181	cytoplasmic translation	15	1.28678e-10
GO:42273	ribosomal large subunit biogenesis	16	3.58735e-10
GO:42274	ribosomal small subunit biogenesis	14	4.12531e-08
GO:19843	rRNA binding	13	1.35172e-07
GO:10498	proteasomal protein catabolic process	30	3.39846e-06
GO:30684	preribosome	12	6.27204e-06
GO:28	ribosomal small subunit assembly	7	9.15469e-06
GO:27	ribosomal large subunit assembly	7	1.74592e-05
GO:51603	proteolysis involved in cellular protein catabolic process	39	1.90108e-05
GO:19941	modification-dependent protein catabolic process	36	2.01881e-05
GO:31647	regulation of protein stability	20	2.27504e-05
GO:10608	posttranscriptional regulation of gene expression	31	2.57478e-05
GO:1903050	regulation of proteolysis involved in cellular protein catabolic process	20	2.6057e-05
GO:1903362	regulation of cellular protein catabolic process	21	2.70193e-05
GO:6414	translational elongation	14	0.000113642
GO:30163	protein catabolic process	42	0.000180345
GO:61136	regulation of proteasomal protein catabolic process	14	0.000247806
GO:50821	protein stabilization	13	0.000433927
GO:6446	regulation of translational initiation	10	0.000504515
GO:462	maturation of SSU-rRNA from tricistronic rRNA transcript (SSU-rRNA, 5.8S rRNA, LSU-rRNA)	7	0.000512221
GO:470	maturation of LSU-rRNA	6	0.000556549
GO:44389	ubiquitin-like protein ligase binding	20	0.000670042
GO:42176	regulation of protein catabolic process	23	0.000761971
GO:31396	regulation of protein ubiquitination	18	0.000781928
GO:1903320	regulation of protein modification by small protein conjugation or removal	19	0.000787062
GO:51082	unfolded protein binding	11	0.00111177
GO:31625	ubiquitin protein ligase binding	19	0.00140069
GO:3743	translation initiation factor activity	8	0.00160746
GO:6417	regulation of translation	21	0.0016341
GO:5762	mitochondrial large ribosomal subunit	7	0.00170862
GO:315	organellar large ribosomal subunit	7	0.00170862
GO:32040	small-subunit processome	6	0.00227544
GO:70125	mitochondrial translational elongation	9	0.00256098
GO:45862	positive regulation of proteolysis	21	0.00268125
GO:70126	mitochondrial translational termination	9	0.00275638
GO:30162	regulation of proteolysis	34	0.00287457
GO:1903052	positive regulation of proteolysis involved in cellular protein catabolic process	13	0.0031425
GO:70647	protein modification by small protein conjugation or removal	45	0.00345121
GO:6415	translational termination	9	0.00541556
GO:5761	mitochondrial ribosome	8	0.00604147
GO:313	organellar ribosome	8	0.00604147
GO:32543	mitochondrial translation	10	0.00617099
GO:51438	regulation of ubiquitin-protein transferase activity	10	0.00617099
GO:32268	regulation of cellular protein metabolic process	86	0.00642021
GO:6986	response to unfolded protein	12	0.00905583
GO:32446	protein modification by small protein conjugation	38	0.00977571
GO:1904666	regulation of ubiquitin protein ligase activity	8	0.010236
GO:31397	negative regulation of protein ubiquitination	10	0.0102647
GO:35770	ribonucleoprotein granule	11	0.0103615
GO:2183	cytoplasmic translational initiation	4	0.0109972
GO:31369	translation initiation factor binding	5	0.0121006
GO:31072	heat shock protein binding	8	0.01224
GO:31398	positive regulation of protein ubiquitination	12	0.0134389
GO:45732	positive regulation of protein catabolic process	15	0.0135254
GO:154	rRNA modification	5	0.0143627
GO:209	protein polyubiquitination	12	0.014481
GO:8135	translation factor activity, RNA binding	9	0.015573
GO:16567	protein ubiquitination	33	0.0165128
GO:35966	response to topologically incorrect protein	12	0.0166474
GO:1903321	negative regulation of protein modification by small protein conjugation or removal	10	0.0168274
GO:90316	positive regulation of intracellular protein transport	4	0.0224731
GO:42787	protein ubiquitination involved in ubiquitin-dependent protein catabolic process	13	0.0225581
GO:1903322	positive regulation of protein modification by small protein conjugation or removal	12	0.0235708
GO:51444	negative regulation of ubiquitin-protein transferase activity	7	0.0243438
GO:463	maturation of LSU-rRNA from tricistronic rRNA transcript (SSU-rRNA, 5.8S rRNA, LSU-rRNA)	3	0.0246062
GO:36500	ATF6-mediated unfolded protein response	3	0.0246062
GO:1731	formation of translation preinitiation complex	4	0.0253207
GO:51443	positive regulation of ubiquitin-protein transferase activity	8	0.0253286
GO:34504	protein localization to nucleus	18	0.0268964
GO:30968	endoplasmic reticulum unfolded protein response	9	0.0319083
GO:30686	90S preribosome	3	0.0336663
GO:34620	cellular response to unfolded protein	9	0.0357576
GO:2000060	positive regulation of protein ubiquitination involved in ubiquitin-dependent protein catabolic process	7	0.0419924
GO:36499	PERK-mediated unfolded protein response	3	0.0426935
GO:19904	protein domain specific binding	26	0.044389
GO:51247	positive regulation of protein metabolic process	54	0.0487323
GO:1903829	positive regulation of cellular protein localization	17	0.0491014
GO:34975	protein folding in endoplasmic reticulum	3	0.049466
GO:43161	proteasome-mediated ubiquitin-dependent protein catabolic process	28	7.32132e-06
GO:6511	ubiquitin-dependent protein catabolic process	35	3.60399e-05
GO:32434	regulation of proteasomal ubiquitin-dependent protein catabolic process	12	0.000297747
GO:30490	maturation of SSU-rRNA	8	0.000346455
GO:70761	pre-snoRNP complex	4	0.000361523
GO:1903364	positive regulation of cellular protein catabolic process	13	0.00613791
GO:30687	preribosome, large subunit precursor	4	0.0418732
GO:1900101	regulation of endoplasmic reticulum unfolded protein response	4	0.0349671
GO:1904668	positive regulation of ubiquitin protein ligase activity	8	0.00795936
GO:31400	negative regulation of protein modification process	26	0.0206647
3. RNA Synthesis and Degradation
GO:184	nuclear-transcribed mRNA catabolic process, nonsense-mediated decay	42	6.55971e-34
GO:34660	ncRNA metabolic process	77	7.88344e-31
GO:6396	RNA processing	96	5.14632e-30
GO:34470	ncRNA processing	65	6.98017e-30
GO:956	nuclear-transcribed mRNA catabolic process	48	1.12881e-29
GO:6402	mRNA catabolic process	48	3.16934e-28
GO:16071	mRNA metabolic process	78	7.6944e-27
GO:32774	RNA biosynthetic process	189	1.85801e-16
GO:3729	mRNA binding	19	2.83123e-06
GO:377	RNA splicing, via transesterification reactions with bulged adenosine as nucleophile	25	3.80143e-06
GO:398	mRNA splicing, via spliceosome	25	3.80143e-06
GO:375	RNA splicing, via transesterification reactions	25	4.77884e-06
GO:10468	regulation of gene expression	165	6.05465e-06
GO:8380	RNA splicing	29	8.45571e-06
GO:6397	mRNA processing	32	9.60898e-06
GO:6351	transcription, DNA-templated	140	1.61225e-05
GO:10629	negative regulation of gene expression	70	1.70506e-05
GO:6366	transcription from RNA polymerase II promoter	81	2.48209e-05
GO:1903507	negative regulation of nucleic acid-templated transcription	58	3.25762e-05
GO:50658	RNA transport	17	3.53706e-05
GO:45892	negative regulation of transcription, DNA-templated	56	3.94075e-05
GO:51236	establishment of RNA localization	17	4.29822e-05
GO:71166	ribonucleoprotein complex localization	14	4.70306e-05
GO:1902679	negative regulation of RNA biosynthetic process	58	4.80155e-05
GO:51028	mRNA transport	15	6.04317e-05
GO:71426	ribonucleoprotein complex export from nucleus	13	0.000114617
GO:6405	RNA export from nucleus	13	0.000170443
GO:10628	positive regulation of gene expression	73	0.00018605
GO:10501	RNA secondary structure unwinding	8	0.000198501
GO:1903506	regulation of nucleic acid-templated transcription	134	0.000276979
GO:31124	mRNA 3'-end processing	8	0.000447977
GO:4004	ATP-dependent RNA helicase activity	9	0.000470872
GO:122	negative regulation of transcription from RNA polymerase II promoter	37	0.00054593
GO:16073	snRNA metabolic process	10	0.00055137
GO:243	commitment complex	4	0.000620059
GO:3724	RNA helicase activity	9	0.000640603
GO:71427	mRNA-containing ribonucleoprotein complex export from nucleus	11	0.000657146
GO:6406	mRNA export from nucleus	11	0.000657146
GO:6355	regulation of transcription, DNA-templated	130	0.000976151
GO:98781	ncRNA transcription	10	0.00167337
GO:6369	termination of RNA polymerase II transcription	8	0.00199359
GO:43618	regulation of transcription from RNA polymerase II promoter in response to stress	8	0.00218159
GO:6353	DNA-templated transcription, termination	10	0.00236231
GO:3713	transcription coactivator activity	19	0.00252518
GO:43488	regulation of mRNA stability	12	0.00252974
GO:5681	spliceosomal complex	13	0.00331736
GO:43620	regulation of DNA-templated transcription in response to stress	8	0.00333516
GO:9301	snRNA transcription	8	0.00333516
GO:42795	snRNA transcription from RNA polymerase II promoter	8	0.00333516
GO:43487	regulation of RNA stability	12	0.00361581
GO:5667	transcription factor complex	18	0.00474098
GO:31123	RNA 3'-end processing	10	0.0049436
GO:51254	positive regulation of RNA metabolic process	57	0.00494688
GO:70063	RNA polymerase binding	6	0.00513589
GO:3725	double-stranded RNA binding	7	0.00737005
GO:90575	RNA polymerase II transcription factor complex	9	0.00816391
GO:36002	pre-mRNA binding	5	0.00854003
GO:50684	regulation of mRNA processing	9	0.00868431
GO:44798	nuclear transcription factor complex	10	0.00928477
GO:1902680	positive regulation of RNA biosynthetic process	54	0.00971995
GO:43484	regulation of RNA splicing	9	0.0113662
GO:90305	nucleic acid phosphodiester bond hydrolysis	16	0.0117302
GO:6357	regulation of transcription from RNA polymerase II promoter	68	0.0129255
GO:48024	regulation of mRNA splicing, via spliceosome	7	0.0133724
GO:1903508	positive regulation of nucleic acid-templated transcription	52	0.0164374
GO:45893	positive regulation of transcription, DNA-templated	52	0.0164374
GO:381	regulation of alternative mRNA splicing, via spliceosome	5	0.0209587
GO:989	transcription factor activity, transcription factor binding	27	0.0231936
GO:988	transcription factor activity, protein binding	27	0.0258516
GO:36003	positive regulation of transcription from RNA polymerase II promoter in response to stress	4	0.0315687
GO:32069	regulation of nuclease activity	4	0.0315687
GO:1510	RNA methylation	6	0.0390974
GO:33120	positive regulation of RNA splicing	4	0.0423044
GO:61418	regulation of transcription from RNA polymerase II promoter in response to hypoxia	4	0.0423044
GO:1990440	positive regulation of transcription from RNA polymerase II promoter in response to endoplasmic reticulum stress	3	0.0426935
GO:30515	snoRNA binding	4	0.047586
GO:3712	transcription cofactor activity	27	0.00783023
GO:35145	exon-exon junction complex	4	0.0202408
GO:15030	Cajal body	5	0.0475714
GO:97659	nucleic acid-templated transcription	146	1.08369e-05
4. DNA metabolism and chromatin
GO:786	nucleosome	18	4.61125e-10
GO:790	nuclear chromatin	31	2.21512e-09
GO:785	chromatin	38	5.96779e-09
GO:44815	DNA packaging complex	18	8.66179e-09
GO:6325	chromatin organization	50	5.96448e-08
GO:44454	nuclear chromosome part	38	7.13291e-08
GO:51276	chromosome organization	66	1.12641e-07
GO:228	nuclear chromosome	38	3.8084e-07
GO:44427	chromosomal part	49	4.40474e-07
GO:6974	cellular response to DNA damage stimulus	48	1.54815e-06
GO:16604	nuclear body	28	1.57443e-06
GO:5694	chromosome	51	2.83896e-06
GO:6334	nucleosome assembly	14	2.81796e-05
GO:34728	nucleosome organization	17	4.06023e-05
GO:45814	negative regulation of gene expression, epigenetic	14	0.000113642
GO:6342	chromatin silencing	13	0.000124311
GO:8026	ATP-dependent helicase activity	12	0.000186254
GO:70035	purine NTP-dependent helicase activity	12	0.000186254
GO:31497	chromatin assembly	15	0.000253364
GO:16607	nuclear speck	16	0.00035702
GO:6281	DNA repair	30	0.000461797
GO:16458	gene silencing	18	0.000775147
GO:788	nuclear nucleosome	7	0.00107562
GO:32259	methylation	21	0.00118962
GO:43414	macromolecule methylation	18	0.00135031
GO:6260	DNA replication	19	0.0013857
GO:16569	covalent chromatin modification	29	0.00174056
GO:4386	helicase activity	13	0.00189093
GO:6323	DNA packaging	15	0.00190916
GO:42393	histone binding	14	0.00235496
GO:31010	ISWI-type complex	4	0.00269777
GO:34708	methyltransferase complex	9	0.00329503
GO:70603	SWI/SNF superfamily-type complex	8	0.00395343
GO:71897	DNA biosynthetic process	14	0.00434795
GO:6344	maintenance of chromatin silencing	3	0.00449938
GO:731	DNA synthesis involved in DNA repair	8	0.00455309
GO:5719	nuclear euchromatin	5	0.00550632
GO:40029	regulation of gene expression, epigenetic	16	0.00725872
GO:18393	internal peptidyl-lysine acetylation	11	0.0095224
GO:16570	histone modification	22	0.0122789
GO:6475	internal protein amino acid acetylation	11	0.0123272
GO:791	euchromatin	5	0.0138879
GO:18193	peptidyl-amino acid modification	47	0.0144712
GO:18394	peptidyl-lysine acetylation	11	0.0163397
GO:6473	protein acetylation	12	0.0173524
GO:6301	postreplication repair	6	0.0184177
GO:32508	DNA duplex unwinding	7	0.0194158
GO:5720	nuclear heterochromatin	4	0.0202408
GO:16573	histone acetylation	10	0.0206551
GO:43543	protein acylation	13	0.0217523
GO:43966	histone H3 acetylation	6	0.0226793
GO:32392	DNA geometric change	7	0.025695
GO:51054	positive regulation of DNA metabolic process	12	0.0268121
GO:90239	regulation of histone H4 acetylation	3	0.0301967
GO:16571	histone methylation	9	0.0306909
GO:6303	double-strand break repair via nonhomologous end joining	6	0.0311078
GO:123	histone acetyltransferase complex	7	0.0324975
GO:16765	transferase activity, transferring alkyl or aryl (other than methyl) groups	6	0.0364781
GO:6338	chromatin remodeling	10	0.0436488
GO:35097	histone methyltransferase complex	6	0.0440239
GO:8213	protein alkylation	10	0.0450512
GO:6479	protein methylation	10	0.0450512
GO:6289	nucleotide-excision repair	8	0.0457795
GO:6333	chromatin assembly or disassembly	16	0.000314034
GO:16589	NURF complex	3	0.0137982
GO:16605	PML body	7	0.0483401
5. Cell Adhesion and Interaction
GO:44802	single-organism membrane organization	68	2.39665e-14
GO:70161	anchoring junction	55	5.20024e-12
GO:5912	adherens junction	54	6.71888e-12
GO:5925	focal adhesion	35	1.84526e-09
GO:5924	cell-substrate adherens junction	35	2.24365e-09
GO:30055	cell-substrate junction	35	3.10134e-09
GO:98609	cell-cell adhesion	25	6.6864e-07
GO:98641	cadherin binding involved in cell-cell adhesion	26	7.99902e-07
GO:98632	protein binding involved in cell-cell adhesion	26	1.58439e-06
GO:98631	protein binding involved in cell adhesion	26	2.13239e-06
GO:45296	cadherin binding	26	2.26056e-06
GO:5913	cell-cell adherens junction	26	2.29819e-06
GO:31012	extracellular matrix	23	1.749e-05
GO:50839	cell adhesion molecule binding	30	5.22676e-05
GO:30054	cell junction	60	0.00024474
GO:5911	cell-cell junction	27	0.0258585
6. Cell Cycle and Mitosis
GO:1902807	negative regulation of cell cycle G1/S phase transition	14	4.1499e-06
GO:1902806	regulation of cell cycle G1/S phase transition	17	6.066e-06
GO:44772	mitotic cell cycle phase transition	34	8.34546e-06
GO:7049	cell cycle	77	1.25107e-05
GO:2000134	negative regulation of G1/S transition of mitotic cell cycle	13	1.45943e-05
GO:44843	cell cycle G1/S phase transition	21	1.79055e-05
GO:82	G1/S transition of mitotic cell cycle	20	1.79763e-05
GO:1903047	mitotic cell cycle process	48	2.00495e-05
GO:44770	cell cycle phase transition	34	2.87926e-05
GO:30330	DNA damage response, signal transduction by p53 class mediator	13	3.99731e-05
GO:278	mitotic cell cycle	50	4.03716e-05
GO:2000045	regulation of G1/S transition of mitotic cell cycle	15	4.11319e-05
GO:51726	regulation of cell cycle	50	4.86084e-05
GO:6977	DNA damage response, signal transduction by p53 class mediator resulting in cell cycle arrest	10	5.21974e-05
GO:1901796	regulation of signal transduction by p53 class mediator	16	5.36366e-05
GO:72413	signal transduction involved in mitotic cell cycle checkpoint	10	5.94131e-05
GO:72431	signal transduction involved in mitotic G1 DNA damage checkpoint	10	5.94131e-05
GO:1902400	intracellular signal transduction involved in G1 DNA damage checkpoint	10	5.94131e-05
GO:1902402	signal transduction involved in mitotic DNA damage checkpoint	10	5.94131e-05
GO:1902403	signal transduction involved in mitotic DNA integrity checkpoint	10	5.94131e-05
GO:72331	signal transduction by p53 class mediator	16	6.61505e-05
GO:72422	signal transduction involved in DNA damage checkpoint	10	7.58573e-05
GO:72401	signal transduction involved in DNA integrity checkpoint	10	7.63847e-05
GO:22402	cell cycle process	63	7.99011e-05
GO:72395	signal transduction involved in cell cycle checkpoint	10	8.62921e-05
GO:42770	signal transduction in response to DNA damage	13	0.000124311
GO:71158	positive regulation of cell cycle arrest	11	0.000126105
GO:10948	negative regulation of cell cycle process	19	0.000146252
GO:31571	mitotic G1 DNA damage checkpoint	10	0.000171172
GO:44819	mitotic G1/S transition checkpoint	10	0.000171172
GO:44783	G1 DNA damage checkpoint	10	0.000190499
GO:1901988	negative regulation of cell cycle phase transition	15	0.000238064
GO:7346	regulation of mitotic cell cycle	29	0.000300179
GO:10564	regulation of cell cycle process	33	0.000322217
GO:45786	negative regulation of cell cycle	28	0.000330214
GO:1901991	negative regulation of mitotic cell cycle phase transition	14	0.000390267
GO:1901990	regulation of mitotic cell cycle phase transition	21	0.000513146
GO:1901987	regulation of cell cycle phase transition	22	0.000520417
GO:44774	mitotic DNA integrity checkpoint	11	0.000821497
GO:71156	regulation of cell cycle arrest	11	0.000883256
GO:7050	cell cycle arrest	17	0.000956636
GO:45930	negative regulation of mitotic cell cycle	16	0.00129693
GO:2001020	regulation of response to DNA damage stimulus	13	0.00162636
GO:44773	mitotic DNA damage checkpoint	10	0.0019264
GO:77	DNA damage checkpoint	12	0.00296623
GO:90068	positive regulation of cell cycle process	16	0.00477771
GO:31570	DNA integrity checkpoint	12	0.0048761
GO:7093	mitotic cell cycle checkpoint	12	0.00511099
GO:44839	cell cycle G2/M phase transition	13	0.00951831
GO:75	cell cycle checkpoint	14	0.0123306
GO:86	G2/M transition of mitotic cell cycle	12	0.0139526
GO:45787	positive regulation of cell cycle	18	0.0147902
GO:2001021	negative regulation of response to DNA damage stimulus	6	0.0158378
GO:30308	negative regulation of cell growth	9	0.0202296
GO:70848	response to growth factor	28	0.020263
GO:16049	cell growth	21	0.0207974
GO:71363	cellular response to growth factor stimulus	27	0.0213237
GO:1901989	positive regulation of cell cycle phase transition	6	0.0349613
GO:1901797	negative regulation of signal transduction by p53 class mediator	4	0.0423044
GO:51436	negative regulation of ubiquitin-protein ligase activity involved in mitotic cell cycle	6	0.0482297
GO:10826	negative regulation of centrosome duplication	3	0.0362356
GO:46606	negative regulation of centrosome cycle	3	0.0362356
7. Cell Death
GO:43066	negative regulation of apoptotic process	31	1.29097e-05
GO:43069	negative regulation of programmed cell death	45	3.40543e-05
GO:60548	negative regulation of cell death	47	5.10515e-05
GO:6915	apoptotic process	77	5.85435e-05
GO:12501	programmed cell death	80	7.99217e-05
GO:2001242	regulation of intrinsic apoptotic signaling pathway	15	9.36525e-05
GO:2001244	positive regulation of intrinsic apoptotic signaling pathway	9	0.000134113
GO:8219	cell death	82	0.00017381
GO:97193	intrinsic apoptotic signaling pathway	20	0.000334594
GO:10941	regulation of cell death	65	0.000477951
GO:42981	regulation of apoptotic process	61	0.00055358
GO:43067	regulation of programmed cell death	61	0.000694275
GO:43281	regulation of cysteine-type endopeptidase activity involved in apoptotic process	15	0.00151485
GO:97190	apoptotic signaling pathway	30	0.00199414
GO:8630	intrinsic apoptotic signaling pathway in response to DNA damage	10	0.00252386
GO:43154	negative regulation of cysteine-type endopeptidase activity involved in apoptotic process	9	0.00256098
GO:2000116	regulation of cysteine-type endopeptidase activity	15	0.00426491
GO:2001243	negative regulation of intrinsic apoptotic signaling pathway	9	0.00476992
GO:2001233	regulation of apoptotic signaling pathway	21	0.00521662
GO:2000117	negative regulation of cysteine-type endopeptidase activity	9	0.00690472
GO:2001235	positive regulation of apoptotic signaling pathway	12	0.0110823
GO:2039	p53 binding	7	0.0115068
GO:1902235	regulation of endoplasmic reticulum stress-induced intrinsic apoptotic signaling pathway	5	0.0116329
GO:1901214	regulation of neuron death	15	0.0135254
GO:1902229	regulation of intrinsic apoptotic signaling pathway in response to DNA damage	5	0.0143627
GO:70059	intrinsic apoptotic signaling pathway in response to endoplasmic reticulum stress	6	0.0226793
GO:43280	positive regulation of cysteine-type endopeptidase activity involved in apoptotic process	5	0.0248495
GO:1902253	regulation of intrinsic apoptotic signaling pathway by p53 class mediator	4	0.0253207
GO:1836	release of cytochrome c from mitochondria	4	0.0253207
GO:2001234	negative regulation of apoptotic signaling pathway	12	0.0342547
GO:10939	regulation of necrotic cell death	4	0.0349671
GO:70997	neuron death	14	0.0480301
GO:1902166	negative regulation of intrinsic apoptotic signaling pathway in response to DNA damage by p53 class mediator	3	0.0495424
GO:1903203	regulation of oxidative stress-induced neuron death	3	0.0495424
GO:1902230	negative regulation of intrinsic apoptotic signaling pathway in response to DNA damage	4	0.0385463
8. Immune System
GO:2227	innate immune response in mucosa	7	5.18196e-05
GO:2385	mucosal immune response	7	0.000318048
GO:2251	organ or tissue specific immune response	7	0.000437331
GO:19731	antibacterial humoral response	7	0.00131923
GO:19730	antimicrobial humoral response	7	0.00641103
GO:50830	defense response to Gram-positive bacterium	8	0.00962722
GO:42267	natural killer cell mediated cytotoxicity	6	0.0158378
GO:32480	negative regulation of type I interferon production	5	0.0248495
GO:2228	natural killer cell mediated immunity	6	0.0258476
GO:32479	regulation of type I interferon production	3	0.0495424
GO:2756	MyD88-independent toll-like receptor signaling pathway	3	0.0495424
GO:34122	negative regulation of toll-like receptor signaling pathway	3	0.0495424
9. Viruses
GO:19083	viral transcription	43	1.6521e-36
GO:19080	viral gene expression	50	2.13693e-33
GO:44403	symbiosis, encompassing mutualism through parasitism	98	2.92412e-28
GO:16032	viral process	96	4.74835e-28
GO:19058	viral life cycle	63	1.05842e-25
GO:19013	viral nucleocapsid	7	8.24979e-05
GO:19028	viral capsid	7	0.000950152
GO:19081	viral translation	4	0.00224389
GO:19012	virion	7	0.00377693
GO:44423	virion part	7	0.00377693
GO:19068	virion assembly	4	0.00394606
GO:2190	cap-independent translational initiation	4	0.00766887
GO:75522	IRES-dependent viral translational initiation	3	0.0148694
GO:51701	interaction with host	10	0.0333162
GO:75733	intracellular transport of virus	6	0.0390974
GO:44003	modification by symbiont of host morphology or physiology	5	0.0417123
GO:2192	IRES-dependent translational initiation	3	0.0426935
GO:46794	transport of virus	6	0.0458384
10. Protein Localisation and Modification
GO:6614	SRP-dependent cotranslational protein targeting to membrane	41	1.86889e-37
GO:6613	cotranslational protein targeting to membrane	41	1.56781e-35
GO:45047	protein targeting to ER	41	2.4822e-35
GO:72599	establishment of protein localization to endoplasmic reticulum	41	1.47181e-34
GO:70972	protein localization to endoplasmic reticulum	42	1.92909e-32
GO:6612	protein targeting to membrane	43	4.99713e-26
GO:90150	establishment of protein localization to membrane	55	5.07019e-24
GO:72657	protein localization to membrane	58	2.48247e-20
GO:33365	protein localization to organelle	77	2.16195e-18
GO:34613	cellular protein localization	104	3.0025e-16
GO:6886	intracellular protein transport	76	8.65029e-15
GO:6605	protein targeting	59	1.01523e-13
GO:45184	establishment of protein localization	105	2.56152e-10
GO:8104	protein localization	118	1.34944e-09
GO:15031	protein transport	97	1.44236e-09
GO:18205	peptidyl-lysine modification	25	0.000498066
GO:32507	maintenance of protein location in cell	8	0.0129536
GO:45185	maintenance of protein location	8	0.0197942
GO:51235	maintenance of location	15	0.0338625
GO:70585	protein localization to mitochondrion	11	0.0423027
11. Response to Physical and Chemical Stress
GO:33554	cellular response to stress	85	7.54282e-07
GO:6950	response to stress	132	0.00106978
GO:80135	regulation of cellular response to stress	30	0.00188935
GO:80134	regulation of response to stress	53	0.0042852
GO:10033	response to organic substance	101	0.00566913
GO:9719	response to endogenous stimulus	61	0.0056845
GO:71396	cellular response to lipid	24	0.0164586
GO:34976	response to endoplasmic reticulum stress	15	0.0194163
GO:71495	cellular response to endogenous stimulus	46	0.0212668
GO:71453	cellular response to oxygen levels	10	0.0241408
GO:71456	cellular response to hypoxia	9	0.0319083
GO:6970	response to osmotic stress	6	0.0348501
GO:36294	cellular response to decreased oxygen levels	9	0.041361
GO:51403	stress-activated MAPK cascade	5	0.00246447
GO:1903573	negative regulation of response to endoplasmic reticulum stress	6	0.00487257
12. Molecular Signaling
GO:42921	glucocorticoid receptor signaling pathway	4	0.00160383
GO:30522	intracellular receptor signaling pathway	17	0.00282739
GO:51898	negative regulation of protein kinase B signaling	6	0.00346887
GO:7179	transforming growth factor beta receptor signaling pathway	9	0.004185
GO:32006	regulation of TOR signaling	8	0.00422136
GO:1904263	positive regulation of TORC1 signaling	3	0.00449938
GO:10803	regulation of tumor necrosis factor-mediated signaling pathway	5	0.00926106
GO:30518	intracellular steroid hormone receptor signaling pathway	10	0.0093166
GO:70423	nucleotide-binding oligomerization domain containing signaling pathway	5	0.012952
GO:43274	phospholipase binding	4	0.0133384
GO:35872	nucleotide-binding domain, leucine rich repeat containing receptor signaling pathway	5	0.0143627
GO:31958	corticosteroid receptor signaling pathway	4	0.0150385
GO:7178	transmembrane receptor protein serine/threonine kinase signaling pathway	17	0.0192476
GO:1990090	cellular response to nerve growth factor stimulus	5	0.0209587
GO:38128	ERBB2 signaling pathway	5	0.0209587
GO:31929	TOR signaling	7	0.0217858
GO:51019	mitogen-activated protein kinase binding	4	0.0260948
GO:1990089	response to nerve growth factor	5	0.0268726
GO:8543	fibroblast growth factor receptor signaling pathway	7	0.0270952
GO:71889	14-3-3 protein binding	4	0.0292128
GO:43401	steroid hormone mediated signaling pathway	11	0.0300088
GO:35257	nuclear hormone receptor binding	9	0.0300898
GO:30512	negative regulation of transforming growth factor beta receptor signaling pathway	6	0.0329995
GO:71774	response to fibroblast growth factor	9	0.0369455
GO:71560	cellular response to transforming growth factor beta stimulus	12	0.0372921
GO:71383	cellular response to steroid hormone stimulus	13	0.0389595
GO:1903845	negative regulation of cellular response to transforming growth factor beta stimulus	6	0.0390974
GO:71559	response to transforming growth factor beta	12	0.0394614
GO:60071	Wnt signaling pathway, planar cell polarity pathway	7	0.0439111
GO:32008	positive regulation of TOR signaling	4	0.0462391
GO:9755	hormone-mediated signaling pathway	12	0.0465655
13. Nucleobase, Nucleotide and Nucleoside Metabolism
GO:16462	pyrophosphatase activity	43	0.000161224
GO:17111	nucleoside-triphosphatase activity	41	0.000199747
GO:3924	GTPase activity	16	0.00275867
GO:46034	ATP metabolic process	15	0.00857256
GO:9144	purine nucleoside triphosphate metabolic process	16	0.0103724
GO:9123	nucleoside monophosphate metabolic process	17	0.0143388
GO:9167	purine ribonucleoside monophosphate metabolic process	16	0.0144385
GO:9126	purine nucleoside monophosphate metabolic process	16	0.014951
GO:9205	purine ribonucleoside triphosphate metabolic process	15	0.0182638
GO:9161	ribonucleoside monophosphate metabolic process	16	0.02021
GO:9199	ribonucleoside triphosphate metabolic process	15	0.0216471
GO:35639	purine ribonucleoside triphosphate binding	66	0.0342106
GO:5525	GTP binding	18	0.0460499
GO:9116	nucleoside metabolic process	19	0.0423598
14. Oxydative Phosphorylation in Mitochondria
GO:5739	mitochondrion	83	1.09868e-07
GO:7005	mitochondrion organization	40	6.96078e-06
GO:42623	ATPase activity, coupled	22	0.000406937
GO:31966	mitochondrial membrane	35	0.00052273
GO:5740	mitochondrial envelope	35	0.00139708
GO:5743	mitochondrial inner membrane	24	0.00197221
GO:44429	mitochondrial part	42	0.0038339
GO:98800	inner mitochondrial membrane protein complex	10	0.00973017
GO:44455	mitochondrial membrane part	12	0.0206898
GO:98803	respiratory chain complex	7	0.0228442
GO:10821	regulation of mitochondrion organization	13	0.0276973
GO:5746	mitochondrial respiratory chain	7	0.0309797
GO:6119	oxidative phosphorylation	8	0.0317214
GO:98798	mitochondrial protein complex	10	0.0376964
GO:42775	mitochondrial ATP synthesis coupled electron transport	7	0.0419924
GO:42773	ATP synthesis coupled electron transport	7	0.0439111
GO:70469	respiratory chain	7	0.0444739
GO:45275	respiratory chain complex III	3	0.0460946
GO:5750	mitochondrial respiratory chain complex III	3	0.0460946
15. Metabolism of Carbohydrates
GO:44723	single-organism carbohydrate metabolic process	28	0.0283873
GO:33131	regulation of glucokinase activity	3	0.0301967
GO:1903299	regulation of hexokinase activity	3	0.0362356
GO:97367	carbohydrate derivative binding	78	0.0381185
GO:9749	response to glucose	6	0.0412725
GO:1901135	carbohydrate derivative metabolic process	46	0.045513
16. Other
GO:70062	extracellular exosome	115	2.30335e-06
GO:1903561	extracellular vesicle	115	2.98299e-06
GO:43230	extracellular organelle	115	3.00706e-06
GO:51168	nuclear export	19	4.51356e-06
GO:6913	nucleocytoplasmic transport	31	1.96594e-05
GO:6914	autophagy	23	0.00349324
GO:5767	secondary lysosome	4	0.00560553
GO:51348	negative regulation of transferase activity	20	0.0057149
GO:31489	myosin V binding	4	0.0113496
GO:16234	inclusion body	7	0.0135528
GO:44754	autolysosome	3	0.0180735
GO:42470	melanosome	8	0.0190065
GO:10506	regulation of autophagy	15	0.0190659
GO:30139	endocytic vesicle	14	0.0231466
GO:48770	pigment granule	8	0.0240675
GO:30666	endocytic vesicle membrane	10	0.0241541
GO:46889	positive regulation of lipid biosynthetic process	6	0.0275325
GO:71407	cellular response to organic cyclic compound	23	0.0355257
GO:5200	structural constituent of cytoskeleton	8	0.0364471
GO:1948	glycoprotein binding	6	0.0364781
GO:45598	regulation of fat cell differentiation	8	0.0375532
GO:1902581	multi-organism cellular localization	6	0.0411435
GO:1902583	multi-organism intracellular transport	6	0.0412725
GO:1901700	response to oxygen-containing compound	53	0.04275

## Sheet: Immune GO terms
RRE-enriched	RRE-deficient
monocyte chemotaxis	organ or tissue specific immune response
T cell costimulation	antibacterial humoral response
lymphocyte costimulation	antimicrobial humoral response
	1. Innate immunity
	innate immune response in mucosa
	mucosal immune response
	defense response to Gram-positive bacterium
	natural killer cell mediated cytotoxicity
	negative regulation of type I interferon production
	natural killer cell mediated immunity
	regulation of type I interferon production
	MyD88-independent toll-like receptor signaling pathway
	negative regulation of toll-like receptor signaling pathway
			Hemopoiesis
			erythrocyte homeostasis
			regulation of megakaryocyte differentiation
			erythrocyte differentiation
					myeloid cell differentiation
					regulation of myeloid cell differentiation
						hemopoiesis
						positive regulation of myeloid cell differentiation
						hematopoietic or lymphoid organ development
						regulation of erythrocyte differentiation
						myeloid cell homeostasis
						granulocyte differentiation
						megakaryocyte differentiation
						negative regulation of myeloid cell differentiation
						regulation of hemopoiesis
