# Supplementary material for: Retroelement—Linked Transcription Factor Binding Patterns Point to Quickly Developing Molecular Pathways in Human Evolution
Source: Cells. 2019 Feb 6;8(2):130. doi: 10.3390/cells8020130 (PMC6406739; doi:10.3390/cells8020130)
Supplement: Supplementary file 1 [file cells-08-00130-s001.zip › Supplementary11.xls]

## Sheet: RRE-enriched GO terms
go_id	go_name	genes_num	p_value
1. General terms
GO:51606	detection of stimulus	51	9.94251e-07
GO:7186	G-protein coupled receptor signaling pathway	57	4.36497e-05
GO:4930	G-protein coupled receptor activity	54	0.000110951
GO:16021	integral component of membrane	241	0.0019185
GO:99600	transmembrane receptor activity	69	0.00402117
GO:31224	intrinsic component of membrane	247	0.00435749
GO:5576	extracellular region	78	0.0073718
GO:44425	membrane part	284	0.00790639
GO:4872	receptor activity	80	0.00874157
GO:60089	molecular transducer activity	80	0.00874157
GO:44281	small molecule metabolic process	90	0.00920609
GO:16787	hydrolase activity	116	0.0133382
GO:31225	anchored component of membrane	12	0.0176735
GO:5615	extracellular space	64	0.0204892
GO:32559	adenyl ribonucleotide binding	68	0.036163
GO:5524	ATP binding	66	0.0438645
GO:44712	single-organism catabolic process	40	0.0481235
GO:19898	extrinsic component of membrane	18	0.00848954
GO:4871	signal transducer activity	81	0.0189956
GO:50877	neurological system process	63	0.00782226
GO:6508	proteolysis	31	0.00446617
GO:16491	oxidoreductase activity	38	0.0414852
2. Sensory perception
GO:50911	detection of chemical stimulus involved in sensory perception of smell	39	1.22508e-07
GO:9593	detection of chemical stimulus	44	1.86818e-07
GO:4984	olfactory receptor activity	39	1.90289e-07
GO:7608	sensory perception of smell	40	3.87872e-07
GO:50907	detection of chemical stimulus involved in sensory perception	40	7.91077e-07
GO:50906	detection of stimulus involved in sensory perception	41	3.85006e-06
GO:7606	sensory perception of chemical stimulus	41	5.06724e-06
GO:7600	sensory perception	52	0.00228411
GO:5549	odorant binding	10	0.00624117
3. Immune System
GO:6968	cellular defense response	9	0.00144171
GO:2689	negative regulation of leukocyte chemotaxis	5	0.00149378
GO:45087	innate immune response	29	0.00192011
GO:10760	negative regulation of macrophage chemotaxis	3	0.00701156
GO:50900	leukocyte migration	24	0.00703409
GO:1909	leukocyte mediated cytotoxicity	9	0.00838682
GO:30595	leukocyte chemotaxis	15	0.00849485
GO:43032	positive regulation of macrophage activation	4	0.00940349
GO:6955	immune response	73	0.00988685
GO:97529	myeloid leukocyte migration	13	0.0102125
GO:98542	defense response to other organism	28	0.0155483
GO:1906	cell killing	10	0.0178551
GO:2228	natural killer cell mediated immunity	7	0.0181899
GO:42269	regulation of natural killer cell mediated cytotoxicity	5	0.0278919
GO:2686	negative regulation of leukocyte migration	5	0.030082
GO:2715	regulation of natural killer cell mediated immunity	5	0.0330539
GO:1910	regulation of leukocyte mediated cytotoxicity	6	0.0336148
GO:42267	natural killer cell mediated cytotoxicity	6	0.0374254
GO:50778	positive regulation of immune response	3	0.0393195
GO:31349	positive regulation of defense response	22	0.0452393
GO:48247	lymphocyte chemotaxis	6	0.0469556
GO:2253	activation of immune response	28	0.0491464
GO:42742	defense response to bacterium	17	0.025488
4. Molecular Signaling
GO:9988	cell-cell recognition	9	0.00238549
GO:38023	signaling receptor activity	72	0.00293632
GO:4888	transmembrane signaling receptor activity	67	0.00360236
GO:7259	JAK-STAT cascade	5	0.0268328
5. Amino Acids and Peptides Metabolism
GO:6520	cellular amino acid metabolic process	19	0.00340863
GO:43038	amino acid activation	7	0.0111744
GO:70011	peptidase activity, acting on L-amino acid peptides	38	0.0158315
GO:16645	oxidoreductase activity, acting on the CH-NH group of donors	5	0.0174188
GO:4252	serine-type endopeptidase activity	17	0.0191521
GO:8233	peptidase activity	38	0.025721
GO:8236	serine-type peptidase activity	17	0.0428673
GO:6560	proline metabolic process	3	0.0457451
GO:42436	indole-containing compound catabolic process	3	0.0457451
GO:46218	indolalkylamine catabolic process	3	0.046573
GO:4175	endopeptidase activity	30	0.00532174
GO:6569	tryptophan catabolic process	3	0.0393195
GO:8237	metallopeptidase activity	14	0.0175026
6. Lipid Metabolism
GO:6082	organic acid metabolic process	53	0.000374965
GO:19752	carboxylic acid metabolic process	47	0.00127203
GO:16042	lipid catabolic process	22	0.00178973
GO:52689	carboxylic ester hydrolase activity	14	0.00248614
GO:44241	lipid digestion	4	0.0101129
GO:8392	arachidonic acid epoxygenase activity	4	0.0145525
GO:8391	arachidonic acid monooxygenase activity	4	0.0154891
GO:16298	lipase activity	11	0.0178224
GO:19369	arachidonic acid metabolic process	6	0.0311929
GO:6631	fatty acid metabolic process	6	0.0384141
GO:46395	carboxylic acid catabolic process	13	0.0406941
7. Fertilisation
GO:9566	fertilization	16	0.000747068
GO:35036	sperm-egg recognition	7	0.00632797
GO:30317	sperm motility	8	0.00813385
GO:36126	sperm flagellum	7	0.0193735
GO:1902093	positive regulation of sperm motility	3	0.0228811
GO:19953	sexual reproduction	38	0.0350118
GO:7339	binding of sperm to zona pellucida	5	0.0359325
GO:7338	single fertilization	10	0.0376049
GO:97223	sperm part	11	0.0420951
8. Detoxication and response to xenobiotics
GO:19373	epoxygenase P450 pathway	5	0.00319312
GO:6805	xenobiotic metabolic process	9	0.00687095
GO:71466	cellular response to xenobiotic stimulus	9	0.0291607
GO:9410	response to xenobiotic stimulus	9	0.0432333
9.Protein Synthesis and Quality Control
GO:6418	tRNA aminoacylation for protein translation	7	0.00809831
GO:43039	tRNA aminoacylation	7	0.010227
GO:4812	aminoacyl-tRNA ligase activity	6	0.0206496
GO:16876	ligase activity, forming aminoacyl-tRNA and related compounds	6	0.0225981
GO:16875	ligase activity, forming carbon-oxygen bonds	6	0.0225981
GO:6450	regulation of translational fidelity	4	0.0241876
GO:6515	misfolded or incompletely synthesized protein catabolic process	3	0.0479997
10. Electron Transfer Chain Reactions
GO:9055	electron carrier activity	9	0.0166436
GO:51536	iron-sulfur cluster binding	4	0.0260021
GO:22904	respiratory electron transport chain	9	0.0375968
GO:22900	electron transport chain	9	0.0426153
11. DNA Repair and Recombination
GO:6312	mitotic recombination	7	0.00537391
GO:731	DNA synthesis involved in DNA repair	6	0.00786876
GO:732	strand displacement	5	0.0120665
GO:7127	meiosis I	10	0.0135395
GO:71897	DNA biosynthetic process	14	0.0249368
12. Mitochondria
GO:44429	mitochondrial part	48	0.00666328
GO:5739	mitochondrion	73	0.0132225
GO:98798	mitochondrial protein complex	12	0.022524
GO:5759	mitochondrial matrix	20	0.0300525
GO:959	mitochondrial RNA metabolic process	5	0.030082
13. Metal Metabolism
GO:10044	response to aluminum ion	3	0.0073849
GO:6883	cellular sodium ion homeostasis	4	0.0279854
GO:51540	metal cluster binding	7	0.0339025
GO:36376	sodium ion export from cell	3	0.0479997
GO:5890	sodium:potassium-exchanging ATPase complex	3	0.048399
GO:5391	sodium:potassium-exchanging ATPase activity	3	0.0485058
14. Other Metabolism
GO:43436	oxoacid metabolic process	47	0.00141381
GO:52689	carboxylic ester hydrolase activity	14	0.00248614
GO:16054	organic acid catabolic process	16	0.0116915
GO:30246	carbohydrate binding	15	0.0125851
GO:6732	coenzyme metabolic process	20	0.0165587
GO:51186	cofactor metabolic process	23	0.0189831
GO:43394	proteoglycan binding	5	0.0245955
GO:16788	hydrolase activity, acting on ester bonds	40	0.0266518
GO:4553	hydrolase activity, hydrolyzing O-glycosyl compounds	9	0.0284573
GO:16742	hydroxymethyl-, formyl- and related transferase activity	3	0.0316552
GO:1948	glycoprotein binding	9	0.0331521
GO:16798	hydrolase activity, acting on glycosyl bonds	10	0.0410479
GO:30554	adenyl nucleotide binding	68	0.0416602
15. Other
GO:31514	motile cilium	11	0.0109581
GO:40016	embryonic cleavage	3	0.0298087
GO:32094	response to food	5	0.030082

## Sheet: RRE-deficient GO terms
go_id	go_name	genes_num	p_value
1. General Terms
GO:3723	RNA binding	246	9.64119e-61
GO:30529	intracellular ribonucleoprotein complex	156	8.6059e-55
GO:5634	nucleus	559	9.40139e-55
GO:1990904	ribonucleoprotein complex	156	1.02771e-54
GO:31981	nuclear lumen	365	2.24645e-53
GO:44428	nuclear part	385	1.74908e-51
GO:70013	intracellular organelle lumen	405	3.55807e-51
GO:43233	organelle lumen	407	3.89599e-50
GO:44446	intracellular organelle part	605	9.48575e-50
GO:3676	nucleic acid binding	390	1.92317e-49
GO:31974	membrane-enclosed lumen	408	4.61668e-49
GO:44033	multi-organism metabolic process	80	1.6026e-48
GO:44422	organelle part	608	2.74939e-47
GO:43229	intracellular organelle	758	3.535e-46
GO:32991	macromolecular complex	425	3.84313e-46
GO:22613	ribonucleoprotein complex biogenesis	113	7.53753e-46
GO:34641	cellular nitrogen compound metabolic process	514	3.90785e-45
GO:44424	intracellular part	815	7.38569e-45
GO:43231	intracellular membrane-bounded organelle	710	1.90758e-42
GO:1901363	heterocyclic compound binding	478	3.07551e-41
GO:5622	intracellular	820	5.89728e-41
GO:6807	nitrogen compound metabolic process	525	4.30304e-40
GO:97159	organic cyclic compound binding	479	7.25668e-40
GO:5654	nucleoplasm	297	5.12936e-39
GO:6139	nucleobase-containing compound metabolic process	461	2.60548e-38
GO:34645	cellular macromolecule biosynthetic process	418	6.1021e-38
GO:9059	macromolecule biosynthetic process	426	1.54751e-37
GO:90304	nucleic acid metabolic process	425	1.64399e-37
GO:6725	cellular aromatic compound metabolic process	468	1.67395e-37
GO:46483	heterocycle metabolic process	465	2.86614e-37
GO:44271	cellular nitrogen compound biosynthetic process	412	5.58301e-37
GO:10467	gene expression	430	2.81486e-36
GO:43226	organelle	777	3.65503e-36
GO:43227	membrane-bounded organelle	742	5.63197e-36
GO:44260	cellular macromolecule metabolic process	583	7.15976e-36
GO:44764	multi-organism cellular process	146	4.14149e-35
GO:44419	interspecies interaction between organisms	148	5.02208e-35
GO:1901360	organic cyclic compound metabolic process	470	1.56316e-34
GO:44249	cellular biosynthetic process	467	5.285e-34
GO:9058	biosynthetic process	474	1.39293e-32
GO:43170	macromolecule metabolic process	608	2.14668e-32
GO:1901576	organic substance biosynthetic process	468	2.88826e-32
GO:16070	RNA metabolic process	383	3.17967e-32
GO:43232	intracellular non-membrane-bounded organelle	342	7.39326e-32
GO:43228	non-membrane-bounded organelle	342	7.39326e-32
GO:34655	nucleobase-containing compound catabolic process	84	8.86197e-32
GO:44237	cellular metabolic process	652	5.14704e-31
GO:44265	cellular macromolecule catabolic process	138	2.32723e-30
GO:19438	aromatic compound biosynthetic process	359	4.333e-28
GO:18130	heterocycle biosynthetic process	358	5.36625e-28
GO:9057	macromolecule catabolic process	151	1.05242e-27
GO:44085	cellular component biogenesis	268	1.37679e-27
GO:34654	nucleobase-containing compound biosynthetic process	353	2.56358e-27
GO:32774	RNA biosynthetic process	325	1.30735e-26
GO:1901362	organic cyclic compound biosynthetic process	360	2.86867e-26
GO:71704	organic substance metabolic process	661	3.33414e-26
GO:44238	primary metabolic process	639	2.16212e-25
GO:8152	metabolic process	674	2.55637e-25
GO:1901566	organonitrogen compound biosynthetic process	158	8.63188e-25
GO:5515	protein binding	581	3.72301e-24
GO:5829	cytosol	284	3.84859e-24
GO:1902582	single-organism intracellular transport	99	7.11516e-22
GO:70727	cellular macromolecule localization	168	8.47441e-22
GO:34613	cellular protein localization	166	2.3956e-21
GO:44267	cellular protein metabolic process	361	3.21647e-20
GO:34622	cellular macromolecular complex assembly	120	4.77622e-20
GO:46907	intracellular transport	162	6.46511e-20
GO:43933	macromolecular complex subunit organization	218	9.71617e-20
GO:51641	cellular localization	222	2.11993e-19
GO:6886	intracellular protein transport	118	1.33786e-18
GO:5737	cytoplasm	635	1.62422e-18
GO:5198	structural molecule activity	100	2.48763e-18
GO:51704	multi-organism process	205	6.93599e-18
GO:16020	membrane	193	7.2982e-18
GO:1901564	organonitrogen compound metabolic process	195	4.53753e-17
GO:22618	ribonucleoprotein complex assembly	45	1.75593e-16
GO:71840	cellular component organization or biogenesis	420	2.30255e-16
GO:1901575	organic substance catabolic process	172	3.09666e-16
GO:19538	protein metabolic process	377	4.09755e-16
GO:1902580	single-organism cellular localization	118	7.82267e-16
GO:71826	ribonucleoprotein complex subunit organization	45	1.56845e-15
GO:51171	regulation of nitrogen compound metabolic process	318	1.62429e-15
GO:44802	single-organism membrane organization	99	4.04018e-15
GO:44248	cellular catabolic process	151	4.59781e-15
GO:51649	establishment of localization in cell	176	4.69414e-15
GO:65003	macromolecular complex assembly	157	5.20975e-15
GO:6996	organelle organization	279	8.48527e-15
GO:8104	protein localization	201	2.71127e-14
GO:9056	catabolic process	174	2.94023e-14
GO:44444	cytoplasmic part	494	6.62521e-14
GO:45184	establishment of protein localization	173	8.74359e-14
GO:16043	cellular component organization	401	1.3115e-13
GO:33036	macromolecule localization	218	7.10324e-13
GO:15031	protein transport	160	7.21595e-13
GO:10468	regulation of gene expression	303	1.44903e-12
GO:61024	membrane organization	103	4.25478e-12
GO:2000112	regulation of cellular macromolecule biosynthetic process	280	1.01606e-11
GO:60255	regulation of macromolecule metabolic process	377	1.16926e-11
GO:10556	regulation of macromolecule biosynthetic process	286	1.23495e-11
GO:43234	protein complex	281	1.72126e-11
GO:51172	negative regulation of nitrogen compound metabolic process	133	1.81058e-11
GO:10629	negative regulation of gene expression	131	2.84416e-11
GO:19219	regulation of nucleobase-containing compound metabolic process	284	3.31667e-11
GO:80090	regulation of primary metabolic process	374	3.33361e-11
GO:9889	regulation of biosynthetic process	296	4.89139e-11
GO:31326	regulation of cellular biosynthetic process	292	8.21827e-11
GO:22607	cellular component assembly	198	1.0317e-10
GO:33554	cellular response to stress	147	1.22724e-10
GO:51253	negative regulation of RNA metabolic process	113	1.34979e-10
GO:19222	regulation of metabolic process	390	1.59746e-10
GO:45934	negative regulation of nucleobase-containing compound metabolic process	121	1.9197e-10
GO:10558	negative regulation of macromolecule biosynthetic process	124	1.95286e-10
GO:97659	nucleic acid-templated transcription	262	2.12018e-10
GO:10605	negative regulation of macromolecule metabolic process	179	3.02523e-10
GO:19899	enzyme binding	147	4.36156e-10
GO:44464	cell part	834	4.89669e-10
GO:31323	regulation of cellular metabolic process	370	6.82193e-10
GO:2000113	negative regulation of cellular macromolecule biosynthetic process	116	7.79512e-10
GO:5623	cell	834	1.20643e-09
GO:51252	regulation of RNA metabolic process	258	1.24852e-09
GO:6351	transcription, DNA-templated	249	1.51105e-09
GO:5488	binding	777	1.56141e-09
GO:9890	negative regulation of biosynthetic process	126	1.9958e-09
GO:9892	negative regulation of metabolic process	187	2.10923e-09
GO:9987	cellular process	802	2.25357e-09
GO:1902679	negative regulation of RNA biosynthetic process	106	2.38727e-09
GO:3677	DNA binding	190	4.05661e-09
GO:31327	negative regulation of cellular biosynthetic process	123	5.27319e-09
GO:1903507	negative regulation of nucleic acid-templated transcription	103	9.10631e-09
GO:7049	cell cycle	133	1.66307e-08
GO:10604	positive regulation of macromolecule metabolic process	202	1.81881e-08
GO:10628	positive regulation of gene expression	133	3.34074e-08
GO:1903506	regulation of nucleic acid-templated transcription	243	4.23127e-08
GO:1903561	extracellular vesicle	194	6.29336e-08
GO:43230	extracellular organelle	194	6.48706e-08
GO:2001141	regulation of RNA biosynthetic process	243	6.59271e-08
GO:31324	negative regulation of cellular metabolic process	170	7.57774e-08
GO:46982	protein heterodimerization activity	52	9.58965e-08
GO:51173	positive regulation of nitrogen compound metabolic process	135	1.37624e-07
GO:6355	regulation of transcription, DNA-templated	239	1.45635e-07
GO:71822	protein complex subunit organization	129	1.75766e-07
GO:71702	organic substance transport	186	1.83563e-07
GO:9893	positive regulation of metabolic process	208	1.93355e-07
GO:45935	positive regulation of nucleobase-containing compound metabolic process	125	9.35499e-07
GO:48523	negative regulation of cellular process	271	1.29344e-06
GO:48519	negative regulation of biological process	288	1.38288e-06
GO:6461	protein complex assembly	111	1.83536e-06
GO:70271	protein complex biogenesis	111	1.91752e-06
GO:6950	response to stress	233	8.17495e-06
GO:51254	positive regulation of RNA metabolic process	106	9.94485e-06
GO:19941	modification-dependent protein catabolic process	54	1.19385e-05
GO:31328	positive regulation of cellular biosynthetic process	123	1.94392e-05
GO:10557	positive regulation of macromolecule biosynthetic process	115	2.28202e-05
GO:9891	positive regulation of biosynthetic process	123	4.34531e-05
GO:31325	positive regulation of cellular metabolic process	187	9.66454e-06
GO:1990234	transferase complex	63	1.13053e-05
GO:1902494	catalytic complex	82	4.33888e-05
GO:18205	peptidyl-lysine modification	40	5.10075e-05
GO:70647	protein modification by small protein conjugation or removal	79	8.24167e-05
GO:32268	regulation of cellular protein metabolic process	154	9.27698e-05
GO:44877	macromolecular complex binding	96	9.86453e-05
GO:31982	vesicle	225	0.00010241
GO:9719	response to endogenous stimulus	100	0.00339356
GO:44429	mitochondrial part	67	0.0036835
GO:6464	cellular protein modification process	220	0.00412424
GO:36211	protein modification process	220	0.00412424
GO:48518	positive regulation of biological process	293	0.00666781
GO:1901700	response to oxygen-containing compound	93	0.00764466
GO:14074	response to purine-containing compound	16	0.00774254
GO:71407	cellular response to organic cyclic compound	39	0.00922848
GO:71310	cellular response to organic substance	131	0.0101072
GO:51248	negative regulation of protein metabolic process	69	0.0107573
GO:44421	extracellular region part	214	0.010795
GO:48522	positive regulation of cellular process	263	0.0112102
GO:16740	transferase activity	147	0.0120589
GO:1903829	positive regulation of cellular protein localization	29	0.0121585
GO:16887	ATPase activity	34	0.0121927
GO:71495	cellular response to endogenous stimulus	76	0.0129304
GO:32270	positive regulation of cellular protein metabolic process	89	0.0130641
GO:6810	transport	258	0.0138014
GO:51234	establishment of localization	263	0.0176344
GO:1901698	response to nitrogen compound	59	0.017685
GO:10243	response to organonitrogen compound	53	0.0179486
GO:9628	response to abiotic stimulus	66	0.0208118
GO:51247	positive regulation of protein metabolic process	92	0.0213129
GO:1902578	single-organism localization	202	0.0219736
GO:32553	ribonucleotide binding	114	0.022443
GO:51129	negative regulation of cellular component organization	43	0.023141
GO:32550	purine ribonucleoside binding	111	0.025867
GO:44765	single-organism transport	191	0.0263379
GO:1883	purine nucleoside binding	111	0.0267247
GO:32549	ribonucleoside binding	111	0.0267247
GO:1882	nucleoside binding	111	0.0275933
GO:51179	localization	315	0.0282122
GO:35639	purine ribonucleoside triphosphate binding	110	0.028714
GO:98798	mitochondrial protein complex	15	0.0305579
GO:42802	identical protein binding	50	0.0333522
GO:22411	cellular component disassembly	35	0.0352744
GO:44092	negative regulation of molecular function	68	0.0376723
GO:17076	purine nucleotide binding	112	0.0378999
GO:32555	purine ribonucleotide binding	111	0.0407031
GO:31090	organelle membrane	145	0.0458375
GO:42326	negative regulation of phosphorylation	30	0.0494491
GO:44445	cytosolic part	75	4.57e-40
GO:43632	modification-dependent macromolecule catabolic process	55	8.56127e-06
GO:166	nucleotide binding	157	0.00012494
GO:1901265	nucleoside phosphate binding	157	0.000126007
GO:31988	membrane-bounded vesicle	216	0.000167539
GO:19866	organelle inner membrane	47	0.000217461
GO:70925	organelle assembly	54	0.000217691
GO:43412	macromolecule modification	241	0.000490084
GO:31967	organelle envelope	80	0.000661406
GO:15931	nucleobase-containing compound transport	23	0.000700218
GO:5637	nuclear inner membrane	8	0.00395092
GO:10639	negative regulation of organelle organization	27	0.00624946
GO:33043	regulation of organelle organization	76	0.00701644
GO:51098	regulation of binding	25	0.012855
GO:51100	negative regulation of binding	14	0.017073
GO:51099	positive regulation of binding	14	0.0200814
GO:51338	regulation of transferase activity	61	0.0275685
GO:44297	cell body	8	0.0299846
GO:31975	envelope	80	0.000739568
GO:3723	RNA binding	246	9.64119e-61
GO:3729	mRNA binding	31	3.40733e-09
2. Protein Synthesis and Quality Control
GO:44822	poly(A) RNA binding	201	3.38655e-57
GO:6614	SRP-dependent cotranslational protein targeting to membrane	61	2.90034e-55
GO:22626	cytosolic ribosome	68	4.02626e-55
GO:6413	translational initiation	71	6.13513e-55
GO:44391	ribosomal subunit	80	3.44296e-54
GO:6613	cotranslational protein targeting to membrane	61	8.47221e-52
GO:45047	protein targeting to ER	61	1.91097e-51
GO:72599	establishment of protein localization to endoplasmic reticulum	61	4.36456e-50
GO:5840	ribosome	86	3.67439e-49
GO:70972	protein localization to endoplasmic reticulum	63	6.90287e-47
GO:16071	mRNA metabolic process	134	7.00379e-46
GO:3735	structural constituent of ribosome	79	1.21179e-45
GO:6412	translation	83	2.71572e-45
GO:6364	rRNA processing	77	2.82731e-45
GO:42254	ribosome biogenesis	92	4.75538e-43
GO:16072	rRNA metabolic process	83	4.75803e-42
GO:43043	peptide biosynthetic process	124	4.88387e-39
GO:15934	large ribosomal subunit	52	3.78159e-36
GO:6612	protein targeting to membrane	64	1.309e-35
GO:22625	cytosolic large ribosomal subunit	41	1.61566e-35
GO:6518	peptide metabolic process	128	1.96056e-32
GO:90150	establishment of protein localization to membrane	81	1.67798e-30
GO:33365	protein localization to organelle	127	1.11221e-27
GO:72594	establishment of protein localization to organelle	102	5.64962e-25
GO:72657	protein localization to membrane	85	1.60586e-24
GO:22627	cytosolic small ribosomal subunit	26	6.97317e-21
GO:6605	protein targeting	93	1.79061e-18
GO:15935	small ribosomal subunit	28	8.0358e-18
GO:19843	rRNA binding	25	5.68659e-16
GO:42255	ribosome assembly	22	3.17319e-13
GO:2181	cytoplasmic translation	20	2.61473e-12
GO:42273	ribosomal large subunit biogenesis	20	2.76821e-10
GO:42274	ribosomal small subunit biogenesis	19	2.78492e-09
GO:27	ribosomal large subunit assembly	11	1.26471e-07
GO:31647	regulation of protein stability	32	2.55209e-07
GO:6417	regulation of translation	41	3.35473e-07
GO:10498	proteasomal protein catabolic process	45	5.58888e-07
GO:43161	proteasome-mediated ubiquitin-dependent protein catabolic process	42	1.31304e-06
GO:50821	protein stabilization	22	2.84129e-06
GO:6986	response to unfolded protein	25	3.58755e-06
GO:51082	unfolded protein binding	19	7.42691e-06
GO:30163	protein catabolic process	69	9.6798e-06
GO:51603	proteolysis involved in cellular protein catabolic process	59	1.00035e-05
GO:35966	response to topologically incorrect protein	25	1.67531e-05
GO:44389	ubiquitin-like protein ligase binding	33	2.42366e-05
GO:6511	ubiquitin-dependent protein catabolic process	52	3.36652e-05
GO:44257	cellular protein catabolic process	59	3.98478e-05
GO:51087	chaperone binding	15	4.04591e-05
GO:28	ribosomal small subunit assembly	8	4.20636e-05
GO:31625	ubiquitin protein ligase binding	32	4.29523e-05
GO:6446	regulation of translational initiation	15	4.6725e-05
GO:30684	preribosome	14	6.59084e-05
GO:6414	translational elongation	19	0.000116042
GO:16567	protein ubiquitination	62	0.000140352
GO:1903050	regulation of proteolysis involved in cellular protein catabolic process	26	0.000164195
GO:51246	regulation of protein metabolic process	161	0.000204635
GO:6457	protein folding	25	0.000379343
GO:45862	positive regulation of proteolysis	34	0.000383085
GO:19904	protein domain specific binding	51	0.000397757
GO:36500	ATF6-mediated unfolded protein response	5	0.000592095
GO:1903362	regulation of cellular protein catabolic process	26	0.000622625
GO:31400	negative regulation of protein modification process	47	0.000840441
GO:34620	cellular response to unfolded protein	17	0.000941807
GO:1900101	regulation of endoplasmic reticulum unfolded protein response	7	0.00134742
GO:18193	peptidyl-amino acid modification	82	0.00138577
GO:209	protein polyubiquitination	25	0.00146899
GO:31396	regulation of protein ubiquitination	25	0.00155518
GO:5761	mitochondrial ribosome	12	0.00157171
GO:313	organellar ribosome	12	0.00157171
GO:5762	mitochondrial large ribosomal subunit	9	0.00180345
GO:315	organellar large ribosomal subunit	9	0.00180345
GO:1903052	positive regulation of proteolysis involved in cellular protein catabolic process	19	0.00185665
GO:30687	preribosome, large subunit precursor	7	0.00214987
GO:1903320	regulation of protein modification by small protein conjugation or removal	26	0.0023621
GO:51291	protein heterooligomerization	15	0.00240474
GO:35967	cellular response to topologically incorrect protein	17	0.00265112
GO:8135	translation factor activity, RNA binding	7	0.00272689
GO:51865	protein autoubiquitination	9	0.00277322
GO:51262	protein tetramerization	16	0.0031605
GO:70180	large ribosomal subunit rRNA binding	4	0.00370545
GO:43248	proteasome assembly	5	0.00386413
GO:51290	protein heterotetramerization	8	0.00398123
GO:31397	negative regulation of protein ubiquitination	15	0.0043297
GO:42176	regulation of protein catabolic process	31	0.00489364
GO:1731	formation of translation preinitiation complex	6	0.00545327
GO:51438	regulation of ubiquitin-protein transferase activity	14	0.00553868
GO:1904668	positive regulation of ubiquitin protein ligase activity	11	0.0066457
GO:2183	cytoplasmic translational initiation	5	0.00817198
GO:70125	mitochondrial translational elongation	11	0.00852998
GO:70534	protein K63-linked ubiquitination	7	0.00861185
GO:1903321	negative regulation of protein modification by small protein conjugation or removal	15	0.00884012
GO:70126	mitochondrial translational termination	11	0.00924141
GO:1904666	regulation of ubiquitin protein ligase activity	11	0.00924141
GO:30162	regulation of proteolysis	50	0.00934883
GO:45727	positive regulation of translation	12	0.00976996
GO:42787	protein ubiquitination involved in ubiquitin-dependent protein catabolic process	20	0.0131513
GO:32543	mitochondrial translation	13	0.0138176
GO:1900102	negative regulation of endoplasmic reticulum unfolded protein response	4	0.0144006
GO:45732	positive regulation of protein catabolic process	22	0.0154465
GO:32403	protein complex binding	19	0.0155293
GO:51444	negative regulation of ubiquitin-protein transferase activity	10	0.0161381
GO:43496	regulation of protein homodimerization activity	5	0.0175972
GO:6415	translational termination	11	0.0190829
GO:31369	translation initiation factor binding	6	0.0196987
GO:51436	negative regulation of ubiquitin-protein ligase activity involved in mitotic cell cycle	9	0.0224483
GO:17148	negative regulation of translation	8	0.022662
GO:34975	protein folding in endoplasmic reticulum	4	0.0232043
GO:4842	ubiquitin-protein transferase activity	26	0.025376
GO:32436	positive regulation of proteasomal ubiquitin-dependent protein catabolic process	9	0.026066
GO:1904667	negative regulation of ubiquitin protein ligase activity	9	0.026066
GO:51259	protein oligomerization	34	0.0263789
GO:51443	positive regulation of ubiquitin-protein transferase activity	11	0.0295143
GO:19787	ubiquitin-like protein transferase activity	32	0.0311791
GO:5844	polysome	6	0.0333731
GO:42026	protein refolding	4	0.0343318
GO:502	proteasome complex	8	0.0373947
GO:32092	positive regulation of protein binding	9	0.0418794
GO:30490	maturation of SSU-rRNA	12	1.5649e-05
GO:46983	protein dimerization activity	83	0.000665061
GO:30968	endoplasmic reticulum unfolded protein response	17	0.000736923
GO:3743	translation initiation factor activity	11	0.000795515
GO:32434	regulation of proteasomal ubiquitin-dependent protein catabolic process	15	0.0011438
GO:61136	regulation of proteasomal protein catabolic process	17	0.00231032
GO:1903894	regulation of IRE1-mediated unfolded protein response	5	0.00386413
GO:31072	heat shock protein binding	12	0.00411903
GO:1903364	positive regulation of cellular protein catabolic process	19	0.00460899
GO:470	maturation of LSU-rRNA	6	0.00654639
GO:32269	negative regulation of cellular protein metabolic process	67	0.0068647
GO:61650	ubiquitin-like protein conjugating enzyme activity	6	0.0153043
GO:61635	regulation of protein complex stability	3	0.0315485
3. RNA Synthesis and Degradation
GO:184	nuclear-transcribed mRNA catabolic process, nonsense-mediated decay	66	2.64542e-52
GO:956	nuclear-transcribed mRNA catabolic process	76	1.39428e-45
GO:6402	mRNA catabolic process	76	4.53323e-43
GO:6396	RNA processing	153	5.37181e-43
GO:6401	RNA catabolic process	77	6.31061e-40
GO:34660	ncRNA metabolic process	106	3.11223e-33
GO:44270	cellular nitrogen compound catabolic process	86	3.77675e-30
GO:6397	mRNA processing	63	1.04187e-12
GO:8380	RNA splicing	55	1.19791e-11
GO:398	mRNA splicing, via spliceosome	45	5.95239e-11
GO:377	RNA splicing, via transesterification reactions with bulged adenosine as nucleophile	45	5.95239e-11
GO:375	RNA splicing, via transesterification reactions	45	9.28257e-11
GO:10608	posttranscriptional regulation of gene expression	59	9.44462e-11
GO:45814	negative regulation of gene expression, epigenetic	28	4.07086e-10
GO:1903311	regulation of mRNA metabolic process	25	2.72057e-08
GO:40029	regulation of gene expression, epigenetic	36	7.48135e-08
GO:50684	regulation of mRNA processing	21	1.31312e-07
GO:6366	transcription from RNA polymerase II promoter	138	1.49731e-07
GO:43618	regulation of transcription from RNA polymerase II promoter in response to stress	16	4.15533e-07
GO:43488	regulation of mRNA stability	24	5.94409e-07
GO:43620	regulation of DNA-templated transcription in response to stress	16	1.1497e-06
GO:43487	regulation of RNA stability	24	1.38855e-06
GO:6403	RNA localization	28	4.84737e-06
GO:43484	regulation of RNA splicing	19	5.48806e-06
GO:48024	regulation of mRNA splicing, via spliceosome	15	6.16664e-06
GO:462	maturation of SSU-rRNA from tricistronic rRNA transcript (SSU-rRNA, 5,8S rRNA, LSU-rRNA)	11	7.8818e-06
GO:3712	transcription cofactor activity	52	1.40255e-05
GO:381	regulation of alternative mRNA splicing, via spliceosome	10	7.0495e-05
GO:5667	transcription factor complex	32	9.78168e-05
GO:3713	transcription coactivator activity	32	0.000118393
GO:71166	ribonucleoprotein complex localization	18	0.00012707
GO:5681	spliceosomal complex	22	0.000131635
GO:989	transcription factor activity, transcription factor binding	52	0.000170217
GO:45815	positive regulation of gene expression, epigenetic	12	0.000188202
GO:1902680	positive regulation of RNA biosynthetic process	97	0.00020613
GO:988	transcription factor activity, protein binding	52	0.00021757
GO:36464	cytoplasmic ribonucleoprotein granule	19	0.000227976
GO:10501	RNA secondary structure unwinding	10	0.000235487
GO:33119	negative regulation of RNA splicing	8	0.000248251
GO:1903508	positive regulation of nucleic acid-templated transcription	95	0.000297895
GO:45893	positive regulation of transcription, DNA-templated	95	0.000297895
GO:1903312	negative regulation of mRNA metabolic process	9	0.000349655
GO:122	negative regulation of transcription from RNA polymerase II promoter	59	0.00036064
GO:50657	nucleic acid transport	21	0.000403004
GO:50658	RNA transport	21	0.000403004
GO:8134	transcription factor binding	29	0.000499137
GO:51236	establishment of RNA localization	21	0.000502092
GO:35770	ribonucleoprotein granule	19	0.000553664
GO:70990	snRNP binding	5	0.000629439
GO:16073	snRNA metabolic process	13	0.000776368
GO:98781	ncRNA transcription	14	0.000973813
GO:6405	RNA export from nucleus	16	0.001001
GO:1067	regulatory region nucleic acid binding	64	0.00120687
GO:43021	ribonucleoprotein complex binding	15	0.00128996
GO:4004	ATP-dependent RNA helicase activity	11	0.00137286
GO:31123	RNA 3'-end processing	15	0.00148064
GO:48255	mRNA stabilization	8	0.00158901
GO:44798	nuclear transcription factor complex	16	0.00159197
GO:5685	U1 snRNP	6	0.00162771
GO:8186	RNA-dependent ATPase activity	11	0.0016728
GO:90575	RNA polymerase II transcription factor complex	14	0.00174589
GO:3724	RNA helicase activity	11	0.00187558
GO:43489	RNA stabilization	8	0.00187819
GO:71426	ribonucleoprotein complex export from nucleus	15	0.00189644
GO:70761	pre-snoRNP complex	4	0.00194536
GO:6357	regulation of transcription from RNA polymerase II promoter	117	0.00221531
GO:31124	mRNA 3'-end processing	9	0.00277322
GO:48025	negative regulation of mRNA splicing, via spliceosome	6	0.00294858
GO:31047	gene silencing by RNA	14	0.0030421
GO:1903313	positive regulation of mRNA metabolic process	9	0.00315081
GO:50686	negative regulation of mRNA processing	7	0.00349784
GO:1990446	U1 snRNP binding	4	0.00370545
GO:6369	termination of RNA polymerase II transcription	10	0.00382174
GO:45944	positive regulation of transcription from RNA polymerase II promoter	71	0.00431029
GO:1046	core promoter sequence-specific DNA binding	13	0.0064319
GO:1047	core promoter binding	17	0.00658574
GO:42795	snRNA transcription from RNA polymerase II promoter	10	0.00696036
GO:9301	snRNA transcription	10	0.00696036
GO:288	nuclear-transcribed mRNA catabolic process, deadenylation-dependent decay	10	0.00835593
GO:17091	AU-rich element binding	5	0.00879515
GO:51090	regulation of sequence-specific DNA binding transcription factor activity	30	0.00977965
GO:30532	small nuclear ribonucleoprotein complex	9	0.0098982
GO:6283	transcription-coupled nucleotide-excision repair	10	0.00995436
GO:33120	positive regulation of RNA splicing	6	0.0107296
GO:97201	negative regulation of transcription from RNA polymerase II promoter in response to stress	4	0.010864
GO:51028	mRNA transport	15	0.0125317
GO:1903026	negative regulation of RNA polymerase II regulatory region sequence-specific DNA binding	3	0.0134747
GO:70063	RNA polymerase binding	7	0.0135199
GO:97525	spliceosomal snRNP complex	8	0.0166955
GO:1990440	positive regulation of transcription from RNA polymerase II promoter in response to endoplasmic reticulum stress	4	0.0185118
GO:71010	prespliceosome	5	0.0189767
GO:245	spliceosomal complex assembly	8	0.0190002
GO:5684	U2-type spliceosomal complex	6	0.019157
GO:428	DNA-directed RNA polymerase complex	13	0.0216961
GO:55029	nuclear DNA-directed RNA polymerase complex	13	0.0216961
GO:1990441	negative regulation of transcription from RNA polymerase II promoter in response to endoplasmic reticulum stress	3	0.0217318
GO:48254	snoRNA localization	3	0.0217318
GO:70816	phosphorylation of RNA polymerase II C-terminal domain	3	0.0217318
GO:31125	rRNA 3'-end processing	4	0.0232043
GO:43628	ncRNA 3'-end processing	5	0.0241036
GO:30880	RNA polymerase complex	13	0.0241261
GO:43392	negative regulation of DNA binding	7	0.0263778
GO:3714	transcription corepressor activity	18	0.0264538
GO:43433	negative regulation of sequence-specific DNA binding transcription factor activity	8	0.0267841
GO:1990837	sequence-specific double-stranded DNA binding	49	0.0270774
GO:5669	transcription factor TFIID complex	6	0.0270823
GO:976	transcription regulatory region sequence-specific DNA binding	47	0.0278746
GO:17069	snRNA binding	6	0.0284593
GO:380	alternative mRNA splicing, via spliceosome	4	0.0284789
GO:60968	regulation of gene silencing	8	0.0290248
GO:71427	mRNA-containing ribonucleoprotein complex export from nucleus	11	0.0312801
GO:6406	mRNA export from nucleus	11	0.0312801
GO:31086	nuclear-transcribed mRNA catabolic process, deadenylation-independent decay	3	0.0315485
GO:36003	positive regulation of transcription from RNA polymerase II promoter in response to stress	5	0.0318883
GO:50685	positive regulation of mRNA processing	5	0.0318883
GO:3700	transcription factor activity, sequence-specific DNA binding	62	0.0323956
GO:97322	7SK snRNA binding	3	0.0325157
GO:55131	C3HC4-type RING finger domain binding	3	0.0325157
GO:3730	mRNA 3'-UTR binding	7	0.0345972
GO:90501	RNA phosphodiester bond hydrolysis	13	0.0351003
GO:6367	transcription initiation from RNA polymerase II promoter	14	0.0361755
GO:387	spliceosomal snRNP assembly	6	0.036757
GO:2000677	regulation of transcription regulatory region DNA binding	6	0.036757
GO:51091	positive regulation of sequence-specific DNA binding transcription factor activity	19	0.0381975
GO:1900151	regulation of nuclear-transcribed mRNA catabolic process, deadenylation-dependent decay	4	0.0407551
GO:1903025	regulation of RNA polymerase II regulatory region sequence-specific DNA binding	3	0.0427523
GO:71004	U2-type prespliceosome	4	0.044712
GO:34719	SMN-Sm protein complex	4	0.044712
GO:70935	3'-UTR-mediated mRNA stabilization	4	0.0477372
GO:45892	negative regulation of transcription, DNA-templated	99	1.79338e-08
GO:6353	DNA-templated transcription, termination	16	0.000144323
GO:44212	transcription regulatory region DNA binding	64	0.00107664
GO:975	regulatory region DNA binding	64	0.00116224
GO:6352	DNA-templated transcription, initiation	8	0.00158901
GO:60699	regulation of endoribonuclease activity	3	0.0217318
GO:1900153	positive regulation of nuclear-transcribed mRNA catabolic process, deadenylation-dependent decay	4	0.0284789
GO:43425	bHLH transcription factor binding	5	0.0381536
GO:15030	Cajal body	8	0.0102209
GO:243	commitment complex	3	0.040738
4. DNA metabolism and chromatin
GO:790	nuclear chromatin	55	1.69234e-16
GO:786	nucleosome	30	2.12488e-16
GO:785	chromatin	68	8.6976e-16
GO:32993	protein-DNA complex	39	5.15241e-15
GO:44815	DNA packaging complex	30	5.08692e-14
GO:44427	chromosomal part	92	5.64878e-14
GO:51276	chromosome organization	117	2.85541e-13
GO:44454	nuclear chromosome part	67	3.08578e-13
GO:5694	chromosome	97	8.25447e-13
GO:6325	chromatin organization	86	1.10169e-12
GO:228	nuclear chromosome	68	2.34136e-12
GO:71824	protein-DNA complex subunit organization	43	9.99645e-12
GO:44451	nucleoplasm part	80	1.4708e-11
GO:65004	protein-DNA complex assembly	40	1.86698e-11
GO:71103	DNA conformation change	43	1.39409e-10
GO:16604	nuclear body	48	3.32658e-10
GO:6974	cellular response to DNA damage stimulus	82	5.13048e-10
GO:6342	chromatin silencing	26	5.17858e-10
GO:31497	chromatin assembly	31	5.66119e-10
GO:34728	nucleosome organization	32	6.50396e-10
GO:6334	nucleosome assembly	29	1.00291e-09
GO:6333	chromatin assembly or disassembly	31	1.49451e-08
GO:6323	DNA packaging	32	2.15249e-08
GO:6259	DNA metabolic process	87	1.62806e-07
GO:16607	nuclear speck	28	1.17207e-06
GO:51169	nuclear transport	48	3.32235e-06
GO:6913	nucleocytoplasmic transport	47	4.74953e-06
GO:6281	DNA repair	51	7.01484e-06
GO:98687	chromosomal region	37	1.00318e-05
GO:42393	histone binding	25	1.55879e-05
GO:32200	telomere organization	9	3.10717e-05
GO:35097	histone methyltransferase complex	14	3.17e-05
GO:788	nuclear nucleosome	11	3.29584e-05
GO:90305	nucleic acid phosphodiester bond hydrolysis	30	0.000107149
GO:51168	nuclear export	23	0.000108988
GO:34723	DNA replication-dependent nucleosome organization	9	0.000118379
GO:6335	DNA replication-dependent nucleosome assembly	9	0.000118379
GO:30330	DNA damage response, signal transduction by p53 class mediator	16	0.000199981
GO:5719	nuclear euchromatin	8	0.000211456
GO:72331	signal transduction by p53 class mediator	21	0.000184603
GO:42770	signal transduction in response to DNA damage	17	0.000227354
GO:2001020	regulation of response to DNA damage stimulus	20	0.000271573
GO:16569	covalent chromatin modification	47	0.000287384
GO:781	chromosome, telomeric region	20	0.000293724
GO:183	chromatin silencing at rDNA	9	0.000349655
GO:3682	chromatin binding	44	0.000388434
GO:6260	DNA replication	29	0.000498886
GO:16570	histone modification	39	0.000521533
GO:32392	DNA geometric change	13	0.00055566
GO:51054	positive regulation of DNA metabolic process	22	0.000951872
GO:34504	protein localization to nucleus	33	0.000995735
GO:32508	DNA duplex unwinding	12	0.00113784
GO:34508	centromere complex assembly	10	0.00114024
GO:791	euchromatin	8	0.00114773
GO:34968	histone lysine methylation	14	0.00117801
GO:31010	ISWI-type complex	5	0.00129986
GO:51052	regulation of DNA metabolic process	33	0.00136168
GO:784	nuclear chromosome, telomeric region	16	0.00136436
GO:3697	single-stranded DNA binding	14	0.00163224
GO:31490	chromatin DNA binding	14	0.00178498
GO:31055	chromatin remodeling at centromere	9	0.00184818
GO:19213	deacetylase activity	10	0.00184819
GO:31057	negative regulation of histone modification	8	0.00187819
GO:16571	histone methylation	16	0.00189917
GO:1901797	negative regulation of signal transduction by p53 class mediator	7	0.0020281
GO:43566	structure-specific DNA binding	17	0.00203881
GO:6476	protein deacetylation	13	0.00210113
GO:70035	purine NTP-dependent helicase activity	14	0.00212596
GO:71339	MLL1 complex	7	0.00214987
GO:44665	MLL1/2 complex	7	0.00214987
GO:43486	histone exchange	10	0.00216675
GO:51101	regulation of DNA binding	13	0.00274491
GO:18022	peptidyl-lysine methylation	14	0.0030421
GO:6977	DNA damage response, signal transduction by p53 class mediator resulting in cell cycle arrest	10	0.0030704
GO:35601	protein deacylation	13	0.00325689
GO:6338	chromatin remodeling	18	0.00326866
GO:5720	nuclear heterochromatin	6	0.00327311
GO:16589	NURF complex	4	0.00328378
GO:6479	protein methylation	18	0.00347798
GO:98732	macromolecule deacylation	13	0.00354037
GO:51570	regulation of histone H3-K9 methylation	6	0.00366394
GO:717	nucleotide-excision repair, DNA duplex unwinding	6	0.00366394
GO:2001021	negative regulation of response to DNA damage stimulus	9	0.00402487
GO:70911	global genome nucleotide-excision repair	7	0.00412971
GO:6336	DNA replication-independent nucleosome assembly	9	0.00452654
GO:34080	CENP-A containing nucleosome assembly	8	0.00455842
GO:61641	CENP-A containing chromatin organization	8	0.00455842
GO:42826	histone deacetylase binding	13	0.00472636
GO:71897	DNA biosynthetic process	20	0.00473491
GO:34724	DNA replication-independent nucleosome organization	9	0.00507487
GO:1902229	regulation of intrinsic apoptotic signaling pathway in response to DNA damage	7	0.00564073
GO:77	DNA damage checkpoint	16	0.00608614
GO:33558	protein deacetylase activity	8	0.00642849
GO:2001251	negative regulation of chromosome organization	13	0.00709059
GO:792	heterochromatin	10	0.00709454
GO:31492	nucleosomal DNA binding	8	0.00726436
GO:42769	DNA damage response, detection of DNA damage	7	0.00751991
GO:6296	nucleotide-excision repair, DNA incision, 5'-to lesion	7	0.00861185
GO:1902230	negative regulation of intrinsic apoptotic signaling pathway in response to DNA damage	6	0.00917578
GO:33683	nucleotide-excision repair, DNA incision	7	0.00981285
GO:6303	double-strand break repair via nonhomologous end joining	9	0.0114722
GO:6473	protein acetylation	18	0.0116861
GO:6289	nucleotide-excision repair	13	0.0121871
GO:51567	histone H3-K9 methylation	6	0.012454
GO:18394	peptidyl-lysine acetylation	16	0.0141939
GO:2001252	positive regulation of chromosome organization	15	0.0147775
GO:33044	regulation of chromosome organization	24	0.0149529
GO:18393	internal peptidyl-lysine acetylation	15	0.0155911
GO:3690	double-stranded DNA binding	55	0.0156361
GO:1901984	negative regulation of protein acetylation	5	0.0175972
GO:16575	histone deacetylation	10	0.0187185
GO:775	chromosome, centromeric region	17	0.0191275
GO:70199	establishment of protein localization to chromosome	5	0.0206935
GO:6475	internal protein amino acid acetylation	15	0.0212141
GO:16874	ligase activity	31	0.0221659
GO:43426	MRF binding	3	0.02241
GO:1902166	negative regulation of intrinsic apoptotic signaling pathway in response to DNA damage by p53 class mediator	4	0.0232043
GO:43518	negative regulation of DNA damage response, signal transduction by p53 class mediator	4	0.0232043
GO:16233	telomere capping	5	0.0241036
GO:1902253	regulation of intrinsic apoptotic signaling pathway by p53 class mediator	5	0.0241036
GO:715	nucleotide-excision repair, DNA damage recognition	5	0.0241036
GO:1902275	regulation of chromatin organization	15	0.0257311
GO:16573	histone acetylation	14	0.0259544
GO:51568	histone H3-K4 methylation	7	0.0263778
GO:34502	protein localization to chromosome	8	0.0267841
GO:4386	helicase activity	15	0.0276234
GO:731	DNA synthesis involved in DNA repair	9	0.0280189
GO:1902165	regulation of intrinsic apoptotic signaling pathway in response to DNA damage by p53 class mediator	4	0.0284789
GO:31060	regulation of histone methylation	8	0.0313888
GO:31056	regulation of histone modification	13	0.0318138
GO:1990226	histone methyltransferase binding	3	0.0325157
GO:61647	histone H3-K9 modification	6	0.0332117
GO:1901983	regulation of protein acetylation	8	0.0338784
GO:3684	damaged DNA binding	8	0.0364884
GO:51170	nuclear import	23	0.0382394
GO:31491	nucleosome binding	8	0.0392826
GO:16363	nuclear matrix	10	0.0420191
GO:16605	PML body	10	0.0443979
GO:43516	regulation of DNA damage response, signal transduction by p53 class mediator	5	0.0460253
GO:6302	double-strand break repair	17	0.0466858
GO:8094	DNA-dependent ATPase activity	9	0.0481824
GO:1902493	acetyltransferase complex	10	0.0494217
GO:31248	protein acetyltransferase complex	10	0.0494217
GO:35326	enhancer binding	10	0.049606
GO:5730	nucleolus	105	4.98384e-19
GO:1905268	negative regulation of chromatin organization	9	0.00160114
GO:8026	ATP-dependent helicase activity	14	0.00212596
GO:43044	ATP-dependent chromatin remodeling	11	0.00558117
GO:35067	negative regulation of histone acetylation	4	0.0284789
GO:726	non-recombinational repair	9	0.0300707
GO:5521	lamin binding	4	0.0354996
GO:16458	gene silencing	33	8.54719e-07
5. Cell Adhesion and Interaction
GO:70161	anchoring junction	93	9.83247e-19
GO:5912	adherens junction	91	2.08128e-18
GO:5925	focal adhesion	58	4.33742e-14
GO:5924	cell-substrate adherens junction	58	6.06448e-14
GO:30055	cell-substrate junction	58	1.04791e-13
GO:98609	cell-cell adhesion	41	4.08772e-10
GO:98641	cadherin binding involved in cell-cell adhesion	42	1.43942e-09
GO:98632	protein binding involved in cell-cell adhesion	42	4.39551e-09
GO:98631	protein binding involved in cell adhesion	42	6.51961e-09
GO:45296	cadherin binding	42	7.88915e-09
GO:5913	cell-cell adherens junction	42	1.12763e-08
GO:50839	cell adhesion molecule binding	49	9.65515e-07
GO:30054	cell junction	101	1.52281e-05
GO:31012	extracellular matrix	39	2.84649e-08
GO:5911	cell-cell junction	46	0.00695648
6. Cell Cycle and Mitosis
GO:51726	regulation of cell cycle	88	3.52282e-08
GO:44770	cell cycle phase transition	58	6.00199e-08
GO:44772	mitotic cell cycle phase transition	55	1.03268e-07
GO:278	mitotic cell cycle	83	7.52526e-07
GO:1903047	mitotic cell cycle process	77	1.47866e-06
GO:22402	cell cycle process	106	1.55301e-06
GO:1901987	regulation of cell cycle phase transition	35	5.21902e-05
GO:7346	regulation of mitotic cell cycle	45	8.18409e-05
GO:10564	regulation of cell cycle process	51	0.000141868
GO:75	cell cycle checkpoint	26	0.00015329
GO:1901990	regulation of mitotic cell cycle phase transition	32	0.000153546
GO:1902806	regulation of cell cycle G1/S phase transition	20	0.000178442
GO:45786	negative regulation of cell cycle	41	0.00049865
GO:44839	cell cycle G2/M phase transition	22	0.000687725
GO:44843	cell cycle G1/S phase transition	25	0.00094544
GO:86	G2/M transition of mitotic cell cycle	17	0.00110372
GO:1901988	negative regulation of cell cycle phase transition	19	0.00132759
GO:2000045	regulation of G1/S transition of mitotic cell cycle	17	0.00149889
GO:82	G1/S transition of mitotic cell cycle	23	0.00153624
GO:10948	negative regulation of cell cycle process	24	0.00168783
GO:7093	mitotic cell cycle checkpoint	18	0.0020763
GO:1902402	signal transduction involved in mitotic DNA damage checkpoint	10	0.00342994
GO:1902403	signal transduction involved in mitotic DNA integrity checkpoint	10	0.00342994
GO:1902400	intracellular signal transduction involved in G1 DNA damage checkpoint	10	0.00342994
GO:72413	signal transduction involved in mitotic cell cycle checkpoint	10	0.00342994
GO:72431	signal transduction involved in mitotic G1 DNA damage checkpoint	10	0.00342994
GO:1902807	negative regulation of cell cycle G1/S phase transition	13	0.00354037
GO:1901991	negative regulation of mitotic cell cycle phase transition	17	0.00368902
GO:72401	signal transduction involved in DNA integrity checkpoint	10	0.00424773
GO:72422	signal transduction involved in DNA damage checkpoint	10	0.00424773
GO:72395	signal transduction involved in cell cycle checkpoint	10	0.00470986
GO:2000134	negative regulation of G1/S transition of mitotic cell cycle	12	0.00724978
GO:31571	mitotic G1 DNA damage checkpoint	10	0.00835593
GO:44819	mitotic G1/S transition checkpoint	10	0.00835593
GO:44783	G1 DNA damage checkpoint	10	0.00912872
GO:31570	DNA integrity checkpoint	16	0.0108809
GO:7050	cell cycle arrest	21	0.0118362
GO:1901989	positive regulation of cell cycle phase transition	9	0.0137325
GO:10826	negative regulation of centrosome duplication	4	0.0144006
GO:46606	negative regulation of centrosome cycle	4	0.0144006
GO:31145	anaphase-promoting complex-dependent catabolic process	10	0.0149504
GO:1902808	positive regulation of cell cycle G1/S phase transition	6	0.0164449
GO:7059	chromosome segregation	9	0.017708
GO:1901992	positive regulation of mitotic cell cycle phase transition	8	0.022662
GO:71158	positive regulation of cell cycle arrest	10	0.0231318
GO:51439	regulation of ubiquitin-protein ligase activity involved in mitotic cell cycle	9	0.0242098
GO:51298	centrosome duplication	7	0.0263778
GO:51437	positive regulation of ubiquitin-protein ligase activity involved in regulation of mitotic cell cycle transition	9	0.0322234
GO:7067	mitotic nuclear division	31	0.0346856
GO:1900087	positive regulation of G1/S transition of mitotic cell cycle	5	0.0362709
GO:44774	mitotic DNA integrity checkpoint	11	0.0370212
GO:45787	positive regulation of cell cycle	25	0.0458337
GO:45930	negative regulation of mitotic cell cycle	23	0.00114711
GO:51301	cell division	26	0.038874
GO:30496	midbody	12	0.0446647
7. Cell Death
GO:12501	programmed cell death	141	8.22323e-08
GO:10941	regulation of cell death	120	1.00528e-07
GO:42981	regulation of apoptotic process	113	1.20366e-07
GO:6915	apoptotic process	134	1.24935e-07
GO:43067	regulation of programmed cell death	113	1.90163e-07
GO:8219	cell death	145	2.75498e-07
GO:2001242	regulation of intrinsic apoptotic signaling pathway	23	4.95024e-06
GO:43066	negative regulation of apoptotic process	70	6.87432e-06
GO:43069	negative regulation of programmed cell death	70	1.06684e-05
GO:60548	negative regulation of cell death	72	4.2693e-05
GO:97193	intrinsic apoptotic signaling pathway	31	4.66884e-05
GO:2001233	regulation of apoptotic signaling pathway	38	5.53148e-05
GO:97190	apoptotic signaling pathway	51	8.67521e-05
GO:1902235	regulation of endoplasmic reticulum stress-induced intrinsic apoptotic signaling pathway	9	0.000118379
GO:2001244	positive regulation of intrinsic apoptotic signaling pathway	11	0.000297503
GO:10942	positive regulation of cell death	50	0.000415128
GO:70059	intrinsic apoptotic signaling pathway in response to endoplasmic reticulum stress	11	0.000464826
GO:2001243	negative regulation of intrinsic apoptotic signaling pathway	14	0.000653191
GO:2001234	negative regulation of apoptotic signaling pathway	23	0.000656753
GO:43065	positive regulation of apoptotic process	47	0.000676487
GO:43068	positive regulation of programmed cell death	47	0.000812418
GO:43281	regulation of cysteine-type endopeptidase activity involved in apoptotic process	22	0.00083727
GO:1901216	positive regulation of neuron death	10	0.00342994
GO:1902041	regulation of extrinsic apoptotic signaling pathway via death domain receptors	9	0.00507487
GO:2001235	positive regulation of apoptotic signaling pathway	18	0.00624717
GO:1990442	intrinsic apoptotic signaling pathway in response to nitrosative stress	3	0.00696339
GO:10939	regulation of necrotic cell death	6	0.00778424
GO:1902237	positive regulation of endoplasmic reticulum stress-induced intrinsic apoptotic signaling pathway	4	0.010864
GO:43280	positive regulation of cysteine-type endopeptidase activity involved in apoptotic process	7	0.0125638
GO:8630	intrinsic apoptotic signaling pathway in response to DNA damage	12	0.0129159
GO:8625	extrinsic apoptotic signaling pathway via death domain receptors	10	0.0149504
GO:43154	negative regulation of cysteine-type endopeptidase activity involved in apoptotic process	10	0.0231318
GO:1902042	negative regulation of extrinsic apoptotic signaling pathway via death domain receptors	6	0.0238881
GO:43525	positive regulation of neuron apoptotic process	7	0.0239697
GO:1901214	regulation of neuron death	21	0.0282763
GO:1901028	regulation of mitochondrial outer membrane permeabilization involved in apoptotic signaling pathway	7	0.028941
GO:8637	apoptotic mitochondrial changes	12	0.0317871
GO:1844	protein insertion into mitochondrial membrane involved in apoptotic signaling pathway	3	0.0427523
GO:97345	mitochondrial outer membrane permeabilization	7	0.0477396
GO:1836	release of cytochrome c from mitochondria	7	0.000669905
GO:97194	execution phase of apoptosis	9	0.0344789
8. Immune System
GO:2227	innate immune response in mucosa	7	0.00108077
GO:19731	antibacterial humoral response	9	0.00118555
GO:30219	megakaryocyte differentiation	9	0.00160114
GO:34101	erythrocyte homeostasis	14	0.00184908
GO:45652	regulation of megakaryocyte differentiation	7	0.0024527
GO:30218	erythrocyte differentiation	13	0.00251462
GO:50830	defense response to Gram-positive bacterium	12	0.00284654
GO:30099	myeloid cell differentiation	30	0.00311194
GO:2385	mucosal immune response	7	0.00564073
GO:45637	regulation of myeloid cell differentiation	19	0.00606096
GO:2251	organ or tissue specific immune response	7	0.00751991
GO:19730	antimicrobial humoral response	9	0.0086124
GO:33077	T cell differentiation in thymus	6	0.00917578
GO:45653	negative regulation of megakaryocyte differentiation	5	0.010106
GO:3725	double-stranded RNA binding	9	0.0107087
GO:30097	hemopoiesis	51	0.012941
GO:42267	natural killer cell mediated cytotoxicity	8	0.0143159
GO:45638	negative regulation of myeloid cell differentiation	11	0.0155624
GO:2220	innate immune response activating cell surface receptor signaling pathway	12	0.0157394
GO:38093	Fc receptor signaling pathway	21	0.0165809
GO:45639	positive regulation of myeloid cell differentiation	10	0.0173934
GO:48534	hematopoietic or lymphoid organ development	52	0.0207542
GO:45087	innate immune response	55	0.0226884
GO:2520	immune system development	54	0.0243575
GO:2228	natural killer cell mediated immunity	8	0.0267841
GO:71353	cellular response to interleukin-4	5	0.0278336
GO:38095	Fc-epsilon receptor signaling pathway	16	0.0289011
GO:31341	regulation of cell killing	8	0.0290248
GO:45089	positive regulation of innate immune response	23	0.0306575
GO:45577	regulation of B cell differentiation	3	0.0315485
GO:32757	positive regulation of interleukin-8 production	5	0.0362709
GO:32606	type I interferon production	11	0.0390871
GO:45646	regulation of erythrocyte differentiation	6	0.0405259
GO:2683	negative regulation of immune system process	28	0.0430357
GO:2703	regulation of leukocyte mediated immunity	14	0.0431634
GO:31342	negative regulation of cell killing	4	0.0477372
GO:32479	regulation of type I interferon production	11	0.0481406
GO:2262	myeloid cell homeostasis	14	0.00779131
GO:1906	cell killing	12	0.0214398
GO:30670	phagocytic vesicle membrane	8	0.0236329
GO:30851	granulocyte differentiation	6	0.0238881
GO:1903706	regulation of hemopoiesis	25	0.0331558
GO:2474	antigen processing and presentation of peptide antigen via MHC class I	10	0.0362215
GO:34097	response to cytokine	7	0.0408062
GO:35666	TRIF-dependent toll-like receptor signaling pathway	5	0.0460253
9. Viruses
GO:19083	viral transcription	63	1.33586e-51
GO:19080	viral gene expression	75	4.83953e-47
GO:16032	viral process	146	1.79144e-35
GO:44403	symbiosis, encompassing mutualism through parasitism	148	4.96391e-35
GO:19058	viral life cycle	93	2.15149e-32
GO:19013	viral nucleocapsid	8	0.000270416
GO:19028	viral capsid	8	0.00395092
GO:2190	cap-independent translational initiation	5	0.00506714
GO:19081	viral translation	4	0.010864
GO:19012	virion	8	0.0166955
GO:44423	virion part	8	0.0166955
GO:19068	virion assembly	4	0.0185118
GO:43903	regulation of symbiosis, encompassing mutualism through parasitism	22	0.0411253
GO:46782	regulation of viral transcription	8	0.0421221
GO:75522	IRES-dependent viral translational initiation	3	0.0427523
GO:32897	negative regulation of viral transcription	5	0.0362709
GO:2192	IRES-dependent translational initiation	4	0.0185118
10. Molecular Signaling
GO:1901796	regulation of signal transduction by p53 class mediator	22	4.84379e-05
GO:19900	kinase binding	51	0.00020465
GO:19901	protein kinase binding	45	0.00064992
GO:7179	transforming growth factor beta receptor signaling pathway	19	0.000805222
GO:2039	p53 binding	11	0.00163417
GO:38061	NIK/NF-kappaB signaling	14	0.00219378
GO:32006	regulation of TOR signaling	11	0.00286059
GO:71560	cellular response to transforming growth factor beta stimulus	21	0.00411774
GO:71559	response to transforming growth factor beta	21	0.00457178
GO:31929	TOR signaling	11	0.0046547
GO:60071	Wnt signaling pathway, planar cell polarity pathway	12	0.00526802
GO:51427	hormone receptor binding	16	0.00790509
GO:1881	receptor recycling	4	0.010864
GO:35257	nuclear hormone receptor binding	14	0.012115
GO:32008	positive regulation of TOR signaling	6	0.012454
GO:48545	response to steroid hormone	30	0.0128383
GO:2223	stimulatory C-type lectin receptor signaling pathway	12	0.0138105
GO:71383	cellular response to steroid hormone stimulus	21	0.0152744
GO:9725	response to hormone	57	0.0157673
GO:35258	steroid hormone receptor binding	10	0.0164362
GO:71396	cellular response to lipid	37	0.0175562
GO:30522	intracellular receptor signaling pathway	22	0.018074
GO:90175	regulation of establishment of planar polarity	12	0.0190023
GO:70848	response to growth factor	44	0.019532
GO:71364	cellular response to epidermal growth factor stimulus	6	0.0212046
GO:6984	ER-nucleus signaling pathway	7	0.0217134
GO:30518	intracellular steroid hormone receptor signaling pathway	13	0.0220439
GO:35872	nucleotide-binding domain, leucine rich repeat containing receptor signaling pathway	6	0.0238881
GO:1902532	negative regulation of intracellular signal transduction	33	0.0243844
GO:71363	cellular response to growth factor stimulus	42	0.0248312
GO:7249	I-kappaB kinase/NF-kappaB signaling	8	0.0267841
GO:7178	transmembrane receptor protein serine/threonine kinase signaling pathway	25	0.0275783
GO:1903432	regulation of TORC1 signaling	4	0.0284789
GO:38202	TORC1 signaling	4	0.0284789
GO:71889	14-3-3 protein binding	5	0.0290259
GO:9968	negative regulation of signal transduction	68	0.0311524
GO:72542	protein phosphatase activator activity	3	0.0328155
GO:70849	response to epidermal growth factor	6	0.0332117
GO:71774	response to fibroblast growth factor	13	0.0351003
GO:30308	negative regulation of cell growth	12	0.0353025
GO:38066	p38MAPK cascade	5	0.0362709
GO:1736	establishment of planar polarity	12	0.037159
GO:7164	establishment of tissue polarity	12	0.037159
GO:33673	negative regulation of kinase activity	20	0.0450354
GO:8543	fibroblast growth factor receptor signaling pathway	9	0.0473568
GO:45598	regulation of fat cell differentiation	11	0.0481406
GO:1933	negative regulation of protein phosphorylation	28	0.0483762
GO:51384	response to glucocorticoid	13	0.0484925
11. Protein Localisation and Modification
GO:32446	protein modification by small protein conjugation	68	0.000265643
GO:8213	protein alkylation	18	0.00347798
GO:90316	positive regulation of intracellular protein transport	6	0.00366394
GO:70585	protein localization to mitochondrion	19	0.00606096
GO:1990542	mitochondrial transmembrane transport	10	0.00763386
GO:71806	protein transmembrane transport	9	0.00949862
GO:6839	mitochondrial transport	24	0.00973146
GO:72655	establishment of protein localization to mitochondrion	18	0.0111244
GO:90151	establishment of protein localization to mitochondrial membrane	4	0.0144006
GO:1903827	regulation of cellular protein localization	40	0.0184358
GO:6486	protein glycosylation	23	0.0193906
GO:43413	macromolecule glycosylation	23	0.0194385
GO:6471	protein ADP-ribosylation	5	0.0206935
GO:43543	protein acylation	19	0.0243023
GO:70085	glycosylation	23	0.0276381
GO:16757	transferase activity, transferring glycosyl groups	23	0.0312866
GO:1903608	protein localization to cytoplasmic stress granule	3	0.0427523
GO:18196	peptidyl-asparagine modification	6	0.0487422
GO:18279	protein N-linked glycosylation via asparagine	6	0.0445205
12. Nucleobase, Nucleotide and Nucleoside Metabolism
GO:46700	heterocycle catabolic process	85	5.76865e-30
GO:46034	ATP metabolic process	24	0.00198249
GO:9144	purine nucleoside triphosphate metabolic process	26	0.00214635
GO:17111	nucleoside-triphosphatase activity	58	0.00229631
GO:16462	pyrophosphatase activity	60	0.0029891
GO:9141	nucleoside triphosphate metabolic process	27	0.00310194
GO:9205	purine ribonucleoside triphosphate metabolic process	25	0.00315571
GO:3924	GTPase activity	23	0.00321115
GO:16817	hydrolase activity, acting on acid anhydrides	60	0.00322058
GO:16818	hydrolase activity, acting on acid anhydrides, in phosphorus-containing anhydrides	60	0.00331868
GO:9167	purine ribonucleoside monophosphate metabolic process	26	0.00362153
GO:9126	purine nucleoside monophosphate metabolic process	26	0.00378705
GO:9116	nucleoside metabolic process	34	0.0040869
GO:9199	ribonucleoside triphosphate metabolic process	25	0.00414865
GO:9123	nucleoside monophosphate metabolic process	27	0.00572409
GO:9161	ribonucleoside monophosphate metabolic process	26	0.00606556
GO:42623	ATPase activity, coupled	28	0.00681763
GO:46128	purine ribonucleoside metabolic process	29	0.00948028
GO:42278	purine nucleoside metabolic process	29	0.0105604
GO:15853	adenine transport	3	0.0134747
GO:32557	pyrimidine ribonucleotide binding	3	0.0139026
GO:9119	ribonucleoside metabolic process	30	0.0146404
GO:19103	pyrimidine nucleotide binding	3	0.0325157
GO:5525	GTP binding	28	0.0452964
13. General Metabolism Terms
GO:10033	response to organic substance
GO:46683	response to organophosphorus
GO:43604	amide biosynthetic process	126	6.83718e-36
GO:1901361	organic cyclic compound catabolic process	86	4.03744e-28
GO:43603	cellular amide metabolic process	134	2.21999e-27
GO:34248	regulation of cellular amide metabolic process	42	1.23344e-06
GO:34708	methyltransferase complex	18	1.43518e-06
GO:51348	negative regulation of transferase activity	34	0.000364127
GO:43414	macromolecule methylation	27	0.000650094
GO:36094	small molecule binding	162	0.00087992
GO:32259	methylation	31	0.00105141
GO:9894	regulation of catabolic process	41	0.00224192
GO:31329	regulation of cellular catabolic process	32	0.00344453
GO:31331	positive regulation of cellular catabolic process	24	0.00789683
GO:9896	positive regulation of catabolic process	27	0.0132746
GO:16811	hydrolase activity, acting on carbon-nitrogen (but not peptide) bonds, in linear amides	10	0.0289357
GO:34249	negative regulation of cellular amide metabolic process	14	0.0413343
GO:1990204	oxidoreductase complex	11	0.0336152
14. Aminoacids and Peptides Metabolism
GO:19439	aromatic compound catabolic process	86	9.2615e-30
GO:2000116	regulation of cysteine-type endopeptidase activity	22	0.00339681
GO:34250	positive regulation of cellular amide metabolic process	14	0.0051581
GO:42398	cellular modified amino acid biosynthetic process	7	0.0141242
GO:10950	positive regulation of endopeptidase activity	14	0.0211675
GO:2001056	positive regulation of cysteine-type endopeptidase activity	13	0.0232828
GO:10952	positive regulation of peptidase activity	14	0.0413343
15. Metabolism of Carbohydrates
GO:6488	dolichol-linked oligosaccharide biosynthetic process	5	0.00506714
GO:44723	single-organism carbohydrate metabolic process	48	0.00581446
GO:1901657	glycosyl compound metabolic process	34	0.00869773
GO:6490	oligosaccharide-lipid intermediate biosynthetic process	5	0.014807
GO:5978	glycogen biosynthetic process	5	0.0362709
GO:1901135	carbohydrate derivative metabolic process	76	0.0372806
GO:5975	carbohydrate metabolic process	50	0.0422764
GO:46527	glucosyltransferase activity	4	0.042448
GO:45912	negative regulation of carbohydrate metabolic process	7	0.0441879
16. Response to Phorbol Acetate
GO:14070	response to organic cyclic compound	63	0.00502435
GO:1904627	response to phorbol 13-acetate 12-myristate	3	0.0427523
GO:1904628	cellular response to phorbol 13-acetate 12-myristate	3	0.0427523
17. Response to Physical and Chemical Stress
GO:80135	regulation of cellular response to stress	49	0.000282505
GO:34976	response to endoplasmic reticulum stress	27	0.000772096
GO:10494	cytoplasmic stress granule	8	0.00136689
GO:51591	response to cAMP	9	0.00160114
GO:80134	regulation of response to stress	87	0.00178888
GO:6914	autophagy	34	0.004908
GO:71456	cellular response to hypoxia	15	0.00531428
GO:71453	cellular response to oxygen levels	16	0.00647066
GO:10508	positive regulation of autophagy	11	0.0066457
GO:302	response to reactive oxygen species	20	0.00751847
GO:34614	cellular response to reactive oxygen species	14	0.00831816
GO:36294	cellular response to decreased oxygen levels	15	0.00831877
GO:9411	response to UV	14	0.0100683
GO:6979	response to oxidative stress	31	0.0114645
GO:1901701	cellular response to oxygen-containing compound	61	0.0119779
GO:1903573	negative regulation of response to endoplasmic reticulum stress	7	0.0125638
GO:10035	response to inorganic substance	35	0.0146564
GO:42542	response to hydrogen peroxide	13	0.0197134
GO:71500	cellular response to nitrosative stress	3	0.0217318
GO:9314	response to radiation	31	0.0240191
GO:10506	regulation of autophagy	22	0.0243956
GO:34599	cellular response to oxidative stress	19	0.0318339
GO:6970	response to osmotic stress	8	0.0392431
GO:34644	cellular response to UV	8	0.0482819
18. Oxydative Phosphorylation in Mitochondria
GO:5739	mitochondrion	125	9.55049e-07
GO:7005	mitochondrion organization	56	6.30573e-05
GO:31966	mitochondrial membrane	54	0.000464106
GO:5740	mitochondrial envelope	54	0.00169605
GO:5743	mitochondrial inner membrane	36	0.00235484
GO:7006	mitochondrial membrane organization	13	0.00451203
GO:98800	inner mitochondrial membrane protein complex	15	0.00453495
GO:5759	mitochondrial matrix	32	0.0131216
GO:98803	respiratory chain complex	10	0.0160635
GO:5746	mitochondrial respiratory chain	10	0.02439
GO:44455	mitochondrial membrane part	17	0.0329331
GO:10821	regulation of mitochondrion organization	19	0.0330372
GO:42775	mitochondrial ATP synthesis coupled electron transport	10	0.0340969
GO:42773	ATP synthesis coupled electron transport	10	0.0362215
GO:6119	oxidative phosphorylation	11	0.0390871
GO:70469	respiratory chain	10	0.0397277
19. Other
GO:70062	extracellular exosome	194	4.22279e-08
GO:42470	melanosome	15	0.000308875
GO:48770	pigment granule	15	0.000510809
GO:1890	placenta development	18	0.000749001
GO:32069	regulation of nuclease activity	7	0.00108077
GO:97421	liver regeneration	7	0.0024527
GO:1701	in utero embryonic development	28	0.00680577
GO:30119	AP-type membrane coat adaptor complex	4	0.00733462
GO:16234	inclusion body	10	0.00775902
GO:42559	pteridine-containing compound biosynthetic process	5	0.010106
GO:43274	phospholipase binding	5	0.0106826
GO:30666	endocytic vesicle membrane	15	0.0165094
GO:15630	microtubule cytoskeleton	69	0.0168337
GO:9396	folic acid-containing compound biosynthetic process	4	0.0232043
GO:48608	reproductive structure development	31	0.0240191
GO:1889	liver development	13	0.0259131
GO:5767	secondary lysosome	4	0.0266008
GO:48872	homeostasis of number of cells	19	0.027344
GO:61458	reproductive system development	31	0.0276283
GO:6826	iron ion transport	8	0.0290248
GO:31996	thioesterase binding	4	0.029696
GO:7623	circadian rhythm	9	0.0300707
GO:43209	myelin sheath	14	0.030241
GO:61008	hepaticobiliary system development	13	0.0302561
GO:21762	substantia nigra development	7	0.0316627
GO:1892	embryonic placenta development	10	0.0320598
GO:48511	rhythmic process	24	0.0340593
GO:98852	lytic vacuole membrane	22	0.038975
GO:5765	lysosomal membrane	22	0.038975
GO:51651	maintenance of location in cell	11	0.0390871
GO:32075	positive regulation of nuclease activity	4	0.0407551
GO:60700	regulation of ribonuclease activity	3	0.0427523
GO:6863	purine nucleobase transport	3	0.0427523
GO:30139	endocytic vesicle	20	0.0428709
GO:1948	glycoprotein binding	8	0.0431826
GO:6595	polyamine metabolic process	4	0.0407551

## Sheet: Immune GO terms
RRE-enriched	RRE-deficient
1. General Immune Reactions	1. General Immune Reactions
immune response	organ or tissue specific immune response
defense response to other organism	immune system development
positive regulation of immune response	negative regulation of immune system process
positive regulation of defense response	response to cytokine
activation of immune response
defense response to bacterium
2. Cellular Immune Response	Cellular Immune Response
leukocyte mediated cytotoxicity	T cell differentiation in thymus
natural killer cell mediated immunity	natural killer cell mediated cytotoxicity
regulation of natural killer cell mediated cytotoxicity	natural killer cell mediated immunity
regulation of natural killer cell mediated immunity	regulation of cell killing
regulation of leukocyte mediated cytotoxicity	negative regulation of cell killing
natural killer cell mediated cytotoxicity	cell killing
cell killing
3. Immune Cells Migration and Activation
negative regulation of leukocyte chemotaxis
negative regulation of macrophage chemotaxis
leukocyte migration
leukocyte chemotaxis
positive regulation of macrophage activation
myeloid leukocyte migration
negative regulation of leukocyte migration
lymphocyte chemotaxis
	4. B cells
	antibacterial humoral response
	antimicrobial humoral response
	Fc receptor signaling pathway
	cellular response to interleukin-4
	regulation of B cell differentiation
	Fc-epsilon receptor signaling pathway
	5. Innate Immunity
	innate immune response in mucosa
	mucosal immune response
	double-stranded RNA binding
	innate immune response activating cell surface receptor signaling pathway
	innate immune response
	positive regulation of innate immune response
	TRIF-dependent toll-like receptor signaling pathway
6. Other	6. Other
cellular defense response	defense response to Gram-positive bacterium
innate immune response	positive regulation of interleukin-8 production
	type I interferon production
	regulation of leukocyte mediated immunity
	regulation of type I interferon production				Hemopoiesis
	phagocytic vesicle membrane				erythrocyte homeostasis
	antigen processing and presentation of peptide antigen via MHC class I				regulation of megakaryocyte differentiation
					erythrocyte differentiation
					myeloid cell differentiation
					regulation of myeloid cell differentiation
						hemopoiesis
						positive regulation of myeloid cell differentiation
						hematopoietic or lymphoid organ development
						regulation of erythrocyte differentiation
						myeloid cell homeostasis
						granulocyte differentiation
						megakaryocyte differentiation
						negative regulation of myeloid cell differentiation
						regulation of hemopoiesis
