# Supplementary material for: Retroelement—Linked Transcription Factor Binding Patterns Point to Quickly Developing Molecular Pathways in Human Evolution
Source: Cells. 2019 Feb 6;8(2):130. doi: 10.3390/cells8020130 (PMC6406739; doi:10.3390/cells8020130)
Supplement: Supplementary file 1 [file cells-08-00130-s001.zip › Supplementary13.xlsx]

## Sheet: RRE-enriched pathways 
	Pathway name	PII	NPII
	1. Lipids metabolism
	aspirin-triggered_lipoxin_biosynthesis	0.938364	1.94963
	aspirin_triggered_resolvin_D_biosynthesis	0.938364	1.94963
	aspirin_triggered_resolvin_E_biosynthesis	0.938364	1.94963
	reactome_Alpha_oxidation_of_phytanate_Main_Pathway	0.49298	1.18541
	acyl-CoA_hydrolysis	0.783526	1.50709
	reactome_Synthesis_of_epoxy_EET_and_dihydroxyeicosatrienoic_acids_DHET__Main_Pathway	0.740679	1.44118
	reactome_Synthesis_of_16_20_hydroxyeicosatetraenoic_acids_HETE__Main_Pathway	0.629965	1.26277
	reactome_Fatty_acids_Main_Pathway	0.47307	1.08346
	lanosterol_biosynthesis	1.08608	1.7613
	lipoxin_biosynthesis	0.613524	1.19681
	eicosapentaenoate_biosynthesis	0.890837	1.47031
	PPAR_Pathway_Fatty_Acid_Metabolism_Lipid_Homeostasis_and_Skin_Proliferation	0.313836	0.811705
	PPAR_Pathway_Peroxisome_Proliferation_Hepatocarcinogenesis_Fatty_Acid_Metbolism_and_Lipid_Homeostasis	0.313836	0.811705
	progesterone_biosynthesis	0.363628	0.85883
	fatty_acid_biosynthesis_initiation	0.437123	0.931916
	KEGG_Glycosphingolipid_biosynthesis_globo_series_Main_Pathway	0.621095	1.12446
	KEGG_Fat_digestion_and_absorption_Main_Pathway	0.39164	0.864044
	KEGG_Linoleic_acid_metabolism_Main_Pathway	0.512287	0.99942
	leukotriene_biosynthesis	0.492932	0.96913
	biocarta_reversal_of_insulin_resistance_by_leptin_Pathway_(fatty_acid_oxidation)	0.722964	1.25221
	biocarta_reversal_of_insulin_resistance_by_leptin_Main_Pathway	0.722964	1.25221
	gamma-linolenate_biosynthesis	0.782117	1.30834
	2. Signaling
	NCI_VEGFR3_signaling_in_lymphatic_endothelium_Pathway_(lymphangiogenesis)	0.599142	1.75973
	NCI_VEGFR3_signaling_in_lymphatic_endothelium_Pathway_(vasculogenesis)	0.599142	1.75973
	NCI_Signaling_mediated_by_p38_gamma_and_p38_delta_Pathway_(G2_M_transition_checkpoint)	0.346141	1.26406
	reactome_VEGF_binds_to_VEGFR_leading_to_receptor_dimerization_Main_Pathway	0.921023	1.87737
	reactome_Signalling_to_p38_via_RIT_and_RIN_Main_Pathway	0.811008	1.666
	reactome_Regulation_of_signaling_by_NODAL_Main_Pathway	0.742407	1.44537
	NCI_a6b1_and_a6b4_Integrin_signaling_Pathway_(hemidesmosome_assembly)	1.32872	2.07821
	reactome_Activation_of_PPARGC1A_PGC_1alpha_by_phosphorylation_Main_Pathway	0.696424	1.36391
	reactome_Olfactory_Signaling_Pathway_Main_Pathway	0.44317	1.0795
	KEGG_Olfactory_transduction_Main_Pathway	0.460867	1.07986
	reactome_Constitutive_Signaling_by_NOTCH1_t_7_9_NOTCH1_M1580_K2555_Translocation_Mutant_Main_Pathway	0.644138	1.2714
	NCI_Angiopoietin_receptor_Tie2_mediated_signaling_Pathway_(MAPKKK_cascade)	0.944376	1.60413
	reactome_GP1b_IX_V_activation_signalling_Main_Pathway	0.686757	1.29449
	reactome_Nectin_Necl_trans_heterodimerization_Main_Pathway	0.182503	0.693278
	reactome_RSK_activation_Main_Pathway	0.672911	1.24215
	reactome_AMPK_inhibits_chREBP_transcriptional_activation_activity_Main_Pathway	0.933819	1.52482
	PPAR_Pathway_Adipocyte_Differentiation_Glucose_Homeostasis_and_Macrophage_Function	0.313836	0.811705
	PAK_Pathway_Paxillin_Disassembly	0.676306	1.20558
	mTOR_Pathway_mRNA_Biogenesis	0.365033	0.83714
	NCI_VEGFR3_signaling_in_lymphatic_endothelium_Pathway_(DNA_mediated_transformation)	0.612396	1.1111
	reactome_DSCAM_interactions_Main_Pathway	0.634103	1.13295
	reactome_Regulation_of_Rheb_GTPase_activity_by_AMPK_Main_Pathway	0.803568	1.31733
	reactome_PKA_mediated_phosphorylation_of_key_metabolic_factors_Main_Pathway	0.850496	1.36355
	NCI_Reelin_signaling_Pathway_(neuron_migration)	0.410622	0.867667
	reactome_Regulation_of_signaling_by_CBL_Main_Pathway	0.724107	1.21539
	Protein_kinase_A_Pathway	0.571545	1.04064
	KEGG_Phototransduction_Main_Pathway	0.65946	1.13641
	cAMP_Pathway_Protein_Retention	0.754881	1.30158
	3. Immune System
	reactome_Activation_of_C3_and_C5_Main_Pathway	1.08554	2.03493
	NCI_IL2_signaling_events_mediated_by_STAT5_Pathway_(CD4_positive_CD25_positive_alpha_beta_regulatory_T_cell_lineage_commitment)	1.14119	1.9379
	NCI_IL2_signaling_events_mediated_by_STAT5_Pathway_(activation_induced_cell_death_of_T_cells)	1.14119	1.9379
	reactome_temp_Immunoregulatory_interactions_between_a_Lymphoid_and_a_non-Lymphoid_cell	0.318605	0.894387
	KEGG_Staphylococcus_aureus_infection_Main_Pathway	0.727482	1.29695
	reactome_Fc_epsilon_receptor_FCERI_signaling_Main_Pathway	0.588827	1.13571
	KEGG_Systemic_lupus_erythematosus_Main_Pathway	0.724872	1.28001
	reactome_Alternative_complement_activation_Main_Pathway	1.5507	2.19952
	reactome_Initial_triggering_of_complement_Main_Pathway	0.563525	1.07958
	KEGG_Cytokine_cytokine_receptor_interaction_Main_Pathway	0.431691	0.926965
	reactome_Classical_antibody_mediated_complement_activation_Main_Pathway	0.522133	1.02192
	reactome_CD28_co_stimulation_Main_Pathway	0.526961	1.02196
	reactome_FCGR_activation_Main_Pathway	0.57375	1.06749
	NCI_IL2_signaling_events_mediated_by_STAT5_Main_Pathway	0.624141	1.12385
	IL-10_Pathway_IL-10_Responsive_Genes_Transcription_of_BCLXL_Cyclin-D1_D2_D3_Pim1_c-Myc_and_P19(INK4D)_via_STAT3	0.831412	1.33451
	IL-10_Pathway_Inflammatory_Cytokine_Genes_Expression_via_STAT3	0.831412	1.33451
	biocarta_chaperones_modulate_interferon_signaling_Pathway_(Pathway_protein_ubiquitination_of_DNAJA3)	1.02216	1.54184
	reactome_Hydrolysis_of_LPC_Main_Pathway	0.588968	1.05508
	4. Cell cycle regulation and apoptosis
	ATM_Pathway_Apoptosis_and_Senescence	0.609908	1.37551
	BRCA1_Pathway_Cell_Cycle_Arrest_DNA_Repair_Genes_p21_WAF_CIP1_14-3-3_GADD45	0.74573	1.47374
	NCI_p75_NTR_mediated_signaling_Pathway_(activation_of_caspase_activity)	0.491076	1.06173
	biocarta_opposing_roles_of_aif_in_apoptosis_and_cell_survival_Pathway_(DNA_fragmentation_during_apoptosis)	0.80956	1.37294
	biocarta_opposing_roles_of_aif_in_apoptosis_and_cell_survival_Main_Pathway	0.80956	1.37294
	biocarta_opposing_roles_of_aif_in_apoptosis_and_cell_survival_Pathway_(removal_of_superoxide_radicals)	0.80956	1.37294
	Cellular_Apoptosis_Pathway_Depolarization	0.650422	1.1509
	reactome_Activation_of_BID_and_translocation_to_mitochondria_Main_Pathway	0.687558	1.18438
	5. Amino acids and polyamines metabolism
	reactome_Amine_ligand_binding_receptors_Main_Pathway	0.450282	1.16474
	beta-alanine_degradation	0.941696	1.61901
	L-dopachrome_biosynthesis	0.304265	0.834844
	putrescine_biosynthesis_II	1.04873	1.66419
	asparagine_biosynthesis	0.609786	1.15932
	reactome_Amino_acid_synthesis_and_interconversion_transamination__Main_Pathway	0.673518	1.20098
	protein_citrullination	0.566648	1.05485
	4-hydroxybenzoate_biosynthesis	1.39846	1.98552
	KEGG_Phenylalanine_tyrosine_and_tryptophan_biosynthesis_Main_Pathway	0.76925	1.27588
	L-cysteine_degradation_I	0.461335	0.92361
	reactome_Phenylalanine_and_tyrosine_catabolism_Main_Pathway	0.687626	1.1658
	L-kynurenine_degradation	0.509539	0.965429
	reactome_Conjugation_of_salicylate_with_glycine_Main_Pathway	0.345709	0.82742
	6. Metabolism and detoxication of xenobiotics
	bupropion_degradation	1.13359	2.20533
	reactome_Aflatoxin_activation_and_detoxification_Main_Pathway	0.793646	1.72455
	reactome_Abacavir_transmembrane_transport_Main_Pathway	0.820746	1.7429
	reactome_CYP2E1_reactions_Main_Pathway	0.624734	1.4708
	biocarta_mechanism_of_acetaminophen_activity_and_toxicity_Main_Pathway	0.682663	1.47381
	reactome_Xenobiotics_Main_Pathway	0.596324	1.27348
	KEGG_Drug_metabolism_cytochrome_P450_Main_Pathway	0.493215	1.05969
	KEGG_Metabolism_of_xenobiotics_by_cytochrome_P450_Main_Pathway	0.517057	0.9981
	7. Sulfur-linked reactions
	iron-sulfur_cluster_biosynthesis	1.10519	2.41653
	glutathione_redox_reactions_II	1.06615	2.20126
	KEGG_Sulfur_relay_system_Main_Pathway	0.643054	1.35728
	reactome_Sulfide_oxidation_to_sulfate_Main_Pathway	0.763153	1.48811
	reactome_Cytosolic_sulfonation_of_small_molecules_Main_Pathway	0.73139	1.41979
	thioredoxin_pathway	0.606031	1.10392
	8. Vitamins metabolism
	KEGG_Riboflavin_metabolism_Main_Pathway	1.66815	2.5329
	flavin_biosynthesis	1.58347	2.4211
	reactome_Vitamin_B2_riboflavin_metabolism_Main_Pathway	1.00841	1.65598
	nicotine_degradation_III	0.57141	1.16458
	nicotine_degradation_IV	0.58675	1.1676
	reactome_Vitamin_B1_thiamin_metabolism_Main_Pathway	0.476119	1.00377
	reactome_Vitamin_C_ascorbate_metabolism_Main_Pathway	0.538642	1.04741
	KEGG_Ascorbate_and_aldarate_metabolism_Main_Pathway	0.332139	0.783926
	reactome_Metabolism_of_folate_and_pterines_Main_Pathway	0.672689	1.16565
	tetrahydrofolate_salvage_from_510-methenyltetrahydrofolate	1.44295	2.0261
	9. Carbohydrates and related molecules metabolism
	UDP-D-xylose_and_UDP-D-glucuronate_biosynthesis	0.790368	1.5559
	acetone_degradation_I_to_methylglyoxal	0.846235	1.58713
	reactome_Inositol_transporters_Main_Pathway	0.234215	0.780599
	reactome_Hexose_uptake_Main_Pathway	0.254747	0.776365
	reactome_Digestion_of_dietary_carbohydrate_Main_Pathway	0.488157	1.03203
	D-glucuronate_degradation	1.45305	2.11304
	formaldehyde_oxidation	0.512204	1.05505
	inosine-5-phosphate_biosynthesis	1.15798	1.77526
	reactome_Na_dependent_glucose_transporters_Main_Pathway	0.102471	0.56027
	10. Nucleic base metabolism
	pyrimidine_deoxyribonucleosides_degradation	0.69458	1.38219
	pyrimidine_ribonucleosides_degradation	0.562544	1.15728
	uracil_degradation	0.198983	0.68459
	thymine_degradation	0.198983	0.68459
	KEGG_Caffeine_metabolism_Main_Pathway	0.478961	0.958207
	11. Transport of small molecules
	reactome_Bile_salt_and_organic_anion_SLC_transporters_Main_Pathway	0.909383	1.85291
	reactome_Proton_oligonucleotide_cotransporters_Main_Pathway	0.539527	1.08559
	reactome_Transport_of_vitamins_nucleosides_and_related_molecules_Main_Pathway	0.796919	1.30763
	reactome_Type_II_Na_Pi_cotransporters_Main_Pathway	1.01214	1.53394
	12. Blood Clotting
	reactome_Platelet_Aggregation_Plug_Formation__Main_Pathway	0.809788	1.71527
	reactome_Platelet_Adhesion_to_exposed_collagen_Main_Pathway	0.80506	1.48265
	reactome_Intrinsic_Pathway_Main_Pathway	0.635187	1.14772
	13. Other
	reactome_Vasopressin_like_receptors_Main_Pathway	0.820819	1.63224
	reactome_Hydroxycarboxylic_acid_binding_receptors_Main_Pathway	0.985464	1.76905
	reactome_Dopamine_receptors_Main_Pathway	0.667573	1.35495
	reactome_Carnitine_synthesis_Main_Pathway	0.480671	1.13164
	biocarta_role_of_parkin_in_ubiquitin_proteasomal_Main_Pathway	0.42387	1.05911
	biocarta_pelp1_modulation_of_estrogen_receptor_activity_Main_Pathway	0.397157	1.02547
	L-carnitine_biosynthesis	0.328321	0.890268
	reactome_Scavenging_of_heme_from_plasma_Main_Pathway	0.559844	1.12834
	S-reticuline_biosynthesis	0.304265	0.834844
	melatonin_degradation_I	0.658292	1.21782
	Cell_Migration_Adhesion_and_Angiogenesis_driven_by_MMIF	0.802177	1.37725
	heme_degradation	0.886813	1.45738
	reactome_Miscellaneous_substrates_Main_Pathway	0.497689	1.01406
	creatine-phosphate_biosynthesis	0.358506	0.853694
	reactome_Methylation_Main_Pathway	0.679083	1.2123
	superpathway_of_melatonin_degradation	0.676249	1.17844
	biocarta_how_progesterone_initiates_the_oocyte_maturation_Pathway_(oocyte_maturation)	0.767028	1.26822
	reactome_Heme_degradation_Main_Pathway	0.70945	1.19754

## Sheet: RRE-deficient pathways
	Pathway name	PII	NPII
	1. Signaling
	NCI_LKB1_signaling_events_Pathway_(Wnt_receptor_signaling_pathway)	1.02446	1.15538
	NCI_LKB1_signaling_events_Pathway_(ATP_metabolic_process)	1.02446	1.15538
	NCI_LKB1_signaling_events_Pathway_(ATP_biosynthetic_process)	1.02446	1.15538
	ILK_Signaling_Pathway_Cell_Adhesion	0.804139	0.907649
	NCI_PAR1_mediated_thrombin_signaling_events_Pathway_(focal_adhesion_assembly)	0.778116	0.876127
	NCI_LKB1_signaling_events_Pathway_(chromatin_remodeling)	0.737221	0.829912
	NCI_Atypical_NF_kappaB_Main_Pathway	0.942139	1.0594
	reactome_CaMK_IV_mediated_phosphorylation_of_CREB_Main_Pathway	0.385384	0.432233
	biocarta_atm_signaling_Pathway_(Pathway_protein_ubiquitination_of_ATM)	0.391035	0.436891
	NCI_Arf6_trafficking_events_Pathway_(clathrin_coat_assembly)	0.565394	0.631446
	reactome_HSF1_dependent_transactivation_Main_Pathway	0.717906	0.800547
	NCI_PLK2_and_PLK4_events_Main_Pathway	0.350023	0.384984
	Ras_Pathway_CDC42_Pathway	0.579416	0.640904
	reactome_ATF6_alpha_activates_chaperones_Main_Pathway	0.777871	0.863452
	NCI_RAC1_signaling_Pathway_(positive_regulation_of_Wnt_receptor_signaling_pathway)	1.17876	1.31223
	biocarta_tnfr1_signaling_Main_Pathway	0.688834	0.760631
	reactome_Downregulation_of_ERBB2_ERBB3_signaling_Main_Pathway	1.25189	1.39001
	biocarta_inactivation_of_gsk3_by_akt_causes_accumulation_of_b_catenin_in_alveolar_macrophages_Pathway_(Pathway_protein_ubiquitination_of_CHUK)	1.05424	1.16787
	NCI_Signaling_events_mediated_by_VEGFR1_and_VEGFR2_Pathway_(Pathway_degradation_of_AKAP1)	1.05281	1.16495
	NCI_RAC1_signaling_Pathway_(Pathway_positive_regulation_of_NF_kappaB_transcription_factor_activity_via_RAC1)	1.34539	1.49103
	NCI_Atypical_NF_kappaB_Pathway_(Pathway_degradation_of_NFKB1_NFKBIA)	0.982046	1.08302
	RALB_Signaling	0.36126	0.383981
	reactome_p75NTR_recruits_signalling_complexes_Main_Pathway	0.934543	1.02601
	Akt_Signaling_Pathway_Regulation_of_Na+_Transport	0.666895	0.693828
	Rac1_Signaling	0.989826	1.05567
	Erythropoietin_Pathway_Gene_Expression_Neuroprotection_via_NFKB2	0.958118	1.01885
	reactome_S6K1_signalling_Main_Pathway	0.736496	0.765852
	NCI_Arf6_trafficking_events_Pathway_(receptor_recycling)	0.502801	0.495627
	NCI_Arf6_downstream_Pathway_(liver_development)	0.502801	0.495627
	reactome_Downregulation_of_ERBB4_signaling_Main_Pathway	1.14187	1.19759
	NCI_Regulation_of_nuclear_SMAD2_3_signaling_Pathway_(negative_regulation_of_cell_growth)	0.539316	0.506545
	NCI_CDC42_signaling_events_Pathway_(cell_proliferation)	1.69923	1.7877
	NCI_CDC42_signaling_events_Pathway_(cytokinesis)	1.69923	1.7877
	NCI_RhoA_signaling_Pathway_(Pathway_positive_regulation_of_NF_kappaB_transcription_factor_activity_via_RHOA)	1.6976	1.77542
	NCI_Atypical_NF_kappaB_Pathway_(Pathway_degradation_of_NFKBIA)	1.06543	1.0411
	NCI_LKB1_signaling_events_Pathway_(Pathway_degradation_of_CDC37)	1.40339	1.39296
	reactome_NF_kB_is_activated_and_signals_survival_Main_Pathway	0.878354	0.940897
	reactome_Oxygen_dependent_asparagine_hydroxylation_of_Hypoxia_inducible_Factor_Alpha_Main_Pathway	0.262052	0.282894
	VEGF_Pathway_Nitric_Oxide_Production	0.905151	0.990806
	NCI_Trk_receptor_signaling_mediated_by_PI3K_and_PLC_gamma_Pathway_(regulation_of_long_term_neuronal_synaptic_plasticity)	0.766828	0.839195
	2. Cytosketeton, cell adhesion and migration
	NCI_Stabilization_and_expansion_of_the_E_cadherin_adherens_junction_Pathway_(actin_cytoskeleton_organization)	0.648583	0.728843
	VEGF_Pathway_Actin_Reorganization	0.37225	0.417994
	VEGF_Pathway_Cell_Migration	0.37225	0.417994
	NCI_Stabilization_and_expansion_of_the_E_cadherin_adherens_junction_Pathway_(cortical_microtubule_organization)	0.435712	0.478983
	NCI_Stabilization_and_expansion_of_the_E_cadherin_adherens_junction_Pathway_(epithelial_cell_differentiation)	0.435712	0.478983
	NCI_Stabilization_and_expansion_of_the_E_cadherin_adherens_junction_Pathway_(Wnt_receptor_signaling_pathway)	0.435712	0.478983
	NCI_EPO_signaling_Pathway_(beta_integrin_mediated_adhesion)	0.721909	0.796877
	NCI_Arf6_trafficking_events_Pathway_(regulation_of_calcium_dependent_cell_cell_adhesion)	0.369837	0.387962
	NCI_E_cadherin_signaling_in_the_nascent_adherens_junction_Pathway_(regulation_of_calcium_dependent_cell_cell_adhesion)	0.68809	0.740434
	p38_Signaling_Pathway_Actin_Cytoskeleton_Reorganiztion	1.10362	1.20204
	NCI_RAC1_signaling_Pathway_(actin_filament_polymerization)	1.65854	1.80247
	NCI_Arf6_downstream_Pathway_(substrate_adhesion_dependent_cell_spreading)	0.502801	0.495627
	NCI_Arf6_downstream_Pathway_(regulation_of_epithelial_cell_migration)	0.502801	0.495627
	NCI_Arf6_downstream_Pathway_(myoblast_fusion)	0.502801	0.495627
	NCI_Osteopontin_mediated_events_Pathway_(ruffle_organization)	1.70867	1.83492
	NCI_RhoA_signaling_Pathway_(actin_cytoskeleton_organization)	0.848801	0.845097
	NCI_Arf6_downstream_Pathway_(actin_filament_bundle_formation)	1.1002	1.08696
	reactome_Condensation_of_Prometaphase_Chromosomes_Main_Pathway	0.675014	0.719559
	3. Cell cycle regulation and apoptosis
	NCI_BARD1_signaling_events_Pathway_(DNA_damage_checkpoint)	0.715444	0.797275
	biocarta_pten_dependent_cell_cycle_arrest_and_apoptosis_Pathway_(cell_survival)	0.501241	0.556773
	NCI_PLK2_and_PLK4_events_Pathway_(regulation_of_centriole_replication)	0.350023	0.384984
	reactome_Activation_of_BIM_and_translocation_to_mitochondria_Main_Pathway	0.176824	0.187504
	reactome_G2_M_DNA_damage_checkpoint_Main_Pathway	0.424294	0.463714
	biocarta_p53_signaling_Main_Pathway	0.446964	0.485771
	Cellular_Apoptosis_Pathway_Gene_Expression_FLIP_CIAP2_BFL1_BCL2_via_NFKB2	0.819115	0.899737
	NCI_Signaling_events_mediated_by_Hepatocyte_Growth_Factor_Receptor_c_Met__Pathway_(apoptosis)	1.06731	1.17278
	biocarta_chaperones_modulate_interferon_signaling_Pathway_(apoptosis)	2.07342	2.27072
	NCI_p53_Pathway_(proteasomal_ubiquitin_dependent_protein_catabolic_process)	1.04141	1.05153
	reactome_Vpr_mediated_induction_of_apoptosis_by_mitochondrial_outer_membrane_permeabilization_Main_Pathway	0.870577	0.773502
	reactome_Stabilization_of_p53_Main_Pathway	0.86723	0.973492
	4. Immune System
	NCI_Calcineurin_regulated_NFAT_dependent_transcription_in_lymphocytes_Pathway_(T_cell_anergy)	0.36068	0.391793
	TRAF_Pathway_Direct_Antimicrobial_Response_and_Cell-Mediated_Immunity_and_Apoptosis_of_Host_Cell	0.75995	0.834696
	CD40_Pathway_Gene_Expression_Cell_Adhesion_Molecule_via_NFKB2	0.835426	0.914171
	CD40_Pathway_Gene_Expression_Cell_Survival_via_NFKB2	0.835426	0.914171
	CD40_Pathway_Gene_Expression_Co-Stimulatory_Molecules_via_NFKB2	0.835426	0.914171
	CD40_Pathway_Gene_Expression_Pro-Inflamatory_Cytokines_via_NFKB2	0.835426	0.914171
	CD40_Pathway_Gene_Expression_Procoagulant_Activity_via_NFKB2	0.835426	0.914171
	CD40_Pathway_Gene_Expression_COX2_and_Prostaglandins_via_NFKB2	0.835426	0.914171
	CD40_Pathway_Gene_Expression_Immunoglobulin_Class_Switch_via_NFKB2	0.835426	0.914171
	Lipoxins_Influence_on_Neutrophil_Chemotaxis	0.545499	0.579371
	reactome_Activation_of_IRF3_IRF7_mediated_by_TBK1_IKK_epsilon_Main_Pathway	0.756035	0.807061
	reactome_Inflammasomes_Main_Pathway	0.844901	0.905079
	mTOR_Pathway_Inflammation_Stress_Resistance	1.03247	1.07042
	reactome_TRAF6_Mediated_Induction_of_proinflammatory_cytokines_Main_Pathway	1.23199	1.25387
	5. Lipids metabolism
	acetyl-CoA_biosynthesis_from_citrate	0.978717	1.10221
	fatty_acid_elongation_--_saturated	0.522997	0.570573
	reactome_Synthesis_of_Dolichyl_phosphate_Main_Pathway	1.01446	1.10302
	KEGG_Lipoic_acid_metabolism_Main_Pathway	1.36177	1.47305
	lipoate_biosynthesis_and_incorporation	1.4579	1.58083
	dolichol_and_dolichyl_phosphate_biosynthesis	1.33564	1.36559
	geranylgeranyldiphosphate_biosynthesis	1.49914	1.53625
	cardiolipin_biosynthesis	1.14571	1.12256
	6. Endocytosis
	NCI_Arf6_trafficking_events_Pathway_(positive_regulation_of_phagocytosis)	0.553032	0.622555
	reactome_Clathrin_derived_vesicle_budding_Main_Pathway	0.901465	0.993868
	NCI_Arf6_trafficking_events_Pathway_(clathrin_independent_pinocytosis)	0.502801	0.495627
	NCI_Arf6_trafficking_events_Pathway_(positive_regulation_of_endocytosis)	0.502801	0.495627
	7. Translation and protein maturation
	biocarta_eukaryotic_protein_translation_Main_Pathway	0.836327	0.939497
	mTOR_Pathway_Cap-dependent_Translation	0.542679	0.608886
	reactome_SIRT1_negatively_regulates_rRNA_Expression_Main_Pathway	0.571404	0.636429
	tRNA_splicing	0.354434	0.388491
	protein_iOi-iNi-acetyl-glucosylation	0.377102	0.412745
	wybutosine_biosynthesis	0.516973	0.547647
	reactome_Formation_of_the_ternary_complex_and_subsequently_the_43S_complex_Main_Pathway	0.918596	0.987568
	KEGG_Ribosome_Main_Pathway	0.902886	0.969083
	reactome_Translation_initiation_complex_formation_Main_Pathway	0.921393	0.987607
	reactome_Ribosomal_scanning_and_start_codon_recognition_Main_Pathway	0.921946	0.977839
	reactome_SRP_dependent_cotranslational_protein_targeting_to_membrane_Main_Pathway	0.905996	0.937581
	reactome_Activation_of_the_mRNA_upon_binding_of_the_cap_binding_complex_and_eIFs_and_subsequent_binding_to_43S_Main_Pathway	0.79294	0.802871
	7-3-amino-3-carboxypropyl-wyosine_biosynthesis	0.77546	0.773953
	reactome_Nonsense_Mediated_Decay_NMD_enhanced_by_the_Exon_Junction_Complex_EJC__Main_Pathway	1.03683	1.06584
	reactome_L13a_mediated_translational_silencing_of_Ceruloplasmin_expression_Main_Pathway	1.00266	1.02262
	reactome_Formation_of_a_pool_of_free_40S_subunits_Main_Pathway	1.0131	1.02879
	reactome_GTP_hydrolysis_and_joining_of_the_60S_ribosomal_subunit_Main_Pathway	1.00395	1.01805
	reactome_Nonsense_Mediated_Decay_NMD_independent_of_the_Exon_Junction_Complex_EJC__Main_Pathway	1.02856	1.019
	reactome_N_glycan_trimming_in_the_ER_and_Calnexin_Calreticulin_cycle_Main_Pathway	1.03096	1.01427
	reactome_Eukaryotic_Translation_Termination_Main_Pathway	1.03764	1.02078
	reactome_Peptide_chain_elongation_Main_Pathway	1.07056	1.04389
	reactome_AUF1_hnRNP_D0_destabilizes_mRNA_Main_Pathway	1.22762	1.19463
	reactome_Calnexin_calreticulin_cycle_Main_Pathway	1.27719	1.22988
	8. Carbohydrates and related molecules metabolism
	reactome_Pentose_phosphate_pathway_hexose_monophosphate_shunt__Main_Pathway	0.896741	1.00908
	pentose_phosphate_pathway	0.768635	0.859322
	IGF1R_Signaling_Pathway_Glucose_Uptake	0.470413	0.511974
	Rapoport-Luebering_glycolytic_shunt	0.822953	0.887754
	pentose_phosphate_pathway_oxidative_branch	0.905189	0.916031
	9. Metabolism of nucleotides, nucleosides and nucleic bases
	UMP_biosynthesis	0.786577	0.881699
	adenine_and_adenosine_salvage_II	0.993607	1.03946
	adenine_and_adenosine_salvage_I	1.83328	1.52267
	10. Metabolism of amino acids, polyamines and related molecules
	spermidine_biosynthesis	0.517102	0.556839
	reactome_Interconversion_of_polyamines_Main_Pathway	0.349139	0.367429
	2-oxoglutarate_decarboxylation_to_succinyl-CoA	1.26547	1.34969
	glutamine_degradationglutamate_biosynthesis	0.7901	0.801663
	alanine_biosynthesisdegradation	1.00979	1.02264
	11. Viral pathways
	reactome_Budding_and_maturation_of_HIV_virion_Main_Pathway	0.778641	0.877395
	reactome_Membrane_binding_and_targetting_of_GAG_proteins_Main_Pathway	1.05758	1.1565
	reactome_Early_Phase_of_HIV_Life_Cycle_Main_Pathway	0.958154	1.03104
	reactome_APOBEC3G_mediated_resistance_to_HIV_1_infection_Main_Pathway	0.756213	0.786362
	reactome_Integration_of_provirus_Main_Pathway	0.756213	0.786362
	reactome_Viral_mRNA_Translation_Main_Pathway	1.03839	1.0202
	reactome_Assembly_Of_The_HIV_Virion_Main_Pathway	1.32396	1.17917
	12. Other
	reactome_RNA_Polymerase_I_Promoter_Opening_Main_Pathway	0.578159	0.648494
	reactome_Uptake_and_function_of_anthrax_toxins_Main_Pathway	0.685451	0.763018
	biocarta_keratinocyte_differentiation_Pathway_(keratinocyte_differentiation)	0.491142	0.543044
	reactome_Clearance_of_Nuclear_Envelope_Membranes_from_Chromatin_Main_Pathway	0.813341	0.890874
	NCI_Fanconi_anemia_Pathway_(DNA_repair)	1.50226	1.66364
	ATM_Pathway_Repair_and_Recombination	1.09676	1.19232
	AHR_Pathway_CYP1A1_CYP1B1_CYP1A2_AHRR_gene_expression_via_POLR2B	0.767255	0.804831
	biocarta_mets_affect_on_macrophage_differentiation_Pathway_(RNA_processing)	0.597271	0.597234
	biocarta_spliceosomal_assembly_Main_Pathway	1.16752	1.22602
	NCI_Signaling_events_mediated_by_HDAC_Class_I_Pathway_(proteasomal_ubiquitin_dependent_protein_catabolic_process)	0.885028	0.881681
	reactome_ATF6_alpha_activates_chaperone_genes_Main_Pathway	1.123	1.09923
	reactome_Regulation_of_the_Fanconi_anemia_Main_Pathway	1.52333	1.51544

## Sheet: Immune pathways
RRE-enriched	RRE-deficient
1. Innate immunity	1. Innate immunity
reactome_Activation_of_C3_and_C5_Main_Pathway	Lipoxins_Influence_on_Neutrophil_Chemotaxis
reactome_Alternative_complement_activation_Main_Pathway	reactome_Activation_of_IRF3_IRF7_mediated_by_TBK1_IKK_epsilon_Main_Pathway
reactome_Initial_triggering_of_complement_Main_Pathway
reactome_Classical_antibody_mediated_complement_activation_Main_Pathway
reactome_Hydrolysis_of_LPC_Main_Pathway
2. Inflammation	2. Inflammation
KEGG_Cytokine_cytokine_receptor_interaction_Main_Pathway	reactome_Inflammasomes_Main_Pathway
IL-10_Pathway_IL-10_Responsive_Genes_Transcription_of_BCLXL_Cyclin-D1_D2_D3_Pim1_c-Myc_and_P19(INK4D)_via_STAT3	mTOR_Pathway_Inflammation_Stress_Resistance
IL-10_Pathway_Inflammatory_Cytokine_Genes_Expression_via_STAT3	reactome_TRAF6_Mediated_Induction_of_proinflammatory_cytokines_Main_Pathway
3. T-cells mediated immunity	3. T-cells mediated immunity
NCI_IL2_signaling_events_mediated_by_STAT5_Pathway_(CD4_positive_CD25_positive_alpha_beta_regulatory_T_cell_lineage_commitment)	NCI_Calcineurin_regulated_NFAT_dependent_transcription_in_lymphocytes_Pathway_(T_cell_anergy)
NCI_IL2_signaling_events_mediated_by_STAT5_Pathway_(activation_induced_cell_death_of_T_cells)	TRAF_Pathway_Direct_Antimicrobial_Response_and_Cell-Mediated_Immunity_and_Apoptosis_of_Host_Cell
reactome_temp_Immunoregulatory_interactions_between_a_Lymphoid_and_a_non-Lymphoid_cell
NCI_IL2_signaling_events_mediated_by_STAT5_Main_Pathway
reactome_CD28_co_stimulation_Main_Pathway
Other
KEGG_Staphylococcus_aureus_infection_Main_Pathway
reactome_Fc_epsilon_receptor_FCERI_signaling_Main_Pathway
KEGG_Systemic_lupus_erythematosus_Main_Pathway
reactome_FCGR_activation_Main_Pathway
biocarta_chaperones_modulate_interferon_signaling_Pathway_(Pathway_protein_ubiquitination_of_DNAJA3)
	6. CD40 Signaling: Activation of Antigen-Presenting Cells by T-helper cells
	CD40_Pathway_Gene_Expression_Cell_Adhesion_Molecule_via_NFKB2
	CD40_Pathway_Gene_Expression_Cell_Survival_via_NFKB2
	CD40_Pathway_Gene_Expression_Co-Stimulatory_Molecules_via_NFKB2
	CD40_Pathway_Gene_Expression_Pro-Inflamatory_Cytokines_via_NFKB2
	CD40_Pathway_Gene_Expression_Procoagulant_Activity_via_NFKB2
	CD40_Pathway_Gene_Expression_COX2_and_Prostaglandins_via_NFKB2
	CD40_Pathway_Gene_Expression_Immunoglobulin_Class_Switch_via_NFKB2
