# Supplementary material for: Retroelement—Linked Transcription Factor Binding Patterns Point to Quickly Developing Molecular Pathways in Human Evolution
Source: Cells. 2019 Feb 6;8(2):130. doi: 10.3390/cells8020130 (PMC6406739; doi:10.3390/cells8020130)
Supplement: Supplementary file 1 [file cells-08-00130-s001.zip › Supplementary9.xlsx]

## Sheet: RRE-enriched pathways
Pathway name	PII	NPII
reactome_Na_dependent_glucose_transporters_Main_Pathway	0.310861	1.72719
KEGG_D_Arginine_and_D_ornithine_metabolism_Main_Pathway	1.10351	2.28188
alpha-tocopherol_degradation	0.843643	2.00406
L-cysteine_degradation_II	0.402696	1.59385
reactome_Inositol_transporters_Main_Pathway	0.49837	1.66962
iron-sulfur_cluster_biosynthesis	0.845991	1.90503
NCI_Signaling_mediated_by_p38_gamma_and_p38_delta_Pathway_(G2_M_transition_checkpoint)	0.397687	1.45985
reactome_Conjugation_of_salicylate_with_glycine_Main_Pathway	0.629231	1.60907
glutathione_redox_reactions_II	0.8797	1.80038
proline_degradation	0.44744	1.44715
methylthiopropionate_biosynthesis	0.735979	1.62289
reactome_Bile_salt_and_organic_anion_SLC_transporters_Main_Pathway	0.82837	1.6952
lactose_degradation_III	0.753859	1.632
thymine_degradation	0.394828	1.34096
uracil_degradation	0.394828	1.34096
reactome_Platelet_Aggregation_Plug_Formation__Main_Pathway	0.770648	1.63841
reactome_Hexose_uptake_Main_Pathway	0.443296	1.3678
reactome_Conjugation_of_benzoate_with_glycine_Main_Pathway	0.651983	1.52284
reactome_The_proton_buffering_model_Main_Pathway	0.83085	1.66496
reactome_The_fatty_acid_cycling_model_Main_Pathway	0.83085	1.66496
aspartate_biosynthesis	0.842143	1.67169
protein_citrullination	0.927376	1.708
NCI_Endogenous_TLR_signaling_Pathway_(regulation_of_cell_adhesion)	0.932195	1.6898
reactome_Regulation_of_signaling_by_NODAL_Main_Pathway	0.790448	1.57349
reactome_Aflatoxin_activation_and_detoxification_Main_Pathway	0.672194	1.46671
L-cysteine_degradation_I	0.725568	1.50896
reactome_Alpha_oxidation_of_phytanate_Main_Pathway	0.581598	1.39281
reactome_Xenobiotics_Main_Pathway	0.685785	1.47381
reactome_CYP2E1_reactions_Main_Pathway	0.600849	1.40325
reactome_Cytosolic_sulfonation_of_small_molecules_Main_Pathway	0.797738	1.55798
reactome_FMO_oxidizes_nucleophiles_Main_Pathway	0.696715	1.47493
4-hydroxyproline_degradation	0.636102	1.41885
reactome_Miscellaneous_substrates_Main_Pathway	0.707785	1.47206
formaldehyde_oxidation	0.676183	1.44679
KEGG_Rheumatoid_arthritis_Main_Pathway	0.69598	1.46082
beta-alanine_degradation	0.943356	1.64635
acyl-CoA_hydrolysis	0.770068	1.50429
pregnenolone_biosynthesis	0.634743	1.39095
reactome_Class_II_GLUTs_Main_Pathway	0.615473	1.36734
fatty_acid_beta-oxidation_unsaturated_odd_number	0.869654	1.56899
reactome_Fatty_acids_Main_Pathway	0.592328	1.34663
KEGG_Autoimmune_thyroid_disease_Main_Pathway	0.690142	1.4226
KEGG_Graft_versus_host_disease_Main_Pathway	0.690142	1.4226
p38_Signaling_Pathway_Apoptosis	0.599053	1.34588
bupropion_degradation	0.753362	1.46713
KEGG_Lysine_biosynthesis_Main_Pathway	0.815151	1.51497
asparagine_degradation	0.703195	1.42516
reactome_Activation_of_C3_and_C5_Main_Pathway	0.804433	1.50331
biocarta_opposing_roles_of_aif_in_apoptosis_and_cell_survival_Pathway_(removal_of_superoxide_radicals)	0.916213	1.59167
biocarta_opposing_roles_of_aif_in_apoptosis_and_cell_survival_Main_Pathway	0.916213	1.59167
biocarta_opposing_roles_of_aif_in_apoptosis_and_cell_survival_Pathway_(DNA_fragmentation_during_apoptosis)	0.916213	1.59167
biocarta_role_of_parkin_in_ubiquitin_proteasomal_Main_Pathway	0.502493	1.26165
reactome_Vitamin_B1_thiamin_metabolism_Main_Pathway	0.656737	1.37392
KEGG_Linoleic_acid_metabolism_Main_Pathway	0.734841	1.43324
NCI_CXCR3_mediated_signaling_events_Pathway_(regulation_of_stress_fiber_assembly)	0.655392	1.36917
NCI_CXCR3_mediated_signaling_events_Pathway_(cAMP_biosynthetic_process)	0.655392	1.36917
mTOR_Pathway_mRNA_Biogenesis	0.569861	1.30055
NCI_IL2_signaling_events_mediated_by_STAT5_Pathway_(activation_induced_cell_death_of_T_cells)	0.932128	1.58824
NCI_IL2_signaling_events_mediated_by_STAT5_Pathway_(CD4_positive_CD25_positive_alpha_beta_regulatory_T_cell_lineage_commitment)	0.932128	1.58824
reactome_Olfactory_Signaling_Pathway_Main_Pathway	0.50705	1.23782
NCI_Regulation_of_Telomerase_Pathway_(cell_cycle)	0.491548	1.22535
progesterone_biosynthesis	0.536337	1.25968
nicotine_degradation_III	0.656151	1.3535
diphthamide_biosynthesis	0.540318	1.25227
reactome_Interaction_With_The_Zona_Pellucida_Main_Pathway	0.704727	1.38075
reactome_GABA_A_rho_receptor_activation_Main_Pathway	0.598168	1.29557
NCI_IL2_signaling_events_mediated_by_STAT5_Main_Pathway	0.817267	1.46963
reactome_Dopamine_receptors_Main_Pathway	0.636299	1.32326
reactome_Organic_anion_transport_Main_Pathway	0.777105	1.43143
KEGG_alpha_Linolenic_acid_metabolism_Main_Pathway	0.770893	1.42471
PAK_Pathway_Paxillin_Disassembly	0.869801	1.50288
KEGG_Caffeine_metabolism_Main_Pathway	0.654771	1.32648
biocarta_lck_and_fyn_tyrosine_kinases_in_initiation_of_tcr_activation_Main_Pathway	0.54607	1.2378
reactome_Ficolins_bind_to_repetitive_carbohydrate_structures_on_the_target_cell_surface_Main_Pathway	0.770846	1.41118
reactome_Signalling_to_p38_via_RIT_and_RIN_Main_Pathway	0.620321	1.2894
L-carnitine_biosynthesis	0.39856	1.11297
KEGG_Olfactory_transduction_Main_Pathway	0.513327	1.20368
reactome_temp_Immunoregulatory_interactions_between_a_Lymphoid_and_a_non-Lymphoid_cell	0.395111	1.10945
biocarta_mechanism_of_acetaminophen_activity_and_toxicity_Main_Pathway	0.581795	1.25756
reactome_Nectin_Necl_trans_heterodimerization_Main_Pathway	0.26409	1.00491
lipoxin_biosynthesis	0.688426	1.33748
reactome_Translocation_of_ZAP_70_to_Immunological_synapse_Main_Pathway	0.57274	1.24369
reactome_Synthesis_of_epoxy_EET_and_dihydroxyeicosatrienoic_acids_DHET__Main_Pathway	0.683171	1.33076
KEGG_Cytokine_cytokine_receptor_interaction_Main_Pathway	0.576631	1.24598
NCI_VEGFR3_signaling_in_lymphatic_endothelium_Pathway_(lymphangiogenesis)	0.373102	1.08324
NCI_VEGFR3_signaling_in_lymphatic_endothelium_Pathway_(vasculogenesis)	0.373102	1.08324
glutamate_removal_from_folates	0.5423	1.21754
NCI_Endogenous_TLR_signaling_Pathway_(regulation_of_interleukin_10_production)	0.743231	1.37521
NCI_Endogenous_TLR_signaling_Pathway_(regulation_of_granulocyte_colony_stimulating_factor_production)	0.743231	1.37521
reactome_The_NLRP1_inflammasome_Main_Pathway	0.903304	1.50214
KEGG_Riboflavin_metabolism_Main_Pathway	1.07673	1.6391
reactome_Acyl_chain_remodelling_of_PI_Main_Pathway	0.803619	1.42054
reactome_Post_transcriptional_silencing_by_small_RNAs_Main_Pathway	0.586792	1.24759
KEGG_Intestinal_immune_network_for_IgA_production_Main_Pathway	0.611444	1.26588
UDP-D-xylose_and_UDP-D-glucuronate_biosynthesis	0.672721	1.31359
reactome_Trafficking_of_GluR2_containing_AMPA_receptors_Main_Pathway	0.530201	1.19857
reactome_Vasopressin_like_receptors_Main_Pathway	0.658032	1.30016
reactome_Histamine_receptors_Main_Pathway	0.762687	1.38049
reactome_DAP12_interactions_Main_Pathway	0.622104	1.26828
PPAR_Pathway_Fatty_Acid_Metabolism_Lipid_Homeostasis_and_Skin_Proliferation	0.441804	1.1232
PPAR_Pathway_Peroxisome_Proliferation_Hepatocarcinogenesis_Fatty_Acid_Metbolism_and_Lipid_Homeostasis	0.441804	1.1232
PPAR_Pathway_Adipocyte_Differentiation_Glucose_Homeostasis_and_Macrophage_Function	0.441804	1.1232
reactome_Tryptophan_catabolism_Main_Pathway	0.601086	1.24928
IL-2_Pathway_Protein_Synthesis	0.579272	1.23125
asparagine_biosynthesis	0.661296	1.29635
reactome_Cross_presentation_of_particulate_exogenous_antigens_phagosomes__Main_Pathway	0.505372	1.17239
pyrimidine_ribonucleosides_degradation	0.611902	1.25436
reactome_Hydroxycarboxylic_acid_binding_receptors_Main_Pathway	0.783457	1.38934
reactome_VEGF_binds_to_VEGFR_leading_to_receptor_dimerization_Main_Pathway	0.631671	1.26729
KEGG_Ascorbate_and_aldarate_metabolism_Main_Pathway	0.484601	1.14983
reactome_MyD88_independent_cascade_Main_Pathway	0.942858	1.51357
reactome_Abnormal_metabolism_in_phenylketonuria_Main_Pathway	0.493833	1.15577
nicotine_degradation_IV	0.6403	1.27168
NCI_Angiopoietin_receptor_Tie2_mediated_signaling_Pathway_(tube_development)	0.531348	1.18487
reactome_Sodium_coupled_sulphate_di_and_tri_carboxylate_transporters_Main_Pathway	0.706657	1.32187
KEGG_Asthma_Main_Pathway	0.571221	1.21419
reactome_Phosphorylation_of_CD3_and_TCR_zeta_chains_Main_Pathway	0.58155	1.22223
NCI_Visual_signal_transduction_Cones_Main_Pathway	0.692633	1.30611
NCI_Endogenous_TLR_signaling_Pathway_(cytokine_production_involved_in_inflammatory_response)	0.768783	1.36642
heme_degradation	0.896204	1.46683
reactome_Proton_oligonucleotide_cotransporters_Main_Pathway	0.62143	1.2449
reactome_Toll_Like_Receptor_TLR6_TLR2_Cascade_Main_Pathway	0.70028	1.30538
VEGF_Pathway_Focal_Adhesion_Turnover	0.851017	1.42355
KEGG_Bile_secretion_Main_Pathway	0.77805	1.36064
NCI_Downstream_signaling_in_naive_CD8_T_cells_Pathway_(alpha_beta_T_cell_proliferation)	0.532429	1.16468
L-kynurenine_degradation	0.669336	1.27163
pyrimidine_deoxyribonucleosides_degradation	0.621732	1.233
biocarta_pelp1_modulation_of_estrogen_receptor_activity_Main_Pathway	0.410649	1.06524
NCI_Proteoglycan_syndecan_mediated_signaling_events_Main_Pathway	0.777514	1.35506
reactome_Platelet_Adhesion_to_exposed_collagen_Main_Pathway	0.698007	1.2913
NCI_CD40_CD40L_signaling_Pathway_(B_cell_affinity_maturation)	0.624705	1.23246
NCI_CD40_CD40L_signaling_Pathway_(plasma_cell_differentiation)	0.624705	1.23246
KEGG_Drug_metabolism_cytochrome_P450_Main_Pathway	0.538861	1.16377
putrescine_biosynthesis_II	0.935541	1.47655
reactome_Abacavir_transmembrane_transport_Main_Pathway	0.538056	1.15979
reactome_Methylation_Main_Pathway	0.736378	1.31614
reactome_Amine_ligand_binding_receptors_Main_Pathway	0.406312	1.05355
NCI_DNA_PK_pathway_in_nonhomologous_end_joining_Pathway_(double_strand_break_repair_via_homologous_recombination)	0.590421	1.19986
ATM_Pathway_Apoptosis_and_Senescence	0.499989	1.12709
NCI_Signaling_events_mediated_by_Stem_cell_factor_receptor_c_Kit__Pathway_(megakaryocyte_differentiation)	0.587684	1.19635
reactome_Synthesis_of_16_20_hydroxyeicosatetraenoic_acids_HETE__Main_Pathway	0.595801	1.20242
reactome_Glucuronidation_Main_Pathway	0.503691	1.12885
reactome_Heme_degradation_Main_Pathway	0.815721	1.37529
thioredoxin_pathway	0.712153	1.29177
reactome_The_activation_of_arylsulfatases_Main_Pathway	0.644403	1.23573
melatonin_degradation_I	0.668218	1.25277
reactome_The_AIM2_inflammasome_Main_Pathway	0.757489	1.32363
reactome_Hydrolysis_of_LPC_Main_Pathway	0.718709	1.29145
reactome_Carnitine_synthesis_Main_Pathway	0.454465	1.08145
KEGG_Ether_lipid_metabolism_Main_Pathway	0.63682	1.22542
acetone_degradation_I_to_methylglyoxal	0.660789	1.24361
KEGG_Staphylococcus_aureus_infection_Main_Pathway	0.735606	1.30306
NCI_Plasma_membrane_estrogen_receptor_signaling_Pathway_(MAPKKK_cascade)	0.533312	1.14228
reactome_CD28_co_stimulation_Main_Pathway	0.626897	1.21637
S-reticuline_biosynthesis	0.413396	1.04582
L-dopachrome_biosynthesis	0.413396	1.04582

## Sheet: RRE-deficient pathways
Pathway name	PII	NPII
reactome_Downregulation_of_SMAD2_3_SMAD4_transcriptional_activity_Main_Pathway	0.654332	0.763722
reactome_Translation_initiation_complex_formation_Main_Pathway	0.896464	0.95573
reactome_Cleavage_of_the_damaged_purine_Main_Pathway	0.504366	0.644047
reactome_Recognition_and_association_of_DNA_glycosylase_with_site_containing_an_affected_purine_Main_Pathway	0.504366	0.644047
biocarta_ahr_signal_transduction_Main_Pathway	0.737779	0.828835
NCI_IL6_mediated_signaling_events_Pathway_(cell_survival)	0.541413	0.672641
NCI_IL6_mediated_signaling_events_Pathway_(macrophage_differentiation)	0.541413	0.672641
NCI_IL6_mediated_signaling_events_Pathway_(cell_cycle_arrest)	0.541413	0.672641
CD40_Pathway_Gene_Expression_Pro-Inflamatory_Cytokines_via_NFKB2	0.818587	0.892472
CD40_Pathway_Gene_Expression_Cell_Adhesion_Molecule_via_NFKB2	0.818587	0.892472
CD40_Pathway_Gene_Expression_COX2_and_Prostaglandins_via_NFKB2	0.818587	0.892472
CD40_Pathway_Gene_Expression_Procoagulant_Activity_via_NFKB2	0.818587	0.892472
CD40_Pathway_Gene_Expression_Cell_Survival_via_NFKB2	0.818587	0.892472
CD40_Pathway_Gene_Expression_Co-Stimulatory_Molecules_via_NFKB2	0.818587	0.892472
CD40_Pathway_Gene_Expression_Immunoglobulin_Class_Switch_via_NFKB2	0.818587	0.892472
STAT3_Pathway_G1_to_S_Cell_Cycle_Progression	0.598766	0.717521
biocarta_segmentation_clock_Main_Pathway	0.396453	0.556413
reactome_PRC2_methylates_histones_and_DNA_Main_Pathway	0.705053	0.801129
Erythropoietin_Pathway_Gene_Expression_Neuroprotection_via_NFKB2	0.905343	0.95999
NCI_E_cadherin_signaling_in_the_nascent_adherens_junction_Pathway_(regulation_of_calcium_dependent_cell_cell_adhesion)	0.820409	0.891841
Ras_Pathway_CDC42_Pathway	0.777486	0.856766
reactome_S6K1_signalling_Main_Pathway	1.07321	1.09129
reactome_CaMK_IV_mediated_phosphorylation_of_CREB_Main_Pathway	0.679164	0.77795
NCI_Ceramide_signaling_Pathway_(regulation_of_nitric_oxide_biosynthetic_process)	0.629392	0.738112
NCI_Arf6_trafficking_events_Pathway_(regulation_of_calcium_dependent_cell_cell_adhesion)	0.946946	0.990264
acetyl-CoA_biosynthesis_from_citrate	0.722143	0.81118
NCI_EPHA_forward_signaling_Pathway_(actin_filament_depolymerization)	0.220391	0.41204
thyroid_hormone_biosynthesis	0.371662	0.531634
reactome_Membrane_binding_and_targetting_of_GAG_proteins_Main_Pathway	0.79318	0.866375
reactome_p75NTR_recruits_signalling_complexes_Main_Pathway	0.785877	0.860286
NCI_Atypical_NF_kappaB_Pathway_(positive_regulation_of_anti_apoptosis)	0.698271	0.789643
reactome_Downregulation_of_ERBB4_signaling_Main_Pathway	0.936157	0.978062
biocarta_spliceosomal_assembly_Main_Pathway	0.925415	0.969302
reactome_Ribosomal_scanning_and_start_codon_recognition_Main_Pathway	0.898094	0.94751
NCI_RhoA_signaling_Pathway_(Pathway_positive_regulation_of_NF_kappaB_transcription_factor_activity_via_RHOA)	0.834974	0.895026
mTOR_Pathway_Metabolism_Stress_Response_and_Apoptosis	0.577269	0.690129
reactome_HSF1_dependent_transactivation_Main_Pathway	0.72246	0.805042
reactome_HDACs_deacetylate_histones_Main_Pathway	0.68373	0.77382
KEGG_Ribosome_Main_Pathway	0.851569	0.906735
pentose_phosphate_pathway_oxidative_branch	1.04391	1.05957
reactome_Molybdenum_cofactor_biosynthesis_Main_Pathway	0.538798	0.658065
NCI_RAC1_signaling_Pathway_(positive_regulation_of_Wnt_receptor_signaling_pathway)	0.696877	0.780402
biocarta_overview_of_telomerase_rna_component_gene_hterc_transcriptional_regulation_Main_Pathway	0.58446	0.690589
reactome_Clearance_of_Nuclear_Envelope_Membranes_from_Chromatin_Main_Pathway	0.758239	0.827984
NCI_CDC42_signaling_events_Pathway_(Pathway_positive_regulation_of_NF_kappaB_transcription_factor_activity_via_CDC42)	0.573	0.680051
ILK_Signaling_Pathway_Regulation_of_Junction_Assembly_at_Desmosomes	0.466211	0.594578
mTOR_Pathway_VEGF_Pathway	0.564638	0.672451
NCI_Signaling_events_mediated_by_PRL_Pathway_(cell_motility)	0.497501	0.61875
reactome_NF_kB_is_activated_and_signals_survival_Main_Pathway	0.811598	0.867895
UMP_biosynthesis	0.682795	0.765519
reactome_RMTs_methylate_histone_arginines_Main_Pathway	0.589339	0.691049
acyl_carrier_protein_metabolism	0.743044	0.812731
reactome_G2_M_DNA_damage_checkpoint_Main_Pathway	0.753064	0.820443
NCI_Signaling_events_mediated_by_PRL_Pathway_(mitosis)	0.761317	0.826902
reactome_Interconversion_of_polyamines_Main_Pathway	0.856829	0.902032
NCI_HIF_2_alpha_transcription_factor_network_Pathway_(neuron_apoptosis)	0.548551	0.656845
reactome_RNA_Polymerase_I_Promoter_Opening_Main_Pathway	0.709968	0.784333
reactome_SIRT1_negatively_regulates_rRNA_Expression_Main_Pathway	0.729718	0.79989
reactome_PI3K_events_in_ERBB2_signaling_Main_Pathway	0.475961	0.598211
NCI_Rapid_glucocorticoid_signaling_Main_Pathway	0.344896	0.491795
NCI_Rapid_glucocorticoid_signaling_Pathway_(glutamate_secretion)	0.344896	0.491795
reactome_Condensation_of_Prometaphase_Chromosomes_Main_Pathway	0.807276	0.858903
sorbitol_degradation_I	0.536658	0.643283
mTOR_Pathway_Inflammation_Stress_Resistance	0.909817	0.939688
reactome_Activation_of_IRF3_IRF7_mediated_by_TBK1_IKK_epsilon_Main_Pathway	0.819773	0.868129
reactome_Inflammasomes_Main_Pathway	0.807726	0.857036
NCI_CDC42_signaling_events_Pathway_(cell_motility)	0.512834	0.618866
NCI_LKB1_signaling_events_Pathway_(chromatin_remodeling)	0.623163	0.706079
reactome_Beta_oxidation_of_palmitoyl_CoA_to_myristoyl_CoA_Main_Pathway	0.570426	0.663564
biocarta_p53_signaling_Main_Pathway	0.737838	0.796373
biocarta_trka_receptor_signaling_Pathway_(cell_growth_and_or_maintenance)	0.536147	0.633359
reactome_APOBEC3G_mediated_resistance_to_HIV_1_infection_Main_Pathway	0.853796	0.885018
reactome_Integration_of_provirus_Main_Pathway	0.853796	0.885018
Akt_Signaling_Pathway_Cell_Cycle	0.457136	0.569599
AHR_Pathway_CYP1A1_CYP1B1_CYP1A2_AHRR_gene_expression_via_POLR2B	0.797071	0.839688
Lipoxins_Influence_on_Neutrophil_Chemotaxis	0.842772	0.875804
ILK_Signaling_Pathway_Wound_Healing	0.518934	0.618
reactome_SRP_dependent_cotranslational_protein_targeting_to_membrane_Main_Pathway	0.882834	0.906526
biocarta_regulation_of_map_kinase_pathways_through_dual_specificity_phosphatases_Main_Pathway	0.584431	0.668768
dolichol_and_dolichyl_phosphate_biosynthesis	0.870861	0.893526
reactome_ATF6_alpha_activates_chaperones_Main_Pathway	0.638216	0.70623
NCI_LKB1_signaling_events_Pathway_(Pathway_degradation_of_CDC37)	1.01198	1.00248
reactome_Nonsense_Mediated_Decay_NMD_enhanced_by_the_Exon_Junction_Complex_EJC__Main_Pathway	0.883197	0.899944
IGF1R_Signaling_Pathway_Glucose_Uptake	0.679179	0.737698
reactome_Activation_of_the_mRNA_upon_binding_of_the_cap_binding_complex_and_eIFs_and_subsequent_binding_to_43S_Main_Pathway	0.916887	0.926038
Akt_Signaling_Pathway_Glucose_Uptake	0.522814	0.612532
NCI_Angiopoietin_receptor_Tie2_mediated_signaling_Pathway_(vasculogenesis)	0.385521	0.502944
Rapoport-Luebering_glycolytic_shunt	0.697344	0.748016
biocarta_deregulation_of_cdk5_in_alzheimers_disease_Pathway_(apoptosis)	0.489606	0.582356
biocarta_deregulation_of_cdk5_in_alzheimers_disease_Main_Pathway	0.489606	0.582356
reactome_L13a_mediated_translational_silencing_of_Ceruloplasmin_expression_Main_Pathway	0.889538	0.899758
reactome_TRAF6_Mediated_Induction_of_proinflammatory_cytokines_Main_Pathway	0.873016	0.885074
VEGF_Pathway_Nitric_Oxide_Production	0.632742	0.693078
reactome_Regulation_of_the_Fanconi_anemia_Main_Pathway	0.981144	0.969086
reactome_Formation_of_a_pool_of_free_40S_subunits_Main_Pathway	0.891322	0.89651
NCI_Arf6_trafficking_events_Pathway_(endocytosis)	0.505403	0.589337
reactome_GTP_hydrolysis_and_joining_of_the_60S_ribosomal_subunit_Main_Pathway	0.887454	0.892533
alanine_biosynthesisdegradation	0.855666	0.867249
wybutosine_biosynthesis	0.738345	0.77335
GDP-L-fucose_biosynthesis_I_from_GDP-D-mannose	0.361502	0.469954
biocarta_keratinocyte_differentiation_Pathway_(keratinocyte_differentiation)	0.59913	0.655644
RALB_Signaling	0.683009	0.72132
NCI_Calcineurin_regulated_NFAT_dependent_transcription_in_lymphocytes_Pathway_(T_cell_anergy)	0.61326	0.665508
reactome_binding_of_TCF_LEF_CTNNB1_to_target_gene_promoters_Main_Pathway	0.365899	0.468666
biocarta_mets_affect_on_macrophage_differentiation_Pathway_(RNA_processing)	0.949334	0.928337
NCI_PLK2_and_PLK4_events_Pathway_(regulation_of_centriole_replication)	0.687162	0.719693
NCI_PLK2_and_PLK4_events_Main_Pathway	0.687162	0.719693
reactome_Oxygen_dependent_asparagine_hydroxylation_of_Hypoxia_inducible_Factor_Alpha_Main_Pathway	0.592275	0.64349
reactome_N_glycan_trimming_in_the_ER_and_Calnexin_Calreticulin_cycle_Main_Pathway	0.898231	0.884972
reactome_Nonsense_Mediated_Decay_NMD_independent_of_the_Exon_Junction_Complex_EJC__Main_Pathway	0.911386	0.89355
ILK_Signaling_Pathway_Induced_Cell_Proliferation	0.432245	0.512111
protein_iOi-iNi-acetyl-glucosylation	0.546875	0.601221
biocarta_atm_signaling_Pathway_(Pathway_protein_ubiquitination_of_ATM)	0.518697	0.578404
reactome_Signaling_by_Type_1_Insulin_like_Growth_Factor_1_Receptor_IGF1R__Main_Pathway	0.190257	0.316635
reactome_SHC_related_events_triggered_by_IGF1R_Main_Pathway	0.190257	0.316635
adenine_and_adenosine_salvage_II	0.660295	0.688987
reactome_Eukaryotic_Translation_Termination_Main_Pathway	0.911699	0.88732
reactome_Viral_mRNA_Translation_Main_Pathway	0.915616	0.890022
reactome_Regulation_of_gene_expression_in_endocrine_committed_NEUROG3_progenitor_cells_Main_Pathway	0.131683	0.265563
NCI_Signaling_events_mediated_by_HDAC_Class_I_Pathway_(proteasomal_ubiquitin_dependent_protein_catabolic_process)	0.775532	0.775541
biocarta_pten_dependent_cell_cycle_arrest_and_apoptosis_Pathway_(cell_survival)	0.51661	0.569653
reactome_Peptide_chain_elongation_Main_Pathway	0.923283	0.890232
NCI_RhoA_signaling_Pathway_(actin_cytoskeleton_organization)	0.693471	0.705698
reactome_AUF1_hnRNP_D0_destabilizes_mRNA_Main_Pathway	0.921164	0.886216
NCI_Arf6_downstream_Pathway_(actin_filament_bundle_formation)	0.743932	0.743511
NCI_Arf6_trafficking_events_Pathway_(positive_regulation_of_phagocytosis)	0.476426	0.530224
7-3-amino-3-carboxypropyl-wyosine_biosynthesis	0.767717	0.761086
NCI_p53_Pathway_(proteasomal_ubiquitin_dependent_protein_catabolic_process)	0.66296	0.676798
glutamine_degradationglutamate_biosynthesis	0.684241	0.692798
geranylgeranyldiphosphate_biosynthesis	0.62769	0.647393
NADH_repair	0.0778079	0.209995
cardiolipin_biosynthesis	0.809512	0.79119
reactome_ATF6_alpha_activates_chaperone_genes_Main_Pathway	0.856327	0.827727
reactome_Calnexin_calreticulin_cycle_Main_Pathway	0.901543	0.863472
Akt_Signaling_Pathway_Regulation_of_Na+_Transport	0.547062	0.578648
NCI_Atypical_NF_kappaB_Pathway_(Pathway_degradation_of_NFKBIA)	0.773987	0.757762
reactome_Activation_of_BIM_and_translocation_to_mitochondria_Main_Pathway	0.551072	0.574023
ILK_Signaling_Pathway_Cell_Adhesion	0.397177	0.450816
NCI_Regulation_of_nuclear_SMAD2_3_signaling_Pathway_(negative_regulation_of_cell_growth)	1.13218	1.03161
glutamate_biosynthesisdegradation	0.0934702	0.205704
spermidine_biosynthesis	0.425081	0.457333
phosphatidylserine_biosynthesis_I	0.524141	0.523884
UDP-iNi-acetyl-D-galactosamine_biosynthesis_I	0.521253	0.518858
NCI_Arf6_trafficking_events_Pathway_(positive_regulation_of_endocytosis)	0.65289	0.620322
NCI_Arf6_trafficking_events_Pathway_(clathrin_independent_pinocytosis)	0.65289	0.620322
NCI_Arf6_downstream_Pathway_(substrate_adhesion_dependent_cell_spreading)	0.65289	0.620322
NCI_Arf6_downstream_Pathway_(regulation_of_epithelial_cell_migration)	0.65289	0.620322
NCI_Arf6_downstream_Pathway_(myoblast_fusion)	0.65289	0.620322
NCI_Arf6_downstream_Pathway_(liver_development)	0.65289	0.620322
NCI_Arf6_trafficking_events_Pathway_(receptor_recycling)	0.65289	0.620322
reactome_Vpr_mediated_induction_of_apoptosis_by_mitochondrial_outer_membrane_permeabilization_Main_Pathway	0.840991	0.763095
NCI_Signaling_events_mediated_by_the_Hedgehog_family_Pathway_(catabolic_process)	0.118553	0.187697
reactome_Assembly_Of_The_HIV_Virion_Main_Pathway	0.992482	0.878875
HIF1Alpha_Pathway_HIF1a_Degradation	0.270666	0.296796
adenine_and_adenosine_salvage_I	0.966685	0.786299
NCI_CXCR4_mediated_signaling_events_Pathway_(actin_filament_depolymerization)	0.3977	0.318498

## Sheet: Legend
ey REs - evolutionary young REs, corresponds to divergence <8%

## Sheet: RRE-enriched genes
gene name	GRE	NGRE
MIR320D1	2.26847	4.31859
FOXR1	2.58816	4.44702
LINC01514	2.48761	4.31551
TXNDC12-AS1	2.50871	4.32799
MRPS31	2.12642	3.93074
MIR516A2	1.80405	3.59916
AGO1	2.43821	4.21205
MIR518A1	1.79211	3.55931
SNORA40C	2.28928	4.03968
ZNF717	1.77961	3.52952
TERB2	1.69248	3.42537
OR4C3	1.70263	3.376
MIR320B2	2.36972	3.99474
SPNS3	2.29246	3.91482
MIR644A	2.27736	3.89468
MIR6761	2.24106	3.85182
DPPA2	1.60591	3.23171
UQCRHL	2.2097	3.81778
DPRX	1.78058	3.39219
CCM2L	2.61359	4.19397
NME5	1.77585	3.37397
MIR4755	2.59631	4.17025
MIR518D	1.57093	3.16672
MIR519A2	1.56713	3.15804
FCGBP	2.19449	3.76261
ATP5EP2	1.73598	3.31497
MIR518B	1.66412	3.23928
MIR516A1	1.64777	3.21411
LINC00489	2.23916	3.78739
MIR518C	1.67158	3.22687
LBP	2.2063	3.74691
RPL31P11	1.76194	3.31083
MIR521-2	1.55523	3.10934
MIR1283-2	1.58524	3.13711
TPRG1-AS2	1.6412	3.19039
NUPR2	1.59473	3.14456
POU5F1P4	2.00213	3.53567
C1orf185	1.8306	3.36105
PWRN4	1.19267	2.73823
PKD1L2	2.04252	3.56408
CABP5	2.08708	3.60401
MIR518E	1.58498	3.11347
AMN1	2.10244	3.61508
LRRC43	2.43341	3.93151
SNORA50D	1.95786	3.46739
LINC02071	1.74701	3.25822
MIR378F	2.41178	3.90423
ZNF735	1.26446	2.78212
MIR516B1	1.47479	2.98665
RPGRIP1	2.01837	3.51187
MIR527	1.69103	3.19275
OR10H5	1.81009	3.30552
MIR1183	1.72743	3.223
LINC00621	1.521	3.02129
MIR518F	1.5131	3.01159
NDUFAF1	2.42612	3.90026
C16orf96	2.06988	3.55235
MICU2	1.73277	3.22117
PPIL4	2.07044	3.54954
IFNL1	1.87017	3.35395
MIR548X	1.29294	2.79071
MIR518A2	1.43997	2.92982
C19orf38	2.3786	3.84333
MRPL42P5	1.68975	3.17241
OTOA	1.82768	3.30375
ZNF812P	1.44493	2.93014
DSCR8	2.0033	3.47292
CTRB1	2.51232	3.96056
C17orf50	2.19024	3.64624
LINC01337	2.02959	3.48923
MIR520C	1.58883	3.05963
MB21D1	1.91548	3.377
CTSK	1.9729	3.43149
MIR524	1.54622	3.01573
PPP2CB	2.18996	3.64185
CNR2	1.92455	3.38241
LINC01922	1.68461	3.14757
MIR516B2	1.52224	2.98812
FTH1P3	2.28348	3.72208
CEACAM22P	2.0754	3.51888
SCARNA26B	1.83801	3.28746
CCDC105	1.51185	2.96962
TEX48	2.15949	3.59836
C1orf146	1.77573	3.22082
MIR7849	1.61875	3.06014
CLN3	2.16537	3.59212
MIR517A	1.5319	2.9735
MIR519D	1.50605	2.9483
MIR624	2.4412	3.85833
ZNF561	2.49573	3.90747
LINC00868	2.32022	3.73393
HTR3E	1.89676	3.32055
ZNF722P	1.10468	2.54815
BUD13	1.75664	3.18216
LINC01745	1.57775	3.00785
IFT46	2.37478	3.78359
MIR526A1	1.54697	2.97751
DEFB119	1.70753	3.13239
MIR520G	1.44723	2.87797
LINC01841	2.37967	3.78561
GABPB1	1.63492	3.05788
MGAT4EP	2.05254	3.46369
CCDC18-AS1	1.57101	2.99295
ABCB5	1.35169	2.77877
MIR517B	1.43809	2.86233
MIR3168	1.77398	3.18641
MIR526A2	1.45666	2.87697
BPNT1	1.71656	3.12672
NOTO	2.20595	3.6006
C9orf147	1.8673	3.26819
TRMT2B	1.59096	2.99776
C2orf42	1.87191	3.27004
SLC22A14	1.5926	2.99652
LIPI	1.3701	2.77805
MIR512-2	1.67037	3.069
MIR512-1	1.67037	3.06884
MIR4424	1.59701	2.99548
LINC01692	1.1789	2.58735
ZMYM5	1.74851	3.14111
COL5A3	1.87276	3.26163
MIR520B	1.46001	2.85745
FAM220A	2.06799	3.44862
SLC2A14	1.47643	2.86781
LINC02318	1.89988	3.28011
MIR1254-2	1.70342	3.08784
LINC00910	2.12817	3.50109
LINC01260	2.09949	3.47297
LEUTX	1.84901	3.22786
TCF23	1.99871	3.37296
CYB5RL	1.76219	3.14104
HSPB11	2.0353	3.4067
ATP1A4	1.82867	3.20354
CFI	1.65503	3.03384
MMP28	2.14795	3.51007
MIR523	1.37559	2.75758
AKR1D1	1.96999	3.33553
LINC01999	2.23399	3.59163
RNF139-AS1	2.37704	3.7292
LINC00824	1.57296	2.94598
SPINK2	1.64707	3.01772
SCARNA14	1.94809	3.31058
PLA2G4C-AS1	1.73708	3.10382
OR9I1	1.29945	2.67666
MIR3121	1.80965	3.17345
PLD3	3.27863	4.6024
SSX8	1.02982	2.41216
MDS2	2.43789	3.78312
MIR520D	1.35613	2.72885
SPATA22	1.52445	2.89255
NFU1	1.95524	3.31138
UBE2L6	1.90604	3.26234
MIR8074	1.76345	3.12184
ETFBKMT	2.04958	3.4001
DEFB118	1.60316	2.96525
GOLPH3L	1.74334	3.10161
LINC01835	1.84656	3.20134
ZNF793-AS1	1.3659	2.72561
LINC01992	1.95509	3.29924
MIR519C	1.37854	2.73342
MIR5585	2.22366	3.55465
MIR626	1.68469	3.02875
ADGRE1	1.73342	3.07563
ZNF630-AS1	1.313	2.66613
EDEM2	2.15108	3.4819
MIR571	1.81584	3.15498
MIR520H	1.30366	2.65591
LINC01031	1.48723	2.83374
GDF3	1.52301	2.86845
MIR525	1.36281	2.71072
SNORA101B	1.57643	2.91855
FAM3D-AS1	1.70072	3.03892
CDKL5	1.43149	2.77467
CCDC36	1.58444	2.92302
SGK2	2.17804	3.50091
LINC01277	1.70063	3.03573
ZNF260	1.95376	3.28218
MIR4303	1.60471	2.94153
NSD2	2.55615	3.86756
MIR517C	1.28733	2.63114
OR10H2	1.51067	2.84781
CES4A	2.37029	3.68422
EAPP	2.47162	3.7818
LNCPRESS1	1.83571	3.16237
GALNTL5	1.78584	3.11316
FER1L6	1.46191	2.79773
ADAMDEC1	1.1956	2.53686
APOBEC1	1.53973	2.87181
CLEC4C	1.80489	3.12802
MIR3927	1.63555	2.96266
LINC01567	2.25032	3.55824
RPL23AP64	1.95989	3.27372
MIR1273G	1.68794	3.00853
WWC2-AS1	1.48497	2.80917
ARHGEF33	1.49895	2.82233
DEFB124	1.66003	2.97863
TFB2M	1.80944	3.1236
SLCO1B7	1.22349	2.55262
RBP1	1.73374	3.04911
CYP1A2	1.89955	3.20973
SUN5	2.13166	3.43472
SIGLEC5	1.859	3.1691
TAS2R13	1.4453	2.76545
HTT-AS	1.66445	2.97861
ZNF197-AS1	1.37999	2.69997
ETFDH	1.32741	2.64829
HTR3E-AS1	1.87801	3.18428
USP29	1.36235	2.68204
PTCRA	1.99813	3.29957
C5	1.55396	2.86701
MIR519E	1.38349	2.701
MIR1266	1.55351	2.86572
MIR4422	1.55206	2.863
MIR5697	2.23849	3.53001
GCSHP3	2.29677	3.58474
OR10W1	1.29156	2.60455
WDCP	1.71141	3.01224
MIR3157	1.70788	3.00849
WDR47	1.65054	2.95044
LINC01671	1.72187	3.01718
OR5C1	1.6841	2.97964
CLEC7A	1.53231	2.83081
DMRTC2	1.76559	3.05671
LINC00538	1.52167	2.81875
NUP35	1.54758	2.84379
TEX37	1.59422	2.88897
MIR548H5	1.72464	3.01531
RUNDC3A-AS1	2.77166	4.03299
SNORD133	2.08988	3.36877
ASTN2	1.66547	2.95514
CDK5RAP1	1.7972	3.08282
BCAR4	2.01756	3.29624
UTP6	1.87571	3.15767
POLD1	2.29973	3.56854
LINC00862	1.97113	3.24831
CDC26	1.90117	3.18009
LINC01613	1.38113	2.67214
CWH43	1.33681	2.62898
MIR4447	1.17755	2.47364
CNBD2	1.91827	3.19453
CDKL3	1.56252	2.84751
MIR520A	1.33571	2.62622
ZNF625	1.617	2.89946
KIAA1211	1.45174	2.73846
LRRC6	1.49407	2.7795
CCT6B	1.4758	2.76073
MIR548K	2.10519	3.37341
ADIPOQ	1.76672	3.04379
KPNA7	2.15601	3.42131
ALAD	1.93656	3.207
HMGN2P46	1.37221	2.6572
TTC22	1.56677	2.84609
LINC01201	1.21518	2.50362
ERICH6	1.62556	2.90313
RFK	1.63491	2.91163
LINC2194	1.83611	3.1074
ZNF723	1.12079	2.41075
OR7D2	1.25042	2.53275
ARGFX	1.56932	2.84286
OR1M1	1.31529	2.59548
SSX6	1.23102	2.51244
CCR8	1.72903	2.99684
HYLS1	1.52942	2.8004
L1TD1	1.46413	2.73568
SPATA45	1.96093	3.21803
LINC01429	2.30435	3.55237
ANKRD39	2.09468	3.34812
TOP2A	2.09845	3.35062
ALOX12-AS1	1.90329	3.15997
MIR548AP	1.64545	2.9086
H2AFV	2.14466	3.39454
LINC01748	1.3723	2.6421
IQCG	1.54818	2.81242
TAF13	1.96771	3.21862
USP33	1.56067	2.82172
PSMD5	1.97485	3.22495
FER1L6-AS2	1.70268	2.95958
GK5	1.66018	2.91754
GSTM2P1	1.68586	2.9401
SNORD90	1.62899	2.88454
ZNF565	1.8747	3.12319
C9orf153	1.49153	2.74827
HHIPL1	1.79586	3.04428
BRDT	1.56987	2.82311
CENPL	1.72634	2.97305
JRKL-AS1	1.30903	2.56583
PGAM4	1.35957	2.61495
NANOGNB	2.04982	3.2866
S100Z	1.83784	3.07924
PLA2G4C	2.22586	3.45657
FAM159A	1.86884	3.10889
WFDC1	2.10345	3.33689
LINC01736	1.58472	2.82971
TRIM63	1.66643	2.90807
LEMD1	1.66466	2.90542
ACTG1P17	1.69321	2.9328
UMOD	1.57584	2.81803
PTGES3L-AARSD1	2.16915	3.39515
AARSD1	2.16915	3.39515
LINC01704	1.6215	2.86181
MIR4433A	1.80655	3.04124
GDF5OS	1.74824	2.98419
HEATR5B	1.66894	2.90644
MIR548AE2	1.30333	2.55031
IL31	2.18058	3.40448
LINC00934	1.767	2.99948
MIR520F	1.24639	2.49214
ITK	1.47677	2.71499
OCM	1.47005	2.70787
DLG1	1.5956	2.82957
HMGB3P1	2.14951	3.36882
LINC00648	1.20162	2.44575
MIR4484	1.92937	3.15398
DEFB127	1.35884	2.59701
C11orf65	1.27101	2.51145
TMC5	1.89079	3.11404
LYG1	1.47171	2.7059
FCN1	1.37879	2.6144
GABRG3-AS1	1.07038	2.31371
C6orf52	1.67458	2.90202
DHRS7	1.71762	2.94378
LACTBL1	1.6179	2.84628
FXYD4	1.83214	3.05451
MIR3937	1.34844	2.5832
CALR3	1.85534	3.07523
ARMS2	1.46967	2.69949
MIR515-2	1.31227	2.54572
MIR515-1	1.31227	2.54572
LINC02365	1.84615	3.06515
MIR526B	1.28454	2.5183
FLT3	1.5023	2.72955
LINC01518	1.45554	2.68352
DNAH3	1.64812	2.87044
ST3GAL6-AS1	1.653	2.87483
MIR1283-1	1.26767	2.49848
CCL24	1.85098	3.06613
MIR548F4	1.28272	2.51267
LINC02450	1.45778	2.68307
ZFP82	1.44184	2.66625
MIR7975	1.61165	2.83142
PRR23A	1.24112	2.47057
PCAT19	1.66621	2.88404
HLX-AS1	1.31491	2.54164
CLPS	1.72598	2.94111
RETN	1.5496	2.76871
ZNF716	0.913691	2.1495
MIR3141	2.24755	3.44817
RASGRF2-AS1	1.46838	2.68928
DAO	2.02834	3.23448
MIR4288	1.41348	2.63429
TUBB4A	2.39513	3.58998
SDR9C7	1.53164	2.74854
SNORA41B	1.39142	2.61149
LRRC38	1.42529	2.64404
MRAP	1.45541	2.67305
KLB	1.64366	2.85572
UHRF1BP1L	1.52018	2.73531
BECN2	1.58113	2.7946
TNFRSF10A	1.78165	2.98963
LINC01553	1.64965	2.86105
LDLRAD1	1.57844	2.79138
MIR548AT	1.89963	3.10404
LINC01728	1.55553	2.76683
LINC01647	1.62341	2.83224
PAGE1	1.22237	2.44096
POLG2	1.99549	3.19367
PRIM1	1.6919	2.89747
RPS14P3	1.91111	3.11073
ADCY8	1.3697	2.58347
TMPRSS4-AS1	1.39333	2.60646
GGT7	1.8799	3.0775
LINC00842	1.43621	2.64526
SNORD38C	1.65722	2.86036
ARSH	1.09341	2.31085
FOLR3	1.61575	2.81911
ZAN	1.93085	3.12592
OSBPL11	1.47128	2.67802
IFT80	1.47939	2.68471
ZNF724	1.31393	2.52328
ATPAF1	1.62792	2.82806
VWCE	1.82416	3.01809
ACSBG2	1.55038	2.75134
ZNF630	1.17945	2.38998
ZCCHC10	1.52906	2.72996
ODF4	2.00019	3.18823
LINC01699	1.75518	2.94926
PLS3-AS1	1.33668	2.54161
ZNF850	1.72716	2.92162
C7orf61	2.46663	3.6392
SLC25A23	2.14918	3.32936
TMEM68	1.61626	2.80929
MAP4K1	2.41525	3.58559
SLFN11	1.35915	2.55694
AADACL4	1.7015	2.89019
THRSP	2.45752	3.62604
LRRC69	1.7203	2.9079
OR7G2	1.29416	2.49284
TSIX	1.0865	2.29026
GML	1.52908	2.72013
KCNK18	1.40374	2.59773
LINC01471	1.34952	2.54446
NPSR1-AS1	1.24142	2.43849
TMPRSS12	1.82765	3.00909
SYNPR-AS1	1.34701	2.54104
LINC02260	1.25758	2.45378
COQ5	1.64852	2.83282
MIR3616	1.70719	2.88924
MROH8	1.61745	2.80175
C18orf12	1.29399	2.48585
LINC00161	1.47308	2.65952
PPP1R2P3	1.27593	2.46732
MYCNUT	1.99851	3.17069
RABIF	1.79671	2.97407
DUXA	1.26772	2.45861
RBM41	1.28374	2.4739
C20orf96	1.80045	2.9766
EDDM3B	1.56459	2.7459
LINC01563	1.80279	2.97767
KRTAP5-3	1.30103	2.48859
LINC01088	1.14849	2.33998
IQCA1	1.29881	2.48587
GHRH	1.83734	3.00996
OR4D5	1.14997	2.34048
SPAM1	1.28949	2.47618
PPIL3	2.03285	3.19969
LINC01169	2.032	3.19827
AKAP14	1.42156	2.60269
LINC01618	1.37473	2.55686
MIR4494	1.56017	2.73708
LINC01482	1.58451	2.7604
MIR761	1.59741	2.77231
DNAAF1	2.06886	3.23046
TXNDC12	1.85866	3.02568
BSPH1	1.46096	2.63777
DPPA5	1.45102	2.62714
LINC02228	1.12191	2.30637
KCNQ1OT1	1.24596	2.4268
ZNF674	1.4422	2.61645
CLDN34	1.15798	2.33889
MIR454	1.93659	3.09635
TM4SF5	2.08672	3.24222
MIR552	1.39517	2.56874
MAP4K5	1.61916	2.78662
ST8SIA6-AS1	1.78911	2.9521
LINC02133	1.36823	2.54194
DSTNP2	2.36345	3.51012
XRCC2	2.08181	3.23531
RNASEL	1.82188	2.98198
ZNF41	1.37777	2.54937
CELA3A	1.42353	2.59246
TRPM7	1.73461	2.89533
MUC16	1.44001	2.60789
HAVCR2	1.54873	2.71373
EHHADH-AS1	1.52235	2.68802
ZNF562	1.79977	2.95738
SLC25A16	1.48202	2.6469
LINC01838	1.40166	2.56843
C16orf78	1.41008	2.57575
PTTG3P	1.53534	2.69719
DPPA3	1.49875	2.66132
NR2C1	1.90285	3.05433
GLYAT	1.19674	2.36649
FBXW12	1.61575	2.77341
LINC00351	0.995931	2.16976
SLFN12	1.18826	2.35665
MIR548W	1.28347	2.44831
SNORD3G	1.24067	2.40651
MIR3915	0.886506	2.06122
MRPS23	1.86914	3.01768
CYP4F2	1.34029	2.50261
ZSCAN1	1.25814	2.42177
LINC01720	1.21613	2.37917
MARK2P9	1.65277	2.80397
CTAGE7P	1.5447	2.69872
MIR3140	1.60263	2.75505
CATSPER2	1.05501	2.22109
KATNBL1P6	1.25951	2.42002
OASL	2.3493	3.48088
MIR4699	1.28047	2.43981
MIR4518	2.33723	3.46757
HDAC8	1.47357	2.62657
AKR1C8P	1.25696	2.41522
CFAP97	1.48612	2.63805
RPL13P5	2.45113	3.57703
FAM193A	1.8426	2.98411
LYZL6	1.5314	2.68066
RNF219-AS1	1.03703	2.19867
R3HDML	1.69054	2.83473
SNORD71	1.59962	2.74565
OR10H4	1.2914	2.44487
BPIFB3	1.53201	2.67881
BASP1P1	1.21637	2.37067
ATP1B2	1.74152	2.88202
GFRA3	1.58567	2.73022
LINC01630	1.44418	2.59237
CINP	1.92357	3.05784
LINC01545	1.31378	2.46358
MIR4486	1.45262	2.59874
EHHADH	1.41486	2.56187
LINC00348	1.03167	2.18802
MIR553	1.52026	2.6628
C6orf229	1.8001	2.93484
CACNG5	1.50246	2.64481
C4orf36	1.58184	2.72127
ABCB9	1.95158	3.08041
ARGFXP2	1.5397	2.67917
FCF1P2	2.07907	3.20422
ZNF439	1.40847	2.55107
FAM71F1	2.13824	3.26151
IFNL4	1.52562	2.66466
LINC01569	2.77865	3.88469
BATF2	1.90393	3.0327
FOXP1-AS1	1.34902	2.49198
SGPP1	1.47557	2.61515
POU5F1P3	1.30831	2.45201
DEFB123	2.15808	3.27931
LINC01176	1.45628	2.59561
TNMD	1.17413	2.32076
BEND5	1.33262	2.47459
CLNK	1.32286	2.46462
OR7C1	1.41762	2.55677
NOXRED1	1.48038	2.61721
PADI4	2.06273	3.18419
LINC00964	1.40895	2.54744
VSTM1	1.40393	2.54208
CLCA1	1.36988	2.5089
MIR378E	1.55469	2.68788
MORN3	2.20255	3.3185
ZNF829	1.36094	2.49846
C19orf18	1.25398	2.39402
CYP2J2	1.37898	2.51518
ARNTL2-AS1	1.40102	2.53615
ZC4H2	1.09933	2.24229
FUCA1	1.48744	2.61829
PLA2G5	1.68457	2.81001
MIR5095	1.48918	2.6197
HIGD2B	1.45933	2.59005
INSL5	1.30089	2.4355
OMA1	1.45673	2.5871
ZNF534	1.18522	2.3219
TRMT61B	1.58703	2.71291
PPEF2	1.34572	2.47786
DLEU2	1.64507	2.76932
PCDHB1	1.26539	2.39775
MIR3663HG	1.45745	2.58366
TMEM202	1.44749	2.5737
GTF2IRD1P1	1.7751	2.89259
LINC00977	1.23012	2.36191
ZNF888	1.29089	2.42076
LINC00298	1.17972	2.31237
CPA5	1.44761	2.57309
MIR519B	1.15154	2.28476
BAALC-AS1	1.43359	2.55869
MIR4497	2.38204	3.48184
AK6	1.47454	2.59814
LINC01933	1.39659	2.52181
IAPP	1.42607	2.54994
LIPM	1.25872	2.38667
MSI1	2.20353	3.30582
MIR1278	1.32083	2.44557
PLA2G2F	1.49721	2.61726
MIR3657	1.59446	2.71109
CLPX	1.70785	2.82119
LINC01695	1.08838	2.21786
BANF2	1.26159	2.38546
MIR4511	1.54826	2.66447
SHCBP1L	1.35559	2.47648
TXNDC9	1.99557	3.09947
RAD51D	1.58722	2.70171
LINC01499	1.15098	2.27689
SNORA70I	1.32063	2.44113
CEP89	1.62432	2.73645
RFX4	1.52826	2.64262
MIR4662B	1.42408	2.54057
SLC2A9	1.13813	2.26211
TCTE3	1.36348	2.48128
OR5AK4P	1.01864	2.14496
LINC01202	1.06924	2.19388
RPL13AP6	1.39292	2.50828
ITGB6	1.35514	2.47148
ZNF729	0.809426	1.93992
GIF	1.31305	2.42979
MIR147A	1.23288	2.35073
MS4A18	1.43551	2.54768
SNORD38D	1.49314	2.60351
AKR7A3	1.46807	2.57878
SNRPD2P2	1.33781	2.4519
GCM1	1.47764	2.58801
CHMP1B2P	1.00489	2.12763
OR2H1	1.32196	2.43585
TFCP2	1.40446	2.51587
ZNF528-AS1	1.51229	2.62034
SLC36A3	1.35696	2.4687
LINC01581	1.2098	2.32534
TTLL6	1.58765	2.69309
LINC02344	1.33562	2.44725
IL9R	1.72059	2.82198
C17orf67	1.4477	2.5559
CDCP2	1.46958	2.57711
MIR7150	1.51428	2.62062
RIDA	1.3902	2.49977
LINC00608	1.45744	2.565
MIR563	1.55549	2.66046
OR1F1	1.55179	2.65641
DLEC1	1.63856	2.74083
VRTN	1.36124	2.47077
LINC02400	1.22428	2.33734
MIR374B	1.43395	2.54145
RASGRF1	1.71545	2.81548
DAB1-AS1	1.54976	2.65354
BBS2	1.71583	2.81522
C1orf43	2.66097	3.73517
ZC3H8	1.86998	2.96487
ZNF251	1.81529	2.9116
MIR4286	1.35742	2.46576
PCGF6	2.00971	3.10084
SMTNL1	1.50683	2.61065
CLEC4A	1.24963	2.36012
GRIK5	1.69012	2.78854
LINC01249	1.10739	2.22057
CHST5	1.5505	2.65199
LINC01000	1.08825	2.20176
BCL7C	1.8764	2.9686
METTL6	1.79905	2.89273
EVL	2.11405	3.19825
JPH2	1.85746	2.9483
TEX49	1.53191	2.63107
RPAP3	1.2397	2.34652
SCARNA26A	1.59222	2.68957
RNASE1	1.91541	3.0041
TMEM40	1.96808	3.05524
COL24A1	1.23049	2.33696
PARP6	1.53663	2.63463
PMVK	1.78127	2.87224
DNA2	1.62829	2.72252
TMCO1	1.40467	2.50472
LINC01185	1.47267	2.57056
RNASEH2B-AS1	1.42436	2.52352
LINC02476	1.12408	2.23105
CAV3	1.3776	2.4776
PALB2	1.72915	2.81987
MIR6502	1.27175	2.37444
CLEC2B	1.21161	2.31584
GAST	1.85364	2.94032
LINC01944	2.31666	3.39044
RBP7	2.05516	3.13539
IMMP2L	1.20208	2.30462
PPP2R2B-IT1	1.17805	2.28121
MIR4324	1.63064	2.7218
TNFSF11	1.21554	2.31751
PXT1	1.87198	2.95617
MIR4502	1.93222	3.01467
MIR3674	1.37938	2.47634
MBLAC2	1.32731	2.425
CEACAM8	1.36663	2.46324
OR1A2	1.2353	2.33518
LAX1	1.76054	2.84649
HRH2	1.74425	2.83037
OMD	1.28959	2.38757
SELENOV	2.12775	3.20358
LZIC	1.67937	2.76675
SCRG1	1.18897	2.28808
KCTD14	2.2001	3.27208
NDUFC2-KCTD14	2.2001	3.27208
MIR4464	1.32021	2.4153
OIP5	1.764	2.84739
DNAJC12	1.64355	2.72976
FBXL12	1.97489	3.05133
ASAP3	1.60353	2.68971
MCMDC2	1.80434	2.88488
KCNMB1	1.4883	2.57687
LINC01495	1.08214	2.18125
EEF1AKMT1	1.32011	2.41291
CASR	1.36738	2.45855
BMPR1B-AS1	1.34778	2.43932
APOH	1.50082	2.58831
DNM3-IT1	1.13225	2.22866
TNP2	1.57057	2.65483
OR8G5	0.95876	2.05822
ADAM21	1.41347	2.50098
MIR3622A	1.53985	2.62402
SPATC1L	1.4689	2.5548
ALKBH8	1.24747	2.33907
ARHGAP28	1.2157	2.30785
WISP1	1.58453	2.66695
URI1	1.7628	2.84017
MIR613	2.25393	3.31828
EBPL	1.54493	2.62741
MIR4302	1.2498	2.33979
LANCL1-AS1	1.12135	2.21457
FBXO40	1.44527	2.52971
ACCSL	1.341	2.42819
SBDS	1.45007	2.5343
PFN4	1.65344	2.73198
CARD8	1.51489	2.59678
DACT3	1.90097	2.97141
ATAD2	1.64932	2.72629
LINC02439	1.45343	2.5354
PRDM14	1.27641	2.36272
OR5B3	0.990164	2.08385
LINC01820	1.79996	2.87235
LIPH	1.68854	2.76357
CAND2	2.53109	3.58397
SPINT1-AS1	2.11961	3.18203
LUZP4	1.3748	2.45662
CDKL4	1.33635	2.41845
MIR4311	1.58069	2.65584
CYP2B6	1.56889	2.64433
NNT-AS1	1.4576	2.53594
MIR5698	1.77279	2.8428
LINC01804	1.36335	2.44373
NVL	1.74015	2.81054
H1FOO	1.73079	2.80107
LINC01007	1.56897	2.64348
SERPINB11	1.00629	2.09537
CYP2F1	1.50023	2.57631
SPACA3	1.37444	2.45319
TNKS2-AS1	1.3029	2.38327
FAM71B	1.37122	2.44955
CCDC125	2.00988	3.07126
FAM187B	1.83308	2.8991
TMEM213	1.49445	2.56931
RNF126P1	1.65927	2.72971
MCEE	1.41233	2.48914
LINC02472	0.8684	1.95942
CCL26	2.04296	3.10311
TEP1	1.69481	2.76374
ANAPC5	1.9687	3.03008
LINC02483	1.12999	2.21294
DNAH8	1.76178	2.82771
SLCO6A1	1.10095	2.18416
LINC01314	1.38522	2.46095
KCNV2	1.21756	2.29761
LRRC7	1.14723	2.22897
LPP-AS1	1.15058	2.23212
ZNF569	1.19112	2.27133
MIR5089	1.5378	2.6088
KLK5	1.42388	2.49785
MIR6799	2.4556	3.50182
MIR4753	1.34245	2.41793
LINC01195	1.31292	2.38878
UBBP4	1.04231	2.1251
ARHGEF15	1.72345	2.78786
LINC00867	1.19299	2.27049
ACSM4	1.41656	2.48731
VN1R1	1.3435	2.41615
ACMSD	1.44021	2.50998
SIPA1L1	1.58339	2.64921
ARPC3	2.40846	3.45231
OR9Q1	1.2196	2.29463
SNORD3E	1.18019	2.25617
PIK3CB	1.56982	2.63551
TRAPPC6B	1.64286	2.70633
GUCA1B	1.60013	2.66468
WFDC13	1.6542	2.71727
LINC00486	1.31681	2.38868
MIR1277	1.18759	2.26285
HCK	2.14508	3.1949
C3orf79	1.0949	2.17223
CPA6	1.1823	2.25692
MIR498	1.35342	2.42344
MIR3686	1.30734	2.37802
ASAP1-IT2	1.73516	2.79455
ZGRF1	1.26588	2.33701
LINC00269	1.19408	2.26702
CLIC2	1.20846	2.28102
LRRC31	1.50488	2.56959
ACSM6	1.16322	2.23685
OR5A2	1.17653	2.24967
LINC02339	0.915148	1.99443
LINC00924	1.25	2.32034
FER1L6-AS1	1.24275	2.31278
NME6	1.94112	2.99266
MIR421	1.37444	2.43952
SALRNA3	1.71226	2.76751
AP4B1	1.38164	2.44553
LINC01095	1.34354	2.40698
PRG2	1.44105	2.50175
SNORA104	1.82842	2.87792
LINC00858	1.40634	2.46689
LINC01677	1.01822	2.08856
MIR4662A	1.56709	2.62294
MAG	1.58119	2.63646
STX19	1.13132	2.19822
SLC16A4	1.68813	2.74032
CDYL	1.55434	2.61002
LINC00903	0.920793	1.99305
LINC01180	1.51911	2.57552
HFE2	1.59789	2.65187
MIR609	1.54871	2.60394
LINC01291	1.47949	2.53648
EARS2	1.93911	2.98392
DUSP11	1.53254	2.58797
NIPAL4	1.58503	2.63796
AGBL4-IT1	1.03444	2.10152
SVBP	1.46004	2.51584
CHODL	1.2248	2.28674
OTOP1	1.18183	2.24479
RNF113B	1.63978	2.6905
TMEM71	1.28379	2.3436
AQP8	2.01532	3.05536
OR10G3	1.34421	2.40179
IGSF23	2.31941	3.35101
MIR4670	1.2225	2.2829
MIR3144	1.09796	2.16123
MIR4273	1.10895	2.17185
RIT1	1.84445	2.8877
LINC01320	1.06533	2.12899
MIR1323	1.36117	2.41704
C1orf158	1.66275	2.71067
C19orf47	1.70099	2.74763
SNAP25-AS1	1.10808	2.17013
LINC00466	1.30483	2.36134
EMC3	2.28616	3.31648
RAB6C-AS1	0.991633	2.05533
TMEM55A	1.40202	2.45484
MIR4327	0.954125	2.0184
SLC3A1	1.56108	2.60861
TREM1	1.33327	2.38679
HPSE	1.26711	2.32204
LINC01710	1.19078	2.24762
KLRF2	1.2011	2.2575
CASC21	1.34942	2.40145
DENND5B	1.37598	2.42729
ADAM2	0.995066	2.05571
IQCF5-AS1	1.19089	2.24634
BST1	1.65271	2.69573
LIPF	1.21111	2.2653
PNLIPRP3	1.54136	2.58675
AOC4P	1.56906	2.61335
IDO2	1.24701	2.29973
LINC01926	1.37936	2.42824
TSGA10IP	2.03427	3.06536
OR2L2	0.858441	1.92042
C20orf78	1.19597	2.24884
PLTP	2.1886	3.21525
OR5B17	0.95803	2.01632
MIR520E	1.28574	2.33523
FITM2	1.50693	2.5504
ZNF418	1.37595	2.42276
MIR548AZ	1.14797	2.20034
LINC01586	1.53249	2.57447
LYPLA2P2	1.69814	2.73564
OOSP1	1.19349	2.24422
LINC00939	1.19591	2.24654
DNPEP	2.48178	3.49816
NBN	1.36096	2.40678
NKAP	1.18721	2.23737
GART	1.68939	2.72632
PRSS55	1.40244	2.44674
MIR513C	0.842412	1.9014
EPN2-AS1	2.01038	3.03822
LINC00845	1.21146	2.26021
MROH7	1.76105	2.79486
MROH7-TTC4	1.76105	2.79486
GLRX2	1.33121	2.37592
CC2D2B	1.12368	2.17335
DNTT	1.3625	2.40559
OR7E5P	0.82318	1.88038
SNORA68B	1.59609	2.63283
C1QB	1.68326	2.71771
MIR2909	1.44623	2.48613
C1orf167	1.85554	2.88463
SMIM23	1.68399	2.71755
LATS1	1.56768	2.604
ARHGEF9-IT1	1.01776	2.06848
SNORA10B	2.04162	3.06532
LINC01718	1.19016	2.23565
LINC00906	1.1233	2.17042
LINC01517	1.59379	2.62854
CELA3B	1.41202	2.45051
LACTB2	1.35237	2.39241
PACRGL	1.14637	2.19162
OR1A1	1.51842	2.5538
XACT	0.942478	1.99278
NLRP5	1.14008	2.18493
BAGE	1.19414	2.2374
ACOX2	1.37334	2.4118
LINC01683	0.838281	1.89013
LINC01559	1.23157	2.27133
LINC01717	1.11479	2.15761
TEX36	1.20578	2.24596
MIR371A	1.35526	2.39056
MIR548T	1.22273	2.26145
ERVMER34-1	1.39792	2.43161
LINC00535	1.32682	2.36234
MIR1471	1.49597	2.52704
ARSE	1.15232	2.19214
FBXO47	1.24078	2.27802
MIR4433B	1.47683	2.50773
LINC01725	1.06354	2.10497
DYDC2	1.22309	2.26016
SLC43A3	2.02711	3.04281
LARS	1.5139	2.54307
FNDC7	1.74193	2.76506
ATP1A3	1.41007	2.44143
MIR508	0.87768	1.92293
ATP13A4-AS1	1.10639	2.14513
MIR8075	1.38985	2.42105
LINC01181	1.62797	2.65259
MIR548Y	1.05013	2.08986
LINC00678	1.19476	2.23061
CENPK	1.24663	2.28037
MRGPRX2	1.25367	2.28716
FAM209B	1.52545	2.55161
IQCF3	1.72562	2.74644
TMPRSS11F	0.95209	1.99302
STAP1	1.38152	2.41103
ZC3HAV1L	1.65774	2.67974
MIR664A	1.29875	2.32994
LINC01072	1.41874	2.44667
VIPAS39	1.28577	2.31716
ZFR	1.76229	2.7798
SNORA70C	1.21951	2.25103
LIN9	1.29495	2.32435
PPP1R42	1.38021	2.40734
OR1L3	1.21652	2.24781
TANC2	1.18001	2.2121
OR4D9	1.22319	2.2539
SNORA36B	1.29875	2.32741
NFS1	1.33582	2.36329
C20orf202	1.50473	2.52769
ALDH1L2	1.40217	2.42759
YIPF1	1.41899	2.44384
DNAJC5G	1.47303	2.49601
MIR4417	1.20471	2.23463
LINC02037	1.44108	2.46472
PLPP2	1.64162	2.65997
SMCR2	2.33929	3.33903
UBA6	1.24794	2.27625
CASP9	1.54154	2.56198
LINC01954	1.53652	2.55682
IL12A-AS1	1.6763	2.69292
LINC01788	1.13136	2.1623
MIR8057	1.39331	2.41702
LINC00958	1.41349	2.43654
ECE2	1.4692	2.49077
SIKE1	1.46514	2.48671
C8orf34-AS1	1.10696	2.1376
PLCE1-AS2	1.36256	2.38553
PRSS45	1.20334	2.22986
OR2AE1	1.52278	2.54072
LINC01932	2.11931	3.12139
MIR1302-5	1.68802	2.70136
SCARNA10	1.75701	2.76852
CTSS	1.36897	2.39066
C5orf46	1.37317	2.39456
GOLGA2P9	0.863901	1.89755
LINC01343	1.47898	2.49582
LINC01602	1.27485	2.29699
CLEC4G	1.30767	2.3287
NDUFA8	1.42799	2.44572
TM4SF19	2.04086	3.04238
MIR6133	1.23968	2.26201
BEND2	1.09353	2.1194
ZNF890P	1.13809	2.16254
MAOB	0.937528	1.96646
CD300LF	1.54559	2.55851
PPA1	1.4702	2.4851
FUT10	1.209	2.23071
DNHD1	1.72764	2.73562
CR1	1.4136	2.42982
RGR	1.38199	2.39889
TNRC6C	1.43077	2.44604
TNFSF10	1.4226	2.43779
LINC02170	1.22256	2.24299
TAMM41	1.34665	2.36358
ZDHHC24	2.47846	3.46551
SNORD13D	1.30719	2.32501
MFSD14C	0.890659	1.91886
DOHH	2.10132	3.09748
BCL7B	2.39649	3.38488
MIR378J	1.33878	2.35483
CNGA2	1.09464	2.11689
LINC02054	1.47868	2.49076
STAT5B	1.74406	2.74906
FOLR2	1.2306	2.24904
RAPGEF4-AS1	1.50768	2.51861
LINC02041	1.16077	2.18056
ANXA2P1	1.15993	2.17962
ARHGEF19	1.69335	2.69876
LINC02347	1.08328	2.10471
KLF17	1.36043	2.37426
RGS7	1.10113	2.1217
LINC01492	0.940261	1.96505
LINC00028	1.60095	2.60829
MASP2	1.95469	2.95241
YME1L1	1.80129	2.80278
LINC00866	1.47725	2.48712
ADGRE3	1.6618	2.66656
MIR6500	1.76479	2.76673
PPIAP30	1.65872	2.66339
CCDC13	1.37722	2.38908
ZNF582	1.3339	2.34659
COX5A	1.88642	2.88448
ZCCHC13	1.0159	2.03623
LRRC10	1.59937	2.60432
HPYR1	1.07723	2.09574
HNF4A	2.01009	3.00349
GATA1	1.33068	2.34162
LINC01177	1.23189	2.24493
OR2V1	1.48187	2.4881
TBCCD1	1.23731	2.2499
SNORA88	1.24375	2.25575
PIK3C2A	1.3293	2.33904
OR2T4	0.927966	1.94816
OR10P1	1.30018	2.31036
SLC15A2	1.1658	2.17914
MIR4708	1.88761	2.88196
SUCLA2	1.27077	2.28112
MIR6857	1.52347	2.52707
GPR34	1.21045	2.22225
MIR941-2	1.87822	2.87209
MIR941-5	1.87822	2.87209
MIR941-4	1.87822	2.87209
MIR941-3	1.87822	2.87209
SPIC	1.39063	2.39706
EFCAB10	1.58867	2.58978
SRGAP3-AS2	1.53817	2.54057
C5orf47	2.00834	2.99796
KYAT1	1.74537	2.74127
MIR548U	1.22455	2.23413
FCRL2	1.1076	2.12022
NDUFA12	1.40769	2.41243
PODN	1.42513	2.42927
DEFB121	1.22303	2.23245
LINC01497	1.18012	2.19066
TOGARAM2	1.51829	2.51982
CLEC2D	1.50394	2.50528
TLDC2	1.565	2.56474
ZNF461	1.38644	2.39076
OVGP1	1.51512	2.51598
MIR4421	1.76479	2.759
MIR3119-1	1.12889	2.13976
COL15A1	1.27553	2.28249
ZNF702P	1.08743	2.09928
TAF2	1.21761	2.22593
GNLY	1.66259	2.65887
LINC01983	1.42511	2.42738
OR2A12	1.1476	2.15712
TM4SF18	1.23057	2.23765
HK1	1.5693	2.56745
OR2L8	0.849209	1.86616
MIR5687	1.2901	2.2953
WNT11	1.50312	2.50205
MIR373	1.32501	2.32827
SEPT14	1.57461	2.57126
LINC01842	2.70874	3.67528
LINC00363	1.00625	2.01748
IFNL3	1.22855	2.23381
SLC37A3	1.44535	2.44486
LINC02459	1.95483	2.94059
YES1	1.38022	2.38101
SCIMP	1.84085	2.82942
FCAR	1.43987	2.4386
KCND3-IT1	1.34972	2.35081
CRYGA	1.13049	2.13732
NCR1	1.59266	2.58734
MIR3151	1.37191	2.37224
LINC00507	1.01242	2.02184
SPG21	1.65248	2.64506
CCL23	1.0645	2.07234
LINC01732	1.31306	2.31414
CXorf23	1.10146	2.10796
GP6	1.74993	2.73932
LINC00412	1.61097	2.60358
LINC01774	1.15366	2.15817
MIR1268A	1.06065	2.06728
MIR4517	1.91329	2.89727
PPP2R3C	1.59803	2.58976
PNPT1	1.49977	2.49381
CASP14	1.74204	2.72957
LINC02287	1.72312	2.7111
ANGPTL3	1.08918	2.09341
CENPC	1.36865	2.36546
OR6B1	1.22114	2.22182
MIR633	1.39689	2.3926
UTS2B	1.22905	2.22845
STEAP1B	1.29792	2.29542
MAP3K5	1.53149	2.52248
RAB27A	1.25302	2.25128
MIR8076	1.30147	2.29843
MIR3977	1.17407	2.17413
LINC01861	1.26087	2.25864
SPINK8	1.18843	2.18809
CPB1	1.13327	2.13433
PLB1	1.57766	2.56688
LINC01810	0.943789	1.9489
MYCBP2	1.45386	2.44515
LINC00593	1.22712	2.2239
MIR4760	1.02861	2.03052
LINC01365	1.14068	2.13952
KIAA0319	1.54857	2.53665
MIR5690	1.4648	2.45471
C1orf64	1.76514	2.74701
FRMD8P1	0.971386	1.97405
SCARNA7	1.38422	2.37545
OR5B2	0.926704	1.92983
AKR7A2P1	1.58856	2.57324
MIR372	1.28211	2.27432
ATXN7L1	1.40082	2.38989
TGM4	1.42797	2.41624
ITFG1	1.15092	2.1464
GP2	1.22908	2.22243
ZNF34	1.71047	2.69081
MIR3910-2	1.15363	2.14852
MKLN1-AS	1.19447	2.18769
ZNF781	1.15386	2.14797
LCA5L	1.28523	2.27556
SRSF12	1.28887	2.2791
ANKRD29	1.27725	2.26728
MIR6866	1.60405	2.58544
HNRNPCL2	0.95012	1.94825
OR56B4	1.00653	2.00301
ACTG2	1.4677	2.45199
UBE2W	1.80928	2.78455
PRKRA	2.26397	3.22728
SYNJ2BP-COX16	1.44999	2.43456
COX16	1.44999	2.43456
FAAHP1	1.3585	2.34519
MIR320C1	1.8171	2.79151
C16orf74	1.77513	2.75055
MFSD8	1.27908	2.26742
C1QTNF7	1.22218	2.21201
KIF9	1.99782	2.9672
ALDH6A1	1.76591	2.74127
ATP2B2-IT2	1.39642	2.38131
PSTPIP2	1.22243	2.21186
CC2D2A	1.33494	2.32123
SPG20	1.08003	2.07301
ZCRB1	1.28746	2.2749
SAP130	1.65825	2.6359
BCL10	1.5819	2.56103
LINC01470	1.02836	2.02192
OR4X2	1.12478	2.11566
TMEM132B	1.29583	2.28213
ALPPL2	1.23864	2.22635
RAI1-AS1	1.88942	2.85947
HCG22	1.60859	2.58601
LINC02268	1.22469	2.21218
OR11A1	1.24709	2.23398
ELF1	1.46994	2.45081
OR8A1	1.0471	2.03895
RACGAP1P	1.18701	2.17492
KLRC4-KLRK1	1.37285	2.35581
KLRK1	1.37285	2.35581
LLPH	1.53614	2.51481
STEAP2-AS1	1.15319	2.14179
OR10V2P	1.1676	2.15561
MTFMT	1.43784	2.4187
HEATR4	1.98452	2.9509
SNORA70B	1.72404	2.69651
LINC01680	0.967582	1.95931
ORC1	1.29209	2.27527
EPB41L4B	1.23385	2.21847
LINC02432	1.02496	2.01497
SLC2A10	2.30663	3.26282
LIM2	2.11961	3.08065
FBXO27	1.94512	2.9101
PRODH2	1.66824	2.64047
WDHD1	1.58525	2.55946
PDCD7	1.45142	2.42905
MIR4475	1.24297	2.22599
GPR1	1.19058	2.17485
TARM1	1.31919	2.29978
OR4D6	1.05789	2.04525
IGBP1P1	1.45828	2.43506
SNORA70D	1.51016	2.48529
MIR2115	1.21794	2.20068
CCR2	1.31033	2.29055
ZNF675	1.13604	2.1207
UGT2B4	0.89766	1.88853
MIR4676	1.21153	2.19398
MIR4704	1.04004	2.02634
CRIPAK	1.26569	2.24591
LAMA1	1.10358	2.08796
PAPPA2	1.16413	2.14688
CCDC33	1.46059	2.43553
KHDC3L	1.29428	2.27347
SLC51B	2.05973	3.01877
PSG11	0.903013	1.89246
FMO2	1.12878	2.1121
EFCAB3	1.26916	2.24851
LINC02338	0.849057	1.83942
OPRD1	1.79032	2.75585
CYP27A1	1.66515	2.63393
GLOD4	1.63882	2.60829
DDX4	1.2192	2.19964
PGA3	1.08525	2.06909
MIR3920	0.943112	1.9305
SLC35F2	1.56666	2.53757
LY96	2.14689	3.10227
GBGT1	1.62766	2.59668
ANXA7	1.75054	2.71613
GPR1-AS	1.40327	2.37791
QDPR	1.78701	2.75108
PRSS58	1.14322	2.12409
DARS	1.38082	2.3554
LINC01032	1.18753	2.16668
GPR158-AS1	1.21862	2.19686
CKAP4	1.80916	2.7718
PCAT1	0.982598	1.9669
MIR1302-1	1.26237	2.23932
LINC00456	1.15459	2.13412
CSN1S2AP	0.907486	1.8933
PANK1	1.06014	2.04157
MUT	1.12712	2.10673
MIR4790	1.42933	2.4007
CELA2B	1.42552	2.39693
ZNF649-AS1	1.86274	2.82264
TCEAL7	1.33291	2.30655
ABCA11P	1.38233	2.3546
LINC01846	1.04431	2.02532
MIR1288	1.67035	2.63478
ZNF32-AS3	1.62237	2.58787
MIR146A	1.97351	2.92965
DEFB1	1.43853	2.40836
PPP5D1	1.77597	2.7369
LINC01033	1.17401	2.15049
OR2D3	0.944069	1.92636

## Sheet: RRE-deficient genes
gene name	GRE	NGRE
CAMLG	1.71037	0.980157
ETS2	1.77546	1.01878
CEP63	0.923964	0.51319
KCTD11	1.25551	0.709979
CARD6	1.45697	0.829448
PGP	1.31522	0.745253
SUDS3	0.488304	0.25422
MIR497HG	0.566402	0.300342
MIR22HG	0.406878	0.205593
MTRNR2L2	1.49144	0.849396
FOSL2	1.25425	0.708585
ACTRT3	0.314585	0.150746
C9orf85	1.2229	0.689676
MYL6	0.534642	0.281066
DCAF17	1.10082	0.617172
MAD2L1BP	1.94443	1.11796
DNAJB5	0.730854	0.397383
CENPP	0.939225	0.52099
BCL2L2-PABPN1	0.794703	0.435148
MAZ	0.440369	0.224485
DDX1	1.44541	0.821109
MTG1	1.47167	0.836595
TMBIM6	1.07274	0.59969
ANKRD37	0.638869	0.342027
MCRIP2	0.648404	0.347533
MIR4749	1.38325	0.783737
TAF7	1.28599	0.72592
HIST1H3A	1.0028	0.557802
RIF1	1.73691	0.993352
SNORA63	0.317315	0.150532
NDUFA13	2.42745	1.40315
SNORA41	1.60536	0.915113
TUBGCP5	0.302798	0.141819
SUGCT	1.32898	0.750962
SNORD57	0.482999	0.248753
NCBP2-AS1	1.0024	0.557062
TIMM50	1.15857	0.649631
AKAP8L	1.50151	0.852992
UBTD1	1.50069	0.852456
KDM1A	2.12078	1.22053
RPL27A	1.01653	0.564924
ATP5I	0.617052	0.327474
MIR212	0.531421	0.276594
HIST1H2BF	1.18538	0.664701
TM9SF1	0.491744	0.252919
ZNF81	1.57236	0.894282
QARS	1.18916	0.666753
MSH3	1.48702	0.843434
AFF1	1.53291	0.87062
DOT1L	2.23982	1.29017
DENR	1.55317	0.8825
NEDD8-MDP1	1.28814	0.725041
MDP1	1.28814	0.725041
CDK2AP2	1.18132	0.661572
SNORA6	1.6349	0.930831
CCDC78	0.407913	0.202293
NFYA	0.585472	0.307612
RPSA	1.60051	0.910007
H2AFX	0.926279	0.509657
MIRLET7I	0.474238	0.24107
BZW1	0.975425	0.538577
MIR5001	1.53715	0.871989
ABHD5	1.11091	0.618921
ZNF33A	1.53423	0.869972
NUTM1	1.02236	0.56606
SNORA3A	1.12612	0.627585
UBE2D2	2.25151	1.29545
MIR132	0.593304	0.311019
ATF5	1.74582	0.995199
ARFRP1	0.90756	0.49734
ORAI1	2.63063	1.52021
ALG10	0.653772	0.346583
ERP29	1.4958	0.846431
SETD5	0.321339	0.149213
ZNF236	2.93511	1.70076
DUSP5	2.0824	1.19453
YTHDF3-AS1	1.1244	0.625721
DRAP1	1.88254	1.07576
SNORD24	0.844989	0.459646
USP9X	0.351781	0.166675
WBP4	0.889994	0.486148
POMP	1.98197	1.13438
PRPF31	2.85291	1.65111
RPL19	1.02552	0.566276
FPGS	2.64771	1.52926
SNORA4	0.317315	0.145758
PHPT1	0.236766	0.0977174
CBX3	0.371474	0.177539
FUT8	1.47631	0.833354
WDR81	0.484382	0.244379
USP16	1.62772	0.923061
WASHC4	1.61721	0.916745
WDR83OS	1.30244	0.729885
TMSB4X	0.672725	0.355659
THAP9-AS1	0.803434	0.43321
RBM3	1.49821	0.845453
SNORD36C	0.673336	0.355652
NEURL4	0.856112	0.463901
RMI1	0.389624	0.186861
SNHG11	1.42439	0.800979
PGK1	1.46992	0.827935
CTCF	1.49614	0.843489
TRIM41	0.897324	0.48785
STK17A	1.11492	0.616984
BRICD5	0.958778	0.524172
HIPK3	1.25413	0.699405
NUBP2	0.667149	0.350947
TIGD1	1.49698	0.843391
NAA60	1.51985	0.856861
CYR61	0.7936	0.425686
SNORA81	0.496009	0.248855
MIR1248	0.496009	0.248848
SNORA63B	0.496009	0.248667
SPATA2L	0.596679	0.308383
MAPK6	1.63119	0.922474
MRPL2	1.20018	0.666517
PFKFB3	0.782342	0.418459
HEXIM2	1.66848	0.944443
TINF2	2.35538	1.35201
ZNF430	1.56175	0.880765
SPSB2	1.44217	0.8096
PRKCSH	1.55517	0.876565
MXD3	1.62977	0.920699
ASH2L	2.11959	1.21136
DNAJA1	1.97501	1.12544
C1QTNF9B	0.657917	0.343553
MIR92B	0.314752	0.139796
SNORD45C	1.55477	0.875907
SLC35B2	0.688175	0.361414
MIR3613	1.5479	0.871773
RHOB	0.721468	0.381098
MIR6805	1.49982	0.843071
HES1	0.472759	0.233215
SRSF6	1.63377	0.922407
MIR4647	0.688175	0.361009
APBB3	1.09256	0.600812
ZBTB11-AS1	1.24708	0.692481
SIN3A	0.805284	0.43012
TBC1D14	1.79525	1.01763
SON	1.04299	0.570875
MIR4999	2.43584	1.3976
ZNF181	1.39357	0.77867
ZNF700	2.10776	1.20264
MRPL18	1.10053	0.60469
SPNS1	2.70042	1.55442
PSMD11	1.59868	0.900342
FOXO3	0.521886	0.260938
SERINC4	0.866542	0.465492
ATP5S	2.15962	1.23311
SNORA7A	2.02353	1.15209
SNORA51	1.07119	0.586433
SNRPA	2.21801	1.26718
STK11	1.31999	0.734031
EMP3	1.11267	0.610919
MIR5087	1.36231	0.759074
MIR638	1.84035	1.04281
SNORD36A	0.768476	0.406445
TPP1	1.08738	0.595737
NCBP1	2.07362	1.18119
E2F3	0.587909	0.299027
NOM1	1.62643	0.915534
PCOTH	0.698481	0.364528
SNORD36B	0.844989	0.451369
DDX20	1.58971	0.893384
SLC25A10	1.29047	0.715697
FGD5-AS1	1.36643	0.760643
RAD17	1.01381	0.551038
RRAGB	1.56582	0.878629
YTHDF3	1.07495	0.587068
ARF6	0.928954	0.500367
ARL6IP6	0.630909	0.323347
RBBP6	1.95806	1.11117
MTMR9	1.16765	0.641898
ATP5D	0.986749	0.534432
GTF3C5	2.14609	1.22256
AP2A1	1.94747	1.10462
SNORA22B	2.13306	1.21459
MIR22	0.67415	0.348491
BIRC6	2.23618	1.27573
SNORA29	1.1602	0.636915
MIR4479	1.94889	1.10506
TRAF4	1.02019	0.553694
HDAC3	1.47304	0.8224
FAM189B	1.34434	0.745804
XKR9	1.21343	0.668034
DPH1	1.49447	0.834665
SETD1B	0.357036	0.159334
VDAC3	1.56865	0.878588
NOP14-AS1	1.07307	0.58428
OLFML2A	1.83097	1.03406
RPS21	1.72245	0.969485
LINC01465	0.648561	0.331772
RPL23	2.21539	1.26183
CTNS	1.03414	0.560541
RSPH6A	1.68041	0.944106
YBX1	1.50664	0.840679
DNM2	1.84681	1.04259
GSTZ1	1.53401	0.856825
NR2C2	1.71637	0.965028
KLC4	1.42847	0.794006
STK4	2.40518	1.37355
ZNF747	1.09349	0.594845
MTF1	0.747198	0.389196
CITED2	0.610593	0.308068
DDX55	2.4291	1.38759
PMAIP1	1.06465	0.577594
TRAF2	1.93442	1.09383
WDR24	0.417405	0.193156
MFSD10	0.889177	0.473164
CAMTA2	1.0501	0.568606
MPLKIP	1.39505	0.773337
MIR4779	1.9265	1.08879
STT3A	1.19041	0.651787
UGP2	0.864849	0.458513
TBL3	1.66429	0.933045
PPP1R14B	1.1058	0.601318
SNORD56	0.721461	0.373018
PCSK4	1.37827	0.762902
DCAF11	0.76115	0.396467
BRWD1-AS1	1.70464	0.956538
XPOT	2.04303	1.15725
TPP2	1.06252	0.575012
USP11	1.49121	0.829465
LINC01578	1.22464	0.671052
MAP2K7	1.42947	0.7926
CCT7	1.34229	0.74064
MIR1539	1.52719	0.850386
NARF	1.69981	0.952743
RMND5B	1.79251	1.00763
PPP1R3E	1.00435	0.539721
TERC	0.708235	0.363775
MIR3652	1.32751	0.731392
PDE12	2.1307	1.20816
CARD9	0.542887	0.265492
MIR6791	1.17918	0.643001
HSP90B1	1.32751	0.731013
C11orf68	1.97328	1.11433
ZBTB6	1.62735	0.908963
CAPZA1	1.23131	0.673751
ZNF274	1.17914	0.64265
ALG10B	0.570741	0.281361
SNORA26	2.5227	1.44006
UNK	0.722591	0.371368
TAS1R1	1.6369	0.914075
SLC25A5	0.966263	0.515833
AKIRIN1	1.93443	1.09055
MIR484	1.58449	0.882714
NDE1	1.58449	0.882712
TAF9	1.01666	0.545591
RCCD1	1.78227	1.00003
RBBP4	1.83777	1.03295
STK35	1.60976	0.897416
SNORA50C	1.43914	0.79598
TMEM95	0.930351	0.493939
ZDHHC4	1.86973	1.05147
ING5	2.63302	1.50457
IFFO1	2.20905	1.25283
DBIL5P	1.00678	0.538972
TIPARP-AS1	0.919795	0.487159
HDDC3	1.73003	0.968074
MARCH7	1.33327	0.732509
UNC45A	1.73003	0.967892
TOB1-AS1	0.503357	0.239615
GTF2IP23	1.9942	1.12456
TRIM13	1.43748	0.793946
AARS	1.12969	0.611089
EPB41L4A	1.34572	0.739278
RNF34	1.64135	0.914767
SMIM29	1.10689	0.597467
NDUFB11	1.41994	0.783179
LMTK2	1.38691	0.763459
SLX4IP	1.38576	0.762722
LINC01635	2.61389	1.49167
PHRF1	1.47027	0.812737
ZNF623	2.15871	1.22139
NXT2	1.2808	0.700185
EIF4E2	1.43998	0.794601
BTG1	0.419002	0.188336
C18orf25	1.1796	0.639725
MIR6807	0.84381	0.440383
SBDSP1	1.1678	0.632684
RDH10	0.775657	0.39985
NDUFB1	1.73666	0.970343
RPL7	0.775657	0.399817
PPP1R15A	1.49014	0.823948
USPL1	1.14737	0.620468
QPCTL	2.95413	1.69255
EHBP1L1	0.996304	0.530297
INTS6-AS1	0.379262	0.163922
SNORD86	0.882018	0.462271
TOB1	0.522139	0.248581
TDRD3	0.854513	0.445673
RNF13	1.51185	0.83585
TSSC4	0.458421	0.210475
ALDH16A1	1.64307	0.913664
PHLDA1	0.956267	0.505822
SEPT2	0.928673	0.489287
SLC35G6	1.28891	0.703074
KDM6A	1.04272	0.556915
WDR11	0.755193	0.386088
PSMB6	1.35474	0.741941
TEN1	1.42977	0.786467
TEN1-CDK3	1.42977	0.786467
NAA15	1.16946	0.631634
MIR6847	1.84309	1.03149
GUF1	1.75939	0.981728
UBA52	1.61038	0.893244
CCDC107	2.17357	1.22729
FANCG	0.704729	0.355193
OGDH	2.57525	1.46547
PSMG3	2.43033	1.37944
SNORD110	1.20797	0.653568
MUC1	0.363218	0.152
STAG3L5P	1.10727	0.593632
STAG3L5P-PVRIG2P-PILRB	1.07886	0.576636
MID1IP1	1.06997	0.571246
TOR1AIP1	0.875487	0.45579
MAP2K3	2.07308	1.16673
NFE2L1	0.908543	0.47536
ZMYM2	0.931167	0.488665
KNTC1	1.32284	0.72105
SCAMP4	2.08784	1.17517
ADAT3	2.08784	1.17517
C19orf35	1.97967	1.1104
FAM53C	0.724902	0.365417
PPM1B	0.730375	0.368394
FER	1.25802	0.681545
PANDAR	1.21356	0.6551
DYRK1A	0.908348	0.473899
GORASP2	1.02443	0.542678
MZF1	2.36794	1.34022
MRPL35	1.73528	0.964617
RCOR3	1.4331	0.784866
RBM25	1.90864	1.06703
RPP14	2.31848	1.31017
TMEM223	1.73465	0.963574
ALG3	1.85366	1.03419
RBM10	1.56846	0.864836
MIR4449	2.38355	1.34852
SNORD88C	1.30492	0.707836
SLC16A1-AS1	2.02434	1.13473
HMGB2	1.19465	0.642056
H2AFZ	0.570813	0.271584
PSMG3-AS1	2.31877	1.30921
MIR6737	1.39414	0.760297
MAPK1IP1L	0.681451	0.337182
JADE1	0.752576	0.37894
RPL27	1.87734	1.04648
HLA-E	1.50508	0.825378
SWSAP1	2.508	1.42067
ARAF	1.16389	0.622187
LANCL2	1.21509	0.652399
SNORD2	0.750054	0.376317
BANP	1.80321	1.00133
HSPE1-MOB4	0.799527	0.405462
HSPE1	0.799527	0.405462
PNKD	0.83679	0.427568
CCR10	1.3149	0.711324
YY1	1.18264	0.63274
TMPO-AS1	1.61001	0.88618
CD3EAP	1.75386	0.971563
KIF1B	1.27645	0.688115
SLC25A41	0.925411	0.479409
MICA	1.30756	0.706205
COG1	2.3429	1.32075
TATDN3	1.86848	1.03908
RPS12	1.33674	0.723222
CHAMP1	1.61483	0.888267
SNORD104	1.63225	0.898554
RPL11	1.35103	0.731514
RNPS1	1.70719	0.942779
SNORD111B	1.81327	1.00554
RABEPK	2.19511	1.23215
FBXO34	1.2909	0.695005
WBP1	1.34298	0.725842
TEX2	0.817275	0.413614
LINC01125	2.02758	1.13206
DDX52	1.67594	0.923198
SNORD73B	1.79593	0.994262
PHB2	0.630614	0.302443
PRSS12	0.804568	0.405709
SSSCA1-AS1	1.39764	0.75778
SNHG25	1.63225	0.89667
RPS9	2.82523	1.60462
TRIP10	1.32032	0.711112
PRADC1	1.06291	0.558146
EIF4A2	0.805113	0.405026
CENPN	1.81711	1.00578
UBE2B	0.912773	0.468856
SNHG8	1.27501	0.683894
RBM14	2.02945	1.13155
RBM14-RBM4	2.02945	1.13155
WDR25	1.98735	1.10643
RPS26	1.26847	0.679566
MORC3	1.21263	0.646404
RPS25	2.65895	1.50497
HNRNPA0	0.760426	0.377864
SF3B3	2.08595	1.16468
DDX21	2.63695	1.49162
MEPCE	0.567339	0.262945
NFKB2	1.73797	0.957701
SNORD84	0.979037	0.507145
DNLZ	0.64337	0.307809
MAP7D1	1.18844	0.631336
RPL5	1.45034	0.78667
EXOSC6	1.13003	0.59639
HIST1H4I	1.05946	0.554472
NOL7	1.40347	0.758284
EMG1	0.8762	0.445227
HCG27	1.85467	1.026
AMDHD2	0.726472	0.356172
ATE1-AS1	1.26018	0.672996
PDIK1L	1.64483	0.901167
PHLDA2	0.990202	0.512498
SPRYD4	1.83391	1.01301
SNHG6	2.18516	1.22144
SCARNA12	0.8762	0.444384
MIR3656	2.4083	1.35387
EIF2S3	1.02365	0.531878
SNORA67	0.303793	0.104353
COX7B	1.79552	0.989752
PARTICL	0.751076	0.369561
CRYM-AS1	2.87828	1.63215
SNORD76	0.885193	0.448956
CNTNAP1	1.15768	0.610708
ATPIF1	3.58259	2.04992
RANBP2	1.17333	0.619657
MIR200C	1.10007	0.576149
ARHGEF39	2.13086	1.18803
DUT	1.10918	0.581368
SELENOT	2.31875	1.29941
SNORA112	1.33167	0.713227
EXOSC8	1.02832	0.532565
HSPA5	0.960206	0.492053
SNORD75	0.951359	0.486673
SFN	1.68233	0.920508
WDR74	1.12349	0.588683
SLC30A6	2.87891	1.63076
ARF4-AS1	1.74194	0.955486
UBA1	1.47033	0.794235
SMIM27	1.1679	0.614678
MIR141	1.18866	0.626966
SNORA24	1.27501	0.678019
ASH1L-AS1	1.4	0.752199
DUSP28	0.961	0.491354
METTL25	0.890199	0.449145
LIAS	1.85338	1.02074
POLE3	1.43343	0.771428
KIF11	2.74234	1.54842
CREB3L4	1.55495	0.843506
SECISBP2	0.616912	0.286595
SCAF8	1.14069	0.597449
DANCR	2.38355	1.33524
RACK1	1.08446	0.563823
SNORA62	1.56897	0.851424
TPM4	2.74285	1.54827
HM13-AS1	3.10631	1.76397
HSP90AB1	1.18071	0.620795
ST3GAL2	1.77141	0.971456
CCDC59	0.749402	0.364677
TUBB4B	0.329261	0.115095
RABGGTB	1.55477	0.842496
PTPN11	2.81706	1.59181
LINC01089	0.470974	0.198925
SNRPD2	2.99146	1.69512
CAPN10	1.33765	0.713259
MIR200CHG	1.10007	0.572212
TRAPPC4	2.29492	1.28148
ZFX-AS1	1.37421	0.734804
ATAD3A	1.64494	0.895482
ZFP36L2	0.347279	0.125084
CAPN10-AS1	1.33765	0.712916
SNORD74	1.049	0.54125
C18orf32	1.90398	1.04864
RPL17-C18orf32	1.90398	1.04864
PPAN	2.53637	1.42405
PPAN-P2RY11	2.53637	1.42405
RPS27	1.47975	0.796763
MTHFD1L	1.66024	0.90388
NCBP2-AS2	1.56071	0.84475
MRPL1	1.29047	0.684253
HSPA4	1.73746	0.949487
FLYWCH1	1.81558	0.9957
RCOR1	1.435	0.769733
ZKSCAN5	1.83445	1.00679
IMPDH2	0.488109	0.207194
LINC01719	0.52605	0.22967
AP5S1	1.68084	0.915033
DPY19L4	1.21185	0.636612
ANKRD24	2.44366	1.36772
MIR616	0.993148	0.50657
DRG2	2.97283	1.68151
TYW1	1.12111	0.582201
TPT1	3.86835	2.21304
ADRM1	0.927601	0.467148
RBM15B	0.692813	0.327678
TPCN1	2.4153	1.35017
HNRNPA1L2	1.32515	0.702976
HIST1H3B	1.11713	0.579372
CFLAR	2.32348	1.29517
TIMM22	1.27174	0.670778
MIR6835	1.06303	0.546858
ZFX	1.40013	0.74675
RPL36AL	1.37765	0.733375
MBD6	0.993148	0.504467
SNORD77	0.885193	0.440289
MID1IP1-AS1	0.915776	0.458361
RPS19	1.42967	0.763415
SNORD87	2.36017	1.31543
PLEKHJ1	0.582799	0.260288
RPL23A	1.23542	0.647697
FOSL1	2.94639	1.66328
TAF8	1.61948	0.875497
ANP32B	1.06151	0.544067
THBS3	0.69372	0.325553
RPL37	2.01353	1.10859
MIR1244-2	0.332455	0.110545
MIR1244-1	0.332455	0.110545
MIR1244-3	0.332455	0.110545
MIR1244-4	0.332455	0.110545
RBM15	0.897653	0.445962
HIST4H4	0.70325	0.329964
HMOX2	1.98618	1.09148
CDC37L1-AS1	1.66131	0.898539
TMPO	1.77828	0.967759
MIR425	0.516281	0.218504
RPN2	3.35238	1.90205
LMNB1	1.14441	0.591084
MAK16	1.76821	0.961129
CEBPD	0.872673	0.429364
MRPL34	2.05216	1.12941
SZRD1	1.90959	1.04476
PSMD9	3.36775	1.91037
MIR191	0.516281	0.217449
HIST1H1B	1.49678	0.799171
RRP1	1.94626	1.06583
SNHG7	0.692543	0.321537
CYP20A1	1.24679	0.650477
STT3B	1.12254	0.576687
RRAGA	2.1206	1.16912
RPL14	1.72445	0.933913
ASPSCR1	2.18718	1.20859
NABP1	1.05028	0.533631
SNORD101	1.40408	0.743653
MRPS16	1.23617	0.643573
CD68	0.377304	0.133554
TBCC	1.71563	0.927839
MGAT2	1.3871	0.732675
FIBP	1.35294	0.71238
ELOB	2.06205	1.13332
GTF2I	1.43933	0.763496
RPS4X	1.29923	0.68009
C7orf49	1.32233	0.693717
SNORD88A	0.999273	0.501734
ID3	2.13082	1.17343
ING1	0.527812	0.221576
TIPARP	1.20825	0.62464
ELAC1	2.12121	1.16656
KMT2E	0.618388	0.274068
BICRAL	1.62327	0.870604
DNAJC9-AS1	1.33492	0.699295
MTF2	1.54309	0.822833
KMT2E-AS1	0.618388	0.273724
NDUFB6	1.20736	0.623142
MYL12A	1.19209	0.614024
GTF2H3	2.01779	1.10409
PPRC1	2.00086	1.09396
CUL4A	0.972952	0.483574
SNORD88B	0.899326	0.439584
TARDBP	2.34416	1.29716
PABPN1	1.80524	0.977122
PCF11	1.06776	0.539183
SNORA28	0.751034	0.350813
HIST1H2BJ	1.12812	0.574625
CDC37L1	1.75083	0.944249
LINC01011	1.92345	1.04668
CHAF1A	1.4272	0.751872
SYAP1	1.75824	0.948178
MBTPS2	1.05972	0.533448
TGIF1	0.943203	0.46425
JPX	1.32536	0.690996
RPS3A	1.92128	1.04476
ZCCHC3	1.47657	0.780692
NFKBIL1	1.13784	0.57945
MIR3178	2.13344	1.17046
RPL32	1.72844	0.930032
ERCC6L2	1.71893	0.924328
HIST1H1C	0.845751	0.405731
SNORD105B	2.09212	1.14529
MIR760	1.47711	0.780022
LINC01126	0.442259	0.165649
HIST1H2AB	1.28753	0.667275
STAG2	0.874076	0.421678
HNRNPH3	1.11818	0.566549
C9orf43	1.67683	0.897929
USP42	2.27498	1.25298
UBAP2L	1.92904	1.04751
NSUN5	1.31131	0.680771
PSMD8	2.01478	1.09791
C18orf8	1.40217	0.734156
DNASE1L1	0.801888	0.37766
BRD2	0.50033	0.198487
SNORD42B	1.35375	0.704634
EFCAB2	1.14268	0.579101
C12orf57	0.550997	0.227646
ADPRHL2	1.20942	0.618347
NOP58	2.73225	1.52226
METTL23	1.80633	0.972354
SNORA71C	1.32187	0.684705
G6PC3	1.40217	0.732206
C11orf54	2.0358	1.10772
RPL9	1.98203	1.07577
ZBTB1	0.843279	0.399446
FRG1	0.796241	0.371313
SLC25A5-AS1	1.11927	0.562869
TRIM8	1.17162	0.593572
KDM4B	1.60464	0.850544
MIR3189	2.86482	1.59862
MIR6732	1.18653	0.602267
DPAGT1	0.814258	0.381244
AVL9	1.10116	0.55155
TSTD3	2.10984	1.1503
SNORA17B	0.827341	0.388922
CCT6A	3.10629	1.7418
C7orf55-LUC7L2	1.37095	0.711508
CFL1	0.510702	0.200744
SLC35E2	1.07256	0.534265
SNORD82	1.07462	0.535473
CDKN2D	1.57682	0.833266
MDM2	1.31149	0.675374
USP3	1.90989	1.03053
RSRP1	1.63679	0.86836
SNORD54	1.09252	0.545239
TP53I3	1.89094	1.01918
WEE1	1.22265	0.622179
RAB40C	1.08116	0.538108
HIST1H2AK	1.77087	0.947466
PCNT	1.98113	1.07177
LINC01431	1.28577	0.658968
CLTC	1.31265	0.674841
GDF15	2.96174	1.65368
TMEM187	0.729049	0.327935
ARMT1	1.26919	0.648579
CDK13	1.1391	0.571319
AP4M1	1.04028	0.512603
ENO3	0.567332	0.231608
MRPL57	2.01444	1.09065
H2AFJ	0.817992	0.38032
MIR6743	1.44679	0.753574
HNRNPUL1	0.966059	0.467472
TRIM28	0.745927	0.336748
SNORA3B	1.19639	0.603654
USE1	1.89723	1.01959
PRMT3	1.43918	0.747664
EIF2B4	2.16662	1.17946
LUC7L2	1.40013	0.724001
PSMB3	1.04016	0.509956
LINC00167	1.18059	0.593264
FADD	2.38362	1.30733
KLF6	0.982099	0.47513
FAM32A	2.57611	1.42136
SNORA40	1.72466	0.915676
STAG3L4	1.36705	0.703011
RAN	2.17549	1.18263
SLC3A2	1.5241	0.795555
ZNF672	1.2532	0.634532
UQCRH	1.48279	0.77048
UBIAD1	2.45893	1.34995
B3GAT3	1.30378	0.664152
DBN1	0.764154	0.343776
DDIT3	1.25836	0.637153
EZR-AS1	1.20509	0.605495
HMGA1	1.69202	0.894281
HIST2H2AC	0.828598	0.381706
IER3	1.27031	0.643884
FMC1	1.42064	0.733006
GZF1	1.33886	0.684408
SGK1	1.00937	0.488048
JUNB	0.579212	0.232611
CKAP2	1.07133	0.524125
RAB11B	1.92728	1.03172
SNORA71D	1.46598	0.757093
PCM1	1.37403	0.7022
ARMC6	3.01008	1.67325
MCM4	1.31878	0.669201
MIR150	2.40223	1.31238
RAB8A	2.22165	1.20498
RNF10	2.09678	1.13079
MOGS	1.59162	0.830699
H3F3B	1.04007	0.503105
RPL38	1.30203	0.658131
GLYCTK	2.66427	1.46659
ZNF687	1.78592	0.945066
CACYBP	1.63505	0.855026
COPS6	2.76803	1.52752
HIST1H2BN	2.15753	1.1651
RPL36A	1.27128	0.638721
RPL36A-HNRNPH2	1.27128	0.638721
AP4E1	1.68983	0.886992
PIGL	1.27655	0.641317
CCDC106	1.39498	0.711601
SLC39A13	1.78145	0.941009
SOX12	1.22059	0.607795
MGME1	1.23652	0.617062
NRSN2-AS1	1.88671	1.00295
SNORA17A	0.999718	0.476375
CIRBP	0.593909	0.235089
MASTL	1.989	1.06328
TAF1	1.95536	1.0432
INPP5B	1.25747	0.628858
RAD23A	2.05476	1.10182
MIR4751	2.13602	1.14992
TPGS1	1.2493	0.623516
FBXO18	1.4291	0.730193
RPS18	1.5258	0.787557
WIZ	1.06048	0.510981
AP5Z1	1.56353	0.809107
NUDT15	2.03498	1.08896
DPY19L3	1.80438	0.951988
INTS5	1.46529	0.750496
ARIH1	1.49412	0.767366
SNORD10	0.492052	0.17204
YTHDF2	1.75077	0.918901
MIR4754	1.4158	0.71987
TSC22D3	0.885471	0.404923
PTDSS2	1.61588	0.838516
PAFAH1B2	1.15809	0.5667
CELSR3-AS1	0.893443	0.409434
GTF2H1	1.64117	0.852945
MIR6850	1.09118	0.525855
PHAX	1.56644	0.807509
HSPA1B	1.01323	0.479073
PCNA-AS1	1.31363	0.656763
N4BP2	1.12038	0.541817
UNG	1.84588	0.972348
GATAD2A	1.76825	0.926016
BPTF	1.62798	0.842645
MIR6789	1.6144	0.834433
PCNA	1.36398	0.685526
CIRBP-AS1	0.564605	0.210782
SAT1	1.38305	0.696513
RPS24	1.35667	0.680848
CDKN2AIP	1.03561	0.489752
NSUN4	2.68211	1.46718
RIC8A	1.689	0.877555
GEMIN7	2.36504	1.27832
MHENCR	1.92113	1.01464
IST1	2.03664	1.08316
XRN2	1.3669	0.685528
BET1L	1.689	0.876652
IER5L	0.728642	0.306362
ZFAS1	1.09116	0.521437
EIF4G1	1.69387	0.879177
SNORD50B	1.45661	0.738281
DMPK	1.04264	0.492476
HES4	1.06046	0.502961
LINC01003	1.71054	0.888429
C17orf49	1.18334	0.575436
HIST2H2BE	0.976961	0.452811
LINC00339	2.82782	1.55145
CUL5	2.05512	1.0927
SNORD17	1.2826	0.633715
RAB34	1.17905	0.571763
CDHR2	2.67784	1.46136
PDPK1	2.27098	1.21978
SNRPC	3.46575	1.929
PFN1	0.707223	0.290693
MIR1292	1.51544	0.770429
FAM136A	1.55584	0.794137
SP2	1.23559	0.603927
CYB5D2	2.24759	1.20417
SNORD28	2.56217	1.39048
DDX19B	2.61536	1.42159
DNM1L	1.808	0.942186
TRAF3IP2-AS1	1.53211	0.778336
NUP210L	2.72583	1.48662
FAM166A	0.758024	0.318081
SFT2D3	1.42934	0.716581
SCAF1	1.47404	0.743042
FBXL19-AS1	1.82298	0.949868
SIRT1	1.75657	0.909861
EIF1	1.05708	0.494339
FBXL19	1.82083	0.947705
AZIN1-AS1	1.17228	0.562642
SNORD61	1.44072	0.721577
MRPL38	1.71898	0.886607
EGR1	0.821913	0.354048
NOCT	1.92814	1.01031
NOP56	1.51544	0.764163
SIRT5	1.70072	0.874151
PIGG	1.87575	0.978034
FOS	0.812231	0.346053
PTPN6	1.19071	0.570451
RITA1	2.46511	1.32671
C19orf48	1.13996	0.540025
GET4	0.906533	0.401266
GABPB1-IT1	1.40725	0.69795
MAT2A	1.2665	0.614393
ADAMTSL4-AS1	0.974124	0.440686
TMEM179B	1.66419	0.850328
DAZAP1	2.17146	1.15145
NORAD	2.0812	1.0976
GABPB1-AS1	1.43702	0.714442
AURKAIP1	0.971807	0.438117
TPD52L2	1.37646	0.678253
PXMP2	1.98529	1.03941
ATP6V1G2	1.55391	0.782773
DPP3	2.35262	1.25686
PIH1D1	1.76242	0.906322
GTF2IP12	1.06105	0.489947
TTC19	2.05754	1.08127
RPS7	1.35414	0.663064
PARP2	1.82862	0.944583
SNORD58C	0.885338	0.38443
HCFC1R1	0.715151	0.283286
RNU4ATAC	1.21263	0.576554
SNORA103	1.26781	0.607774
TMA16	1.46755	0.726161
SYP-AS1	1.97818	1.02888
ARIH2OS	2.35849	1.25433
TAPBP	1.66046	0.837804
TSC22D1	1.19809	0.562792
PUS1	2.02778	1.05492
FNTA	1.94105	1.00307
RPL4	1.21903	0.573976
BHLHE40	1.21858	0.573561
SNORD12C	1.2607	0.59814
PDCD6	1.18013	0.54958
HIST1H2AG	1.33247	0.639997
PTBP1	1.27255	0.60425
SRM	1.92696	0.992369
BMS1	1.40893	0.68466
RPL8	0.792237	0.318507
SRCAP	1.33486	0.640519
SNORD96A	1.97716	1.02147
SNORD32A	1.8135	0.924153
ITFG2	2.06484	1.07292
LINC00106	1.18914	0.552863
SNHG5	1.694	0.852323
SNORD95	2.00799	1.03806
MIR4784	1.45684	0.710765
MIR320A	1.28895	0.61027
VASP	2.14471	1.11758
SQSTM1	1.18571	0.548241
SNORD44	1.26781	0.596704
SNORD4A	1.25048	0.586408
CREM	1.93545	0.992745
PARK7	2.21445	1.15825
LRRC75A-AS1	1.96056	1.00712
UBB	1.86462	0.949117
SNORD50A	1.77731	0.897122
ACTR2	1.98275	1.01857
RPL31	1.87714	0.955841
PNRC2	1.61496	0.799761
SRSF3	2.08169	1.07666
MFSD14A	2.36457	1.24423
SNORD49B	1.96056	1.00422
PTMA	0.773353	0.299053
MIR1227	1.49559	0.727761
MAF1	0.885165	0.365347
WDR97	0.885165	0.365189
MORF4L2-AS1	1.4094	0.675995
THOC6	0.990307	0.426852
NMNAT1	2.07799	1.07219
POLR2A	0.969814	0.414233
SNRPD1	2.04511	1.05212
RPL17	1.12003	0.502731
RNASEK	1.31012	0.615287
RNASEK-C17orf49	1.31012	0.615287
RPPH1	1.87133	0.94839
ARIH2	2.46842	1.30269
ARRB2	1.46997	0.709765
HERPUD1	1.41562	0.677393
SCAND1	1.98623	1.01592
ZC3H10	1.05465	0.462675
CALR	1.68885	0.838848
RPL13AP5	2.38386	1.25125
RPL13A	2.38386	1.25115
SF3A2	1.38492	0.657953
DDX49	2.05362	1.05492
ZBTB7B	0.971866	0.412106
ZNF561-AS1	2.51122	1.32591
SEH1L	2.1843	1.13144
ATG16L2	2.39655	1.25718
SNORD60	0.949023	0.396287
MIR4530	0.557848	0.163667
NUBP1	2.95764	1.58776
MIR3912	1.75984	0.876051
ZNF276	1.34018	0.626704
RPS6	1.61475	0.789537
CYC1	2.88717	1.54438
SNHG19	0.949023	0.392936
OAZ1	1.3151	0.610108
SRSF2	1.19486	0.538714
SNORD49A	1.81685	0.907388
HIST2H2AB	1.29431	0.59613
PCBP2	1.90236	0.957035
ITPKC	2.28207	1.18202
HNRNPDL	1.33171	0.617658
SNORA70	0.796462	0.299636
TRAPPC12	2.1917	1.12789
YIF1A	1.39848	0.656821
VPS51	2.4958	1.30777
AIMP2	2.36503	1.22993
SNORD37	1.35588	0.629556
EIF5	1.15936	0.512792
MIR26B	1.47068	0.697198
BFAR	2.11496	1.0795
PCNP	2.67327	1.41063
PIM2	0.965354	0.396633
RFXANK	2.64236	1.39168
LINC01970	4.06335	2.23421
ASNA1	1.91937	0.960909
SHARPIN	0.885165	0.346813
ATXN2L	2.20343	1.12858
HSPA8	1.23806	0.555305
DDX3X	1.1617	0.508863
TRIB1	1.8728	0.930596
RPL41	1.19305	0.526993
RPL7L1	2.23633	1.14632
RPL39	1.86509	0.925743
PNRC1	1.51697	0.718904
KCTD5	1.11577	0.480348
SNORA48	0.862197	0.329656
RPL24	2.54925	1.33012
G3BP1	1.31465	0.597016
POLR3E	2.71181	1.42604
RPL10	0.809021	0.296438
MAP1LC3B	1.47665	0.692753
ARMC5	1.97164	0.986476
SNORA69	2.01339	1.01072
THRAP3	1.93529	0.964229
RRAS	1.82866	0.900769
SELENOW	2.88983	1.53043
UBFD1	2.13563	1.08214
TMEM134	2.73463	1.43642
PNN	1.52863	0.720387
MIR3190	1.62069	0.773718
LARP1B	1.70885	0.825766
EIF4A1	0.909959	0.351131
SNORA44	1.86588	0.918444
SNORA16A	1.9523	0.969238
FEM1A	1.28981	0.575317
PIGW	1.74868	0.846986
LINC01135	1.18559	0.51243
ZFP36	1.2141	0.528927
MIR8072	1.82474	0.890749
NEK8	1.24335	0.544752
MRPL4	2.92989	1.54549
SOCS1	1.79777	0.873329
JUN	1.20465	0.521096
CD79A	3.6434	1.96872
GLYCTK-AS1	2.02773	1.00921
RPL18A	1.64355	0.780176
HIST1H4B	1.11711	0.467027
MFSD11	1.39095	0.629585
TMSB10	2.42501	1.24344
TMEM69	1.82673	0.887814
U2AF2	1.18113	0.504555
NPM1	2.0463	1.01684
LRRC75A	1.88436	0.920208
LINC00638	1.96651	0.968871
LAMP1	1.74626	0.837596
SUGT1	2.00479	0.991046
ANKHD1	1.54581	0.718483
ANKHD1-EIF4EBP3	1.54581	0.718483
MIR3153	1.90757	0.9331
ZC3H6	1.09847	0.452722
SNORD12B	1.49371	0.687311
SNORD12	1.42843	0.647938
MIR4651	1.81846	0.878851
PCBD2	1.67841	0.795685
CANX	1.97563	0.97175
POR	1.81846	0.878143
SNORD4B	1.11062	0.457795
NFATC2IP	2.23947	1.1274
CEBPB	2.1243	1.05891
ZNF398	2.24782	1.13197
ZFP91-CNTF	1.18952	0.503405
ZFP91	1.18952	0.503405
OXLD1	2.42905	1.23901
IBA57	1.4513	0.658323
FAM234A	1.86187	0.901757
EPOR	2.09172	1.03817
SNORD42A	1.18316	0.498335
STIP1	1.66254	0.782694
H1FX	1.00473	0.391931
ALG13	1.78673	0.85596
ATG4D	3.45056	1.84295
SPHK2	1.39207	0.619649
RPL18	1.39207	0.619466
MIR6515	1.83294	0.880926
RPL10A	1.7979	0.859705
IBA57-AS1	1.61068	0.748223
TUBA1C	1.98194	0.968443
POGLUT1	2.05308	1.01019
RPS28	2.29437	1.15159
TLCD1	1.34872	0.590069
ZBTB45	1.04986	0.412517
SNORD65	1.56403	0.715832
TUBA1B	1.79379	0.851504
CNN2	1.76517	0.834461
SYP	1.54489	0.703467
LDHA	2.3435	1.17612
RPL13	1.46538	0.653821
RPLP2	1.55865	0.70827
CKS2	1.94793	0.938519
VAMP2	1.67135	0.774172
PCBP1	1.91996	0.921431
FZR1	2.52403	1.27953
SNORD100	1.74014	0.813673
RPL12	1.66167	0.766287
RPS20	2.01019	0.973169
RPAIN	2.58984	1.31546
COX20	1.99262	0.960921
LRSAM1	1.66167	0.764438
FTH1	1.32975	0.566904
RPS15	1.61753	0.737084
C16orf72	1.46596	0.646204
RRM2	2.59401	1.31582
PLK3	1.69236	0.779281
TAF5	2.58691	1.30998
NFX1	2.31043	1.14573
BAD	2.32726	1.15534
SNORD46	2.43879	1.22115
RPL6	2.92854	1.51067
SCARNA2	1.7883	0.832496
BBC3	2.19025	1.07043
ZNF517	1.70411	0.781497
PRDX2	2.38945	1.18818
RPL36	1.43709	0.622636
CTDSP1	1.98355	0.946164
MIR3191	1.38152	0.588767
ARHGDIA	1.11258	0.428842
UBE2V2	2.01867	0.966157
C19orf24	0.997758	0.359829
SNORA65	1.75433	0.808437
SNORD55	2.60852	1.31491
FAU	2.25794	1.10574
GALNS	1.35318	0.568323
SERTAD1	2.2814	1.11918
SLC26A2	2.45849	1.22347
RPL22L1	2.61736	1.31768
CCDC85B	1.60126	0.713511
ATF1	2.25347	1.10066
RPS8	2.60852	1.3113
PLEKHG2	0.833118	0.257041
HNRNPAB	1.8475	0.858618
SNORD73A	2.99077	1.53229
GNG14	2.35054	1.15206
FUS	1.80048	0.82516
LINC00921	2.52524	1.25485
SNORD78	1.63894	0.728603
LINC01775	4.32275	2.32162
MEIG1	2.48762	1.2321
TUBB	1.49684	0.64337
ILF3	1.96389	0.918969
WTAP	1.97721	0.926312
RPL35	2.17758	1.0432
ZNF101	2.04634	0.965281
ARPC5L	2.17758	1.04226
MTHFD2	3.0321	1.54953
MCL1	1.6907	0.752534
TAF15	1.88073	0.864863
ILF3-AS1	2.10704	0.999158
NOP53	1.78565	0.80776
UBE2M	1.5799	0.685473
B2M	2.24852	1.08155
B3GALT4	1.36661	0.558008
POLR3D	1.87095	0.857302
MZF1-AS1	1.5799	0.684463
MIDN	1.15393	0.431169
DDA1	2.56576	1.26657
CATSPERD	2.25743	1.08341
RNF207	2.5965	1.28271
MIR6748	1.94848	0.897273
ZNF581	2.37054	1.14705
SNORD157	2.37895	1.15154
C19orf43	2.50685	1.2236
RPL29	2.43891	1.18156
ZNF580	2.31992	1.11023
ZNF317	2.90335	1.45644
MRPL49	1.85735	0.835044
SNORD68	1.67664	0.727185
RPS5	1.23321	0.460875
AP5B1	3.27113	1.67056
FEM1B	2.02815	0.932065
POLR2L	1.38323	0.549001
ENO1-AS1	1.69373	0.730663
HEXIM1	1.56451	0.6525
CCDC137	3.024	1.51717
SNORD79	1.77193	0.771426
TSPAN4	1.45022	0.579808
HIST1H4E	1.57712	0.653926
ZNHIT2	1.96834	0.885005
SNORA33	2.04965	0.933251
CALM1	1.33499	0.505808
MIR5088	1.69225	0.717292
CHRAC1	2.56616	1.23531
HIST1H2AM	1.95984	0.875198
HSP90AA1	1.9006	0.838247
UBE2S	2.68564	1.30224
IRF2BP1	1.99671	0.891327
SNORA52	1.91282	0.841125
ZFP36L1	1.22512	0.42918
SNORD52	3.81176	1.96325
QTRT1	2.77192	1.34584
SLC5A5	3.43249	1.73398
H1FX-AS1	1.48595	0.576403
C6orf48	2.85419	1.38812
SNORD48	2.98699	1.46637
LDLR	2.39435	1.11135
GPX4	2.66675	1.2729
HIST1H2AD	1.55703	0.612704
KAT5	2.36365	1.09079
SNORD29	3.05102	1.49668
EIF3B	2.30361	1.05274
WRAP53	2.18073	0.977483
DHPS	2.4422	1.13188
ZNF789	2.79802	1.34166
SNORD30	3.05102	1.49061
LBHD1	3.40676	1.70178
C11orf98	3.40676	1.70178
PPIA	1.91654	0.817042
TPT1-AS1	1.87108	0.788639
RPL26	1.79575	0.743439
IER2	1.55949	0.60286
P2RY11	1.82665	0.761097
SNORA31	1.87108	0.787209
GADD45B	1.78945	0.738496
HIST1H3J	2.09358	0.916941
MALAT1	1.57891	0.609106
NFKBIA	1.45585	0.532886
SNORA57	3.31777	1.63788
SNORA61	2.53246	1.16935
LONP1	1.57993	0.603598
FTL	2.32409	1.04392
APRT	1.71298	0.68103
METTL12	3.31777	1.63356
SNORA68	1.99959	0.848838
SNORD38A	2.83228	1.34068
PCIF1	2.65264	1.23323
HIST1H2AC	1.8259	0.739076
CCDC124	2.94278	1.40184
NEAT1	1.02955	0.26601
MINCR	2.78038	1.30465
SNORD33	2.53047	1.15256
SNORD99	2.60297	1.195
GYS1	2.26591	0.994861
ZNF460	2.45173	1.10464
HIST1H2BC	1.99103	0.830213
MIR4712	2.45812	1.10738
SNHG12	2.67301	1.23408
MIR7111	2.27828	0.997553
CCDC94	3.11045	1.49127
SEPHS2	4.04599	2.04503
MIR23A	1.73539	0.668341
HIST1H2BO	2.30298	1.00484
SNORD31	3.2531	1.56645
ID1	3.24239	1.55924
MT2A	3.29672	1.5913
PRMT1	2.51307	1.12575
MIR27A	1.73539	0.663393
MIR24-2	1.73539	0.661692
ZNF143	1.79618	0.690412
SNHG1	3.32312	1.59154
KANK3	2.96723	1.37955
SNORD22	3.37914	1.62376
PTCH2	3.96164	1.96905
MIR3193	3.04714	1.42507
ATP6AP1L	2.64682	1.18697
UQCC3	2.55852	1.13271
BSG	2.72235	1.22544
TRAF7	1.74432	0.640364
MRPL20	2.27452	0.950349
TMEM107	2.56836	1.12084
RPS23	2.48021	1.06632
RPS16	2.97406	1.35707
DDIT4	2.06988	0.806044
SNORD80	2.42745	1.01467
RPS14	3.48549	1.64269
SNORD47	2.47598	1.03208
RNF151	2.1429	0.816579
SNORA64	2.1429	0.815791
NDUFB10	2.70506	1.14727
EIF3G	2.20587	0.835887
MZT2B	2.48146	0.998731
SNORD35A	3.00726	1.30962
SNORD34	3.00726	1.30622
SNORD81	2.73056	1.13879
ZBTB37	2.73056	1.13876
SLC25A6	2.89914	1.23496
GAS5	2.73056	1.13335
SNORA31B	2.62836	1.06781
HIST1H2BD	1.91589	0.626442
HIST1H1E	1.90206	0.614329
RPS11	2.69425	1.08271
RCC1	3.56867	1.59304
SNHG3	3.56867	1.59304
SNORD38B	3.63052	1.62283
SNORA10	2.39077	0.838673
UBC	1.99075	0.586162
MIR5188	1.99075	0.585887
RPS2	2.54329	0.907849
SNHG9	2.53018	0.889036
SNORA78	2.59598	0.919577
SNORD35B	2.94398	1.10533
GH1	3.32168	1.10765
MIR21	3.69805	1.32771
PXN-AS1	3.52624	1.19844
DUSP1	3.04967	0.903776
RPLP0	3.6769	1.2756
RNU11	3.86788	1.38587
ACTG1	4.1352	1.23358
ACTB	4.23852	1.18223
SNORA73B	5.92409	2.13276
EEF1A1	4.99489	1.50101
JUND	5.00406	1.50341
MIR3188	5.21407	1.52337

## Sheet: RRE-enriched genes ey
gene name	GRE	NGRE
LINC02071	7.83196	15.817
GSTM5	6.67381	13.714
PMS2	1.26271	7.56368
OR6F1	4.79575	11.0168
LINC00363	6.25345	12.309
NME5	5.85162	11.6248
TSG101	6.80549	12.5205
LINC00910	7.80191	13.3951
C2orf42	7.14876	12.7214
CHIA	5.20683	10.5507
MIR7975	6.61425	11.948
SARAF	3.17558	8.4235
PTCRA	7.89066	13.1495
TMEM35A	6.64967	11.7611
PPEF2	5.86935	10.9177
ZNF888	5.2386	10.1543
LINC01835	6.19746	11.0888
TRIM49	1.02632	5.78739
OIP5	6.80997	11.6934
ARPC3	10.4771	15.3924
LINC01842	8.27848	12.8783
LINC02436	3.97768	8.4155
FUT3	6.85585	11.287
INGX	5.80038	10.1834
LINC00621	4.3836	8.59461
LINC01683	2.98246	7.04816
VN1R1	5.57806	9.68515
MIR875	4.13469	8.18137
MIR599	4.13469	8.1808
LINC02087	2.51863	6.51329
CD5	4.39927	8.38679
IQCF2	4.66134	8.63436
PSG11	3.22223	7.15878
MASP2	7.28577	11.2994
UQCRHL	5.12849	9.09359
GLOD4	6.494	10.4737
PROKR2	4.18652	8.11133
OR7E24	3.35242	7.24472
TSPAN6	4.40791	8.29941
DUXA	4.30739	8.18853
PRKAR1A	4.77866	8.65497
LRRC17	4.45364	8.31096
WHAMMP1	1.70847	5.48156
RIT1	6.80173	10.6821
C19orf18	3.94194	7.7567
ZNF99	2.59568	6.33944
CAAP1	4.39603	8.14599
IGSF5	3.77225	7.50822
ZNF418	4.84484	8.58619
ZNF841	4.56125	8.28762
SLC22A24	4.40441	8.12698
TRIM60	4.29238	8.00577
L1TD1	4.42339	8.12655
SCARNA14	4.87064	8.58268
CYP2B6	5.0574	8.73385
CCDC122	4.32095	7.95068
ZNF534	3.29506	6.89855
TDGF1	5.11158	8.75083
KRTAP5-3	3.3354	6.93012
LZIC	5.17875	8.80943
ADAMDEC1	3.18267	6.76035
PSG9	2.31914	5.82222
REG3A	3.54883	7.07652
LINC01207	4.29015	7.82313
SERINC5	5.30975	8.85437
LINC01291	5.28491	8.82338
PIK3C2A	4.42655	7.92005
CYP4X1	3.67938	7.11991
CR1L	4.60083	8.04023
SNORA50D	3.84346	7.25625
CALR3	4.89498	8.33017
KIF3A	4.62301	8.03875
ZC3HC1	5.20918	8.63773
C10orf99	5.52921	8.96352
PSG8	2.94905	6.31603
PASD1	3.44031	6.80771
SPPL2A	3.96405	7.34059
CD1E	4.03142	7.40577
ARHGAP29	6.58484	9.99994
FAM72C	0.32395	3.59173
LINC01728	4.17707	7.51545
YARS2	4.88334	8.21009
MUC7	3.12832	6.40507
NSMCE4A	5.55715	8.88308
ZNF77	5.84957	9.1734
MIR3674	3.81727	7.09105
LINC01687	2.46244	5.69444
RNY4	3.95112	7.21421
ACSM2A	0.692916	3.87997
ZNF90	4.61352	7.87939
MIR548H2	4.00642	7.25474
LINC01745	3.13304	6.35372
FAM72D	0.32395	3.48115
ACOT9	4.44651	7.67939
HYLS1	3.809	7.02514
MIR2681	3.03197	6.23069
GBP4	3.76111	6.97437
SCARNA26B	3.97096	7.17981
DENND6A	3.93656	7.13818
NCK1-AS1	6.00156	9.21839
SMR3B	2.7875	5.93142
GPBP1L1	6.10672	9.32389
MROH7	5.319	8.50878
MROH7-TTC4	5.319	8.50878
TLCD2	6.21646	9.40213
MIR3923	2.93846	6.02822
LIPI	2.94642	6.03433
GDA	4.25059	7.36411
SPANXN2	2.17619	5.24375
NVL	4.60239	7.70468
CASC17	3.37668	6.42934
XRN1	3.72679	6.77225
MIR548XHG	1.85398	4.85666
KLHL11	3.39845	6.41969
ALG5	3.8541	6.88463
MEOX1	5.46168	8.52097
GLYATL3	3.58309	6.59727
LINC00613	3.25121	6.25495
MIR597	3.12783	6.11684
FBXO47	2.98783	5.96153
LCE6A	3.14948	6.12096
HLTF	3.73414	6.70991
OR4C45	3.14828	6.1013
USP29	3.09954	6.04519
PSG5	3.14452	6.07119
HBZ	6.00193	8.98409
CDC26	4.92889	7.87154
NETO2	4.13005	7.0503
MIR3657	4.21611	7.09288
SLCO1B7	2.55379	5.38141
FUNDC1	2.47412	5.29637
DOCK7	4.91784	7.78917
PTGES3L	4.527	7.38396
TUBB4A	5.58898	8.46333
CLEC7A	3.34116	6.15307
TARBP1	4.97414	7.82087
OR4C13	1.81408	4.58819
PRKAG2	3.69639	6.50866
CEP104	4.58385	7.41254
PRR27	2.48974	5.26461
OR1B1	2.96785	5.75324
RBM43	3.25845	6.04465
MIR1297	2.32765	5.07619
ZNF665	3.04131	5.79866
EDDM3B	3.5583	6.32647
AAED1	4.08278	6.85645
MDS2	4.54555	7.32792
MRPS31	2.99763	5.74342
TYRO3P	3.55467	6.3111
TYW1B	2.16518	4.87446
RIDA	3.35254	6.08465
DYDC2	3.07702	5.80275
NLRP5	3.04646	5.76794
FAM153B	0.900718	3.56326
PCDH9-AS2	2.3505	5.03766
MIR5585	4.8009	7.54083
LINC01613	2.87152	5.56764
LINC00488	2.75469	5.44422
MIR3121	3.19416	5.8874
TOR1AIP2	3.80024	6.49626
OR11H6	3.60012	6.28473
ATP1B2	4.2258	6.91924
FTX	2.35217	4.99671
MIR1295A	2.84102	5.48811
LRRC38	2.04749	4.67378
OR13C9	2.56645	5.20336
TIPIN	5.09077	7.78232
BATF2	4.15069	6.81682
ZNF425	3.83076	6.48735
ZNF780A	4.90402	7.58392
C14orf37	3.13414	5.76794
NDUFAF1	4.45064	7.11015
ANAPC10	3.04108	5.66794
PGAM4	2.77712	5.39397
IMMP2L	3.11012	5.72418
OR2B3	2.66243	5.26101
RASGEF1C	3.65387	6.27398
FBXO43	3.37488	5.98808
CERNA2	4.62221	7.26112
SLC38A9	3.50327	6.11557
TFDP2	5.85558	8.51914
DPEP3	3.73817	6.35046
SLC17A5	4.76505	7.39973
SOX30	2.98146	5.56804
MDC1	5.48018	8.12024
ZNF506	3.15771	5.74437
DPPA4	3.03215	5.61402
ORC1	3.61381	6.20641
LINC02111	1.92965	4.48491
MIR4502	4.41558	7.02319
TERF2	5.64994	8.2846
SEC31A	5.38274	8.00805
FITM2	3.59602	6.16951
HPS5	3.85424	6.43197
SCRG1	2.83613	5.38839
OR2L5	2.06756	4.60229
NOMO1	1.88351	4.41352
GOLGA3	4.52274	7.10496
WDR47	3.02728	5.5746
LINC01857	3.67483	6.23591
ABCA11P	3.62564	6.18473
LINC00161	2.93736	5.4809
PCMTD1	3.16127	5.70563
GBP3	2.8604	5.38698
ANKRD55	4.41075	6.97159
MIR8063	3.25503	5.78914
DARS	3.45135	5.9802
SVOPL	3.37823	5.90453
TNFRSF10A	3.83638	6.37222
OVCH1-AS1	3.28555	5.80827
KLHL8	3.00292	5.51332
CLEC4C	3.56424	6.0852
OR1J4	2.56022	5.04857
KANSL1L	4.16707	6.68993
LINC01243	2.76597	5.25371
GMCL1P1	3.67592	6.18361
ANKMY1	4.31151	6.82696
CCDC36	3.11149	5.59357
PALB2	3.84833	6.34291
SNORA41B	2.7413	5.20664
ORC2	3.78251	6.26821
H2AFV	4.41749	6.9151
LINC00399	2.72747	5.17719
RPS6KA2-AS1	3.3305	5.78506
PKP2	2.66353	5.1018
PLAC8	3.8899	6.35383
RNF17	2.19898	4.62492
TMEM27	2.39577	4.82208
HPR	2.43097	4.85684
ENPP5	2.58029	5.00887
NME8	2.4663	4.88494
KLRC3	3.20725	5.63853
GJB1	2.8977	5.32049
OR5D16	1.79345	4.19034
TNFSF11	2.45628	4.8665
LINC01198	2.20833	4.61166
SIGLEC11	4.78361	7.24329
LINC00661	3.20194	5.6263
LINC00355	2.24498	4.64725
MIR3183	4.2708	6.71683
DEFB128	3.06347	5.47591
TAF13	3.14128	5.55469
SLC22A9	3.39169	5.80933
MAGEB10	2.46503	4.86137
ERVV-2	4.16719	6.59621
FBXW10	2.70076	5.09619
AKAP14	2.53035	4.92028
SYNJ2BP-COX16	4.08038	6.50394
COX16	4.08038	6.50394
FABP7	4.75203	7.18794
LINC00371	2.9775	5.3722
BAZ1A	3.86244	6.27644
PPP2R3C	3.39413	5.79164
ZNF843	3.57977	5.98034
LRRD1	3.02474	5.40847
SGK2	4.02294	6.42875
KCNK18	2.54804	4.91214
MIR5697	3.97066	6.35567
DNA2	3.58479	5.95762
OR10Q1	2.08402	4.41814
LINC00294	3.11866	5.47418
OR10A7	2.21113	4.5437
C3orf79	2.37502	4.70582
LINC01926	3.04947	5.39099
OR4C16	2.11207	4.42791
TRIM16	2.23046	4.54664
LINC01518	1.75902	4.06449
CDKL4	2.63217	4.9516
SNORA68B	3.1694	5.5003
GUCA1C	2.5344	4.85042
LINC02275	3.01353	5.33943
ADGRG4	2.54024	4.85444
LINC01429	3.76109	6.10087
MIR3134	3.6314	5.96819
RNF219-AS1	1.90875	4.20221
MIR1278	2.41855	4.7197
MIR320D1	2.23808	4.53391
MIR3123	3.28088	5.59467
ZNF552	5.35687	7.71449
XCL2	4.23888	6.57067
MIR626	2.75182	5.05053
ZNF573	3.5709	5.88589
LINC02079	4.14747	6.47103
LINC01017	2.33775	4.6189
NBPF13P	3.83157	6.14569
TRIM36	2.51945	4.79788
DHRS4L2	1.56595	3.81644
NEMP1	4.76161	7.08172
LRRC43	3.27713	5.56312
OR2AE1	3.27744	5.56097
OR6C4	2.91305	5.18693
INSL5	2.33778	4.59742
FOLR2	2.87156	5.14237
DROSHA	2.8933	5.16271
LINC01078	2.88257	5.15144
OR10G3	2.83268	5.09854
OR11H4	2.65762	4.91681
CNTNAP3	0.925627	3.13587
BTLA	2.67705	4.92579
PSG10P	1.88265	4.11373
H3F3C	3.31902	5.58029
LINC01055	2.82261	5.07237
MFSD14C	1.96982	4.19913
LINC01317	3.02799	5.27847
MIR3157	2.68125	4.92136
LINC02328	2.84573	5.08931
LRRC37A11P	4.14747	6.41172
FAM90A10P	0.972178	3.16299
OR11H7	2.53079	4.75377
NLRP2	4.8511	7.12462
C1orf198	2.34894	4.56645
GIF	2.76251	4.9891
UGDH	3.97331	6.22308
PIP	3.42322	5.6594
KYAT3	3.60465	5.84207
SPANXN1	1.61989	3.81133
ZNF280C	2.68406	4.89769
MIR1272	4.28915	6.53765
BRIP1	3.00207	5.219
OR3A2	2.747	4.95151
SLC16A12-AS1	3.64442	5.86536
TRA2A	5.94397	8.21406
FBXL12	4.31745	6.55125
LINC01356	3.54396	5.75925
CYP1A2	3.07676	5.28158
UTY	0.585635	2.73441
ZNF850	3.04031	5.24192
TMCO1	2.94464	5.14221
LINC01788	2.15232	4.33057
WDSUB1	2.60322	4.7891
LINC01695	2.04452	4.21595
INTS13	2.46758	4.6473
CSMD3	2.40976	4.58588
C19orf38	3.76756	5.97249
YY2	2.40935	4.58284
CLEC9A	3.08094	5.26874
KRTAP5-4	2.93018	5.11428
ZC3H12B	2.47188	4.64509
LINC01648	2.62869	4.8039
YES1	3.02628	5.20557
PPIAP30	3.20368	5.38589
KRT25	2.39532	4.5582
THRSP	4.9171	7.13149
LTN1	2.15069	4.30376
FAM153C	2.44199	4.60093
PATE2	2.41827	4.57594
COQ5	2.69347	4.8568
TLDC1	4.68739	6.89479
SLFN12	1.95717	4.10392
MIR5586	2.06539	4.21425
ADH4	2.05362	4.1988
MIR941-1	3.99792	6.1853
UEVLD	2.96009	5.12387
MIR512-2	2.53468	4.6888
OR10H2	2.60049	4.75604
MIR512-1	2.53468	4.68851
LRRC37A8P	2.98707	5.14473
TRAPPC6B	3.14242	5.30179
MIR941-4	3.99792	6.17489
MIR941-2	3.99792	6.17489
MIR941-3	3.99792	6.17489
MIR941-5	3.99792	6.17489
C8orf89	2.412	4.55153
OR2L2	1.51908	3.63639
RAB27A	2.67091	4.81283
ZDHHC15	1.97858	4.10249
IFNA21	1.93459	4.05745
LINC02429	1.71	3.82682
MGAM	2.73839	4.87749
LINC00383	2.27823	4.40616
SLFN14	2.88654	5.0276
OR2T33	1.49444	3.60153
MIR8083	3.11016	5.253
MSANTD2	2.84548	4.98095
LTF	3.40557	5.55238
MDH1B	2.28917	4.40968
CELA3B	2.88076	5.01338
OR2C1	3.81151	5.95983
ASPA	3.26015	5.39502
ZNF835	2.70004	4.82086
PLA2G4C	4.11445	6.26558
SIGLEC14	2.79296	4.91211
OR13F1	3.51529	5.64923
LINC01205	3.15665	5.28031
OR9K2	2.26337	4.3665
SLC15A2	2.55313	4.66086
ARHGEF9	2.01489	4.11017
ATP5A1	3.55923	5.68659
GOLGA2P9	1.72166	3.80829
DIAPH3	2.49687	4.59837
OR2T12	1.28805	3.36157
ZNF486	3.50583	5.62731
GP6	4.02042	6.15285
ZNF286B	1.56799	3.6459
AADACL3	2.45803	4.55367
OSBPL3	3.43587	5.54975
ATAD3C	2.92233	5.02459
SLC12A6	5.53599	7.69608
KCNMB1	2.81696	4.91641
COL28A1	2.20791	4.29241
NMRK2	2.98235	5.08115
SNORA80E	6.56726	8.74453
ZNF667	2.25942	4.34117
OR1K1	3.30842	5.41256
SLC17A8	2.36003	4.44296
HERC2P10	1.77439	3.84252
C17orf98	5.53067	7.68027
LINC00330	3.94041	6.05108
AGO1	2.88007	4.96709
LINC01208	2.33374	4.40795
HHLA2	2.6393	4.71897
GALNT8	2.47374	4.54833
RCN3	4.86623	6.99239
CCNJL	2.88914	4.9715
OR1J2	2.08097	4.1454
PLAC9	4.42736	6.53712
CSN1S1	1.66039	3.70727
C5AR2	4.49058	6.59721
FGF12	1.90378	3.95126
OCLM	2.4822	4.54219
MIR1254-1	3.17008	5.2451
PRKAR2A	2.68595	4.7499
TAS2R39	2.35322	4.40944
C17orf75	3.27778	5.35173
WDR49	2.44405	4.49852
MIR4753	2.57971	4.63703
ZBTB2	4.63729	6.74009
SUPT7L	3.96313	6.04913
BLOC1S2	3.7307	5.81081
MTFMT	3.13849	5.20468
MYHAS	2.38322	4.43266
PIK3CB	2.58815	4.64039
UBQLN4	4.8306	6.932
SGO1-AS1	2.21087	4.25409
DPPA3	2.50287	4.55033
MIR5690	3.20594	5.26581
MIR4789	2.20846	4.24489
SLC37A3	3.04738	5.10105
DBR1	3.00402	5.05473
CASR	2.14797	4.17699
GPX5	2.69062	4.73161
SGO1	2.21087	4.24086
CLECL1	4.81969	6.90353
LINC01288	2.19466	4.2196
ADGRE4P	2.55672	4.58832
SYT10	1.8794	3.8931
GPLD1	5.1718	7.25565
TMCO2	4.52972	6.59729
MSS51	3.20509	5.24305
TAS2R41	2.01297	4.02231
RETN	3.00227	5.03329
ZNF878	3.1388	5.17137
LINC00375	1.75882	3.75994
ALOX12-AS1	3.04934	5.07886
ZNF41	2.15092	4.1566
GAK	3.22205	5.25096
BST1	3.08763	5.10778
LINC01318	1.88201	3.87435
LEMD1-AS1	3.91315	5.94966
CATSPERE	4.89093	6.94819
SCD5	2.03311	4.02597
LINC00538	2.05971	4.05217
GPR83	2.43325	4.4305
LINC01203	2.29087	4.28469
IFNA17	1.59781	3.57611
SVBP	3.2123	5.22617
USH1G	3.96974	5.999
NFU1	3.09989	5.10646
HESX1	2.26368	4.25136
MIR384	2.09331	4.07636
HYPM	2.44736	4.43807
SNORA16B	2.43213	4.42142
PSMA8	3.79374	5.81143
NUPR2	2.03138	4.00913
C16orf90	3.40012	5.4081
GPR119	1.93349	3.90723
HAVCR1P1	3.31604	5.31867
RASGRF2-AS1	2.29837	4.27816
SAXO1	2.32268	4.30152
PCAT4	2.74728	4.73544
LINC01618	2.19223	4.16664
C5orf17	1.80571	3.77063
GCSH	2.97712	4.9672
SNORD96B	2.90465	4.89208
MIR520E	2.44496	4.42136
MCFD2	4.39005	6.40902
CCL5	3.23587	5.2279
ACTR8	3.1733	5.16254
MIR643	3.32761	5.31843
OSTN	2.11146	4.07425
TSGA10	2.59651	4.56803
CPXCR1	1.60317	3.55268
RPGRIP1	2.78598	4.76006
ERO1A	2.4007	4.36585
DSTNP2	4.09123	6.0937
SCARNA10	3.66928	5.66167
FAM161A	2.58322	4.55115
LINC00342	1.6594	3.60542
LINC00396	2.75433	4.72063
OCIAD2	2.58596	4.5447
LARS	3.19526	5.16691
OR10G4	1.74905	3.68823
PRH2	2.32394	4.27565
ZNF793-AS1	2.02819	3.9725
HTR3D	2.85783	4.82009
ARHGAP27P1-BPTFP1-KPNA2P3	3.14928	5.11767
OR7D2	1.89918	3.83855
ZNF124	5.05254	7.06133
OR10AD1	3.0325	4.99401
SMYD1	2.60712	4.55716
DTD2	3.76364	5.73892
LINC01832	2.24966	4.19142
FAM186A	3.03438	4.99052
PRR23B	3.19321	5.15253
MIR6754	2.9909	4.94539
RDH16	2.91172	4.86442
KLRC4	2.75641	4.70406
CTSV	2.53947	4.48211
RBFADN	2.64597	4.58737
SNORD111	4.78044	6.76895
C16orf78	2.47005	4.40666
APOBEC1	2.12091	4.04952
LIPF	2.20408	4.13389
LINC00380	2.02173	3.94545
AADACL2	1.90669	3.82583
MIR6506	3.70733	5.66525
NT5C3A	2.9494	4.89051
KIF4B	2.38209	4.30883
TAAR2	2.46155	4.38846
MIR498	2.44496	4.37049
OR6C3	1.97759	3.89267
MIR1323	2.44496	4.37034
SEPHS1	3.59096	5.54159
PRAMEF8	0.337896	2.21511
PRAMEF7	0.337896	2.21511
MIR3915	1.21877	3.1137
LINC01957	1.91464	3.82376
FOXR2	1.79736	3.70352
SNORD133	2.91622	4.84605
CPT1A	4.6391	6.60463
HERC2P3	1.6025	3.49672
MIR3156-3	0.962198	2.84175
C7orf61	4.48684	6.44311
CLEC4E	3.11818	5.04361
ASB11	1.85437	3.75017
PSG3	1.4674	3.35315
ATP5H	3.10925	5.03017
AKR1C3	3.36423	5.29017
VIL1	3.56822	5.49749
MRLN	2.16579	4.05703
PLPP2	2.63167	4.53306
TYK2	3.64715	5.56982
FAM220A	2.7784	4.68142
MBD2	2.59252	4.49022
MIR454	2.94715	4.8511
TCEA3	5.57581	7.5378
ZNF300P1	1.74754	3.62232
TIAL1	2.6319	4.52566
TMIGD2	4.55103	6.48637
OOSP1	2.15534	4.03725
C3orf84	2.87459	4.77102
MIR4511	2.08604	3.9632
LINC01846	2.12269	4.0006
SNORD77B	2.174	4.0508
GK5	2.47874	4.36169
VN1R5	1.51144	3.37283
ITGBL1	1.96247	3.83274
CDHR4	2.62542	4.50821
TRIM5	2.61492	4.49601
DNAJC12	2.67106	4.54965
PTPN14	2.04591	3.9096
CLCA3P	1.80514	3.66013
ANXA2P1	1.85524	3.71108
ERAS	3.21458	5.10038
CYP2C19	1.8777	3.73367
LINC00333	1.78697	3.63955
MROH8	2.71933	4.59179
ZNF682	2.1292	3.98838
SIGLECL1	2.51362	4.37796
KYAT1	3.28408	5.16541
RASSF8	2.36791	4.22789
RPL13P5	4.09123	5.98915
GPR1-AS	2.64401	4.50748
ZNF823	2.82506	4.69223
METTL11B	1.98061	3.82857
SNORD114-2	1.79486	3.63815
CLIP1	2.45734	4.3131
KIAA1107	1.64621	3.48278
GART	3.05066	4.91778
CFAP161	2.61358	4.47057
OR2A25	2.16574	4.01173
DPY19L1P2	1.96506	3.8047
ZNF251	2.94454	4.80558
MIR3144	1.80423	3.63612
PTCSC3	1.84359	3.67622
MIR4327	1.61992	3.44448
TRIM49C	0.317713	2.1118
MIR1277	1.97116	3.80081
ADH1B	1.72555	3.54895
MIR548AT	2.80751	4.65456
LINC02389	2.58764	4.42967
LRRFIP2	3.50783	5.36901
ECD	3.62373	5.48661
OR51I2	2.49972	4.33713
FAM25A	1.77676	3.59755
OR52R1	2.04989	3.87668
SULT1E1	1.80787	3.62873
OR5A2	1.9944	3.81614
CCDC125	3.25339	5.10131
GCSAML	1.69889	3.51139
SNRPA1	4.44297	6.31525
LCTL	3.26095	5.10613
MEIOB	3.83973	5.69598
CCDC181	2.64807	4.47536
MIR520G	1.80427	3.60817
ZFYVE26	2.79883	4.6247
FKBP7	2.25653	4.06998
CHRNA6	2.27194	4.08433
SKP1	2.3476	4.15966
FBXL14	2.67666	4.49573
ASH1L	3.29051	5.12148
LINC01370	1.81106	3.60689
ZNF44	2.19044	3.99381
PCP4L1	5.08038	6.94283
ZNF442	2.56862	4.37509
S100A12	3.01653	4.8325
C7orf31	2.15413	3.95021
BIRC8	1.65944	3.4444
OR5B17	1.56819	3.35097
OR8J3	1.52935	3.31067
COX5A	3.20282	5.02012
LINC00871	2.16569	3.95991
MIR1273G	2.41769	4.21722
SNORD114-4	1.79486	3.57958
BASP1P1	1.87447	3.65969
LINC01036	2.22297	4.01577
ICOS	2.33716	4.13139
MIR8061	2.73286	4.53577
MIR4294	2.45098	4.24558
ACBD3	3.67488	5.4963
EAPP	3.36821	5.18215
PSMA1	3.15885	4.96636
LYG1	2.01936	3.80159
LINC02201	1.68987	3.46448
LINC02243	4.08259	5.90996
SEMG2	2.85375	4.65114
KLRF2	1.88047	3.65085
MIR3977	2.16284	3.93798
LAIR2	1.76657	3.53006
KBTBD12	2.02763	3.79678
SCARNA26A	2.46005	4.23803
SPANXN3	1.19191	2.93966
SDHAP3	2.29375	4.06302
LCE2A	1.98844	3.74884
SPINT1-AS1	3.46102	5.25177
RILPL2	3.97199	5.7738
SNORD114-3	1.79486	3.54696
SLC33A1	2.12414	3.8826
LINC02483	1.70426	3.45314
AS3MT	2.84176	4.61526
FOLH1	1.20291	2.93987
SLC35F5	3.79844	5.59222
RAB6C-AS1	1.62327	3.36861
MPC2	2.8721	4.64502
OR1L4	2.03979	3.79332
PBOV1	2.05542	3.80914
LRRC10	2.6907	4.45748
ZPLD1	1.81038	3.5566
SLC44A3-AS1	2.6758	4.44103
RNU5F-1	1.84574	3.59254
ATAD2	2.47728	4.23646
POLE2	3.48845	5.26936
GPR158-AS1	2.29197	4.04614

## Sheet: RRE-deficient genes ey
gene name	GRE	NGRE
GAGE12J	0.00881242	0.0119989
GAGE2E	0.00881242	0.0119953
ZDHHC5	0.783353	0.432604
EIF1AY	0.53046	0.295157
RPS27	6.32971	3.44665
QPCTL	0.460095	0.256577
TIMM50	3.64953	1.98998
HSP90AB1	0.903371	0.497353
FAM189B	3.07077	1.67528
KANK3	0.840485	0.463112
UTP11	4.48549	2.44406
MRPS2	0.987989	0.543126
RNVU1-19	0.0644086	0.0408771
STT3A	3.37388	1.83949
POLR2J2	0.00437063	0.0081595
DNM1P41	0.00968665	0.0110299
UPK3BL1	0.00437063	0.00792813
GTF2H1	0.831494	0.457353
DCUN1D4	0.505906	0.280398
EIF2B4	4.42134	2.40821
CYP20A1	1.58954	0.869109
MIR1181	2.04285	1.11511
PHLDA2	1.35301	0.739825
HNRNPA1L2	2.71695	1.48066
HMOX2	2.19685	1.19793
AKNA	0.0119139	0.010396
ZFAS1	0.538803	0.296751
TAF9	1.67349	0.913008
VDAC3	1.71736	0.936839
MCRIP2	1.10189	0.602224
NABP1	0.913563	0.498887
SNORD12B	0.538803	0.295098
WDR45	0.983043	0.536482
ORM2	0.00347439	0.00408722
VPS51	1.95631	1.06533
CNN2	0.682254	0.372598
ITFG2	0.679772	0.37098
SNORD12	0.538803	0.294307
KMT2B	1.21707	0.66276
UBIAD1	2.43341	1.32376
LINC01970	5.29248	2.87746
SNORD12C	0.538803	0.293687
HSPA5	3.35901	1.82642
ABCC6P2	0.000441929	0.00105323
GTF2IRD2	0.000181032	0.00091093
RPL14	1.44699	0.787151
SMG1P5	0.000283037	0.000750686
STAG3L3	0.000158658	0.000619594
STAG3L1	0.000158658	0.000619594
RAD17	1.67349	0.909595
UBE2S	1.09464	0.594945
SPACA5B	8.85935e-05	3.46546e-05
RRAS	1.55025	0.842224
WASHC2A	0.0940552	0.0507864
MTMR9	1.08155	0.586956
KAT6B	0.829795	0.449715
SNORD88C	2.10401	1.14201
TPP2	1.08353	0.587235
NCBP2-AS2	3.52658	1.91461
RCOR3	2.27952	1.23678
ELP5	1.48205	0.802724
INTS5	3.48907	1.89314
TMEM223	4.05519	2.20068
KDM4B	0.863681	0.465946
GLUD1P3	1.2538	0.677824
SNORD86	1.05651	0.570525
MRPL1	1.86506	1.00994
C9orf116	0.987989	0.5327
PABPN1	3.63491	1.97086
CYR61	1.10954	0.598233
ARAF	0.872258	0.46895
RAB11B	5.57886	3.02662
ZCCHC3	1.24287	0.669908
MIR4651	0.789862	0.423423
POR	0.789862	0.423009
CTDSP1	0.762964	0.4083
WDR74	1.07284	0.57647
PFN1	0.590949	0.314166
UNG	1.20159	0.645425
LINC01134	3.89046	2.10646
BFAR	1.13147	0.606923
DDX49	1.10751	0.593863
MIR548H4	0.479275	0.252381
TERC	0.924057	0.49405
SPSB3	1.67761	0.902618
PTEN	2.06215	1.11146
SNORD157	1.09464	0.585582
RCOR1	1.31445	0.70499
HSPA1L	7.05695	3.82582
FBXL19-AS1	0.895831	0.477332
RAB11A	1.11031	0.593569
CEBPB	0.732347	0.387742
FBXL19	0.895831	0.476342
ENO3	0.590949	0.310494
VASP	0.939211	0.499633
LINC01003	1.12909	0.60243
C18orf8	1.1029	0.587473
MYLIP	1.70096	0.912439
LANCL2	0.96789	0.51393
PNKD	0.948629	0.501741
SBDSP1	1.32646	0.706696
HIST1H3J	0.739723	0.387057
CTNS	5.07758	2.7445
KLLN	2.06215	1.10562
RPS19	2.5924	1.39338
NFX1	2.53095	1.3592
MRPS18B	0.665455	0.345271
WTAP	0.915075	0.480666
RPS28	1.45291	0.772852
BMS1	0.480882	0.244494
SNORD73A	1.39677	0.742117
G6PC3	2.32079	1.24406
MIR1292	1.5199	0.808577
WDR36	0.748284	0.389185
CDKN2D	4.68119	2.52657
PRMT3	2.1925	1.17395
NUDT15	2.4786	1.32922
NSUN5	2.06496	1.10438
PRDX2	2.14569	1.14815
MIR497HG	2.4807	1.33012
AP4E1	1.94833	1.03991
KDM6A	1.77123	0.9434
MTF2	1.11205	0.58496
MAP3K8	2.60023	1.39373
DDX18	1.1736	0.618323
PARTICL	1.06326	0.558279
C18orf25	2.0662	1.10321
ARID1A	0.692201	0.356403
SPRYD4	1.76401	0.938865
NUBP2	1.67761	0.891579
BAD	1.05455	0.552696
RPL10A	2.38799	1.27727
PSMB3	0.748601	0.386236
CREB1	2.4574	1.31471
CENPBD1P1	1.51306	0.801358
GABPB1-IT1	1.23031	0.64694
RRM2	2.50699	1.34057
HIST1H2BO	0.739723	0.380066
MIR636	0.823822	0.425638
ZNF672	0.902484	0.467886
AARS	1.23066	0.645816
RPS3A	1.39677	0.735969
NOP56	1.5199	0.802571
FANCG	1.29223	0.678605
ZFX-AS1	1.40357	0.738016
CFLAR	5.66619	3.05398
MIR4779	6.66439	3.59555
ZFX	1.40357	0.736368
ZNF581	1.12529	0.583826
TMPO	6.33738	3.41648
RPL11	2.53754	1.351
CCDC106	3.07489	1.64287
MIR6807	2.76566	1.47449
YTHDF2	2.82436	1.50632
MIR6515	0.848591	0.432377
SNORA112	3.19239	1.70587
SNORD38A	1.94567	1.02826
EIF1B	0.539789	0.26379
RMI1	1.2405	0.644516
CYP51A1-AS1	3.22871	1.72504
STT3B	1.83686	0.96838
MAP2K7	2.18238	1.15616
ERCC6L2	1.32742	0.691191
ZNF687	1.70141	0.89439
UPF3A	6.13371	3.30316
OXLD1	4.03071	2.15903
SNORD38B	1.94567	1.02566
ARIH2	3.65919	1.95657
SNORA31B	1.35779	0.705592
UNK	1.76627	0.927561
SERTAD1	0.752289	0.376125
ANP32B	0.996795	0.508667
EPOR	1.10821	0.569159
SUGT1	1.84428	0.968983
MAT2A	1.06326	0.544154
PUS1	3.28655	1.75217
LINC00167	1.11303	0.570844
SZRD1	4.79679	2.57245
MIR4784	3.14381	1.67303
RPSA	3.75983	2.00768
YTHDF3-AS1	2.3882	1.26211
IBA57-AS1	0.909634	0.45798
ATG16L2	1.49263	0.774368
PFKFB3	1.31873	0.67948
TPT1-AS1	1.35779	0.700073
RAB8A	6.61376	3.55655
DDIT3	3.30849	1.75973
SNORA31	1.35779	0.699418
CHAF1A	2.27233	1.19633
RAD23A	2.54391	1.34389
MIR320A	1.36711	0.704094
TOB1-AS1	1.02854	0.519844
ING5	3.94566	2.10471
H2AFJ	0.75162	0.368707
ATP5D	3.96905	2.11713
HIST4H4	0.75162	0.368473
EIF4A2	1.04264	0.526577
FUS	0.887257	0.441956
TM9SF1	2.05364	1.07581
RBM14	3.82446	2.03802
RBM14-RBM4	3.82446	2.03802
DUT	2.20899	1.15998
NPM1	1.87336	0.977119
DDIT4	2.54837	1.34368
DPY19L4	2.41208	1.26934
GSTZ1	2.57513	1.35752
TGIF1	0.849239	0.419244
TMEM69	0.98098	0.490079
B3GAT3	1.22645	0.623479
CALR	1.89695	0.987812
PTBP1	0.85825	0.422934
RHOB	1.83422	0.953183
SRSF6	2.23485	1.17021
ARMT1	0.859276	0.421712
ACTRT3	0.924057	0.456822
TDRD3	1.34904	0.687659
NDUFB6	2.71447	1.42935
MDM2	1.28386	0.651544
SNORA57	4.40175	2.3456
HERPUD1	0.802468	0.389309
SP2	1.12089	0.562216
SOX12	1.79816	0.929384
USP14	6.52705	3.49865
PNRC1	1.55835	0.797984
TYW1	1.72727	0.889696
MAPK1IP1L	1.51549	0.774192
SNORD65	3.31844	1.75405
EMP3	2.74795	1.44291
FIBP	1.80489	0.930225
MIR22HG	1.31248	0.662345
ST3GAL2	2.66357	1.39664
DMPK	1.65139	0.846177
XRN2	0.518208	0.230117
ZBTB7B	0.841299	0.405554
METTL12	4.40175	2.34018
MIR132	1.38736	0.701825
STAG2	0.799531	0.38115
ARMC5	1.43001	0.723791
SNORD54	1.02461	0.503428
RPS20	1.17655	0.585683
MIR212	1.38736	0.699908
SNORD24	2.78007	1.45656
YY1	2.7955	1.46452
RSRP1	3.73188	1.9733
TSTD3	2.82568	1.48072
N4BP2	0.678114	0.313016
GZF1	1.73032	0.88474
MIR3189	3.07148	1.61359
MCL1	1.21334	0.603346
FBXO18	1.80183	0.923134
FZR1	2.25131	1.16732
LINC01431	1.73032	0.883652
THOC6	1.00025	0.486745
ABHD5	2.97786	1.5614
GLYCTK	2.96798	1.55589
NOL7	2.30991	1.19787
WDR11	3.29209	1.7315
ARF4-AS1	2.3552	1.22228
CCDC94	1.00593	0.488286
CDKN2AIP	1.24913	0.619478
ZMYM2	2.79039	1.45707
WDR81	2.1556	1.11199
MIR3191	0.893864	0.425772
FLYWCH1	8.45134	4.53292
OXSR1	11.0787	5.96049
PCBP2	1.57694	0.795968
PDCD6	1.14571	0.56151
CELSR3-AS1	0.932792	0.445649
MFSD11	1.73505	0.880934
SRSF2	1.73505	0.880895
NFATC2IP	1.42209	0.710665
MHENCR	4.98679	2.64783
ATXN2L	2.17739	1.11908
GTF2IP12	0.864608	0.404465
HIC1	1.38736	0.688529
GDF15	3.07148	1.60339
RPS24	1.66052	0.834989
FAU	1.70158	0.857163
EMG1	2.68636	1.39186
CLTC	2.76003	1.43181
GATAD2A	3.36107	1.75816
SNORD46	3.198	1.66948
MORC3	3.61342	1.89517
USP42	4.68396	2.47656
C19orf48	2.10401	1.07417
CUL5	1.48262	0.736337
PCF11	1.79693	0.907021
ARIH2OS	3.50921	1.83693
UBAP2L	2.42555	1.24775
SCARNA12	2.68636	1.38932
PSMG3	6.08475	3.23624
TAF15	2.56591	1.32328
MIR3178	2.39149	1.22722
MORF4L2-AS1	2.20446	1.1255
PHB2	1.52555	0.756486
JADE1	1.84178	0.92815
UQCRH	4.15714	2.18589
C7orf49	4.04716	2.12534
SNORD36B	2.78007	1.43586
BPTF	2.61127	1.34372
SNORD55	3.198	1.662
USP16	7.15871	3.81457
HIST1H2BC	1.3771	0.671549
NOM1	3.29676	1.71447
FNTA	2.61858	1.34529
CKAP2	1.20005	0.572972
PAFAH1B2	2.39279	1.22102
SCAF8	2.15737	1.09284
DCAF11	2.96256	1.53017
RPS8	3.198	1.65795
RACK1	2.00891	1.01161
HIST1H2BD	0.77721	0.341633
SNORD88A	2.10401	1.06266
GPX4	1.94549	0.976264
LETM2	2.7843	1.43178
LINC02482	5.20448	2.74691
CCR10	3.18455	1.64728
MALAT1	0.768877	0.334346
TUBGCP5	1.43944	0.698765
EFCAB2	2.4517	1.24881
STAG3L5P	3.36326	1.74412
FTL	1.24876	0.594862
STAG3L5P-PVRIG2P-PILRB	3.36326	1.74395
HNRNPH3	2.39722	1.21852
SQSTM1	1.26854	0.605074
USP9X	1.35591	0.651673
HIST1H2AM	1.13628	0.532224
LMTK3	2.16287	1.08984
RPL41	1.15827	0.543196
SNORD36A	2.78007	1.42427
MIR22	3.6677	1.90657
VIM	4.03355	2.10533
SNORA62	1.50655	0.73148
HIST1H2AC	1.3771	0.660269
SNORA6	1.50655	0.728212
NSUN4	5.6769	2.99458
SNORA61	4.17388	2.17725
PIM2	1.12448	0.51976
B3GALT4	1.08465	0.497773
SPHK2	1.70933	0.837277
RDH12	1.85975	0.918869
RPL18	1.70933	0.837095
SNORD36C	2.78007	1.41862
CCDC137	4.03071	2.09812
HNRNPA0	1.73408	0.849855
PDPK1	3.85438	2.00212
P2RY11	1.09447	0.501787
PSMB6	4.29972	2.24309
AZIN1-AS1	1.51338	0.727485
MIR4754	2.30215	1.15569
PSMG3-AS1	6.08475	3.21139
IRF2BP1	1.84742	0.906939
PIH1D1	4.33818	2.26016
PXMP2	5.01437	2.62696
HIST1H2BK	2.45716	1.23512
MIR6850	2.17842	1.08289
MRPL20	1.11005	0.502002
EGR1	0.977139	0.428602
IER2	0.865663	0.368014
YTHDF3	3.12463	1.59382
SFN	3.18821	1.62603
MRPL4	4.78162	2.49182
SNORD88B	2.10401	1.03594
UBA52	5.05865	2.64009
PLK3	2.17004	1.06903
ZNHIT2	1.70158	0.814271
SGK1	1.74223	0.836184
RPL18A	1.9215	0.933609
MIR23A	1.18593	0.532074
MICA	5.61471	2.93808
LAMP1	1.49063	0.696708
MIR27A	1.18593	0.528636
ACTR2	3.29131	1.67232
COX7B	6.12104	3.21004
MIR24-2	1.18593	0.527832
CNTNAP1	3.18455	1.61397
MRPL35	4.77796	2.47878
LRRC75A	2.33045	1.14843
IER5L	1.08488	0.471376
SMIM27	4.82317	2.50302
RPL35	2.35343	1.16075
VAMP2	2.65314	1.32258
ARPC5L	2.35343	1.15952
PHAX	5.30921	2.76457
TMEM179B	4.82122	2.49933
SNORD37	1.83057	0.873183
YKT6	3.22299	1.62975
AMDHD2	2.17878	1.06155
STIP1	2.29125	1.12233
MID1IP1-AS1	2.95823	1.48478
MEIG1	4.73913	2.45259
SRM	4.82543	2.49949
WDR24	1.51041	0.697568
SIRT1	5.24494	2.72606
SNORD84	2.39058	1.17417
TIMM22	4.16983	2.14092
SNORD99	4.19852	2.15528
SNHG12	4.19852	2.15457
SNORA68	1.9215	0.916706
SNORA48	0.875218	0.346227
MID1IP1	2.95823	1.47755
MIR3153	1.72951	0.809601
TTC19	3.39117	1.71253
G3BP1	1.45893	0.661526
RPS7	2.33116	1.13487
SLC35E2	2.56587	1.26213
MYL6	3.46792	1.75071
TARSL2	2.49515	1.22172
MRPL49	1.70158	0.789553
POLE3	3.70524	1.87834
PIGL	3.92458	1.99712
NMNAT1	5.73356	2.97986
C9orf43	3.70524	1.87537
TPD52L2	2.59019	1.2685
ZBTB11-AS1	3.98922	2.02878
TMEM107	2.82256	1.3943
PPRC1	4.31465	2.205
NOCT	5.68751	2.95109
MAP1LC3B	2.21699	1.06486
POLR2A	1.23273	0.529774
EIF4A1	0.875218	0.33397
PPM1B	4.05665	2.06195
PTDSS2	3.76454	1.9025
BANP	4.66315	2.39041
AVL9	3.21613	1.60295
CCDC85B	1.80489	0.835723
SNORA17A	1.60921	0.728648
ZBTB1	2.15371	1.02453
NFKBIL1	2.39058	1.15305
LINC00638	2.40575	1.15834
HSP90AA1	1.8793	0.871415
RPL39	2.13034	1.00619
SNORD101	3.25221	1.6152
TSPAN4	1.24681	0.524536
HIST1H1C	1.34654	0.57742
CKS2	1.72951	0.785421
GTF2I	5.66268	2.92267
SNORA17B	1.60921	0.719298
SNHG7	1.60921	0.717465
SNORA69	3.14438	1.55169
EIF2S3	3.66383	1.83009
SNORD96A	3.65454	1.82422
ATP6V1G2	2.39058	1.13684
ATAD3A	4.43939	2.25005
SNORA3B	3.77217	1.88733
RPS12	3.25221	1.60443
ZNF561-AS1	3.43517	1.70361
LINC01126	1.72659	0.773451
MAF1	1.29543	0.538919
TUBA1B	2.99135	1.45954
HIST1H2BJ	2.38277	1.12851
MIR8072	3.20473	1.57429
MIR4712	1.54946	0.674616
WDR97	1.29543	0.536244
POLR3D	2.80965	1.35909
SNORD52	8.29475	4.3395
ING1	1.27792	0.525499
LONP1	1.71126	0.760358
PRPF3	11.649	6.15989
SNORD61	5.48329	2.80649
SNORD95	3.65454	1.81084
GLYCTK-AS1	2.96798	1.43656
HIST1H4I	3.76725	1.86919
AIMP2	2.6509	1.26188
HSPA1B	3.84433	1.90978
RPL17	2.20916	1.0183
IER3	4.37236	2.19257
SEH1L	4.48062	2.24956
HIST1H1E	1.83848	0.809901
SNORD58C	2.20916	1.00823
ARHGDIA	1.43905	0.589318
MRPL15	3.44593	1.67946
SHARPIN	1.29543	0.510405
SNORA28	1.99312	0.88939
DBN1	2.02495	0.906517
SLC25A5-AS1	1.89572	0.832217
SNORA70	1.2573	0.484521
SCARNA2	3.86646	1.90063
TAF8	2.84616	1.34566
MCM4	5.29867	2.67813
CALM1	2.19011	0.988102
DDX19B	11.6066	6.1045
SNORA16A	6.61888	3.39372
PHF23	3.48995	1.69153
SRCAP	2.96916	1.40724
CAMLG	12.1135	6.37649
PCBD2	2.79131	1.30891
RPL36	2.31694	1.0507
CHRAC1	5.57389	2.8178
C17orf49	4.5641	2.26891
FTH1	2.43725	1.11242
MPDU1	4.20694	2.07346
HIST1H2AG	2.38277	1.0787
UBB	4.82769	2.40621
RPL10	1.28741	0.481388
C16orf72	2.22858	0.991353
DNASE1L1	3.28299	1.56293
ASNA1	4.08833	1.99793
LINC01719	1.60568	0.644409
RPL6	4.68801	2.31877
MZT2B	3.63908	1.7466
TUBB4B	1.13992	0.386595
SNORA44	5.89474	2.9688
SNORD100	3.25221	1.531
CD68	1.35381	0.496081
PARK7	5.11499	2.53986
MEPCE	3.11539	1.45241
LBHD1	6.01811	3.02995
C11orf98	6.01811	3.02995
CATSPERD	5.46814	2.73104
RPL8	2.17842	0.941295
EIF5	1.99312	0.839047
SNORA33	3.25221	1.52146
RPLP2	3.44792	1.62772
LINC01089	2.11801	0.902595
KIF11	6.51652	3.29019
HIST2H2BE	2.27956	0.986312
ZFP36	2.73909	1.23407
MTHFD2	3.65568	1.73182
SNRPD1	7.21726	3.66121
SYP	3.27976	1.5212
DPAGT1	2.5784	1.13991
AURKAIP1	2.74332	1.22649
SRSF3	4.83551	2.36222
TRIM28	2.76566	1.23676
HIST2H2AC	2.27956	0.970744
LMNB1	7.23446	3.66018
AP4M1	4.08737	1.94912
RNF207	4.56281	2.20746
STAG3L4	4.3355	2.08155
DDA1	7.4116	3.75231
TRMT10C	8.05473	4.09933
MRPL38	8.66753	4.43174
RPS15	4.06638	1.92812
SNORD42B	7.34274	3.70868
CREM	4.3486	2.07897
HNRNPAB	4.42924	2.12142
ZNF317	7.40169	3.73676
TUBA1C	3.87394	1.81534
CANX	6.45963	3.21908
C19orf43	5.41123	2.64847
UBE2B	5.90644	2.91491
SLC25A10	4.97931	2.40951
ZC3H6	1.79979	0.678924
HEXIM1	2.51134	1.06082
ARRB2	3.70627	1.70246
EXOSC8	5.86802	2.87662
FAM166A	2.26576	0.91788
DDX21	4.74022	2.26232
TMA16	3.40187	1.53111
GET4	3.05133	1.33926
RPL23A	7.34274	3.6704
ALG13	5.22454	2.51879
HIST2H2AB	3.20197	1.41868
MIR7111	3.77457	1.71913
ZNF460	6.1066	2.98648
SRRM1	5.82669	2.831
PCIF1	5.4274	2.61006
ATF1	7.64439	3.81062
ZNF276	3.43527	1.51767
LINC00921	6.47274	3.16694
RNASEK-C17orf49	5.49979	2.63634
RNASEK	5.49979	2.63634
ZNF398	6.43944	3.14695
DDX3X	3.16945	1.36639
FEM1A	3.47252	1.53054
DDX19A	6.81751	3.34749
CDK13	4.69505	2.19186
SNORA52	4.3456	2.00059
PTMA	2.31703	0.888472
MIR425	3.44382	1.50037
ATP6AP1L	6.05933	2.92129
EIF3B	4.15674	1.88493
MIR191	3.44382	1.49408
PRMT1	3.87373	1.72616
ZNF517	4.77052	2.20735
TAF5	6.2992	3.03789
LMLN	6.28625	3.02651
PPIA	2.70152	1.07352
SNORD48	8.29475	4.11282
NDUFAF3	3.44382	1.46314
HNRNPUL1	3.12443	1.2894
TPGS1	6.9234	3.35174
THBS3	4.27592	1.91009
RANBP2	6.37942	3.05059
DALRD3	3.44382	1.44983
MYL12A	3.92592	1.70984
MOGS	10.1603	5.09795
TMSB10	3.73993	1.60845
EIF3G	2.57741	0.973742
GALNS	3.14039	1.27573
C6orf48	8.29475	4.07286
RPS23	6.05933	2.85773
RPL24	8.10477	3.95697
SNORD35A	3.64417	1.53234
MIR92B	3.43121	1.41505
SNORD34	3.64417	1.52826
RAB34	5.44247	2.49901
MED25	9.10614	4.48149
NOP53	4.50997	1.98055
TLCD1	3.9778	1.68465
UQCC3	5.4516	2.47633
NEK8	3.9778	1.66644
RPL7L1	9.63401	4.73809
GADD45B	3.77556	1.55383
FAM234A	5.45902	2.46845
PIGG	8.89719	4.33653
LARP1B	6.0404	2.76991
RPS5	3.44805	1.33145
ILF3-AS1	7.36126	3.44657
TUBB	4.92581	2.11546
ANKHD1-EIF4EBP3	6.98769	3.22251
ANKHD1	6.98769	3.22251
UBC	2.69346	0.886705
MIR6748	6.73291	3.08189
MIR5188	2.69346	0.88628
SNORD68	5.15347	2.21477
SNORD4A	6.59604	2.99528
NUP210L	11.1311	5.45676
RPL13	5.15347	2.20366
ILF3	7.92175	3.70725
RPS14	3.82511	1.47321
CYB5D2	9.68695	4.65368
QTRT1	7.80035	3.62514
MIR5088	6.17028	2.72663
WRAP53	6.01559	2.63931
COX20	6.02371	2.62695
MIDN	4.02941	1.53074
FAM136A	10.2044	4.885
U2AF2	3.74591	1.37242
CCDC124	5.41333	2.26602
BSG	9.25268	4.34436
RNF151	5.58052	2.34549
SNORA64	5.58052	2.34488
RPL29	10.3846	4.93255
ZNF101	10.7531	5.13036
APRT	5.48008	2.23865
KAT5	6.85902	2.98361
RPS2	4.06725	1.42755
SNORA10	4.06725	1.42257
MUC1	5.13966	1.995
ZNF143	5.10835	1.95691
ZNF789	11.6909	5.5103
NDUFB10	6.81933	2.85272
SNORD42A	6.59604	2.70602
SNORD4B	6.59604	2.67653
ENO1-AS1	6.44794	2.57628
RPL26	8.13879	3.45007
RNU4ATAC	7.26271	2.96075
PARP2	6.37744	2.47167
GNG14	9.42759	4.11546
RPPH1	5.33944	1.89001
DHPS	8.61928	3.64618
SNORA78	5.93173	2.15208
SNHG9	5.93173	2.14298
SNORA73B	6.28759	2.30626
MASTL	12.9395	5.90699
RPLP0	6.54741	2.42857
OAZ1	11.1825	4.91577
PXN-AS1	6.54741	2.38612
SLC25A6	7.55586	2.915
NFKBIA	4.63373	1.32589
UBE2V2	10.9031	4.59639
RNU11	8.79259	3.42009
RPS11	11.1522	4.48475
HIST1H1B	13.0947	5.48166
LDLR	14.4066	6.14105
SNORD35B	11.1522	4.29836
MIR21	7.79509	2.45169
MIR3188	8.31193	2.68724
PNN	11.9259	4.64119
JUND	8.31193	2.67398
EEF1A1	9.93689	2.99383
