# Supplementary material for: Retroelement—Linked Transcription Factor Binding Patterns Point to Quickly Developing Molecular Pathways in Human Evolution
Source: Cells. 2019 Feb 6;8(2):130. doi: 10.3390/cells8020130 (PMC6406739; doi:10.3390/cells8020130)
Supplement: Supplementary file 1 [file cells-08-00130-s001.zip › Supplementary8.xlsx]

## Sheet: Legend
ey REs - evolutionary young REs, corresponds to divergence <8%

## Sheet: PII all REs
Pathway name	number of gene products in a pathway	K562	HepG2	HEK293	GM12878	MCF-7	A549	HeLa-S3	SK-N-SH	HCT116	Ishikawa	HEK293T	MCF_10A	GM12891
125-dihydroxyvitamin_Dsub3sub_biosynthesis	3	0.605493	0.592677	0.561787	0.573478	0.530665	0.561027	0.604538	0.580516	0.660631	0.536277	0.609691	0.651853	0.531458
1D-imyoi-inositol_hexakisphosphate_biosynthesis_II_mammalian	15	0.56819	0.576851	0.577893	0.59212	0.580424	0.58641	0.580803	0.584125	0.579048	0.576033	0.561338	0.706258	0.561109
1D-imyoi-inositol_hexakisphosphate_biosynthesis_V_from_Ins134P3	3	0.42328	0.391455	0.449154	0.434192	0.446762	0.431221	0.469143	0.457839	0.43837	0.409823	0.439615	0.332112	0.507369
2-amino-3-carboxymuconate_semialdehyde_degradation_to_glutaryl-CoA	2	1.06877	1.02162	0.939169	0.989757	1.09794	1.03702	0.904532	0.933535	0.902657	0.930521	1.0127	1.05263	0.928654
2-deoxy-alpha-D-ribose_1-phosphate_degradation	6	0.837006	0.911971	0.795827	0.829639	0.826741	0.927147	0.885456	0.898797	0.838557	0.828154	0.799836	0.923102	0.76601
2-oxobutanoate_degradation	8	0.926388	0.934313	0.939165	0.936983	0.916462	0.872417	0.892057	0.90402	0.854182	0.874442	0.964027	0.833396	0.904007
2-oxoglutarate_decarboxylation_to_succinyl-CoA	3	1.12819	1.17102	1.08803	1.14675	1.1446	1.14145	1.12996	1.08312	1.02616	1.04469	1.11817	0.970555	1.06312
2-oxoisovalerate_decarboxylation_to_isobutanoyl-CoA	4	0.908804	0.864807	0.912354	0.928571	0.875798	0.863342	0.862912	0.904195	0.819785	0.855146	0.937333	0.809337	0.981937
3-phosphoinositide_biosynthesis	28	0.733805	0.743708	0.75216	0.759792	0.730182	0.742024	0.762161	0.739893	0.732839	0.732949	0.726693	0.686608	0.77206
3-phosphoinositide_degradation	19	0.599067	0.584999	0.573576	0.608643	0.584123	0.586192	0.563009	0.580855	0.5517	0.579944	0.589631	0.571922	0.555433
4-aminobutyrate_degradation	2	0.821943	0.790954	0.819469	0.837808	0.843946	0.779882	0.809828	0.766506	0.759129	0.790409	0.827161	0.55032	0.681812
4-hydroxy-2-nonenal_detoxification	5	0.622811	0.618494	0.640396	0.601828	0.683654	0.552537	0.588303	0.618358	0.514062	0.614908	0.63021	0.557105	0.499682
4-hydroxybenzoate_biosynthesis	1	0.445587	0.51339	0.501039	0.442444	0.435527	0.447724	0.392617	0.456796	0.439876	0.414045	0.454641	0.340445	0.46517
4-hydroxyproline_degradation	4	0.657759	0.709169	0.659513	0.633747	0.626633	0.6668	0.6422	0.603785	0.632194	0.684583	0.654475	0.399902	0.698564
5-aminoimidazole_ribonucleotide_biosynthesis	3	1.08884	1.05781	1.04279	1.06457	1.00676	1.07086	1.0935	1.03611	1.13508	1.10103	0.999586	1.12257	1.17707
7-3-amino-3-carboxypropyl-wyosine_biosynthesis	2	0.740221	0.839065	0.789253	0.792599	0.782345	0.748729	0.716805	0.875883	0.746791	0.632058	0.848974	0.693257	0.774335
AHR_Pathway	27	0.678633	0.711386	0.667909	0.71853	0.68201	0.674185	0.672444	0.660453	0.720507	0.707261	0.668232	0.660038	0.796419
AHR_Pathway_C-myc_expression_via_RELA	15	0.626977	0.655534	0.623066	0.645791	0.632042	0.625689	0.628721	0.612774	0.673418	0.668265	0.61404	0.570966	0.769659
AHR_Pathway_CYP1A1_CYP1B1_CYP1A2_AHRR_gene_expression_via_POLR2B	5	0.781021	0.835568	0.739162	0.81068	0.766901	0.793431	0.775939	0.782086	0.835316	0.7398	0.742146	0.860516	0.899356
AHR_Pathway_Cath_D_expression_via_SP1	15	0.621915	0.65669	0.626024	0.62466	0.632686	0.61536	0.611373	0.601281	0.651325	0.655496	0.614449	0.557549	0.716054
AHR_Pathway_PS2_Gene_expression_via_ESR1	15	0.605468	0.634367	0.601595	0.612908	0.613042	0.594271	0.589638	0.585388	0.62692	0.63834	0.601801	0.52908	0.705403
ATM_Pathway	47	0.702349	0.693516	0.682525	0.703507	0.676025	0.690895	0.684364	0.706962	0.70332	0.698179	0.670374	0.71885	0.751915
ATM_Pathway_Apoptosis	3	0.69883	0.677889	0.665623	0.71864	0.612465	0.659286	0.687829	0.700034	0.724239	0.703636	0.649717	0.747773	0.936257
ATM_Pathway_Apoptosis_and_Senescence	6	0.512088	0.486749	0.512474	0.51345	0.480804	0.477114	0.466584	0.492838	0.503794	0.519416	0.49484	0.376603	0.663101
ATM_Pathway_Cell_Cycle_Checkpoint_Control	4	0.346482	0.317061	0.302964	0.351069	0.256266	0.288414	0.300383	0.345927	0.310272	0.314985	0.289074	0.278567	0.480977
ATM_Pathway_Cell_Survival	14	0.549358	0.542424	0.510408	0.56543	0.508812	0.518653	0.520084	0.598852	0.577916	0.54551	0.491236	0.639392	0.599785
ATM_Pathway_Checkpoint_Activation	4	0.649626	0.602854	0.571152	0.626509	0.5644	0.61201	0.607205	0.661874	0.651638	0.671582	0.542545	0.601351	0.773812
ATM_Pathway_DNA_repair	9	0.700929	0.634166	0.641615	0.662053	0.607822	0.651529	0.670832	0.686424	0.651867	0.665011	0.656722	0.566077	0.728478
ATM_Pathway_G2-Mitosis_progression	12	0.682997	0.693653	0.701095	0.690862	0.653467	0.694183	0.647135	0.686319	0.658276	0.645474	0.669298	0.602401	0.705595
ATM_Pathway_G2_M_Checkpoint_Arrest	12	0.682997	0.693653	0.701095	0.690862	0.653467	0.694183	0.647135	0.686319	0.658276	0.645474	0.669298	0.602401	0.705595
ATM_Pathway_NF-kB_Pathway	4	0.478707	0.473344	0.431183	0.538535	0.401516	0.44719	0.477877	0.483786	0.460167	0.477032	0.415316	0.775261	0.854015
ATM_Pathway_Repair_and_Recombination	3	1.00549	1.01783	0.97132	1.02142	0.915371	0.961466	0.98743	1.04414	1.04463	1.03882	0.928657	1.24051	1.28536
ATM_Pathway_S-phase_arrest	4	0.652029	0.605077	0.595599	0.653051	0.575024	0.599548	0.62625	0.641686	0.604492	0.644977	0.573706	0.632281	0.799296
ATM_Pathway_S-phase_progression	6	0.790761	0.771369	0.800066	0.801603	0.709291	0.766446	0.788804	0.762413	0.818034	0.790474	0.794501	0.72776	0.95413
ATM_Pathway_Synaptic_Vesicle_Transport	4	0.440666	0.394503	0.398437	0.439615	0.376348	0.387559	0.403765	0.424242	0.391581	0.39206	0.399849	0.311095	0.536542
Akt_Pathway_Regulation_by_GH	41	0.687694	0.688687	0.667805	0.688045	0.681033	0.683398	0.665919	0.679194	0.721698	0.673595	0.701981	0.680448	0.710257
Akt_Signaling_Pathway	651	0.610668	0.597084	0.610568	0.623156	0.596436	0.610317	0.611179	0.607882	0.59154	0.595409	0.616284	0.549796	0.588203
Akt_Signaling_Pathway_AR_mediated_apoptosis	18	0.708096	0.708823	0.728038	0.742432	0.718084	0.726012	0.774616	0.736633	0.79254	0.798099	0.688871	0.787316	0.783861
Akt_Signaling_Pathway_Acetylation_of_proteins	18	0.712048	0.718941	0.720009	0.737434	0.720815	0.720157	0.767633	0.729031	0.808765	0.796143	0.685254	0.773676	0.800375
Akt_Signaling_Pathway_Aggregation_and_Neurodegeneration	22	0.647203	0.661299	0.66912	0.67431	0.660721	0.651732	0.684644	0.66349	0.733442	0.723413	0.635934	0.684429	0.732556
Akt_Signaling_Pathway_Apoptosis	18	0.741726	0.741368	0.75417	0.764219	0.743703	0.739803	0.790687	0.749964	0.829362	0.80502	0.713488	0.789271	0.821331
Akt_Signaling_Pathway_Blocks_Apoptosis	18	0.744431	0.743203	0.749294	0.768527	0.748622	0.750714	0.794004	0.759857	0.825219	0.809204	0.715855	0.821825	0.81887
Akt_Signaling_Pathway_Blood_cell_differentiation	18	0.749667	0.725811	0.743194	0.759335	0.730587	0.737375	0.796867	0.748621	0.813985	0.803732	0.71273	0.791738	0.804216
Akt_Signaling_Pathway_Cell_Cycle	4	0.456902	0.476761	0.454314	0.437319	0.458304	0.456559	0.424098	0.483784	0.505917	0.523074	0.416726	0.352145	0.496866
Akt_Signaling_Pathway_Cell_Cycle_Progression	19	0.725915	0.740528	0.741625	0.757688	0.73393	0.732861	0.77594	0.746817	0.803552	0.793149	0.698436	0.800878	0.806825
Akt_Signaling_Pathway_Cell_Survival	29	0.707845	0.722404	0.703847	0.722681	0.700212	0.713244	0.751517	0.727092	0.82176	0.78514	0.670837	0.707841	0.814469
Akt_Signaling_Pathway_ERK_mediated_apoptosis	18	0.721279	0.72591	0.738105	0.746866	0.728459	0.728405	0.773826	0.741259	0.817926	0.802213	0.700404	0.781148	0.80272
Akt_Signaling_Pathway_Elevation_of_Glucose_Import	18	0.73403	0.747317	0.747769	0.75928	0.745816	0.748681	0.789588	0.746811	0.822573	0.810241	0.706025	0.802483	0.806819
Akt_Signaling_Pathway_Enhancement_of_Breast_Epithelial	18	0.683155	0.689093	0.692996	0.71035	0.688494	0.691438	0.739391	0.701594	0.776036	0.764226	0.655353	0.759924	0.765566
Akt_Signaling_Pathway_Genetic_Stability	18	0.725476	0.734078	0.735905	0.753022	0.72253	0.733738	0.782824	0.746913	0.828454	0.816869	0.697235	0.806068	0.815045
Akt_Signaling_Pathway_Glucose_Uptake	3	0.57171	0.561579	0.554034	0.533932	0.572873	0.573036	0.532963	0.516275	0.449524	0.505693	0.524829	0.421095	0.479036
Akt_Signaling_Pathway_Glycogen_Synthesis_and_Apoptosis	19	0.717053	0.720369	0.727136	0.74182	0.721191	0.723963	0.761748	0.734857	0.819065	0.807639	0.68682	0.778671	0.806277
Akt_Signaling_Pathway_Increased_GLUT4_translocation	18	0.711765	0.726485	0.726472	0.745257	0.713659	0.722629	0.773874	0.734772	0.805211	0.794528	0.696684	0.786232	0.806633
Akt_Signaling_Pathway_Induction_of_Chromatin_Condensation	18	0.704541	0.709056	0.716433	0.732995	0.710527	0.712304	0.762572	0.721155	0.798951	0.786476	0.678655	0.774342	0.784934
Akt_Signaling_Pathway_JNK_mediated_apoptosis	19	0.728338	0.728025	0.734383	0.759018	0.73412	0.732561	0.778363	0.747473	0.808421	0.799569	0.698674	0.78529	0.834254
Akt_Signaling_Pathway_NF-kB_dependent_transciption	18	0.714397	0.72168	0.72376	0.74494	0.719141	0.722318	0.766138	0.727724	0.803878	0.795459	0.683483	0.797156	0.797018
Akt_Signaling_Pathway_NF-kB_pathway	20	0.743395	0.747044	0.750827	0.763142	0.729315	0.767589	0.785187	0.759205	0.807432	0.789191	0.711023	0.789839	0.808153
Akt_Signaling_Pathway_NFAT_degradation	34	0.681227	0.685795	0.688268	0.700037	0.68772	0.689727	0.712753	0.679519	0.725785	0.733326	0.662078	0.680163	0.736175
Akt_Signaling_Pathway_NO_production	18	0.716572	0.720216	0.724205	0.74085	0.721994	0.725958	0.770952	0.732708	0.809118	0.796941	0.686266	0.786452	0.791768
Akt_Signaling_Pathway_Neuroprotection	20	0.711572	0.719384	0.71716	0.735856	0.708705	0.711683	0.76247	0.728028	0.794503	0.785276	0.679644	0.792447	0.786807
Akt_Signaling_Pathway_Promotes_Adipogenesis	18	0.700187	0.701467	0.7046	0.721138	0.702475	0.701591	0.753256	0.725298	0.785026	0.772511	0.666842	0.765283	0.78149
Akt_Signaling_Pathway_Protein_Synthesis	25	0.742101	0.746629	0.736069	0.743974	0.725227	0.750827	0.770771	0.747314	0.800504	0.816408	0.696648	0.794062	0.784874
Akt_Signaling_Pathway_Proto-Oncogenic_and_RTK-signaling	18	0.711029	0.712327	0.714113	0.735807	0.7141	0.715418	0.764884	0.729206	0.798504	0.786417	0.680653	0.780549	0.787638
Akt_Signaling_Pathway_Regulation_of_Cyclic_Nucleotide	18	0.710112	0.716284	0.718417	0.736855	0.717288	0.717554	0.768432	0.730745	0.795583	0.788613	0.68182	0.778285	0.785895
Akt_Signaling_Pathway_Regulation_of_Na+_Transport	3	0.509996	0.566619	0.550812	0.510312	0.487509	0.559495	0.698858	0.52222	0.405488	0.493154	0.508903	0.836295	0.462142
Akt_Signaling_Pathway_Splicing_Regulation	5	0.592555	0.619163	0.648841	0.574709	0.548284	0.571948	0.591004	0.547946	0.665569	0.606179	0.592343	0.443434	0.633227
Akt_Signaling_Pathway_Survival_Genes	21	0.700004	0.701187	0.692262	0.732359	0.695647	0.70265	0.739337	0.718017	0.788636	0.771739	0.660758	0.802771	0.785043
Akt_Signaling_Pathway_Synaptic_Transmission	32	0.580138	0.553717	0.565445	0.600644	0.57278	0.584008	0.605739	0.589376	0.587487	0.609273	0.550878	0.57709	0.581402
Akt_Signaling_Pathway_Translation	7	0.708475	0.729849	0.726977	0.669964	0.711358	0.737207	0.709573	0.653543	0.674502	0.73455	0.663845	0.627738	0.656489
Akt_Signaling_Pathway_Tumor_Supression	18	0.729825	0.733351	0.742092	0.753501	0.731289	0.738759	0.786124	0.739908	0.824874	0.805183	0.704674	0.787713	0.809156
Akt_Signaling_Pathway_p73_mediated_apoptosis	18	0.712643	0.724805	0.728325	0.742129	0.7154	0.72341	0.77324	0.738473	0.809143	0.794121	0.689835	0.792805	0.791346
Angiotensin-PTK2B_Pathway	13	0.537347	0.571388	0.550324	0.567464	0.567422	0.566994	0.566087	0.650154	0.604399	0.653962	0.546863	0.596147	0.61324
BRCA1_Pathway	86	0.687892	0.682165	0.684	0.686491	0.680255	0.682159	0.686239	0.687401	0.685053	0.700868	0.675864	0.693791	0.734552
BRCA1_Pathway_Base_Excission_Repair	4	0.67126	0.644777	0.819174	0.659821	0.653885	0.737469	0.775385	0.625291	0.708268	0.694516	0.778905	0.549913	0.7309
BRCA1_Pathway_Cell_Cycle_Arrest_DNA_Repair_Genes_p21_WAF_CIP1_14-3-3_GADD45	4	0.51781	0.521681	0.571946	0.523836	0.551238	0.573808	0.525708	0.505826	0.578035	0.549195	0.577504	0.371761	0.602015
BRCA1_Pathway_Chromatin_Remodeling	33	0.613984	0.599337	0.586052	0.611733	0.588579	0.598171	0.598376	0.613355	0.635215	0.634998	0.608375	0.611164	0.653891
BRCA1_Pathway_E2_Responsive_Genes	7	0.75064	0.70983	0.73715	0.711726	0.708814	0.719886	0.777153	0.680113	0.721407	0.736751	0.706014	0.655712	0.746089
BRCA1_Pathway_G1_S_arrest	4	0.518865	0.544778	0.540391	0.515332	0.507326	0.513292	0.493181	0.506744	0.49359	0.448143	0.536192	0.459161	0.519926
BRCA1_Pathway_Growth_Promoting_Genes_hTert_S100A7	4	0.404955	0.397519	0.413477	0.40208	0.41314	0.405476	0.409258	0.383722	0.41224	0.376498	0.42423	0.319003	0.374356
BRCA1_Pathway_Homologous_Recombination_Repair	12	0.660605	0.652331	0.649544	0.657876	0.644516	0.6201	0.61696	0.642721	0.602363	0.603905	0.668353	0.574962	0.714113
BRCA1_Pathway_Mismatch_Repair	12	0.747254	0.757015	0.763873	0.75702	0.777081	0.774598	0.775081	0.763269	0.804708	0.81149	0.747623	0.721296	0.909358
BRCA1_Pathway_NHEJ_DSB_Repair	7	0.567509	0.547943	0.542748	0.554343	0.532443	0.531019	0.518348	0.544229	0.518219	0.503852	0.564273	0.440524	0.62535
BRCA1_Pathway_Nucleotide_Excission_Repair	4	0.875096	0.918461	0.918205	0.907384	0.95236	0.96227	0.921049	0.894988	0.979344	0.942923	0.888724	1.03265	1.05625
BRCA1_Pathway_Transciption_Coupled_Repair	4	0.474539	0.475996	0.481073	0.467912	0.464397	0.475648	0.480259	0.442905	0.460805	0.442589	0.477967	0.368769	0.511324
Base_Excision_Repair_Pathway	20	0.749054	0.737158	0.777337	0.785091	0.786507	0.777538	0.783058	0.79139	0.788283	0.811934	0.774533	0.749399	0.813824
C20_prostanoid_biosynthesis	9	0.673909	0.639077	0.639726	0.66481	0.645396	0.693856	0.731745	0.701014	0.760186	0.639942	0.632988	0.686397	0.648444
CCR3_Pathway_in_Eosinophils	66	0.689846	0.667867	0.684753	0.701547	0.672587	0.692647	0.685604	0.704343	0.689427	0.694277	0.656637	0.665518	0.745631
CD16_Pathway_in_Natural_Killer_cells	24	0.836075	0.805677	0.804466	0.859772	0.821111	0.83585	0.799566	0.852775	0.864953	0.901682	0.783949	1.00845	1.03414
CD40_Pathway	42	0.72583	0.711091	0.727405	0.752152	0.718574	0.724299	0.709749	0.69215	0.68598	0.685842	0.694155	0.690894	0.784746
CD40_Pathway_Cell_Survival	3	0.665615	0.634435	0.638689	0.704985	0.674164	0.660956	0.678483	0.665709	0.565814	0.634622	0.641352	0.517158	0.775135
CD40_Pathway_Gene_Expression_COX2_and_Prostaglandins_via_NFKB2	13	0.818441	0.810235	0.804708	0.864103	0.79662	0.863672	0.809212	0.779152	0.753622	0.757136	0.763254	0.853336	0.968142
CD40_Pathway_Gene_Expression_Cell_Adhesion_Molecule_via_NFKB2	13	0.818441	0.810235	0.804708	0.864103	0.79662	0.863672	0.809212	0.779152	0.753622	0.757136	0.763254	0.853336	0.968142
CD40_Pathway_Gene_Expression_Cell_Survival_via_NFKB2	13	0.818441	0.810235	0.804708	0.864103	0.79662	0.863672	0.809212	0.779152	0.753622	0.757136	0.763254	0.853336	0.968142
CD40_Pathway_Gene_Expression_Co-Stimulatory_Molecules_via_NFKB2	13	0.818441	0.810235	0.804708	0.864103	0.79662	0.863672	0.809212	0.779152	0.753622	0.757136	0.763254	0.853336	0.968142
CD40_Pathway_Gene_Expression_Immunoglobulin_Class_Switch_via_NFKB2	13	0.818441	0.810235	0.804708	0.864103	0.79662	0.863672	0.809212	0.779152	0.753622	0.757136	0.763254	0.853336	0.968142
CD40_Pathway_Gene_Expression_Pro-Inflamatory_Cytokines_via_NFKB2	13	0.818441	0.810235	0.804708	0.864103	0.79662	0.863672	0.809212	0.779152	0.753622	0.757136	0.763254	0.853336	0.968142
CD40_Pathway_Gene_Expression_Procoagulant_Activity_via_NFKB2	13	0.818441	0.810235	0.804708	0.864103	0.79662	0.863672	0.809212	0.779152	0.753622	0.757136	0.763254	0.853336	0.968142
CDC42_Pathway	34	0.779974	0.760064	0.744431	0.792522	0.77255	0.787304	0.767223	0.792848	0.841265	0.843176	0.727782	0.929039	0.925037
CDK5_Pathway_in_Central_Nervous_System	30	0.561242	0.554226	0.558454	0.560083	0.577363	0.55549	0.552562	0.550195	0.600622	0.576941	0.556844	0.466572	0.569108
CDK5_Signaling_in_Neurons	31	0.685318	0.697142	0.664734	0.677033	0.656983	0.670975	0.65791	0.64743	0.675146	0.649226	0.623665	0.61455	0.702517
CDP-diacylglycerol_biosynthesis	22	0.530328	0.507825	0.50366	0.493944	0.490001	0.480116	0.486916	0.484003	0.510682	0.520128	0.502116	0.468252	0.491769
CMP-iNi-acetylneuraminate_biosynthesis_I_eukaryotes	4	0.956016	0.974709	0.893849	0.919768	0.877258	0.880848	0.927103	0.929994	1.03237	0.928522	0.896578	0.982271	0.975799
CMP_phosphorylation	10	0.766168	0.74434	0.71101	0.729692	0.721514	0.734583	0.728481	0.732898	0.740392	0.734269	0.703852	0.789462	0.75168
CREB_Pathway	301	0.548546	0.538762	0.554638	0.550764	0.550138	0.552773	0.553012	0.56223	0.542584	0.536512	0.558398	0.481199	0.512057
CXC_Chemokine_Receptor_Pathway	55	0.674001	0.668881	0.681094	0.680728	0.666403	0.66465	0.647488	0.671594	0.671768	0.660973	0.641103	0.541752	0.68723
Calcium2+_Signaling	17	0.645958	0.622904	0.630957	0.652895	0.635996	0.666195	0.673151	0.718036	0.805541	0.752537	0.607086	0.636878	0.727206
Caspase_Cascade_Pathway	364	0.607688	0.600925	0.609579	0.61039	0.603657	0.613956	0.611204	0.612245	0.610483	0.594099	0.606427	0.54522	0.588913
Caspase_Cascade_Pathway_Activated_Tissue_Trans-glutaminase	67	0.673387	0.676376	0.686446	0.678822	0.675313	0.691244	0.69359	0.683102	0.691058	0.652107	0.670139	0.658628	0.666601
Caspase_Cascade_Pathway_DNA_Fragmentation	5	0.663335	0.655281	0.65008	0.663198	0.597317	0.605946	0.590479	0.643445	0.671863	0.624846	0.647864	0.477155	0.755058
Cell_Adhesion_Regulated_by_CDHs	38	0.83378	0.833885	0.801084	0.836567	0.819173	0.850348	0.816914	0.834352	0.845331	0.861518	0.780219	0.902873	0.908663
Cell_Migration_Adhesion_and_Angiogenesis_driven_by_MMIF	4	0.530157	0.5416	0.522269	0.524777	0.512498	0.5443	0.520865	0.530447	0.592401	0.517406	0.514449	0.380905	0.628581
Cellular_Apoptosis_Pathway	251	0.614914	0.609876	0.611701	0.620749	0.604488	0.617808	0.616223	0.618572	0.61515	0.597575	0.611818	0.571039	0.604721
Cellular_Apoptosis_Pathway_DNA_Fragmentation	9	0.89853	0.91459	0.878153	0.867508	0.842289	0.857321	0.870299	0.860721	0.892544	0.899265	0.819447	0.71848	0.985917
Cellular_Apoptosis_Pathway_Depolarization	4	0.545177	0.62672	0.62948	0.615934	0.568979	0.609782	0.540844	0.593261	0.617542	0.61211	0.580767	0.617048	0.757549
Cellular_Apoptosis_Pathway_Gene_Expression_BAX_BID_BAK_Ras_Noxa_PUMA_APAF1_Survivin_BCL2_via_TP53	5	0.490499	0.650891	0.659486	0.665059	0.476432	0.510764	0.595835	0.667228	0.66211	0.654109	0.59803	0.39978	0.887634
Cellular_Apoptosis_Pathway_Gene_Expression_FLIP_CIAP2_BFL1_BCL2_via_NFKB2	12	0.846137	0.846895	0.839632	0.906906	0.83395	0.908446	0.846821	0.815885	0.79534	0.785373	0.79349	0.894165	1.02133
Chemokine_Ligand_2_Signaling	23	0.743466	0.718044	0.707989	0.774549	0.710926	0.761481	0.727501	0.762711	0.756932	0.801002	0.692128	0.923957	0.900582
Chemokine_Pathway	203	0.653138	0.649535	0.657694	0.671149	0.635439	0.659255	0.655793	0.642087	0.625558	0.630373	0.654494	0.599754	0.629591
Chemokine_Pathway_Cell_Activation	29	0.672749	0.682255	0.672467	0.659737	0.674731	0.645545	0.655005	0.656726	0.636068	0.63689	0.663254	0.603002	0.58628
Chemokine_Pathway_Gene_Expression_and_Apoptosis_via_ELK1	16	0.58967	0.604328	0.599052	0.61767	0.596835	0.594748	0.582819	0.625024	0.607905	0.597771	0.588395	0.57738	0.579996
Chemokine_Pathway_Internalization_Degradation_Recycling	16	0.584324	0.583884	0.567866	0.579342	0.544246	0.56344	0.580913	0.569445	0.561084	0.575422	0.561535	0.635745	0.563057
Chemotaxis_Driven_by_C5a	38	0.717583	0.696076	0.719785	0.736923	0.70799	0.714204	0.706991	0.731658	0.708385	0.719839	0.682034	0.713216	0.749166
Chemotaxis_Driven_by_CCL2	46	0.724233	0.701399	0.709412	0.737545	0.714342	0.721394	0.705663	0.732934	0.724772	0.725373	0.678691	0.721017	0.796462
Chemotaxis_Driven_by_CCR4	45	0.669137	0.663979	0.677566	0.694593	0.648897	0.66225	0.669076	0.67411	0.633918	0.612782	0.645835	0.562783	0.68023
Chemotaxis_Driven_by_IL-8_and_LTB4	52	0.722945	0.709717	0.712237	0.736666	0.723238	0.734182	0.713476	0.724716	0.732891	0.735341	0.673405	0.73367	0.807041
Chemotaxis_of_Immune_Cells_During_Allergic_Asthma_and_Eczema_Driven_by_CCR4	45	0.67855	0.673763	0.687453	0.706602	0.652289	0.672627	0.678399	0.678315	0.642482	0.621267	0.65436	0.564371	0.692988
Chromatin_Pathway	15	0.580834	0.593173	0.561882	0.590595	0.560654	0.581392	0.572337	0.581649	0.623991	0.629701	0.584254	0.66334	0.631309
Circadian_Pathway	12	0.477466	0.500001	0.471609	0.504808	0.483771	0.487913	0.523964	0.539543	0.542238	0.450538	0.467408	0.521146	0.483434
Cytokine_Network_Pathway	35	0.429223	0.559756	0.589267	0.613602	0.582894	0.592732	0.607247	0.580283	0.573248	0.560906	0.656049	0.510316	0.553078
Cytoskeleton_Reorganization	100	0.663222	0.675087	0.669061	0.679405	0.671224	0.682736	0.679421	0.679363	0.699209	0.700071	0.660679	0.686018	0.705586
D-galactose_degradation_V_Leloir_pathway	6	0.766548	0.821045	0.732548	0.765394	0.758597	0.758723	0.757283	0.783406	0.847388	0.758374	0.703941	0.914281	0.713384
D-glucuronate_degradation	2	0.389008	0.428255	0.400992	0.412264	0.41399	0.406498	0.372927	0.37255	0.310513	0.346263	0.349884	0.342197	0.367012
D-imyoi-inositol-5-phosphate_metabolism	19	0.61845	0.59707	0.601492	0.614953	0.619869	0.613281	0.577731	0.610755	0.59804	0.591184	0.602539	0.485897	0.53234
D-imyoi-inositol_134-trisphosphate_biosynthesis	15	0.591317	0.616165	0.599596	0.601781	0.601102	0.609378	0.58554	0.603748	0.589866	0.57485	0.587352	0.722376	0.543641
D-imyoi-inositol_145-trisphosphate_biosynthesis	26	0.662208	0.667933	0.671382	0.661084	0.665528	0.675903	0.671984	0.673866	0.679358	0.65201	0.641851	0.579963	0.625396
D-imyoi-inositol_145-trisphosphate_degradation	13	0.639426	0.655047	0.640088	0.630764	0.649822	0.63507	0.647728	0.642014	0.611862	0.660771	0.650099	0.702234	0.595306
D-imyoi-inositol_1456-tetrakisphosphate_biosynthesis	3	0.581011	0.59818	0.620594	0.542451	0.609073	0.598984	0.577628	0.60709	0.545622	0.457247	0.601019	0.472716	0.489909
D-imyoi-inositol_3456-tetrakisphosphate_biosynthesis	2	0.473041	0.44745	0.537981	0.497208	0.517685	0.508672	0.556525	0.529039	0.491667	0.431414	0.509795	0.420442	0.526773
D-mannose_degradation	1	1.19162	1.18741	1.09451	1.22246	1.24598	1.17606	1.19099	1.03339	1.0762	1.09509	1.06938	1.08556	1.04114
Development_of_Immune_Synapse	109	0.636134	0.631071	0.643284	0.689138	0.653625	0.625319	0.630052	0.632512	0.610262	0.617852	0.634451	0.577587	0.773126
EGF_Pathway	107	0.679518	0.679653	0.677756	0.693063	0.668678	0.683268	0.670191	0.671484	0.681115	0.674025	0.66344	0.674697	0.702813
EGF_Pathway_Actin_Cytoskeletal_Rearrangement	13	0.647388	0.652412	0.636174	0.682969	0.599999	0.666407	0.6487	0.675601	0.686542	0.695177	0.633966	0.75471	0.65372
EGF_Pathway_Cell_Motility	4	0.772074	0.74892	0.747701	0.774113	0.729451	0.762299	0.742723	0.757025	0.731274	0.785503	0.80532	0.781605	0.660813
EGF_Pathway_Cell_Survival	21	0.752336	0.771044	0.732269	0.793236	0.731767	0.747442	0.766019	0.739051	0.731438	0.736599	0.721279	0.713141	0.787704
EGF_Pathway_Cytoskeleton_Regulation	9	0.620505	0.577905	0.601916	0.583562	0.56987	0.619544	0.577594	0.579856	0.630351	0.584737	0.585669	0.739231	0.481272
EGF_Pathway_EGFR_Endocytosis	4	0.815461	0.800142	0.824713	0.801788	0.769973	0.779927	0.744076	0.770675	0.712162	0.794541	0.845866	0.792702	0.711308
EGF_Pathway_Gene_Expression_via_FOS_NFKB2_MYC_STAT1_ELK1_STAT3_JUN	42	0.678881	0.676952	0.680671	0.691922	0.673448	0.691403	0.670382	0.664274	0.652466	0.652894	0.660557	0.682618	0.679762
EGF_Pathway_IP3_Signaling	4	0.786754	0.75635	0.749495	0.837292	0.712104	0.780813	0.789027	0.778897	0.740159	0.812968	0.781295	0.842877	0.669063
EGF_Pathway_Rab5_Regulation_Pathway	3	0.589816	0.680273	0.635635	0.66964	0.668541	0.687843	0.650918	0.671794	0.669976	0.610569	0.689908	0.698562	0.662249
ERK_Signaling_Pathway	620	0.600876	0.591691	0.603479	0.606615	0.597948	0.607145	0.606188	0.608085	0.592538	0.595859	0.602898	0.555587	0.573484
ERK_Signaling_Pathway_Cell_Survival	9	0.570901	0.582725	0.557656	0.570885	0.531592	0.576223	0.57386	0.569527	0.603796	0.563581	0.542314	0.508365	0.543874
ERK_Signaling_Pathway_EGFR_signaling	12	0.739097	0.752596	0.755364	0.723228	0.748752	0.766401	0.761217	0.760023	0.793927	0.764818	0.730466	0.848931	0.734079
ERK_Signaling_Pathway_Gene_Expression_via_CAPN6_TP53_FOS_ATF1_MYC_ELK3_MYLK_ETS1_SRF_HIST1H3B_CREB3_STAT3_NFKB2_HMGN1_ESR2_ELK1_PAX6_JUN	70	0.685488	0.684355	0.667477	0.691932	0.684238	0.692792	0.691222	0.712592	0.705382	0.677017	0.649524	0.789338	0.756663
ERK_Signaling_Pathway_Translation	15	0.695525	0.690941	0.701198	0.678968	0.67878	0.700983	0.716513	0.701545	0.784849	0.76033	0.65661	0.742318	0.725205
Ephrin-B_Pathway	85	0.63836	0.625313	0.630755	0.638589	0.635573	0.642513	0.614698	0.646707	0.64555	0.642891	0.610548	0.598265	0.678011
Ephrin-mediated_Signaling_Events_During_Cell_Adhesion	45	0.542738	0.559022	0.545871	0.556575	0.555972	0.560505	0.558545	0.575429	0.569112	0.554113	0.536233	0.503437	0.514847
ErbB_Family_Pathway	87	0.644589	0.650103	0.650235	0.660768	0.655075	0.644477	0.647507	0.649127	0.650354	0.647012	0.641229	0.646871	0.638417
ErbB_Family_Pathway_Anti-Apoptosis	4	0.514605	0.620655	0.507189	0.540099	0.528263	0.525708	0.520391	0.531745	0.495171	0.527387	0.511685	0.585123	0.609848
ErbB_Family_Pathway_Gene_Expression_via_JUN_FOS_ELK1	31	0.641653	0.641282	0.643348	0.667851	0.673727	0.642773	0.6483	0.64859	0.640586	0.630755	0.62372	0.677013	0.616659
ErbB_Family_Pathway_Translation	3	0.664658	0.734265	0.718455	0.671447	0.693222	0.673274	0.701976	0.643619	0.673394	0.689301	0.677206	0.573385	0.657805
Erythropoietin_Pathway	159	0.68246	0.681117	0.672095	0.69364	0.671624	0.681239	0.681345	0.672561	0.703099	0.679171	0.647464	0.647101	0.713891
Erythropoietin_Pathway_Anti-Apoptosis	15	0.712556	0.720063	0.701509	0.713315	0.682823	0.697749	0.726956	0.708245	0.795528	0.720839	0.681436	0.649881	0.867502
Erythropoietin_Pathway_BCLXL_Gene_Expression_via_STAT5B	7	0.898407	0.866675	0.813963	0.883737	0.850813	0.897609	0.885883	0.8704	0.901851	0.850839	0.765428	0.784207	0.821254
Erythropoietin_Pathway_Cell_Cycle_Progression	9	0.719689	0.723487	0.746745	0.718051	0.784199	0.722813	0.726974	0.709776	0.723758	0.723466	0.713486	0.665788	0.676039
Erythropoietin_Pathway_Cell_Survival	67	0.635264	0.630514	0.624018	0.643113	0.616997	0.627631	0.630893	0.627986	0.665353	0.632957	0.605246	0.649696	0.638463
Erythropoietin_Pathway_GPI_Hidrolysis_and_Ca2+_influx	4	0.954405	0.963879	0.932946	1.02491	0.98145	0.995347	0.975756	0.970824	0.961559	0.984765	0.871376	0.853363	0.928263
Erythropoietin_Pathway_Gene_Expression_Neuroprotection_via_NFKB2	10	0.871552	0.891386	0.874905	0.945278	0.909229	0.931489	0.892208	0.861965	0.861809	0.874995	0.80674	0.956783	1.09112
Estrogen_Pathway	342	0.594449	0.590189	0.595284	0.598637	0.588173	0.596136	0.597603	0.608092	0.609278	0.600075	0.597469	0.553139	0.586054
Estrogen_Pathway_Anti-Apoptosis	38	0.600324	0.606062	0.614234	0.610522	0.578604	0.582912	0.607828	0.603304	0.589813	0.59517	0.603734	0.499297	0.594274
Estrogen_Pathway_Gene_Expression_via_FOS_JUN_ELK1_SP1_POLR2B_CREB3_NFKB2	119	0.650146	0.657424	0.653304	0.662699	0.634526	0.645182	0.651213	0.660458	0.664757	0.661	0.646453	0.637897	0.689678
Estrogen_Pathway_Vasodilatation	1	0.601509	0.560213	0.561759	0.549007	0.603001	0.621365	0.568098	0.560049	0.59547	0.588878	0.556447	0.477492	0.471634
Extracellular_Matrix_Remodeling_during_Adhesion	48	0.536577	0.530115	0.552	0.552529	0.527081	0.555456	0.568583	0.573983	0.548732	0.511038	0.570534	0.501603	0.466695
FAK_Pathway	68	0.65321	0.674079	0.660867	0.671113	0.664592	0.661656	0.665824	0.683045	0.702925	0.686064	0.651746	0.603296	0.673686
FCGR3A-mediated_phagocytosis	32	0.655711	0.619052	0.617408	0.655798	0.636321	0.63798	0.617468	0.641283	0.647751	0.649892	0.61319	0.7732	0.758487
FGF2_Signaling_in_Epithelial–mesenchymal_transition	7	0.594132	0.612229	0.601326	0.605057	0.581166	0.591432	0.572497	0.589866	0.586386	0.571045	0.573058	0.489387	0.642446
FGFR_Signaling	51	0.6812	0.701775	0.684597	0.704891	0.696986	0.683668	0.685983	0.695703	0.70779	0.693538	0.679137	0.653106	0.730512
FLT3_Signaling_Pathway	73	0.704138	0.707786	0.690777	0.711145	0.683736	0.68696	0.68996	0.680141	0.703467	0.699984	0.67958	0.659105	0.724422
FLT3_Signaling_Pathway_Transcription_via_ELK3_MAPK12_CREB3_STAT2	45	0.679866	0.673973	0.666827	0.68374	0.662362	0.662175	0.664497	0.659161	0.686442	0.665064	0.656332	0.644296	0.688895
FLT3_Signaling_Pathway_Translation	8	0.653303	0.681868	0.643467	0.638683	0.555903	0.62798	0.640606	0.656748	0.670673	0.634904	0.661767	0.569203	0.606926
FN1_Influence_on_Cell_Motility_via_Integrins	34	0.799592	0.790381	0.75633	0.81188	0.800455	0.808459	0.780492	0.80546	0.830686	0.845572	0.747708	0.89369	0.927942
GABA_shunt	7	0.490703	0.492605	0.520097	0.500367	0.503266	0.500232	0.494203	0.46213	0.454303	0.481552	0.508849	0.414104	0.438024
GDP-L-fucose_biosynthesis_II_from_L-fucose	2	0.907376	0.913645	0.919357	0.867936	0.866225	0.865086	0.852302	0.936522	0.789985	0.838018	0.918712	0.858302	0.792502
GDP-L-fucose_biosynthesis_I_from_GDP-D-mannose	2	0.309121	0.346198	0.335232	0.292716	0.360313	0.335624	0.346366	0.313387	0.414579	0.398738	0.291249	0.649015	0.306989
GDP-glucose_biosynthesis_II	6	0.574975	0.582936	0.591161	0.60346	0.569015	0.587285	0.60182	0.633143	0.547627	0.557104	0.582721	0.574642	0.571253
GDP-mannose_biosynthesis	6	0.590291	0.585228	0.564927	0.599025	0.607935	0.598888	0.595785	0.589494	0.652857	0.605168	0.561938	0.619914	0.553924
GNAQ_Signaling_Events	8	0.534735	0.524151	0.562721	0.511454	0.488933	0.524739	0.515433	0.517407	0.532011	0.49141	0.538244	0.409488	0.497361
GPCR_Pathway	265	0.615043	0.617799	0.619514	0.624572	0.615446	0.618531	0.617816	0.626162	0.616622	0.623017	0.611038	0.585309	0.605966
GPCR_Pathway_Gene_Expression_via_JUN_NFKB2_ELK1_SRF_FOS_CREB3	90	0.65952	0.656506	0.64991	0.676128	0.651638	0.656197	0.648608	0.652858	0.644861	0.65172	0.642365	0.673528	0.681323
GSK3_Signaling_Pathway	295	0.570356	0.570207	0.569137	0.571344	0.568638	0.575428	0.573637	0.583402	0.577307	0.570854	0.57354	0.546096	0.557835
GSK3_Signaling_Pathway_Gene_Expression_via_CTNNB1	90	0.601014	0.622497	0.599002	0.610227	0.604529	0.607451	0.604993	0.616748	0.615892	0.622541	0.590603	0.620207	0.642576
GSK3_Signaling_Pathway_Glycogen_Synthesis	34	0.560987	0.565482	0.561149	0.555215	0.547989	0.557443	0.551426	0.575231	0.593132	0.563511	0.537261	0.577828	0.545405
GSK3_Signaling_Pathway_Protein_Synthesis	37	0.595986	0.600233	0.596022	0.586677	0.588602	0.583088	0.576924	0.599214	0.61992	0.60239	0.5758	0.61722	0.588346
GSK3_Signaling_Pathway_b-CTNN_Degradation	30	0.762433	0.786249	0.735439	0.775419	0.758284	0.760414	0.772187	0.772525	0.794136	0.809161	0.739055	0.830864	0.908515
Gamma-Aminobutyric_Acid_A_Receptor_Pathway	15	0.804945	0.788002	0.760419	0.766968	0.774599	0.79291	0.802034	0.841875	0.788592	0.774655	0.728386	0.832009	0.731734
Glucocorticoid_Receptor_Signaling_Pathway	211	0.690404	0.682119	0.688411	0.71009	0.664865	0.691032	0.692877	0.674901	0.682669	0.673875	0.681422	0.673756	0.712323
Glucocorticoid_Receptor_Signaling_Pathway_Cell_Cycle_Arrest	3	0.644248	0.714824	0.640085	0.649465	0.636979	0.607716	0.609402	0.606009	0.619793	0.551925	0.587728	0.6335	0.774607
Glucocorticoid_Receptor_Signaling_Pathway_Cell_Cycle_Progression	29	0.692805	0.706502	0.677946	0.716948	0.695215	0.693798	0.69367	0.673893	0.739088	0.733097	0.6723	0.726908	0.783767
Glucocorticoid_Receptor_Signaling_Pathway_Gene_Expression_via_CREB3_STAT5B_SLC22A2_POU2F1	36	0.696613	0.695274	0.664423	0.719565	0.672858	0.688342	0.688058	0.668587	0.717591	0.724789	0.668802	0.722767	0.774185
Glucocorticoid_Receptor_Signaling_Pathway_Histone_Deacetylation	17	0.654479	0.63157	0.626118	0.642795	0.652	0.651197	0.658763	0.675189	0.678381	0.679964	0.641332	0.643308	0.649514
Glucocorticoid_Receptor_Signaling_Pathway_Inflammatory_Cytokines	72	0.667798	0.666062	0.662323	0.707727	0.661432	0.665592	0.661113	0.643167	0.671453	0.653652	0.641608	0.69244	0.73742
Growth_Hormone_Signaling_Pathway	66	0.650457	0.645857	0.630941	0.659862	0.64779	0.641135	0.641505	0.637659	0.623842	0.620665	0.662659	0.59896	0.628144
Growth_Hormone_Signaling_Pathway_Cell_Survival	19	0.618686	0.628483	0.610353	0.636754	0.622261	0.613809	0.626654	0.626409	0.586684	0.606372	0.615008	0.585086	0.620608
Growth_Hormone_Signaling_Pathway_Gene_Expression_via_SRF_ELK1_STAT5B_CEBPD_STAT1_STAT3	59	0.648889	0.651649	0.637718	0.669644	0.64911	0.646838	0.654967	0.65239	0.63876	0.638583	0.632045	0.613767	0.634193
Growth_Hormone_Signaling_Pathway_Glucose_Uptake	16	0.677265	0.697069	0.687241	0.700901	0.696086	0.683734	0.69333	0.684381	0.65902	0.674362	0.688807	0.606976	0.668041
Growth_Hormone_Signaling_Pathway_Protein_Synthesis	4	0.315163	0.287721	0.292835	0.30732	0.328367	0.301476	0.299578	0.317943	0.230696	0.277757	0.297341	0.226114	0.22271
HA_syntesis_pathway	24	0.619415	0.633342	0.633993	0.624034	0.645106	0.627473	0.614421	0.640096	0.617811	0.606922	0.605929	0.611074	0.58347
HGF_Pathway	95	0.67864	0.681169	0.682694	0.693907	0.686803	0.682733	0.673464	0.671587	0.676136	0.67166	0.671714	0.662294	0.684046
HGF_Pathway_Anoikis	29	0.606389	0.599526	0.605237	0.625084	0.599689	0.610187	0.61177	0.609333	0.601613	0.605792	0.601332	0.628222	0.618935
HGF_Pathway_Cell_Adhesion_and_Cell_Migration	31	0.722598	0.707382	0.719628	0.735964	0.736557	0.72583	0.702394	0.700927	0.702785	0.671985	0.709218	0.652127	0.691778
HGF_Pathway_Cell_Cycle_Progression	15	0.541863	0.529784	0.535993	0.558518	0.533143	0.540028	0.529592	0.569897	0.520792	0.543448	0.52442	0.675836	0.549324
HGF_Pathway_Cell_Scattering	16	0.662994	0.680203	0.667912	0.684472	0.655455	0.661017	0.680445	0.663637	0.670911	0.670255	0.662442	0.585953	0.690898
HGF_Pathway_Cell_Survival	16	0.662994	0.680203	0.667912	0.684472	0.655455	0.661017	0.680445	0.663637	0.670911	0.670255	0.662442	0.585953	0.690898
HGF_Pathway_Gene_Expression_via_JUN_STAT3_FOS_ELK1_ETS2	17	0.615434	0.615139	0.617643	0.6207	0.606474	0.602551	0.594463	0.610129	0.614898	0.627762	0.601026	0.74622	0.609994
HGF_Pathway_IP3_Pathway	4	0.667119	0.671468	0.656116	0.749106	0.693201	0.68457	0.669071	0.660056	0.644948	0.710638	0.676214	0.571803	0.641641
HGF_Pathway_PKC_Pathway	6	0.741071	0.72993	0.692325	0.732805	0.738518	0.747003	0.746416	0.711565	0.691828	0.706567	0.700157	0.715609	0.614215
HGF_Pathway_Regulation_of_Cytoskeleton_Cell_Polarity_and_Cell_Motility	13	0.719938	0.769726	0.753842	0.733801	0.744524	0.752302	0.736075	0.755639	0.764373	0.781266	0.719561	0.782934	0.763492
HIF1Alpha_Pathway	54	0.616114	0.653884	0.61112	0.644036	0.62366	0.621226	0.634425	0.625957	0.660053	0.641898	0.59387	0.646765	0.695922
HIF1Alpha_Pathway_Gene_Expression_via_JUN_CREB3	25	0.62202	0.672593	0.630518	0.675953	0.637252	0.632804	0.664458	0.668508	0.716507	0.703639	0.616246	0.718513	0.754985
HIF1Alpha_Pathway_HIF1a_Degradation	1	0.235001	0.230512	0.221653	0.270506	0.260423	0.221906	0.24812	0.252314	0.350195	0.349308	0.243694	0.241047	0.393981
HIF1Alpha_Pathway_NOS_Pathway	21	0.622569	0.684865	0.647074	0.673007	0.649353	0.639487	0.675657	0.659098	0.719139	0.711965	0.633888	0.666913	0.755419
HIF1Alpha_Pathway_VEGF_Pathway	24	0.582257	0.63843	0.605283	0.630512	0.604857	0.597211	0.625463	0.625155	0.663486	0.659109	0.591687	0.609486	0.691995
HIF1Alpha_Pathway_p53_Hypoxia_Pathway	31	0.594961	0.650678	0.614371	0.635897	0.619181	0.605055	0.635085	0.615035	0.666169	0.656459	0.592358	0.688654	0.703251
HMGB1_signaling_through_RAGE	45	0.685367	0.682471	0.687334	0.718163	0.696313	0.685419	0.681435	0.666752	0.680927	0.671959	0.665829	0.681767	0.753414
Hedgehog_Signaling_in_Mammals_Pathway	102	0.56371	0.547012	0.568437	0.561116	0.553715	0.555127	0.557808	0.569247	0.535235	0.547704	0.553817	0.46699	0.519669
Hedgehog_Signaling_in_Mammals_no_Tubulin_Pathway	102	0.56371	0.547012	0.568437	0.561116	0.553715	0.555127	0.557808	0.569247	0.535235	0.547704	0.553817	0.46699	0.519669
Hypoxia_induced_EMT_in_cancer_and_fibrosis_3_copy	9	0.509907	0.510513	0.500467	0.507331	0.489997	0.520246	0.564232	0.560852	0.532097	0.52069	0.472795	0.428987	0.45475
ICOS_signaling_in_T-helper_cells	16	0.708283	0.708074	0.691244	0.740495	0.735602	0.703893	0.689949	0.744574	0.735119	0.728278	0.701795	0.61539	0.756497
IGF1R_Signaling_Pathway	173	0.659194	0.666832	0.661828	0.673331	0.659381	0.667979	0.657383	0.667972	0.678633	0.666121	0.644755	0.637696	0.688732
IGF1R_Signaling_Pathway_Apoptosis	12	0.657715	0.629965	0.673454	0.652069	0.660089	0.645231	0.631254	0.668127	0.663698	0.696906	0.653204	0.536342	0.628
IGF1R_Signaling_Pathway_Cell_Migration	36	0.624909	0.609964	0.628075	0.648116	0.630851	0.629987	0.612897	0.617341	0.60357	0.578462	0.617411	0.584846	0.608048
IGF1R_Signaling_Pathway_Cell_Proliferation_Diferentiation_and_Apoptosis	21	0.652961	0.665975	0.671295	0.657084	0.662532	0.642778	0.651157	0.654689	0.698008	0.671724	0.643061	0.733588	0.654064
IGF1R_Signaling_Pathway_Cell_Survival	12	0.695669	0.713134	0.687821	0.699434	0.679086	0.706393	0.696583	0.69635	0.793033	0.727439	0.657123	0.607081	0.882016
IGF1R_Signaling_Pathway_Gene_Expression_Proliferation_Growth_Survival_via_NFAT5_CREB3	24	0.582302	0.579534	0.574335	0.593743	0.56464	0.585074	0.58014	0.650346	0.625163	0.649844	0.563119	0.587718	0.601243
IGF1R_Signaling_Pathway_Glucose_Uptake	4	0.680857	0.728804	0.663191	0.696906	0.707266	0.71619	0.709365	0.6766	0.720016	0.700297	0.643152	0.561997	0.624688
IGF1R_Signaling_Pathway_Glycogen_Synthesis	6	0.695796	0.704626	0.669721	0.685697	0.659077	0.695339	0.659366	0.681221	0.74736	0.704161	0.626421	0.669237	0.817945
IGF1R_Signaling_Pathway_Protein_Synthesis	20	0.827104	0.840237	0.835926	0.808032	0.79101	0.81346	0.815185	0.812375	0.905704	0.855468	0.808726	0.772869	0.899041
IL-10_Pathway	40	0.703218	0.698165	0.693517	0.733121	0.70691	0.689275	0.701256	0.681465	0.676316	0.668625	0.688683	0.694649	0.731372
IL-10_Pathway_IL-10_Responsive_Genes_Transcription_of_BCLXL_Cyclin-D1_D2_D3_Pim1_c-Myc_and_P19(INK4D)_via_STAT3	23	0.655503	0.650349	0.65234	0.676226	0.647651	0.620962	0.646165	0.643575	0.63946	0.630274	0.644007	0.566574	0.645998
IL-10_Pathway_Inflammatory_Cytokine_Genes_Expression_via_STAT3	23	0.655503	0.650349	0.65234	0.676226	0.647651	0.620962	0.646165	0.643575	0.63946	0.630274	0.644007	0.566574	0.645998
IL-10_Pathway_Stability_Determination	3	0.866511	0.914732	0.793328	0.932747	0.90982	0.919969	0.937686	0.859575	0.854415	0.857535	0.806051	1.31362	0.843619
IL-10_Pathway_Translational_Modulation	10	0.643922	0.665016	0.62146	0.66318	0.696572	0.631712	0.632303	0.656429	0.611658	0.613405	0.642049	0.601507	0.621508
IL-2_Pathway	148	0.713971	0.71647	0.712738	0.750453	0.713198	0.712067	0.722214	0.713653	0.716968	0.710999	0.700445	0.743319	0.821972
IL-2_Pathway_Actin_Reorganization	9	0.666321	0.649957	0.624661	0.757769	0.689803	0.7	0.69537	0.725158	0.724517	0.82155	0.642228	1.07231	1.05422
IL-2_Pathway_Apoptosis	3	0.856555	0.882131	0.891209	0.896254	0.864831	0.87881	0.951334	0.982989	0.8562	0.820254	0.898567	1.03277	0.941059
IL-2_Pathway_Apoptosis_Inhibition	15	0.624549	0.630821	0.626711	0.645363	0.618844	0.621206	0.682746	0.631808	0.603452	0.62216	0.62985	0.654555	0.631778
IL-2_Pathway_Gene_Expression_via_FYN_LYN_RPS6KB1_PTK2B	14	0.694013	0.674293	0.669856	0.712141	0.667277	0.664732	0.6583	0.69705	0.656736	0.627101	0.66004	0.64572	0.763205
IL-2_Pathway_IL2_Gene_Expression_via_POLR1E_EGR1_HMGA1_ELF1_POU2F1_MYC	45	0.791794	0.795393	0.776745	0.804892	0.777563	0.809626	0.792992	0.785392	0.827666	0.770836	0.73232	0.901668	0.841588
IL-2_Pathway_Protein_Synthesis	7	0.609686	0.540743	0.603623	0.631959	0.572345	0.547778	0.572013	0.583691	0.558347	0.551001	0.619384	0.460749	0.679215
IL-6_Pathway	209	0.660331	0.653808	0.661807	0.679721	0.64133	0.666273	0.658892	0.647177	0.635031	0.6388	0.654263	0.613189	0.652287
ILK_Signaling_Pathway	507	0.584544	0.58314	0.587152	0.590716	0.588486	0.598919	0.598085	0.599096	0.589454	0.591954	0.585366	0.559417	0.562776
ILK_Signaling_Pathway_Actin_Polymerization_Cytoskeletal_Reorganization	59	0.62015	0.633363	0.621078	0.653995	0.639995	0.658515	0.655272	0.635777	0.650855	0.653334	0.611096	0.665108	0.70904
ILK_Signaling_Pathway_Apoptosis	8	0.792302	0.809059	0.733627	0.775886	0.707156	0.763533	0.754743	0.777593	0.797391	0.719264	0.699551	0.765327	0.888043
ILK_Signaling_Pathway_Cell_Adhesion	3	0.392912	0.354819	0.352694	0.378309	0.319016	0.371909	0.428459	0.405042	0.365908	0.347407	0.358936	0.755634	0.332263
ILK_Signaling_Pathway_Cell_Cycle_Proliferation	41	0.68236	0.680955	0.688271	0.707835	0.695876	0.687545	0.683042	0.67341	0.666512	0.653838	0.684074	0.632595	0.661369
ILK_Signaling_Pathway_Cell_Migration_Retraction	41	0.693716	0.690347	0.695544	0.715562	0.700484	0.696967	0.694056	0.681528	0.679569	0.659484	0.686552	0.654215	0.66695
ILK_Signaling_Pathway_Cell_Motility	62	0.61081	0.626933	0.608224	0.642848	0.627898	0.648125	0.645511	0.629192	0.638421	0.642559	0.602432	0.655596	0.694001
ILK_Signaling_Pathway_Cytoskeletal_Adhesion_Complexes	118	0.58139	0.572044	0.590581	0.586571	0.595812	0.589364	0.594528	0.59491	0.554096	0.588112	0.596464	0.514115	0.517897
ILK_Signaling_Pathway_Epithelial_Mesenchymal_Transition	31	0.469536	0.482638	0.480564	0.484643	0.479274	0.500227	0.505878	0.493276	0.423955	0.458492	0.473986	0.423423	0.407622
ILK_Signaling_Pathway_Epithelial_Mesenchymal_Transition_Tubulo-Interstitial_Fibrosis	137	0.57814	0.573737	0.587369	0.584525	0.590475	0.588058	0.593323	0.597666	0.559059	0.586762	0.593858	0.515246	0.5192
ILK_Signaling_Pathway_G2_Phase_Arrest	41	0.68236	0.680955	0.688271	0.707835	0.695876	0.687545	0.683042	0.67341	0.666512	0.653838	0.684074	0.632595	0.661369
ILK_Signaling_Pathway_Induced_Cell_Proliferation	10	0.427332	0.416447	0.377927	0.452272	0.412216	0.420588	0.424756	0.457822	0.504635	0.426781	0.392866	0.455564	0.449984
ILK_Signaling_Pathway_Loss_of_Occludin_Barrier_Dysfunction	37	0.682381	0.668252	0.685768	0.703743	0.701693	0.691544	0.65964	0.66512	0.659652	0.646473	0.679832	0.62348	0.6562
ILK_Signaling_Pathway_MMP2_MMP9_Gene_Expression_Tissue_Invasion_via_FOS	24	0.750494	0.74308	0.727439	0.75345	0.730991	0.761675	0.766238	0.768256	0.844041	0.766754	0.679087	0.930358	0.810426
ILK_Signaling_Pathway_Migration_Vasculogenesis	137	0.57814	0.573737	0.587369	0.584525	0.590475	0.588058	0.593323	0.597666	0.559059	0.586762	0.593858	0.515246	0.5192
ILK_Signaling_Pathway_Opsonization	3	0.427119	0.500477	0.355424	0.423609	0.389985	0.443788	0.453533	0.499694	0.393881	0.430635	0.432038	0.468522	0.398235
ILK_Signaling_Pathway_Regulation_of_Intermediate_Filaments	1	0.715188	0.724059	0.604041	0.570341	0.721304	0.806098	0.765028	0.680879	0.965802	0.783876	0.606368	0.869688	0.474834
ILK_Signaling_Pathway_Regulation_of_Junction_Assembly_at_Desmosomes	3	0.481645	0.471252	0.44152	0.45673	0.427537	0.456139	0.500855	0.49038	0.424516	0.438142	0.488332	0.557944	0.425754
ILK_Signaling_Pathway_Tissue_Morphogenesis	24	0.750494	0.74308	0.727439	0.75345	0.730991	0.761675	0.766238	0.768256	0.844041	0.766754	0.679087	0.930358	0.810426
ILK_Signaling_Pathway_Tumor_Angiogenesis	6	0.427071	0.402578	0.424692	0.424653	0.435491	0.463313	0.505297	0.51294	0.451027	0.3951	0.41217	0.29103	0.326663
ILK_Signaling_Pathway_Wound_Healing	3	0.510757	0.479199	0.450636	0.511177	0.475059	0.503264	0.558354	0.604413	0.536569	0.481463	0.495168	0.646405	0.493676
IP3_Pathway	175	0.568743	0.56315	0.584361	0.581719	0.575289	0.578913	0.579269	0.583056	0.566163	0.569052	0.573861	0.498755	0.551411
IP3_Pathway_Gene_Expression_via_CREB3_NFATC2_MEF2D	27	0.521927	0.514942	0.511497	0.543849	0.526544	0.536999	0.536896	0.584413	0.588815	0.583632	0.515074	0.549925	0.594194
ITGA4-mediated_Cell_Adhesion_and_Migration	24	0.781065	0.795573	0.756979	0.815407	0.797669	0.825161	0.793675	0.828688	0.878883	0.8938	0.747287	0.939963	1.00649
Inside-out_Signaling_through_Integrins	67	0.595498	0.610552	0.587057	0.61012	0.596396	0.601244	0.592739	0.62017	0.584999	0.607776	0.576273	0.574378	0.624165
Integrin-based_Cell_Migration_and_Adhesion	73	0.650366	0.662252	0.665825	0.671544	0.674763	0.686313	0.677556	0.675072	0.691084	0.702018	0.653124	0.672374	0.707533
Integrins_Function_in_Carcinoma_Progression	49	0.709214	0.706529	0.691647	0.714738	0.690131	0.709902	0.721126	0.719897	0.74562	0.736189	0.682303	0.761214	0.743751
Integrins_Signaling_in_Natural_Killer_Cells	44	0.663907	0.6769	0.657283	0.68829	0.667257	0.66016	0.656463	0.669723	0.66632	0.647677	0.637457	0.634141	0.675151
Interferon_Pathway	99	0.564355	0.625204	0.622299	0.649288	0.613976	0.626422	0.630308	0.649661	0.633938	0.609783	0.636283	0.608801	0.666238
Interferon_Pathway_Gene_Expression_via_HIST1H3B_CREB3	24	0.649396	0.622374	0.580446	0.63928	0.622557	0.621645	0.643508	0.719025	0.657619	0.599612	0.569231	0.780218	0.734719
Interferon_Pathway_Transciption	23	0.695102	0.716523	0.696359	0.742776	0.688251	0.680049	0.697333	0.695834	0.691273	0.6905	0.699154	0.652668	0.786695
Interferon_Pathway_Translation	5	0.884312	0.917498	0.867444	0.863461	0.793193	0.865633	0.883918	0.924019	0.967506	0.923914	0.889307	0.965501	0.985373
Interleukin-8-induced_Cell_Adhesion_and_Migration	18	0.613985	0.611435	0.621893	0.651531	0.628668	0.605503	0.632141	0.621952	0.587312	0.567694	0.598491	0.570513	0.623048
Intermediate_Filaments_in_Epithelial_Cells	15	0.606821	0.567948	0.556537	0.612754	0.619117	0.610456	0.607565	0.591927	0.682508	0.707247	0.551465	0.897494	0.786138
JAK-STAT_Pathway	324	0.631643	0.648023	0.651622	0.66388	0.641358	0.651423	0.653577	0.643072	0.636998	0.640542	0.657063	0.602246	0.648502
JAK-STAT_Pathway_Akt_Pathway	18	0.671414	0.678464	0.673243	0.688393	0.6609	0.658501	0.67988	0.654273	0.676148	0.663753	0.660349	0.577545	0.718393
JAK-STAT_Pathway_Gene_Expression_via_MYC	5	0.653863	0.651762	0.648593	0.661232	0.666408	0.621369	0.628885	0.634416	0.651541	0.640898	0.623889	0.558077	0.706037
JAK-STAT_Pathway_IFN-Inducible_Gene_Expression_via_STAT2_STAT1	30	0.37377	0.556632	0.582001	0.60757	0.568503	0.568996	0.566748	0.5668	0.54298	0.553467	0.634183	0.446803	0.594575
JAK-STAT_Pathway_JAK_Degradation	30	0.762433	0.786249	0.735439	0.775419	0.758284	0.760414	0.772187	0.772525	0.794136	0.809161	0.739055	0.830864	0.908515
JAK-STAT_Pathway_Nml_SOCS_BCL-XL_p21_Myc_Nos2_Gene_Expression_via_STAT2	241	0.652882	0.647202	0.653213	0.666635	0.640258	0.655358	0.658836	0.645153	0.634371	0.640895	0.647272	0.604087	0.635887
JNK_Pathway	306	0.622214	0.621915	0.633811	0.635582	0.613219	0.632533	0.626647	0.623543	0.610357	0.613113	0.623192	0.570852	0.596491
JNK_Pathway_Gene_Expression_Apoptosis_Inflammation_Tumorigenesis_Cell_Migration_via_SMAD4_STAT4_HSF1_TP53_MAP2_DCX_ATF2_NFATC3_SPIRE1_MAP1B_TCF15_ELK1_BCL2_JUN_PXN_NFATC2	56	0.583939	0.614106	0.600489	0.582377	0.57867	0.609416	0.589182	0.611989	0.59655	0.599094	0.57878	0.605344	0.57531
JNK_Pathway_Insulin_Signaling	18	0.484256	0.546649	0.498066	0.482994	0.480125	0.531681	0.510999	0.561224	0.542318	0.491039	0.476778	0.685969	0.500879
Junctional_Cell_Adhesion_in_Endothelium	31	0.678685	0.67009	0.656411	0.674381	0.664715	0.689999	0.671116	0.6757	0.693537	0.736266	0.647292	0.785851	0.691149
KEGG_ABC_transporters_Main_Pathway	44	0.669172	0.672126	0.671578	0.683559	0.678121	0.697955	0.683998	0.693232	0.617598	0.652662	0.703031	0.612715	0.637839
KEGG_AMPK_signaling_Main_Pathway	88	0.658337	0.670798	0.655737	0.654743	0.653478	0.663539	0.64327	0.638901	0.661459	0.648287	0.63819	0.592237	0.637808
KEGG_Acute_myeloid_leukemia_Main_Pathway	49	0.708978	0.695058	0.698869	0.713128	0.69253	0.690105	0.690143	0.671582	0.707896	0.684149	0.680266	0.600551	0.740735
KEGG_Adherens_junction_Main_Pathway	60	0.609195	0.613285	0.594366	0.618346	0.59751	0.614695	0.60502	0.621847	0.625293	0.620337	0.579415	0.659748	0.626553
KEGG_Adipocytokine_signaling_Main_Pathway	33	0.679964	0.677746	0.663563	0.650962	0.662746	0.667233	0.641679	0.6546	0.673958	0.638237	0.657119	0.541859	0.608719
KEGG_Adrenergic_signaling_in_cardiomyocytes_Main_Pathway	148	0.592498	0.585756	0.598953	0.591758	0.60153	0.603967	0.59696	0.606259	0.587494	0.584874	0.59045	0.51618	0.555425
KEGG_African_trypanosomiasis_Main_Pathway	9	0.642638	0.639377	0.629132	0.5973	0.667016	0.674369	0.633917	0.713962	0.651306	0.580522	0.620722	0.692648	0.452793
KEGG_Alanine_aspartate_and_glutamate_metabolism_Main_Pathway	31	0.709593	0.733597	0.72802	0.700106	0.719454	0.708421	0.698679	0.696494	0.718474	0.703133	0.738198	0.604624	0.691352
KEGG_Alcoholism_Main_Pathway	76	0.578635	0.56807	0.589392	0.578785	0.582702	0.583439	0.575728	0.590883	0.585283	0.581443	0.560555	0.486333	0.555297
KEGG_Aldosterone_regulated_sodium_reabsorption_Main_Pathway	22	0.61989	0.627931	0.617744	0.642001	0.610876	0.618829	0.652915	0.607579	0.622567	0.592304	0.617015	0.664907	0.653167
KEGG_Allograft_rejection_Main_Pathway	2	0.653626	0.675269	0.710131	0.714643	0.675799	0.696705	0.703716	0.808396	0.549723	0.667869	0.709987	0.801974	0.706815
KEGG_Alzheimer_s_disease_Main_Pathway	6	0.626572	0.60027	0.60956	0.608397	0.633796	0.648982	0.627424	0.611949	0.664658	0.61189	0.593195	0.557362	0.557212
KEGG_Amino_sugar_and_nucleotide_sugar_metabolism_Main_Pathway	43	0.71165	0.726006	0.693502	0.696701	0.706803	0.700482	0.707247	0.706367	0.729703	0.701637	0.680631	0.704277	0.67284
KEGG_Aminoacyl_tRNA_biosynthesis_Main_Pathway	5	0.744235	0.746466	0.708547	0.752946	0.726916	0.758361	0.771385	0.778237	0.864416	0.883506	0.715315	0.643558	0.726797
KEGG_Amoebiasis_Main_Pathway	9	0.808308	0.807726	0.719286	0.831584	0.836792	0.838868	0.819153	0.782802	0.757126	0.814289	0.762949	1.00157	0.754022
KEGG_Amphetamine_addiction_Main_Pathway	34	0.583307	0.58166	0.578232	0.588229	0.57483	0.582887	0.573236	0.615367	0.606613	0.616089	0.56018	0.573651	0.576983
KEGG_Amyotrophic_lateral_sclerosis_ALS__Main_Pathway	27	0.535307	0.552502	0.529484	0.552322	0.530337	0.527152	0.532458	0.539941	0.573319	0.524351	0.515303	0.522324	0.553852
KEGG_Antigen_processing_and_presentation_Main_Pathway	29	0.4621	0.462679	0.496771	0.499305	0.49173	0.479235	0.481684	0.436926	0.447867	0.418064	0.489971	0.409432	0.498285
KEGG_Apoptosis_Main_Pathway	43	0.805693	0.80439	0.780158	0.822615	0.773905	0.808776	0.809647	0.787616	0.8184	0.762332	0.76092	0.8351	0.836207
KEGG_Arachidonic_acid_metabolism_Main_Pathway	62	0.727729	0.723323	0.72736	0.704403	0.724077	0.702804	0.722462	0.68983	0.685402	0.699353	0.72153	0.638158	0.640244
KEGG_Arginine_and_proline_metabolism_Main_Pathway	56	0.708464	0.746468	0.718884	0.694511	0.691803	0.704625	0.724302	0.701645	0.732788	0.686006	0.713951	0.688314	0.655466
KEGG_Arrhythmogenic_right_ventricular_cardiomyopathy_ARVC__Main_Pathway	6	0.489284	0.450702	0.49112	0.4781	0.467139	0.487311	0.470584	0.482295	0.510925	0.485779	0.473467	0.357118	0.417111
KEGG_Ascorbate_and_aldarate_metabolism_Main_Pathway	21	0.481675	0.56035	0.444682	0.480279	0.499103	0.561589	0.435978	0.468518	0.439901	0.481193	0.563906	0.4965	0.386144
KEGG_Asthma_Main_Pathway	32	0.556293	0.539163	0.598877	0.645592	0.571804	0.536482	0.583241	0.547132	0.479398	0.490042	0.617072	0.470722	0.790051
KEGG_Autoimmune_thyroid_disease_Main_Pathway	3	0.623203	0.678704	0.624678	0.809767	0.753275	0.698223	0.641722	0.715832	0.64215	0.614417	0.78461	0.54113	0.844139
KEGG_Axon_guidance_Main_Pathway	95	0.534394	0.547701	0.551525	0.549414	0.548311	0.554201	0.557212	0.578569	0.55621	0.539215	0.537887	0.51919	0.519328
KEGG_B_cell_receptor_signaling_Main_Pathway	58	0.674043	0.670431	0.677917	0.721561	0.680271	0.68162	0.66889	0.651317	0.676084	0.659915	0.662746	0.645838	0.769997
KEGG_Bacterial_invasion_of_epithelial_cells_Main_Pathway	53	0.783686	0.786011	0.755007	0.804459	0.784834	0.793604	0.786522	0.799371	0.837641	0.840988	0.752675	0.825822	0.874818
KEGG_Basal_cell_carcinoma_Main_Pathway	27	0.513123	0.484758	0.508477	0.516141	0.511868	0.524528	0.522481	0.543386	0.517458	0.512276	0.510637	0.491761	0.464129
KEGG_Basal_transcription_factors_Main_Pathway	45	0.790634	0.796218	0.811484	0.791378	0.782194	0.76875	0.785863	0.79382	0.827101	0.808821	0.803169	0.81541	0.842876
KEGG_Base_excision_repair_Main_Pathway	33	0.764862	0.751232	0.761876	0.764526	0.741069	0.770994	0.794409	0.772903	0.803706	0.819525	0.750583	0.841156	0.808252
KEGG_Bile_secretion_Main_Pathway	8	0.785128	0.919257	0.775743	0.73764	0.831776	0.793045	0.793121	0.770755	0.696857	0.741659	0.78861	0.836539	0.644518
KEGG_Biosynthesis_of_unsaturated_fatty_acids_Main_Pathway	23	0.617228	0.704101	0.656557	0.655782	0.650084	0.676263	0.627809	0.62178	0.644846	0.644897	0.683625	0.533227	0.628668
KEGG_Biotin_metabolism_Main_Pathway	2	0.635833	0.655714	0.631762	0.649757	0.703855	0.646482	0.694815	0.655133	0.689531	0.648162	0.70104	0.705093	0.661269
KEGG_Bladder_cancer_Main_Pathway	16	0.664891	0.643202	0.684299	0.654174	0.641696	0.631047	0.639525	0.634408	0.698757	0.647154	0.643734	0.597351	0.6887
KEGG_Butanoate_metabolism_Main_Pathway	22	0.728443	0.75942	0.715376	0.700887	0.701376	0.68064	0.679911	0.663977	0.678929	0.725911	0.698672	0.618975	0.696664
KEGG_Butirosin_and_neomycin_biosynthesis_Main_Pathway	5	0.794165	0.722917	0.806044	0.731123	0.801537	0.76386	0.763519	0.706668	0.7099	0.731691	0.762698	0.691429	0.641057
KEGG_Caffeine_metabolism_Main_Pathway	5	0.712699	0.676527	0.781887	0.654095	0.703367	0.688815	0.656347	0.644332	0.614428	0.645835	0.71727	0.482579	0.533836
KEGG_Calcium_signaling_Main_Pathway	65	0.608329	0.59488	0.613746	0.617266	0.606702	0.614742	0.60584	0.625258	0.561809	0.583097	0.632645	0.563392	0.522482
KEGG_Carbohydrate_digestion_and_absorption_Main_Pathway	6	0.540457	0.513711	0.540025	0.509592	0.546206	0.513557	0.544839	0.526697	0.468047	0.495105	0.55701	0.435222	0.460193
KEGG_Cardiac_muscle_contraction_Main_Pathway	8	0.588435	0.577667	0.560748	0.56004	0.582485	0.635286	0.625061	0.60241	0.677858	0.607497	0.525218	0.836192	0.609383
KEGG_Cell_adhesion_molecules_CAMs__Main_Pathway	28	0.645361	0.627819	0.628899	0.664679	0.604403	0.615562	0.636896	0.622272	0.586307	0.575575	0.635693	0.567133	0.642519
KEGG_Cell_cycle_Main_Pathway	118	0.657099	0.668406	0.661827	0.65101	0.641134	0.643624	0.66895	0.671636	0.688402	0.678794	0.648996	0.59836	0.70555
KEGG_Central_carbon_metabolism_in_cancer_Main_Pathway	67	0.667408	0.650206	0.658363	0.663023	0.653252	0.665558	0.656901	0.663638	0.688267	0.665867	0.644936	0.626497	0.663473
KEGG_Chagas_disease_American_trypanosomiasis__Main_Pathway	52	0.679208	0.674233	0.661971	0.712727	0.675679	0.682458	0.681095	0.696682	0.674612	0.663296	0.656339	0.717171	0.730359
KEGG_Chemical_carcinogenesis_Main_Pathway	35	0.552754	0.603238	0.49989	0.536804	0.560723	0.610788	0.496567	0.528491	0.495128	0.536663	0.611087	0.532243	0.421648
KEGG_Chemokine_signaling_Main_Pathway	189	0.652998	0.64147	0.647509	0.671847	0.626143	0.652277	0.645617	0.63396	0.623454	0.620619	0.648916	0.561763	0.648625
KEGG_Choline_metabolism_in_cancer_Main_Pathway	55	0.624788	0.617126	0.621729	0.63101	0.630422	0.612061	0.623879	0.607695	0.615438	0.635595	0.610632	0.591445	0.624473
KEGG_Cholinergic_synapse_Main_Pathway	81	0.595843	0.577771	0.600729	0.595442	0.597627	0.590435	0.59005	0.586063	0.571397	0.567556	0.581127	0.48832	0.564339
KEGG_Chronic_myeloid_leukemia_Main_Pathway	53	0.696517	0.713857	0.704388	0.708369	0.683797	0.694956	0.699869	0.689778	0.736374	0.719041	0.679821	0.634765	0.777614
KEGG_Circadian_entrainment_Main_Pathway	97	0.552488	0.542356	0.559775	0.552048	0.553121	0.563278	0.553723	0.579337	0.544814	0.55134	0.549807	0.488647	0.501197
KEGG_Circadian_rhythm_Main_Pathway	17	0.408817	0.430056	0.404597	0.429477	0.42004	0.419723	0.450876	0.46618	0.445832	0.397148	0.413723	0.453358	0.398745
KEGG_Citrate_cycle_TCA_cycle__Main_Pathway	30	0.699345	0.693726	0.664312	0.692795	0.685932	0.682902	0.690535	0.705714	0.693088	0.714203	0.690497	0.639866	0.700787
KEGG_Cocaine_addiction_Main_Pathway	40	0.55204	0.53762	0.536481	0.548612	0.544666	0.552178	0.544139	0.550106	0.537184	0.536623	0.524362	0.471834	0.502657
KEGG_Collecting_duct_acid_secretion_Main_Pathway	27	0.734587	0.706934	0.68711	0.719203	0.710491	0.717446	0.713231	0.689361	0.691738	0.704462	0.679533	0.676432	0.669502
KEGG_Colorectal_cancer_Main_Pathway	36	0.592298	0.579867	0.592265	0.602061	0.586258	0.577849	0.582661	0.592192	0.60143	0.580631	0.574357	0.544953	0.635342
KEGG_Complement_and_coagulation_cascades_Main_Pathway	35	0.738769	0.752105	0.729057	0.700482	0.712838	0.701538	0.73936	0.704816	0.659338	0.679187	0.737074	0.651901	0.647223
KEGG_Cyanoamino_acid_metabolism_Main_Pathway	7	0.469506	0.494492	0.484224	0.513113	0.492536	0.499644	0.501938	0.49076	0.499569	0.556743	0.478215	0.45991	0.484693
KEGG_Cysteine_and_methionine_metabolism_Main_Pathway	24	0.693393	0.706431	0.693949	0.703713	0.70218	0.695232	0.709735	0.691651	0.669199	0.7001	0.699686	0.601668	0.710468
KEGG_Cytokine_cytokine_receptor_interaction_Main_Pathway	25	0.608188	0.596805	0.616432	0.635459	0.509431	0.620699	0.62448	0.56897	0.527552	0.553307	0.608021	0.469044	0.557819
KEGG_Cytosolic_DNA_sensing_Main_Pathway	18	0.770755	0.738932	0.726807	0.799526	0.73932	0.788851	0.770792	0.749293	0.767161	0.768148	0.711146	0.814248	0.859678
KEGG_DNA_replication_Main_Pathway	36	0.819708	0.790299	0.810453	0.819165	0.814151	0.815428	0.844416	0.813935	0.828113	0.873804	0.800522	0.774166	0.895582
KEGG_D_Arginine_and_D_ornithine_metabolism_Main_Pathway	1	1.18933	1.15201	1.14988	1.14971	1.18783	1.1673	1.13761	1.09012	1.0427	1.10269	1.17439	0.847716	0.954405
KEGG_D_Glutamine_and_D_glutamate_metabolism_Main_Pathway	4	0.633171	0.694158	0.675179	0.66097	0.668896	0.668259	0.623557	0.676091	0.661652	0.600704	0.729742	0.689381	0.679553
KEGG_Dilated_cardiomyopathy_Main_Pathway	13	0.586472	0.55391	0.568017	0.57359	0.580784	0.600163	0.614634	0.577775	0.640107	0.561946	0.533552	0.637238	0.573302
KEGG_Dopaminergic_synapse_Main_Pathway	125	0.570198	0.571345	0.579541	0.573646	0.570978	0.577309	0.569293	0.592471	0.57135	0.572838	0.56488	0.503979	0.544065
KEGG_Dorso_ventral_axis_formation_Main_Pathway	7	0.670136	0.676188	0.681685	0.680107	0.686486	0.687616	0.662317	0.642659	0.648648	0.67822	0.640413	0.687424	0.650174
KEGG_Drug_metabolism_cytochrome_P450_Main_Pathway	36	0.540977	0.564328	0.547886	0.539047	0.576565	0.58733	0.526094	0.529762	0.492152	0.514952	0.636455	0.529428	0.420214
KEGG_Drug_metabolism_other_enzymes_Main_Pathway	37	0.5347	0.566244	0.511695	0.529954	0.536395	0.573109	0.510964	0.510584	0.505625	0.532055	0.579225	0.550295	0.472567
KEGG_ECM_receptor_interaction_Main_Pathway	88	0.551168	0.548698	0.563916	0.544426	0.568889	0.561063	0.570823	0.573246	0.539138	0.556937	0.566287	0.512682	0.478649
KEGG_Endocrine_and_other_factor_regulated_calcium_reabsorption_Main_Pathway	34	0.632268	0.611952	0.638286	0.607462	0.639211	0.633292	0.622834	0.612485	0.595741	0.573938	0.640586	0.525849	0.509196
KEGG_Endocytosis_Main_Pathway	19	0.743329	0.764516	0.739474	0.755657	0.746592	0.768623	0.769317	0.739756	0.717318	0.75695	0.719973	0.714947	0.796914
KEGG_Endometrial_cancer_Main_Pathway	32	0.676591	0.662907	0.680132	0.689928	0.669854	0.652422	0.668948	0.65893	0.693899	0.66094	0.666946	0.614826	0.730724
KEGG_Epithelial_cell_signaling_in_Helicobacter_pylori_infection_Main_Pathway	12	0.721103	0.707644	0.707506	0.762534	0.674221	0.787671	0.74605	0.744357	0.743472	0.729672	0.725389	0.802648	0.850824
KEGG_Epstein_Barr_virus_infection_Main_Pathway	55	0.686877	0.686388	0.677744	0.731004	0.681481	0.696256	0.686349	0.685202	0.690811	0.680766	0.664612	0.673591	0.767423
KEGG_ErbB_signaling_Main_Pathway	87	0.671889	0.672529	0.67206	0.673251	0.67082	0.666002	0.661424	0.663879	0.683808	0.67711	0.663366	0.638705	0.670717
KEGG_Estrogen_signaling_Main_Pathway	89	0.613699	0.613956	0.605132	0.619265	0.614031	0.609062	0.611227	0.619495	0.617213	0.610263	0.605407	0.560962	0.585481
KEGG_Ether_lipid_metabolism_Main_Pathway	44	0.662815	0.661247	0.659063	0.649191	0.659968	0.635531	0.64864	0.629846	0.612029	0.641514	0.656242	0.566721	0.595856
KEGG_Fanconi_anemia_Main_Pathway	38	0.630556	0.631951	0.635239	0.636203	0.646315	0.628051	0.635318	0.631335	0.623405	0.664484	0.630912	0.651112	0.665697
KEGG_Fat_digestion_and_absorption_Main_Pathway	9	0.429892	0.44226	0.393018	0.383288	0.42988	0.413429	0.407606	0.398409	0.369138	0.377908	0.387123	0.307946	0.359699
KEGG_Fatty_acid_biosynthesis_Main_Pathway	6	0.581897	0.576395	0.557122	0.565421	0.55934	0.598809	0.537493	0.523835	0.614075	0.65375	0.558386	0.554439	0.589953
KEGG_Fatty_acid_degradation_Main_Pathway	28	0.684566	0.707422	0.672566	0.68847	0.645191	0.662149	0.664249	0.689771	0.663021	0.694817	0.661386	0.614099	0.68132
KEGG_Fatty_acid_elongation_Main_Pathway	5	0.765207	0.765538	0.769073	0.810113	0.696308	0.725915	0.765308	0.813987	0.831289	0.789467	0.716033	0.840325	0.785039
KEGG_Fc_epsilon_RI_signaling_Main_Pathway	62	0.638576	0.637095	0.635123	0.649344	0.64701	0.621914	0.637034	0.62323	0.637127	0.626869	0.621642	0.591938	0.631772
KEGG_Fc_gamma_R_mediated_phagocytosis_Main_Pathway	85	0.688983	0.676869	0.679603	0.692381	0.688068	0.676973	0.68731	0.66837	0.673833	0.67037	0.658565	0.619299	0.693601
KEGG_Focal_adhesion_Main_Pathway	204	0.592046	0.590352	0.599587	0.599106	0.599054	0.600666	0.597385	0.608848	0.592755	0.601678	0.592313	0.575538	0.572935
KEGG_Folate_biosynthesis_Main_Pathway	10	0.681255	0.753383	0.720485	0.6889	0.711875	0.721565	0.696413	0.748537	0.683542	0.738923	0.738785	0.603518	0.643034
KEGG_FoxO_signaling_Main_Pathway	118	0.627407	0.631442	0.631261	0.627819	0.616822	0.610815	0.618873	0.632001	0.6089	0.598775	0.618246	0.579895	0.601986
KEGG_Fructose_and_mannose_metabolism_Main_Pathway	31	0.618998	0.60966	0.606018	0.611304	0.617452	0.624476	0.619537	0.603728	0.607032	0.576902	0.596152	0.608482	0.546569
KEGG_GABAergic_synapse_Main_Pathway	44	0.607022	0.57866	0.616088	0.599816	0.605237	0.602695	0.616491	0.60406	0.571183	0.561945	0.600253	0.444487	0.54499
KEGG_Galactose_metabolism_Main_Pathway	27	0.714381	0.706008	0.708699	0.689875	0.709361	0.724409	0.714548	0.691151	0.691187	0.705621	0.704844	0.699313	0.662303
KEGG_Gap_junction_Main_Pathway	53	0.568865	0.562193	0.563967	0.567833	0.577594	0.572131	0.561151	0.574929	0.564972	0.571411	0.575262	0.498986	0.521569
KEGG_Gastric_acid_secretion_Main_Pathway	32	0.602961	0.572732	0.566737	0.595098	0.590452	0.602793	0.608917	0.585354	0.590121	0.591655	0.58294	0.553919	0.589635
KEGG_Glioma_Main_Pathway	54	0.60604	0.592792	0.605621	0.600132	0.60735	0.590368	0.599679	0.602651	0.624002	0.626488	0.593078	0.530557	0.593771
KEGG_Glucagon_signaling_Main_Pathway	76	0.591415	0.593418	0.574388	0.584212	0.578041	0.601214	0.59316	0.609924	0.610541	0.588766	0.580437	0.547578	0.576096
KEGG_Glutamatergic_synapse_Main_Pathway	91	0.554941	0.536716	0.552933	0.541448	0.55998	0.551921	0.551947	0.555276	0.529637	0.534126	0.545211	0.454433	0.491564
KEGG_Glutathione_metabolism_Main_Pathway	41	0.669868	0.688171	0.662657	0.647559	0.65649	0.639242	0.646838	0.65123	0.620854	0.6376	0.655046	0.620845	0.617199
KEGG_Glycerolipid_metabolism_Main_Pathway	58	0.569062	0.600426	0.577435	0.58278	0.565137	0.586855	0.592432	0.589772	0.58423	0.58528	0.57822	0.579374	0.54246
KEGG_Glycerophospholipid_metabolism_Main_Pathway	92	0.604429	0.599941	0.591275	0.598044	0.599305	0.58967	0.598779	0.585874	0.588251	0.592077	0.587012	0.566071	0.585587
KEGG_Glycine_serine_and_threonine_metabolism_Main_Pathway	35	0.753378	0.792714	0.755714	0.749986	0.730014	0.759976	0.769171	0.766073	0.748742	0.771926	0.731902	0.757417	0.72716
KEGG_Glycolysis_Gluconeogenesis_Main_Pathway	67	0.742038	0.75959	0.712921	0.746234	0.727673	0.750876	0.746637	0.748987	0.771545	0.724727	0.727841	0.763987	0.712345
KEGG_Glycosaminoglycan_biosynthesis_chondroitin_sulfate_dermatan_sulfate_Main_Pathway	11	0.681745	0.680311	0.646879	0.683749	0.66426	0.69145	0.665317	0.739005	0.722677	0.694125	0.591098	0.686386	0.679193
KEGG_Glycosaminoglycan_biosynthesis_heparan_sulfate_heparin_Main_Pathway	28	0.53127	0.538726	0.534457	0.551599	0.53058	0.531215	0.515791	0.562545	0.520779	0.565126	0.534038	0.509091	0.519682
KEGG_Glycosaminoglycan_biosynthesis_keratan_sulfate_Main_Pathway	15	0.683923	0.693833	0.667867	0.717914	0.69049	0.70193	0.691389	0.689203	0.684469	0.709054	0.666607	0.677387	0.768307
KEGG_Glycosaminoglycan_degradation_Main_Pathway	19	0.743176	0.734755	0.713907	0.71585	0.720779	0.724225	0.711041	0.712881	0.782002	0.73902	0.706734	0.703778	0.724753
KEGG_Glycosphingolipid_biosynthesis_ganglio_series_Main_Pathway	15	0.672662	0.662889	0.66413	0.709981	0.672694	0.67878	0.684123	0.697496	0.714475	0.69041	0.663682	0.57216	0.700295
KEGG_Glycosphingolipid_biosynthesis_globo_series_Main_Pathway	13	0.614066	0.569338	0.59641	0.566192	0.617401	0.606049	0.587423	0.570781	0.585158	0.61147	0.595395	0.47361	0.570224
KEGG_Glycosphingolipid_biosynthesis_lacto_and_neolacto_series_Main_Pathway	26	0.647666	0.661864	0.642336	0.602618	0.616582	0.623915	0.607549	0.602753	0.602956	0.616031	0.621612	0.58302	0.614803
KEGG_Glycosylphosphatidylinositol_GPI_anchor_biosynthesis_Main_Pathway	23	0.696515	0.706504	0.682175	0.703435	0.667374	0.700874	0.688157	0.71426	0.754626	0.72075	0.691617	0.739127	0.748187
KEGG_Glyoxylate_and_dicarboxylate_metabolism_Main_Pathway	16	0.725053	0.805802	0.722882	0.751544	0.743139	0.776725	0.764993	0.762099	0.779565	0.818316	0.727653	0.812756	0.742993
KEGG_GnRH_signaling_Main_Pathway	72	0.630566	0.630934	0.628486	0.628849	0.630128	0.629759	0.630426	0.645914	0.634903	0.647702	0.626611	0.569412	0.598075
KEGG_Graft_versus_host_disease_Main_Pathway	3	0.623203	0.678704	0.624678	0.809767	0.753275	0.698223	0.641722	0.715832	0.64215	0.614417	0.78461	0.54113	0.844139
KEGG_HIF_1_signaling_Main_Pathway	85	0.675325	0.687258	0.662195	0.68141	0.658465	0.668651	0.679852	0.649394	0.688686	0.661304	0.647195	0.62058	0.670776
KEGG_HTLV_I_infection_Main_Pathway	97	0.600516	0.596059	0.584371	0.609252	0.595691	0.604167	0.596993	0.608292	0.593466	0.58999	0.582623	0.569127	0.598174
KEGG_Hedgehog_signaling_Main_Pathway	42	0.498464	0.476202	0.496784	0.497418	0.497173	0.50087	0.497053	0.517065	0.509936	0.491651	0.503552	0.453599	0.466624
KEGG_Hematopoietic_cell_lineage_Main_Pathway	89	0.684351	0.667637	0.68463	0.71565	0.708166	0.676523	0.677861	0.640569	0.631929	0.616948	0.688872	0.674448	0.683719
KEGG_Hepatitis_B_Main_Pathway	61	0.646507	0.637338	0.62043	0.656622	0.630111	0.633098	0.630707	0.618814	0.621555	0.623561	0.610606	0.638414	0.65812
KEGG_Hepatitis_C_Main_Pathway	47	0.660956	0.668088	0.656415	0.688099	0.6489	0.676076	0.667722	0.680066	0.704811	0.662945	0.64247	0.702087	0.720033
KEGG_Herpes_simplex_infection_Main_Pathway	44	0.694651	0.697098	0.665848	0.74974	0.661029	0.704979	0.696977	0.702525	0.70658	0.689035	0.659687	0.746477	0.784402
KEGG_Hippo_signaling_Main_Pathway	110	0.568574	0.574717	0.573916	0.571518	0.570887	0.580715	0.572614	0.584605	0.595336	0.592028	0.561605	0.544354	0.57459
KEGG_Histidine_metabolism_Main_Pathway	22	0.697581	0.769505	0.705836	0.722084	0.71396	0.75225	0.773159	0.755754	0.716622	0.696561	0.712268	0.701366	0.62667
KEGG_Homologous_recombination_Main_Pathway	28	0.751534	0.732274	0.756066	0.75315	0.745929	0.745382	0.745955	0.750878	0.748398	0.759828	0.750779	0.704023	0.779245
KEGG_Huntington_s_disease_Main_Pathway	21	0.685422	0.680266	0.671104	0.664767	0.659624	0.673553	0.65914	0.728095	0.67902	0.662656	0.638851	0.740175	0.630882
KEGG_Hypertrophic_cardiomyopathy_HCM__Main_Pathway	13	0.586472	0.55391	0.568017	0.57359	0.580784	0.600163	0.614634	0.577775	0.640107	0.561946	0.533552	0.637238	0.573302
KEGG_Inflammatory_bowel_disease_IBD__Main_Pathway	14	0.729546	0.706106	0.695646	0.759446	0.74576	0.740501	0.755021	0.76195	0.713573	0.717107	0.732904	0.746794	0.781369
KEGG_Inflammatory_mediator_regulation_of_TRP_channels_Main_Pathway	89	0.621518	0.617746	0.614317	0.630299	0.64305	0.628592	0.635623	0.644442	0.608786	0.620158	0.618254	0.587436	0.570221
KEGG_Influenza_A_Main_Pathway	66	0.70374	0.727778	0.68855	0.731572	0.700105	0.70344	0.71729	0.712845	0.739944	0.71796	0.689954	0.755627	0.764136
KEGG_Inositol_phosphate_metabolism_Main_Pathway	61	0.637905	0.647511	0.641231	0.638298	0.638754	0.644784	0.642496	0.640169	0.63427	0.631596	0.624156	0.613194	0.60916
KEGG_Insulin_secretion_Main_Pathway	55	0.58166	0.565125	0.574268	0.575351	0.590107	0.581703	0.576711	0.580051	0.539419	0.5432	0.587692	0.486262	0.494233
KEGG_Insulin_signaling_Main_Pathway	72	0.667434	0.667419	0.667341	0.678722	0.654474	0.660361	0.662091	0.657639	0.697516	0.678918	0.64643	0.609439	0.716224
KEGG_Intestinal_immune_network_for_IgA_production_Main_Pathway	5	0.607158	0.624015	0.606797	0.738595	0.625514	0.617501	0.612401	0.563605	0.556421	0.575139	0.607301	0.415298	0.79902
KEGG_Jak_STAT_signaling_Main_Pathway	156	0.615044	0.64012	0.648503	0.660769	0.656115	0.648509	0.640585	0.627517	0.619238	0.604716	0.676284	0.574165	0.637927
KEGG_Legionellosis_Main_Pathway	14	0.678482	0.666252	0.643254	0.678865	0.672778	0.694398	0.729463	0.689199	0.649551	0.606023	0.677496	0.912494	0.586521
KEGG_Leishmaniasis_Main_Pathway	49	0.596922	0.556157	0.581446	0.619354	0.582063	0.576733	0.578121	0.574871	0.559845	0.543662	0.575722	0.557919	0.632396
KEGG_Leukocyte_transendothelial_migration_Main_Pathway	78	0.679549	0.667709	0.66782	0.708366	0.651411	0.661594	0.669099	0.679396	0.667518	0.665361	0.660775	0.670629	0.741472
KEGG_Linoleic_acid_metabolism_Main_Pathway	29	0.766007	0.76294	0.77118	0.743598	0.782529	0.730376	0.767153	0.71283	0.704459	0.734997	0.776043	0.648948	0.651869
KEGG_Lipoic_acid_metabolism_Main_Pathway	3	0.862971	0.920446	0.805619	0.869843	0.858689	0.86461	0.944015	0.945198	1.04039	0.946654	0.844085	1.29516	1.11751
KEGG_Long_term_depression_Main_Pathway	59	0.595978	0.585691	0.597377	0.592953	0.596331	0.589321	0.592925	0.612014	0.574329	0.582733	0.596215	0.542785	0.539965
KEGG_Long_term_potentiation_Main_Pathway	67	0.550199	0.543545	0.552498	0.552135	0.552362	0.549741	0.552253	0.583528	0.549585	0.566585	0.553241	0.500474	0.532429
KEGG_Lysine_biosynthesis_Main_Pathway	2	0.816846	0.825363	0.791324	0.810326	0.831617	0.836379	0.798802	0.942255	0.904224	0.834654	0.901396	0.657049	0.646726
KEGG_Lysine_degradation_Main_Pathway	16	0.831687	0.828173	0.795615	0.827233	0.802864	0.810115	0.814545	0.827693	0.810285	0.87808	0.804318	0.72775	0.81273
KEGG_Lysosome_Main_Pathway	122	0.696446	0.68195	0.688505	0.696056	0.684206	0.683984	0.680195	0.672097	0.711688	0.712344	0.677706	0.632804	0.715943
KEGG_MAPK_signaling_Main_Pathway	244	0.613548	0.612902	0.613279	0.615139	0.612844	0.624751	0.618971	0.614499	0.615175	0.609822	0.599056	0.602803	0.612082
KEGG_Malaria_Main_Pathway	4	0.636167	0.664625	0.571493	0.72519	0.675909	0.653722	0.698453	0.705509	0.71296	0.636387	0.643113	0.682144	0.577893
KEGG_Maturity_onset_diabetes_of_the_young_Main_Pathway	4	0.423292	0.46012	0.46161	0.457268	0.42237	0.469514	0.463437	0.400289	0.390892	0.417065	0.450829	0.305374	0.385331
KEGG_Measles_Main_Pathway	23	0.664313	0.644193	0.606677	0.732833	0.650127	0.672559	0.666242	0.68536	0.683027	0.681095	0.635664	0.721411	0.792872
KEGG_Melanogenesis_Main_Pathway	14	0.545311	0.535958	0.57143	0.556013	0.552373	0.540601	0.539104	0.559233	0.610087	0.561041	0.576165	0.495522	0.545733
KEGG_Melanoma_Main_Pathway	58	0.537999	0.52741	0.551182	0.542138	0.53922	0.542068	0.543855	0.53876	0.538062	0.548442	0.53709	0.471224	0.521817
KEGG_Metabolism_of_xenobiotics_by_cytochrome_P450_Main_Pathway	72	0.617072	0.646787	0.599489	0.582902	0.634741	0.631695	0.570033	0.58271	0.551893	0.576196	0.64648	0.560185	0.490589
KEGG_MicroRNAs_in_cancer_Main_Pathway	153	0.536218	0.542169	0.534111	0.549734	0.524943	0.543669	0.547563	0.575451	0.582742	0.557599	0.532653	0.527738	0.572467
KEGG_Mineral_absorption_Main_Pathway	5	0.450091	0.431923	0.436754	0.469494	0.463448	0.461875	0.450804	0.458864	0.454293	0.525562	0.468337	0.357989	0.443364
KEGG_Mismatch_repair_Main_Pathway	23	0.79877	0.778429	0.80018	0.80579	0.80789	0.795628	0.797903	0.797323	0.799237	0.827933	0.792317	0.747966	0.890153
KEGG_Morphine_addiction_Main_Pathway	52	0.541703	0.529168	0.537044	0.531081	0.541463	0.543982	0.537645	0.545849	0.515552	0.516377	0.522355	0.46902	0.497312
KEGG_Mucin_type_O_Glycan_biosynthesis_Main_Pathway	31	0.705483	0.694819	0.704984	0.711636	0.718204	0.731496	0.691508	0.707438	0.680669	0.691683	0.713233	0.60556	0.646783
KEGG_NF_kappa_B_signaling_Main_Pathway	72	0.706605	0.699583	0.688465	0.750105	0.65878	0.712355	0.7183	0.684792	0.690858	0.656893	0.685257	0.740408	0.764201
KEGG_NOD_like_receptor_signaling_Main_Pathway	42	0.616529	0.602704	0.58732	0.636814	0.586848	0.613663	0.621201	0.616289	0.606815	0.62401	0.597187	0.672644	0.690948
KEGG_N_Glycan_biosynthesis_Main_Pathway	48	0.721002	0.708956	0.688511	0.727432	0.701476	0.700467	0.71125	0.721237	0.732229	0.739294	0.684511	0.709965	0.776361
KEGG_Natural_killer_cell_mediated_cytotoxicity_Main_Pathway	105	0.611135	0.592972	0.622204	0.62786	0.603503	0.592642	0.598712	0.568363	0.583507	0.567219	0.601974	0.547962	0.613645
KEGG_Neuroactive_ligand_receptor_interaction_Main_Pathway	275	0.556747	0.527658	0.560177	0.564142	0.560271	0.560579	0.552424	0.550897	0.501729	0.528787	0.578929	0.463494	0.491144
KEGG_Neurotrophin_signaling_Main_Pathway	116	0.64967	0.651251	0.648136	0.669527	0.647461	0.644156	0.646628	0.658485	0.649109	0.667523	0.6301	0.618127	0.716356
KEGG_Nicotinate_and_nicotinamide_metabolism_Main_Pathway	28	0.719372	0.724305	0.70362	0.719232	0.700369	0.716851	0.709598	0.748388	0.692279	0.714784	0.721374	0.694512	0.694536
KEGG_Nicotine_addiction_Main_Pathway	40	0.490614	0.45284	0.48879	0.49953	0.484071	0.50277	0.500522	0.491898	0.422911	0.468251	0.484441	0.381966	0.409887
KEGG_Nitrogen_metabolism_Main_Pathway	4	0.65659	0.715569	0.716009	0.657347	0.676036	0.67308	0.659232	0.630796	0.680104	0.607456	0.766651	0.630787	0.63329
KEGG_Non_alcoholic_fatty_liver_disease_NAFLD__Main_Pathway	28	0.694242	0.708265	0.676398	0.710545	0.680645	0.693259	0.702897	0.69093	0.689341	0.669854	0.667246	0.751515	0.738616
KEGG_Non_homologous_end_joining_Main_Pathway	13	0.627252	0.656314	0.628805	0.64228	0.639964	0.656933	0.652643	0.675231	0.704237	0.718138	0.636376	0.730289	0.722258
KEGG_Non_small_cell_lung_cancer_Main_Pathway	43	0.695282	0.681753	0.687271	0.699396	0.687099	0.674743	0.684201	0.683559	0.704145	0.672806	0.671591	0.652191	0.706515
KEGG_Notch_signaling_Main_Pathway	48	0.578797	0.575356	0.58023	0.585821	0.576633	0.572507	0.557834	0.567892	0.597127	0.587716	0.564142	0.531941	0.588276
KEGG_Nucleotide_excision_repair_Main_Pathway	47	0.776211	0.762998	0.784347	0.777131	0.772945	0.758489	0.759582	0.779082	0.781	0.803362	0.770506	0.794661	0.83336
KEGG_Olfactory_transduction_Main_Pathway	408	0.558002	0.507397	0.489833	0.548948	0.495355	0.555593	0.551599	0.524218	0.474433	0.507602	0.573223	0.449135	0.437914
KEGG_One_carbon_pool_by_folate_Main_Pathway	20	0.746881	0.744231	0.750082	0.748879	0.762554	0.726942	0.734993	0.745236	0.777191	0.812108	0.734036	0.707407	0.747958
KEGG_Oocyte_meiosis_Main_Pathway	90	0.641794	0.636047	0.641715	0.63418	0.638495	0.636991	0.628561	0.624727	0.649569	0.6629	0.637421	0.527517	0.657709
KEGG_Osteoclast_differentiation_Main_Pathway	109	0.644141	0.616483	0.6407	0.66669	0.631605	0.634595	0.619943	0.612347	0.623163	0.597417	0.628541	0.625668	0.685857
KEGG_Other_glycan_degradation_Main_Pathway	18	0.718614	0.714008	0.699714	0.700659	0.720293	0.698188	0.7144	0.732213	0.727631	0.736743	0.716611	0.683106	0.766162
KEGG_Other_types_of_O_glycan_biosynthesis_Main_Pathway	31	0.567102	0.547933	0.553138	0.577076	0.5374	0.543556	0.574873	0.559038	0.560654	0.569643	0.544442	0.612944	0.628876
KEGG_Ovarian_steroidogenesis_Main_Pathway	36	0.623009	0.610283	0.607672	0.609439	0.623106	0.614732	0.630012	0.603473	0.585515	0.608432	0.630934	0.533056	0.542769
KEGG_Oxidative_phosphorylation_Main_Pathway	133	0.72078	0.720714	0.69461	0.710067	0.7033	0.706817	0.711679	0.711927	0.737131	0.749844	0.68528	0.756263	0.754558
KEGG_Oxytocin_signaling_Main_Pathway	151	0.611455	0.606021	0.616201	0.619464	0.615195	0.621393	0.617554	0.625944	0.610914	0.622155	0.611448	0.583448	0.606265
KEGG_PI3K_Akt_signaling_Main_Pathway	225	0.633093	0.638719	0.639474	0.633919	0.630855	0.639714	0.631757	0.631465	0.639173	0.634561	0.616716	0.57525	0.634773
KEGG_PPAR_signaling_Main_Pathway	59	0.695054	0.756625	0.682375	0.679479	0.668249	0.687267	0.686233	0.697115	0.692778	0.690609	0.697298	0.682962	0.629544
KEGG_Pancreatic_cancer_Main_Pathway	40	0.709988	0.696666	0.696222	0.712044	0.686549	0.704684	0.698873	0.697953	0.708143	0.699125	0.682022	0.624686	0.732455
KEGG_Pancreatic_secretion_Main_Pathway	17	0.663523	0.663605	0.632441	0.655026	0.658394	0.67735	0.653674	0.698022	0.592223	0.612531	0.668729	0.656627	0.513039
KEGG_Pantothenate_and_CoA_biosynthesis_Main_Pathway	12	0.638045	0.693469	0.653116	0.654912	0.631197	0.640738	0.606177	0.675601	0.623188	0.678027	0.669671	0.7397	0.621707
KEGG_Parkinson_s_disease_Main_Pathway	12	0.561862	0.564361	0.552457	0.561045	0.570268	0.559789	0.565287	0.577274	0.560982	0.549686	0.556001	0.466341	0.529328
KEGG_Pathogenic_Escherichia_coli_infection_Main_Pathway	22	0.627285	0.609769	0.640275	0.585813	0.606447	0.584112	0.545829	0.568116	0.609113	0.596492	0.615638	0.519673	0.613306
KEGG_Pathways_in_cancer_Main_Pathway	234	0.596926	0.595985	0.602533	0.604127	0.587234	0.603553	0.607096	0.608669	0.597671	0.59293	0.592237	0.559411	0.589956
KEGG_Pentose_and_glucuronate_interconversions_Main_Pathway	30	0.57382	0.637691	0.555459	0.56697	0.582309	0.638126	0.5426	0.556462	0.53981	0.569747	0.627196	0.601756	0.50796
KEGG_Pentose_phosphate_Main_Pathway	29	0.796056	0.792219	0.77336	0.7856	0.765017	0.80934	0.776876	0.792496	0.779861	0.756406	0.781628	0.779134	0.738539
KEGG_Peroxisome_Main_Pathway	82	0.734893	0.761062	0.733617	0.731044	0.734428	0.727409	0.726833	0.72902	0.725197	0.737071	0.737501	0.702726	0.713818
KEGG_Pertussis_Main_Pathway	25	0.6132	0.619118	0.584025	0.653234	0.602163	0.61733	0.629112	0.665375	0.632024	0.615245	0.572818	0.71422	0.637143
KEGG_Phagosome_Main_Pathway	27	0.666138	0.649039	0.667369	0.627556	0.639602	0.636415	0.605924	0.638249	0.630343	0.633004	0.640278	0.57432	0.635979
KEGG_Phenylalanine_metabolism_Main_Pathway	17	0.627503	0.666515	0.631061	0.644967	0.623266	0.689579	0.653358	0.659821	0.640382	0.629701	0.635334	0.611405	0.598012
KEGG_Phenylalanine_tyrosine_and_tryptophan_biosynthesis_Main_Pathway	5	0.648292	0.759646	0.689691	0.713078	0.631341	0.677763	0.611814	0.632963	0.727942	0.652516	0.661717	0.491508	0.738159
KEGG_Phosphatidylinositol_signaling_system_Main_Pathway	77	0.645203	0.653754	0.648316	0.651827	0.650477	0.648236	0.653735	0.659717	0.645386	0.651905	0.638066	0.633695	0.619789
KEGG_Phototransduction_Main_Pathway	18	0.673488	0.685567	0.700392	0.67461	0.739641	0.682514	0.68432	0.654474	0.658701	0.704605	0.710477	0.573903	0.649779
KEGG_Platelet_activation_Main_Pathway	124	0.623636	0.623105	0.617531	0.631052	0.619695	0.615971	0.616641	0.623004	0.599729	0.617527	0.61265	0.56862	0.624848
KEGG_Porphyrin_and_chlorophyll_metabolism_Main_Pathway	15	0.730784	0.685439	0.692819	0.718674	0.674921	0.690873	0.726299	0.708907	0.745984	0.725201	0.7076	0.67853	0.672791
KEGG_Primary_bile_acid_biosynthesis_Main_Pathway	17	0.720714	0.784768	0.734332	0.735821	0.766892	0.751554	0.728329	0.731875	0.704903	0.742997	0.769043	0.654469	0.638046
KEGG_Primary_immunodeficiency_Main_Pathway	36	0.755378	0.727783	0.757329	0.827797	0.765642	0.756962	0.754078	0.749257	0.701791	0.746846	0.764433	0.665944	0.863227
KEGG_Prion_diseases_Main_Pathway	20	0.711179	0.672729	0.678001	0.698721	0.675442	0.664784	0.669736	0.680445	0.702395	0.698439	0.673168	0.61402	0.707019
KEGG_Progesterone_mediated_oocyte_maturation_Main_Pathway	23	0.723987	0.720922	0.710166	0.695371	0.708781	0.699916	0.707308	0.678823	0.722462	0.752345	0.704468	0.632927	0.727533
KEGG_Prolactin_signaling_Main_Pathway	64	0.575571	0.574883	0.562617	0.579192	0.563361	0.555026	0.563119	0.561105	0.56276	0.570495	0.553366	0.503127	0.574766
KEGG_Propanoate_metabolism_Main_Pathway	23	0.760561	0.800339	0.768583	0.77602	0.7637	0.754044	0.750698	0.758724	0.742022	0.787907	0.800092	0.675855	0.723189
KEGG_Prostate_cancer_Main_Pathway	78	0.591804	0.587041	0.599242	0.604508	0.586757	0.593662	0.581887	0.589403	0.590124	0.577476	0.584155	0.53752	0.615357
KEGG_Proteasome_Main_Pathway	44	0.752719	0.772819	0.736692	0.760334	0.742545	0.751951	0.749911	0.764258	0.770659	0.793002	0.733568	0.80872	0.85994
KEGG_Protein_digestion_and_absorption_Main_Pathway	89	0.577352	0.563478	0.585013	0.558349	0.592364	0.568953	0.58184	0.56207	0.554402	0.550004	0.600381	0.460307	0.500023
KEGG_Protein_export_Main_Pathway	23	0.720029	0.771588	0.701089	0.71629	0.718025	0.71169	0.744276	0.753721	0.767037	0.742677	0.702666	0.75916	0.803027
KEGG_Protein_processing_in_endoplasmic_reticulum_Main_Pathway	26	0.718418	0.754934	0.714572	0.736461	0.722255	0.713263	0.734507	0.722472	0.781167	0.717331	0.690903	0.812091	0.774048
KEGG_Proteoglycans_in_cancer_Main_Pathway	166	0.636482	0.633192	0.626868	0.641301	0.634054	0.641561	0.641043	0.650912	0.646296	0.638393	0.627371	0.606696	0.637284
KEGG_Proximal_tubule_bicarbonate_reclamation_Main_Pathway	4	0.633171	0.694158	0.675179	0.66097	0.668896	0.668259	0.623557	0.676091	0.661652	0.600704	0.729742	0.689381	0.679553
KEGG_Purine_metabolism_Main_Pathway	168	0.697816	0.689596	0.693752	0.695318	0.690651	0.695721	0.697731	0.700671	0.7065	0.699158	0.687876	0.677338	0.708018
KEGG_Pyrimidine_metabolism_Main_Pathway	102	0.761433	0.758309	0.747447	0.753878	0.745135	0.755237	0.757073	0.76054	0.776784	0.774233	0.736651	0.759789	0.800915
KEGG_Pyruvate_metabolism_Main_Pathway	40	0.765035	0.779229	0.745194	0.758997	0.726416	0.768143	0.786306	0.784951	0.826237	0.770152	0.749095	0.74882	0.758599
KEGG_RIG_I_like_receptor_signaling_Main_Pathway	45	0.708512	0.704973	0.692087	0.727247	0.692008	0.714746	0.709164	0.71271	0.743096	0.698813	0.675561	0.715351	0.764725
KEGG_RNA_degradation_Main_Pathway	77	0.672027	0.688783	0.661878	0.681028	0.649328	0.662743	0.67652	0.685581	0.734046	0.715707	0.675615	0.693697	0.771051
KEGG_RNA_polymerase_Main_Pathway	32	0.719022	0.733937	0.717206	0.712267	0.706537	0.716327	0.711676	0.716751	0.777546	0.738324	0.68908	0.783855	0.777827
KEGG_RNA_transport_Main_Pathway	51	0.770749	0.771843	0.767229	0.759287	0.754358	0.762755	0.767133	0.770181	0.853642	0.808841	0.764828	0.78366	0.88043
KEGG_Rap1_signaling_Main_Pathway	199	0.598787	0.597505	0.59788	0.606414	0.607099	0.605892	0.598874	0.607002	0.604831	0.601216	0.587666	0.549253	0.588005
KEGG_Ras_signaling_Main_Pathway	223	0.629321	0.618921	0.628722	0.624026	0.624222	0.624938	0.6247	0.621283	0.616734	0.622857	0.614473	0.559785	0.599385
KEGG_Regulation_of_actin_cytoskeleton_Main_Pathway	165	0.66621	0.659842	0.672681	0.678549	0.67416	0.67513	0.668813	0.676117	0.679869	0.67581	0.65768	0.650918	0.689752
KEGG_Regulation_of_autophagy_Main_Pathway	10	0.808869	0.812027	0.823255	0.794141	0.83029	0.80721	0.79621	0.84562	0.838937	0.754232	0.8022	0.838434	0.833971
KEGG_Regulation_of_lipolysis_in_adipocytes_Main_Pathway	32	0.585755	0.555573	0.571864	0.581937	0.591435	0.580822	0.589345	0.588141	0.567139	0.565694	0.601323	0.469511	0.509631
KEGG_Renal_cell_carcinoma_Main_Pathway	25	0.635941	0.643103	0.63779	0.652049	0.649221	0.622372	0.622041	0.614633	0.621622	0.63744	0.626002	0.499703	0.70079
KEGG_Renin_angiotensin_system_Main_Pathway	17	0.625553	0.62691	0.631853	0.633509	0.65923	0.635562	0.623334	0.61886	0.541778	0.590709	0.648974	0.550866	0.527806
KEGG_Retinol_metabolism_Main_Pathway	65	0.592163	0.621022	0.579785	0.572378	0.611723	0.617454	0.563916	0.570932	0.552644	0.568497	0.648269	0.555153	0.482357
KEGG_Retrograde_endocannabinoid_signaling_Main_Pathway	51	0.558458	0.543177	0.568451	0.554832	0.560253	0.555135	0.556911	0.563074	0.537705	0.53164	0.549647	0.431936	0.504633
KEGG_Rheumatoid_arthritis_Main_Pathway	4	0.617012	0.689143	0.648637	0.809289	0.769011	0.717431	0.656622	0.728544	0.641295	0.653408	0.7961	0.531185	0.790069
KEGG_Riboflavin_metabolism_Main_Pathway	3	1.1298	1.07575	1.05108	1.01068	1.04973	1.10644	1.02369	1.05441	1.22038	1.13558	1.02661	1.10416	1.00918
KEGG_Ribosome_Main_Pathway	137	0.798266	0.833423	0.750538	0.783145	0.758071	0.806923	0.839217	0.824644	0.94615	0.917932	0.726762	1.11401	0.971326
KEGG_Ribosome_biogenesis_in_eukaryotes_Main_Pathway	87	0.64478	0.645565	0.642305	0.633452	0.638575	0.640224	0.644567	0.655525	0.671883	0.65197	0.6379	0.651389	0.66344
KEGG_SNARE_interactions_in_vesicular_transport_Main_Pathway	8	0.725439	0.7359	0.678493	0.728299	0.681659	0.690163	0.733075	0.762284	0.737155	0.824907	0.65484	0.925193	0.817626
KEGG_Salivary_secretion_Main_Pathway	15	0.585103	0.602503	0.592524	0.615365	0.596155	0.609361	0.598414	0.665639	0.613538	0.657332	0.614085	0.576757	0.549794
KEGG_Salmonella_infection_Main_Pathway	44	0.723029	0.709077	0.688203	0.740842	0.706422	0.724991	0.722438	0.733878	0.761979	0.769505	0.666615	0.84084	0.823132
KEGG_Selenocompound_metabolism_Main_Pathway	14	0.709393	0.749787	0.700191	0.714223	0.721266	0.717472	0.70865	0.736427	0.713159	0.73678	0.705759	0.707563	0.688539
KEGG_Serotonergic_synapse_Main_Pathway	63	0.58666	0.577051	0.599658	0.5886	0.594438	0.596104	0.613754	0.608415	0.560367	0.563464	0.589385	0.509942	0.516435
KEGG_Shigellosis_Main_Pathway	25	0.816652	0.803387	0.774209	0.862852	0.799814	0.83388	0.828674	0.856383	0.910437	0.916444	0.759543	1.02398	1.02856
KEGG_Signaling_pathways_regulating_pluripotency_of_stem_cells_Main_Pathway	5	0.491277	0.498952	0.52557	0.495986	0.546117	0.525583	0.528209	0.44327	0.458737	0.508125	0.5335	0.48178	0.429085
KEGG_Small_cell_lung_cancer_Main_Pathway	57	0.660283	0.660879	0.663054	0.677864	0.653104	0.684384	0.683593	0.669862	0.657112	0.6337	0.654871	0.63533	0.660384
KEGG_Sphingolipid_metabolism_Main_Pathway	47	0.585088	0.602363	0.589848	0.599115	0.591721	0.588857	0.592814	0.590885	0.578427	0.608007	0.59107	0.579865	0.598803
KEGG_Sphingolipid_signaling_Main_Pathway	98	0.624865	0.634962	0.635496	0.636305	0.633259	0.627679	0.623975	0.622056	0.624061	0.613252	0.614027	0.57743	0.635071
KEGG_Spliceosome_Main_Pathway	132	0.728339	0.745173	0.723345	0.745417	0.714009	0.714324	0.749121	0.756537	0.798294	0.800727	0.715828	0.772502	0.894598
KEGG_Staphylococcus_aureus_infection_Main_Pathway	20	0.783435	0.803377	0.779697	0.725554	0.743289	0.724815	0.76435	0.718217	0.700198	0.703526	0.771912	0.667614	0.676899
KEGG_Starch_and_sucrose_metabolism_Main_Pathway	55	0.578429	0.619508	0.56342	0.577895	0.579931	0.607181	0.555882	0.583792	0.550612	0.578213	0.617561	0.561276	0.520088
KEGG_Steroid_biosynthesis_Main_Pathway	17	0.750251	0.798795	0.705293	0.736995	0.700479	0.700465	0.714148	0.720982	0.724151	0.807563	0.720182	0.82486	0.73293
KEGG_Steroid_hormone_biosynthesis_Main_Pathway	51	0.549296	0.590358	0.528033	0.538665	0.564363	0.5895	0.525529	0.530061	0.492524	0.52055	0.592834	0.516879	0.449808
KEGG_Sulfur_metabolism_Main_Pathway	9	0.566088	0.553305	0.513208	0.52541	0.546787	0.540097	0.531931	0.54921	0.594531	0.544209	0.551049	0.45989	0.547395
KEGG_Sulfur_relay_system_Main_Pathway	6	0.531941	0.553593	0.530625	0.514404	0.570305	0.536961	0.545082	0.5505	0.524724	0.58634	0.530202	0.550006	0.50615
KEGG_Synaptic_vesicle_cycle_Main_Pathway	7	0.705073	0.701784	0.684692	0.688929	0.701801	0.75949	0.698958	0.712529	0.754877	0.652703	0.653973	0.786618	0.65602
KEGG_Synthesis_and_degradation_of_ketone_bodies_Main_Pathway	10	0.685023	0.750274	0.691587	0.700035	0.644859	0.657733	0.667057	0.701825	0.700867	0.743309	0.682264	0.706952	0.768353
KEGG_Systemic_lupus_erythematosus_Main_Pathway	9	0.750667	0.762561	0.743745	0.688815	0.724696	0.689536	0.754253	0.663943	0.698853	0.655723	0.710777	0.612024	0.644586
KEGG_TGF_beta_signaling_Main_Pathway	65	0.609078	0.636214	0.622367	0.608382	0.618684	0.619976	0.599835	0.621434	0.599163	0.619921	0.613719	0.569247	0.587071
KEGG_TNF_signaling_Main_Pathway	54	0.698948	0.703397	0.697199	0.714904	0.688626	0.701604	0.703429	0.672994	0.709906	0.678695	0.667764	0.722082	0.736384
KEGG_T_cell_receptor_signaling_Main_Pathway	92	0.652546	0.653114	0.652755	0.680478	0.652527	0.647956	0.6401	0.643733	0.651144	0.642048	0.641942	0.631405	0.710909
KEGG_Taste_transduction_Main_Pathway	14	0.608582	0.567215	0.577935	0.58853	0.602958	0.604792	0.604814	0.582777	0.613822	0.571653	0.617997	0.530049	0.538607
KEGG_Taurine_and_hypotaurine_metabolism_Main_Pathway	11	0.516151	0.541263	0.510382	0.512157	0.541944	0.534846	0.510994	0.522756	0.47007	0.507939	0.531351	0.437605	0.474996
KEGG_Terpenoid_backbone_biosynthesis_Main_Pathway	21	0.825144	0.869111	0.817842	0.818259	0.787942	0.813029	0.815172	0.791045	0.843859	0.894854	0.79899	0.930681	0.87558
KEGG_Thiamine_metabolism_Main_Pathway	3	0.611565	0.640323	0.659426	0.673505	0.698347	0.676019	0.673633	0.726156	0.663186	0.668031	0.711065	0.538418	0.547454
KEGG_Thyroid_cancer_Main_Pathway	15	0.631082	0.621028	0.645053	0.616155	0.637286	0.604422	0.618502	0.611386	0.673538	0.603862	0.641324	0.568699	0.629599
KEGG_Thyroid_hormone_signaling_Main_Pathway	69	0.679705	0.677087	0.683831	0.679765	0.67936	0.678016	0.663346	0.658143	0.678467	0.651128	0.673779	0.575639	0.66894
KEGG_Thyroid_hormone_synthesis_Main_Pathway	17	0.664335	0.668995	0.619793	0.666386	0.662664	0.646898	0.629239	0.642399	0.612085	0.674469	0.638198	0.569444	0.643248
KEGG_Tight_junction_Main_Pathway	124	0.631961	0.644188	0.638831	0.639186	0.637388	0.644449	0.641476	0.642014	0.657267	0.643183	0.618198	0.646304	0.61884
KEGG_Toll_like_receptor_signaling_Main_Pathway	97	0.5715	0.616845	0.615764	0.663232	0.611893	0.62731	0.626555	0.618167	0.616044	0.594768	0.630025	0.612226	0.659756
KEGG_Toxoplasmosis_Main_Pathway	34	0.63214	0.641981	0.616006	0.661144	0.638141	0.645204	0.632606	0.64186	0.620837	0.614196	0.61039	0.711402	0.662918
KEGG_Transcriptional_misregulation_in_cancer_Main_Pathway	179	0.59559	0.590633	0.590236	0.599039	0.594775	0.591669	0.589278	0.598203	0.584523	0.575554	0.582785	0.567552	0.604123
KEGG_Tryptophan_metabolism_Main_Pathway	31	0.695407	0.716114	0.679058	0.715501	0.695354	0.711607	0.726361	0.704963	0.66989	0.67471	0.714972	0.658168	0.610525
KEGG_Tuberculosis_Main_Pathway	48	0.613632	0.606808	0.635863	0.698097	0.621998	0.591273	0.613191	0.616136	0.580144	0.5934	0.641763	0.586224	0.862507
KEGG_Type_II_diabetes_mellitus_Main_Pathway	10	0.74916	0.749695	0.745995	0.760121	0.776512	0.712417	0.747638	0.68036	0.706745	0.7189	0.735175	0.597679	0.745967
KEGG_Type_I_diabetes_mellitus_Main_Pathway	45	0.531713	0.545303	0.565637	0.619994	0.567258	0.518603	0.550781	0.54246	0.501845	0.511757	0.591336	0.50424	0.760133
KEGG_Tyrosine_metabolism_Main_Pathway	25	0.578155	0.614652	0.570632	0.58616	0.570734	0.633308	0.61797	0.597568	0.577833	0.587913	0.578697	0.558177	0.540123
KEGG_Ubiquinone_and_other_terpenoid_quinone_biosynthesis_Main_Pathway	4	0.994882	0.997615	1.05705	0.959407	1.05005	0.996701	0.958638	0.926559	0.957167	0.942483	1.03613	0.811095	0.870719
KEGG_Ubiquitin_mediated_proteolysis_Main_Pathway	137	0.698229	0.696026	0.692577	0.693414	0.687213	0.687409	0.688402	0.704539	0.708878	0.695435	0.689321	0.659431	0.739129
KEGG_VEGF_signaling_Main_Pathway	61	0.675393	0.671411	0.660537	0.671917	0.669998	0.663361	0.668661	0.65113	0.675698	0.666714	0.636163	0.629098	0.661345
KEGG_Valine_leucine_and_isoleucine_biosynthesis_Main_Pathway	4	0.90897	0.85406	0.893634	0.861326	0.86405	0.935367	0.826727	0.822471	0.856687	0.831218	0.811677	0.750443	0.809088
KEGG_Valine_leucine_and_isoleucine_degradation_Main_Pathway	47	0.77939	0.810327	0.785042	0.802761	0.76573	0.766494	0.78776	0.793143	0.78003	0.791569	0.787144	0.744712	0.766239
KEGG_Vascular_smooth_muscle_contraction_Main_Pathway	6	0.801622	0.803556	0.80729	0.804632	0.784345	0.788047	0.805356	0.793399	0.849935	0.800116	0.813364	0.80087	0.8064
KEGG_Vasopressin_regulated_water_reabsorption_Main_Pathway	21	0.697169	0.641857	0.653891	0.679184	0.664449	0.67006	0.643596	0.643223	0.646485	0.641214	0.656445	0.566548	0.654885
KEGG_Vibrio_cholerae_infection_Main_Pathway	10	0.586052	0.533151	0.551216	0.570998	0.563345	0.566041	0.546114	0.54929	0.56631	0.546609	0.593502	0.428059	0.536351
KEGG_Viral_carcinogenesis_Main_Pathway	206	0.688063	0.687421	0.671426	0.698252	0.673665	0.677084	0.689398	0.703486	0.704828	0.678419	0.65719	0.699537	0.763483
KEGG_Viral_myocarditis_Main_Pathway	5	0.684617	0.696772	0.653858	0.664711	0.623781	0.623686	0.685868	0.633683	0.717221	0.608314	0.675296	0.636292	0.795337
KEGG_Vitamin_B6_metabolism_Main_Pathway	5	0.658596	0.663484	0.645038	0.683297	0.72521	0.71658	0.712386	0.608885	0.64302	0.727976	0.64579	0.748491	0.571348
KEGG_Vitamin_digestion_and_absorption_Main_Pathway	24	0.666352	0.719538	0.662363	0.674962	0.68199	0.691663	0.661881	0.662536	0.656383	0.65318	0.701306	0.668815	0.62864
KEGG_Wnt_signaling_Main_Pathway	112	0.507298	0.505475	0.50873	0.503192	0.498227	0.513239	0.512212	0.523294	0.507484	0.494972	0.50206	0.453468	0.474014
KEGG_alpha_Linolenic_acid_metabolism_Main_Pathway	22	0.819178	0.811367	0.788846	0.776981	0.804109	0.763222	0.804418	0.754227	0.751362	0.778719	0.77956	0.695088	0.694531
KEGG_beta_Alanine_metabolism_Main_Pathway	26	0.683328	0.714282	0.689655	0.6998	0.700786	0.737959	0.750567	0.710465	0.708151	0.711625	0.703809	0.709453	0.649661
KEGG_cAMP_signaling_Main_Pathway	196	0.585932	0.571927	0.586104	0.593077	0.591166	0.588616	0.58401	0.589664	0.56138	0.574322	0.584113	0.518145	0.553247
KEGG_cGMP_PKG_signaling_Main_Pathway	143	0.613723	0.610098	0.616237	0.621891	0.608513	0.615926	0.6193	0.622903	0.605909	0.596205	0.608773	0.532467	0.582697
KEGG_mRNA_surveillance_Main_Pathway	40	0.646353	0.654896	0.660612	0.652734	0.64714	0.655836	0.663204	0.646782	0.660834	0.649995	0.661407	0.591901	0.684641
KEGG_mTOR_signaling_Main_Pathway	49	0.691101	0.707983	0.685195	0.68268	0.683592	0.695353	0.672308	0.675279	0.691444	0.698176	0.660876	0.665376	0.696056
KEGG_p53_signaling_Main_Pathway	48	0.659119	0.697008	0.674423	0.690288	0.629022	0.659616	0.658723	0.695057	0.670383	0.67514	0.636927	0.731289	0.731612
L-carnitine_biosynthesis	3	0.378286	0.369706	0.425317	0.405958	0.350786	0.403405	0.394501	0.402755	0.380331	0.405632	0.485785	0.391707	0.387118
L-cysteine_degradation_I	2	0.720795	0.706245	0.70375	0.684202	0.810679	0.744035	0.803349	0.698171	0.787413	0.678525	0.734502	0.82597	0.534749
L-cysteine_degradation_II	2	0.392359	0.393171	0.344997	0.357174	0.426197	0.409723	0.466432	0.381427	0.496813	0.367645	0.364897	0.528634	0.305575
L-dopa_degradation	1	0	0	0	0	0	0	0	0	0	0	0	0	0
L-dopachrome_biosynthesis	1	0.418982	0.416912	0.369482	0.473603	0.301059	0.463584	0.440646	0.47138	0.320341	0.451475	0.479945	0.407501	0.359242
L-glutamine_tRNA_biosynthesis	2	0.518495	0.545767	0.500849	0.48645	0.504983	0.456504	0.491118	0.523701	0.422349	0.562304	0.513732	0.535847	0.511396
L-kynurenine_degradation	12	0.710487	0.705576	0.63	0.678111	0.66217	0.706449	0.671518	0.652067	0.622518	0.682105	0.683236	0.660498	0.636631
L-serine_degradation	1	1.43261	1.32185	1.26216	1.29323	1.25401	1.39151	1.22901	1.28742	1.25636	1.13772	1.20912	1.27803	1.15644
Lipoxins_Influence_on_Cell_Growth_and_Proliferation	41	0.630854	0.63672	0.62448	0.626933	0.625574	0.629333	0.633864	0.631761	0.604494	0.618996	0.623323	0.546246	0.575738
Lipoxins_Influence_on_Neutrophil_Chemotaxis	8	0.751704	0.740748	0.66655	0.81405	0.71782	0.774918	0.782819	0.806637	0.900863	0.928897	0.646131	1.23574	1.18916
MAPK_Family_Pathway	294	0.657038	0.647002	0.659548	0.67299	0.641619	0.658037	0.655503	0.648005	0.629494	0.631008	0.651567	0.619089	0.655309
MAPK_Family_Pathway_Chromatin_Remodelling	22	0.728648	0.71902	0.684319	0.722731	0.703867	0.712563	0.728043	0.800389	0.692723	0.686433	0.66665	0.870938	0.814402
MAPK_Family_Pathway_Cytoskeleton	8	0.685349	0.687453	0.661995	0.688293	0.694658	0.674574	0.657685	0.692994	0.68953	0.662199	0.603152	0.783589	0.699298
MAPK_Family_Pathway_Gene_Expression_via_ATF2_JUN_ELK1_NFKB2_CREB3	31	0.684536	0.689481	0.675985	0.728745	0.672565	0.708903	0.689411	0.692341	0.69721	0.678006	0.654606	0.779955	0.772551
MAPK_Family_Pathway_Translation	8	0.706454	0.707544	0.701143	0.733441	0.657857	0.690867	0.698096	0.725903	0.784058	0.797629	0.680312	0.699976	0.736381
MAPK_Signaling_Pathway	533	0.600587	0.597117	0.603304	0.606741	0.603919	0.605874	0.603829	0.607985	0.599858	0.602285	0.602607	0.548813	0.574566
MAPK_Signaling_Pathway_Cell_Motility_Inflammation_Apoptosis_Osmoregulation	18	0.608299	0.599655	0.592794	0.612293	0.613741	0.58621	0.59365	0.634905	0.647001	0.604024	0.582021	0.615796	0.613073
MAPK_Signaling_Pathway_Cell_Survival	4	0.358487	0.366171	0.340914	0.395574	0.383585	0.391435	0.393484	0.372843	0.382781	0.332257	0.349454	0.460375	0.594433
MAPK_Signaling_Pathway_Gene_Expression_Apoptosis_Inflammation_Tumorigenesis_via_MYC_HSF1_STAT2	28	0.628045	0.610164	0.599796	0.608059	0.609875	0.599196	0.595621	0.60104	0.62642	0.635798	0.596632	0.584233	0.642424
MAPK_Signaling_Pathway_Gene_Expression_Cell_Proliferation_Cell_Survival_Tumorigenesis_Differentiation_Development_via_PXN_CREB3_RPS6KA5_RPS6KA6	53	0.645023	0.639024	0.64233	0.658849	0.653454	0.645689	0.635921	0.647649	0.663626	0.618677	0.632269	0.597943	0.619374
Mismatch_Repair_in_Eukaryotes_Pathway	19	0.805371	0.782546	0.802677	0.799551	0.785667	0.788568	0.813686	0.796251	0.811206	0.847274	0.789012	0.740178	0.912926
Mitochondrial_Apoptosis_Pathway	98	0.694327	0.695612	0.684547	0.69447	0.673244	0.693179	0.69315	0.696315	0.723275	0.698845	0.669133	0.666947	0.743648
Mitochondrial_Apoptosis_Pathway_Apoptosis	19	0.798128	0.825769	0.778333	0.800283	0.778588	0.79883	0.812312	0.796486	0.862514	0.819408	0.758913	0.853623	0.898648
Mitochondrial_Apoptosis_Pathway_DNA_Fragmentation	5	0.868578	0.855607	0.858875	0.855757	0.843791	0.857555	0.897214	0.835324	0.940363	0.916142	0.794317	0.708095	0.958216
Mitochondrial_Apoptosis_Pathway_Depolarization	7	0.71211	0.673844	0.726828	0.7437	0.64282	0.704044	0.687285	0.727906	0.690237	0.735918	0.71261	0.591373	0.948029
Mitochondrial_Apoptosis_Pathway_Gene_Expression_via_TP53	6	0.739569	0.686389	0.744451	0.755103	0.668801	0.725036	0.701291	0.739581	0.712168	0.74186	0.728082	0.508076	1.00727
Mitosis_Initiation	22	0.656746	0.659461	0.653729	0.634503	0.647164	0.642169	0.645094	0.643806	0.699462	0.681347	0.647957	0.572302	0.701589
NADH_repair	3	0.0652028	0.0767747	0.0632204	0.0680689	0.0949998	0.0758979	0.0845845	0.0789913	0.107916	0.0934013	0.0582272	0.0864881	0.0577302
NAD_biosynthesis_from_2-amino-3-carboxymuconate_semialdehyde	5	0.935718	0.964821	0.901755	0.963179	0.936191	0.883365	0.910656	0.94959	0.8609	0.961604	0.871705	0.758477	0.847885
NAD_ide_novoi_biosynthesis	12	0.835138	0.84728	0.765123	0.8388	0.796732	0.820791	0.823593	0.814523	0.732512	0.828356	0.788406	0.765042	0.742751
NAD_phosphorylation_and_dephosphorylation	2	0.555797	0.543345	0.575188	0.549899	0.570755	0.518518	0.518804	0.496434	0.481312	0.606851	0.587496	0.452492	0.581903
NAD_salvage	4	0.670427	0.680685	0.653268	0.70467	0.693448	0.664938	0.744416	0.719664	0.73714	0.695307	0.672951	0.624575	0.702987
NCI_ALK1_signaling_events_Main_Pathway	24	0.636028	0.639738	0.639455	0.647761	0.63617	0.642845	0.618897	0.673569	0.611249	0.663742	0.623524	0.613207	0.629645
NCI_ALK1_signaling_events_Pathway_(endothelial_cell_migration)	7	0.66916	0.621404	0.654051	0.631398	0.650981	0.656795	0.650606	0.664292	0.639309	0.683976	0.629552	0.603615	0.647425
NCI_ALK1_signaling_events_Pathway_(endothelial_cell_proliferation)	10	0.73147	0.712821	0.723558	0.712151	0.721639	0.736727	0.693108	0.729479	0.671166	0.727176	0.703528	0.694193	0.707389
NCI_ALK1_signaling_events_Pathway_(sprouting_angiogenesis)	6	0.846941	0.820949	0.824474	0.828649	0.810514	0.843302	0.802879	0.852641	0.802057	0.81425	0.786277	0.814995	0.830221
NCI_ALK2_signaling_events_Main_Pathway	10	0.662518	0.681192	0.67481	0.699825	0.671386	0.649664	0.634519	0.698062	0.667565	0.660887	0.684421	0.571035	0.69062
NCI_AP_1_transcription_factor_network_Main_Pathway	22	0.620662	0.620221	0.600175	0.649114	0.59105	0.616325	0.675211	0.672513	0.704414	0.603506	0.56548	0.841878	0.63475
NCI_ATF_2_transcription_factor_network_Main_Pathway	41	0.561228	0.549154	0.549046	0.557365	0.549193	0.558635	0.582152	0.596993	0.590197	0.547192	0.53488	0.636019	0.558625
NCI_ATM_Main_Pathway	32	0.743771	0.724966	0.745819	0.72671	0.731611	0.726182	0.733319	0.734874	0.744999	0.761883	0.717067	0.683379	0.777125
NCI_ATM_Pathway_(G1_S_transition_checkpoint)	21	0.734599	0.685663	0.711861	0.703969	0.697422	0.697048	0.71476	0.71151	0.702368	0.741953	0.689048	0.634912	0.73504
NCI_ATM_Pathway_(G2_M_transition_checkpoint)	6	0.920894	0.896296	0.940591	0.945485	0.909469	0.901236	0.921223	0.918942	0.912546	0.967676	0.867641	0.846576	1.09087
NCI_ATM_Pathway_(Pathway_rRNA_transcription_via_ATM)	6	0.708462	0.677175	0.66777	0.684923	0.679314	0.637422	0.62132	0.669738	0.625667	0.654376	0.668712	0.578073	0.765142
NCI_ATM_Pathway_(apoptosis)	3	0.945021	0.877121	0.930764	0.95887	0.882662	0.876453	0.880071	0.905976	0.864419	0.892686	0.850498	0.812916	1.05727
NCI_ATM_Pathway_(chromatin_remodeling)	9	0.699501	0.685573	0.663806	0.682887	0.674565	0.653365	0.643512	0.683319	0.663431	0.684956	0.646402	0.633445	0.716435
NCI_ATM_Pathway_(double_strand_break_repair_via_nonhomologous_end_joining)	9	0.706462	0.685555	0.678164	0.683212	0.683457	0.648536	0.639522	0.677866	0.640257	0.690793	0.68928	0.560944	0.744362
NCI_ATR_signaling_Main_Pathway	27	0.864096	0.850114	0.870339	0.849383	0.867196	0.84813	0.856808	0.854354	0.884843	0.903598	0.864328	0.775769	0.967988
NCI_ATR_signaling_Pathway_(Pathway_negative_regulation_of_transcription_during_mitosis_via_CHEK1)	22	0.856234	0.842811	0.852785	0.844944	0.858415	0.842895	0.851331	0.850041	0.885797	0.902934	0.855748	0.74085	0.988137
NCI_ATR_signaling_Pathway_(regulation_of_double_strand_break_repair_via_homologous_recombination)	24	0.857651	0.847393	0.854314	0.847534	0.859043	0.842776	0.849839	0.854609	0.87931	0.901098	0.853176	0.766349	0.980953
NCI_ATR_signaling_Pathway_(response_to_G2_M_transition_DNA_damage_checkpoint_signal)	23	0.858225	0.842859	0.859208	0.847166	0.856643	0.844298	0.859881	0.854574	0.894584	0.912166	0.859669	0.758941	0.992699
NCI_Alpha4_beta1_integrin_signaling_events_Main_Pathway	20	0.67211	0.7228	0.68818	0.679337	0.694838	0.723383	0.692085	0.733389	0.76224	0.730928	0.68905	0.608594	0.729621
NCI_Alpha4_beta1_integrin_signaling_events_Pathway_(cell_adhesion)	12	0.567225	0.554917	0.536591	0.543252	0.511569	0.573193	0.552568	0.583128	0.561467	0.561506	0.563402	0.512974	0.518276
NCI_Alpha4_beta1_integrin_signaling_events_Pathway_(cell_migration)	10	0.565233	0.579575	0.552393	0.542646	0.578515	0.582989	0.56853	0.599893	0.63624	0.599244	0.555337	0.421187	0.59951
NCI_Alpha4_beta1_integrin_signaling_events_Pathway_(lamellipodium_assembly)	8	0.685912	0.795325	0.751795	0.71841	0.782249	0.811171	0.74389	0.765537	0.858201	0.847368	0.729644	0.606598	0.758752
NCI_Alpha6_beta4_integrin_ligand_interactions_Main_Pathway	11	0.625971	0.621401	0.665365	0.613259	0.635867	0.621921	0.639734	0.62871	0.591871	0.604573	0.649353	0.684142	0.46928
NCI_Alpha9_beta1_integrin_signaling_events_Main_Pathway	21	0.616866	0.647597	0.608417	0.637128	0.608673	0.66593	0.680475	0.700305	0.614295	0.627099	0.623673	0.499735	0.570028
NCI_Alpha9_beta1_integrin_signaling_events_Pathway_(cell_migration)	8	0.788521	0.825243	0.763429	0.823268	0.809102	0.840178	0.885727	0.903707	0.852022	0.881671	0.745062	0.601999	0.772596
NCI_AlphaE_beta7_integrin_cell_surface_interactions_Main_Pathway	3	0.787255	0.758866	0.767621	0.805183	0.765792	0.779366	0.701823	0.603207	0.718392	0.710548	0.72525	0.784263	0.700936
NCI_Alpha_synuclein_signaling_Main_Pathway	30	0.70398	0.698536	0.692108	0.724763	0.678077	0.692274	0.693134	0.701022	0.677477	0.671219	0.66482	0.613444	0.727875
NCI_Alpha_synuclein_signaling_Pathway_(Pathway_degradation_of_SNCA)	4	0.544769	0.49071	0.510053	0.521187	0.449286	0.499939	0.543456	0.58965	0.511326	0.576225	0.478983	0.584482	0.6883
NCI_Alpha_synuclein_signaling_Pathway_(Pathway_negative_regulation_of_transcription_via_SNCA)	3	0.557214	0.52723	0.573809	0.552502	0.524606	0.539538	0.574073	0.601534	0.631435	0.582852	0.586861	0.662312	0.658231
NCI_Alpha_synuclein_signaling_Pathway_(Pathway_negative_regulation_of_transcription_via_TOR1A_SNCA_STUB1_FKBP1A)	21	0.698168	0.678715	0.679027	0.721667	0.651186	0.667517	0.673454	0.689288	0.64959	0.641301	0.655333	0.577799	0.73888
NCI_Alpha_synuclein_signaling_Pathway_(Pathway_positive_regulation_of_gene_specific_transcription_via_SNCA)	3	0.557214	0.52723	0.573809	0.552502	0.524606	0.539538	0.574073	0.601534	0.631435	0.582852	0.586861	0.662312	0.658231
NCI_Alpha_synuclein_signaling_Pathway_(Pathway_positive_regulation_of_gene_specific_transcription_via_TOR1A_SNCA_FKBP1A_STUB1)	21	0.698168	0.678715	0.679027	0.721667	0.651186	0.667517	0.673454	0.689288	0.64959	0.641301	0.655333	0.577799	0.73888
NCI_Alpha_synuclein_signaling_Pathway_(cell_death)	21	0.665888	0.643336	0.654775	0.696863	0.630943	0.636168	0.648043	0.661116	0.621757	0.619821	0.63575	0.548896	0.718349
NCI_Alpha_synuclein_signaling_Pathway_(neuron_apoptosis)	22	0.705769	0.689774	0.685329	0.73709	0.664338	0.682148	0.687431	0.701892	0.684529	0.659063	0.656949	0.599738	0.766673
NCI_Alpha_synuclein_signaling_Pathway_(proteasomal_ubiquitin_dependent_protein_catabolic_process)	21	0.665888	0.643336	0.654775	0.696863	0.630943	0.636168	0.648043	0.661116	0.621757	0.619821	0.63575	0.548896	0.718349
NCI_Alpha_synuclein_signaling_Pathway_(protein_targeting_to_lysosome)	21	0.698168	0.678715	0.679027	0.721667	0.651186	0.667517	0.673454	0.689288	0.64959	0.641301	0.655333	0.577799	0.73888
NCI_Alternative_NF_kappaB_Main_Pathway	5	0.859613	0.871772	0.934829	0.876511	0.879269	0.949498	0.825968	0.820896	0.841324	0.90805	0.858084	0.72866	0.909881
NCI_Alternative_NF_kappaB_Pathway_(regulation_of_B_cell_activation)	5	0.859613	0.871772	0.934829	0.876511	0.879269	0.949498	0.825968	0.820896	0.841324	0.90805	0.858084	0.72866	0.909881
NCI_Angiopoietin_receptor_Tie2_mediated_signaling_Main_Pathway	39	0.612236	0.620601	0.618875	0.628739	0.611017	0.619413	0.598659	0.60175	0.634886	0.623767	0.610952	0.479016	0.635493
NCI_Angiopoietin_receptor_Tie2_mediated_signaling_Pathway_(MAPKKK_cascade)	6	0.551906	0.577227	0.603469	0.62063	0.620411	0.600182	0.55562	0.567299	0.604082	0.616076	0.620279	0.394613	0.648944
NCI_Angiopoietin_receptor_Tie2_mediated_signaling_Pathway_(chemokinesis)	8	0.531138	0.549435	0.54914	0.570042	0.548684	0.562891	0.557559	0.566307	0.605466	0.589087	0.518194	0.497256	0.579502
NCI_Angiopoietin_receptor_Tie2_mediated_signaling_Pathway_(negative_regulation_of_caspase_activity)	8	0.422912	0.460671	0.446486	0.450663	0.440807	0.452063	0.455628	0.457681	0.495964	0.481524	0.423188	0.389644	0.445193
NCI_Angiopoietin_receptor_Tie2_mediated_signaling_Pathway_(tube_development)	3	0.467456	0.534738	0.596146	0.561788	0.501757	0.539995	0.526077	0.583785	0.528105	0.541781	0.565009	0.404406	0.55648
NCI_Angiopoietin_receptor_Tie2_mediated_signaling_Pathway_(vasculogenesis)	4	0.401967	0.435193	0.392935	0.381345	0.410501	0.39637	0.393726	0.385983	0.366924	0.408845	0.366728	0.305008	0.366243
NCI_Arf1_Main_Pathway	20	0.79195	0.793336	0.784605	0.781588	0.789071	0.814866	0.801439	0.789719	0.839821	0.834294	0.728807	0.902478	0.779794
NCI_Arf1_Pathway_(actin_filament_polymerization)	6	0.863374	0.846702	0.821102	0.86821	0.804656	0.867219	0.880683	0.864853	0.995934	0.941415	0.776517	1.03562	0.950659
NCI_Arf6_downstream_Main_Pathway	15	0.829219	0.848752	0.852706	0.825665	0.866259	0.851515	0.856063	0.82729	0.866207	0.809904	0.805922	0.837441	0.823556
NCI_Arf6_downstream_Pathway_(Tumor_Cell_Invasion)	3	0.523434	0.549186	0.576025	0.532382	0.564286	0.544318	0.520812	0.475414	0.492553	0.589926	0.51456	0.4492	0.580024
NCI_Arf6_downstream_Pathway_(actin_filament_bundle_formation)	2	0.749451	0.753848	0.797044	0.74914	0.675989	0.697661	0.706488	0.701465	0.721279	0.794377	0.698588	0.631259	0.994529
NCI_Arf6_downstream_Pathway_(cortical_actin_cytoskeleton_organization)	5	0.76639	0.804241	0.776556	0.825453	0.815195	0.78611	0.801721	0.830581	0.743426	0.762316	0.756011	0.85174	0.836715
NCI_Arf6_downstream_Pathway_(lamellipodium_assembly)	5	0.76639	0.804241	0.776556	0.825453	0.815195	0.78611	0.801721	0.830581	0.743426	0.762316	0.756011	0.85174	0.836715
NCI_Arf6_downstream_Pathway_(liver_development)	1	0.624904	0.694184	0.701842	0.679812	0.650911	0.631029	0.610487	0.560275	0.544364	0.682098	0.613533	0.584512	0.909622
NCI_Arf6_downstream_Pathway_(myoblast_fusion)	1	0.624904	0.694184	0.701842	0.679812	0.650911	0.631029	0.610487	0.560275	0.544364	0.682098	0.613533	0.584512	0.909622
NCI_Arf6_downstream_Pathway_(regulation_of_axonogenesis)	4	0.840035	0.933024	0.885791	0.85747	0.924498	0.896427	0.903641	0.877584	0.846218	0.843277	0.839078	0.802303	0.835616
NCI_Arf6_downstream_Pathway_(regulation_of_epithelial_cell_migration)	1	0.624904	0.694184	0.701842	0.679812	0.650911	0.631029	0.610487	0.560275	0.544364	0.682098	0.613533	0.584512	0.909622
NCI_Arf6_downstream_Pathway_(ruffle_organization)	4	0.840035	0.933024	0.885791	0.85747	0.924498	0.896427	0.903641	0.877584	0.846218	0.843277	0.839078	0.802303	0.835616
NCI_Arf6_downstream_Pathway_(substrate_adhesion_dependent_cell_spreading)	1	0.624904	0.694184	0.701842	0.679812	0.650911	0.631029	0.610487	0.560275	0.544364	0.682098	0.613533	0.584512	0.909622
NCI_Arf6_signaling_events_Main_Pathway	35	0.646462	0.653247	0.648487	0.647099	0.642116	0.649204	0.629773	0.650634	0.661503	0.670477	0.634014	0.590615	0.58884
NCI_Arf6_trafficking_events_Main_Pathway	44	0.650917	0.66048	0.657898	0.651186	0.670938	0.656258	0.65497	0.646507	0.65982	0.645656	0.639804	0.644346	0.638624
NCI_Arf6_trafficking_events_Pathway_(calcium_ion_dependent_exocytosis)	12	0.839549	0.86787	0.860471	0.837244	0.832556	0.834114	0.840279	0.795192	0.804743	0.828341	0.809647	0.824512	0.84003
NCI_Arf6_trafficking_events_Pathway_(cell_adhesion_mediated_by_integrin)	14	0.575461	0.578387	0.595044	0.581108	0.611734	0.595381	0.581546	0.59154	0.598978	0.54287	0.571137	0.581588	0.561941
NCI_Arf6_trafficking_events_Pathway_(clathrin_coat_assembly)	13	0.834205	0.855355	0.847456	0.825881	0.820387	0.822147	0.837597	0.808884	0.811314	0.828654	0.791006	0.859113	0.859905
NCI_Arf6_trafficking_events_Pathway_(clathrin_independent_pinocytosis)	1	0.624904	0.694184	0.701842	0.679812	0.650911	0.631029	0.610487	0.560275	0.544364	0.682098	0.613533	0.584512	0.909622
NCI_Arf6_trafficking_events_Pathway_(endocytosis)	3	0.496439	0.48957	0.494891	0.502727	0.514275	0.50619	0.512148	0.516502	0.565277	0.504657	0.458244	0.393483	0.615837
NCI_Arf6_trafficking_events_Pathway_(membrane_fusion)	5	0.720732	0.740052	0.759013	0.764034	0.758353	0.74419	0.72789	0.755723	0.699223	0.784037	0.749589	0.693434	0.776373
NCI_Arf6_trafficking_events_Pathway_(positive_regulation_of_endocytosis)	1	0.624904	0.694184	0.701842	0.679812	0.650911	0.631029	0.610487	0.560275	0.544364	0.682098	0.613533	0.584512	0.909622
NCI_Arf6_trafficking_events_Pathway_(positive_regulation_of_phagocytosis)	2	0.459899	0.511725	0.505058	0.485884	0.483457	0.463612	0.451164	0.449354	0.430327	0.488418	0.474091	0.394362	0.596191
NCI_Arf6_trafficking_events_Pathway_(receptor_recycling)	1	0.624904	0.694184	0.701842	0.679812	0.650911	0.631029	0.610487	0.560275	0.544364	0.682098	0.613533	0.584512	0.909622
NCI_Arf6_trafficking_events_Pathway_(regulation_of_calcium_dependent_cell_cell_adhesion)	6	0.960044	1.01916	0.951466	0.943413	0.952604	0.960602	0.963334	0.882824	0.920444	0.907909	0.889797	1.0382	0.920487
NCI_Arf6_trafficking_events_Pathway_(substrate_adhesion_dependent_cell_spreading)	8	0.589576	0.584707	0.585791	0.585331	0.608563	0.566083	0.560084	0.566067	0.532092	0.627299	0.61438	0.62725	0.634863
NCI_Atypical_NF_kappaB_Main_Pathway	13	0.764368	0.81211	0.768905	0.814123	0.764622	0.795571	0.795568	0.747403	0.734484	0.767576	0.722626	0.810867	0.864561
NCI_Atypical_NF_kappaB_Pathway_(Pathway_degradation_of_NFKB1_NFKBIA)	11	0.843163	0.894911	0.847013	0.901044	0.838476	0.88228	0.88074	0.819347	0.814422	0.84386	0.795568	0.907651	0.956569
NCI_Atypical_NF_kappaB_Pathway_(Pathway_degradation_of_NFKBIA)	4	0.665147	0.70932	0.648137	0.750502	0.707119	0.735317	0.787293	0.684713	0.765141	0.808414	0.619193	1.12362	1.05791
NCI_Atypical_NF_kappaB_Pathway_(positive_regulation_of_anti_apoptosis)	10	0.669312	0.709302	0.661034	0.728429	0.689334	0.682478	0.704959	0.654746	0.663559	0.698695	0.636504	0.756065	0.823109
NCI_Aurora_A_signaling_Main_Pathway	30	0.745001	0.780768	0.746051	0.741574	0.740136	0.734767	0.744478	0.710984	0.795046	0.738981	0.717851	0.695533	0.776745
NCI_Aurora_A_signaling_Pathway_(centrosome_duplication)	10	0.716217	0.721492	0.703123	0.713801	0.72771	0.706727	0.727728	0.705124	0.803092	0.727928	0.686748	0.606873	0.635295
NCI_Aurora_A_signaling_Pathway_(negative_regulation_of_DNA_binding)	9	0.818831	0.863178	0.838965	0.827351	0.85015	0.827491	0.816695	0.819993	0.94269	0.835826	0.794286	0.693615	0.825518
NCI_Aurora_A_signaling_Pathway_(proteasomal_ubiquitin_dependent_protein_catabolic_process)	8	0.87527	0.889167	0.858412	0.845845	0.873185	0.843068	0.855103	0.837704	0.9714	0.86245	0.822219	0.757085	0.765749
NCI_Aurora_A_signaling_Pathway_(protein_catabolic_process)	10	0.79985	0.841691	0.822328	0.812534	0.836746	0.80842	0.820318	0.812476	0.934384	0.824903	0.789932	0.691752	0.809747
NCI_Aurora_A_signaling_Pathway_(regulation_of_centrosome_cycle)	9	0.787293	0.797393	0.779816	0.774424	0.801187	0.771388	0.790642	0.772461	0.889758	0.792019	0.741782	0.725071	0.723239
NCI_Aurora_A_signaling_Pathway_(spindle_assembly)	10	0.820509	0.876602	0.815323	0.813642	0.827827	0.803852	0.824734	0.814768	0.917007	0.81121	0.799601	0.66113	0.748663
NCI_Aurora_B_signaling_Main_Pathway	39	0.761298	0.781322	0.772574	0.764685	0.764013	0.762047	0.746115	0.774383	0.816886	0.780449	0.75953	0.764098	0.809187
NCI_Aurora_B_signaling_Pathway_(cytokinesis)	12	0.949853	0.972635	0.932516	0.901351	0.947544	0.943033	0.882443	0.895241	0.958191	0.928245	0.929372	0.851436	0.879043
NCI_Aurora_C_signaling_Main_Pathway	4	0.800572	0.820578	0.80991	0.787973	0.830922	0.799467	0.756257	0.767801	0.868767	0.849338	0.752969	0.798734	0.95705
NCI_BARD1_signaling_events_Main_Pathway	23	0.680927	0.678507	0.68454	0.690901	0.67891	0.683754	0.676851	0.697028	0.694324	0.702408	0.675213	0.678343	0.799956
NCI_BARD1_signaling_events_Pathway_(DNA_damage_checkpoint)	3	0.800399	0.757267	0.7568	0.825279	0.757498	0.752102	0.78288	0.799719	0.712532	0.762359	0.744095	0.785778	1.00076
NCI_BARD1_signaling_events_Pathway_(DNA_repair)	20	0.695004	0.690661	0.70348	0.70509	0.691388	0.694824	0.69059	0.705518	0.708373	0.712072	0.687415	0.696215	0.809218
NCI_BARD1_signaling_events_Pathway_(protein_ubiquitination)	11	0.644889	0.633354	0.675378	0.655361	0.635497	0.649226	0.630508	0.652335	0.651859	0.615448	0.669205	0.536467	0.777554
NCI_BCR_signaling_Main_Pathway	60	0.658264	0.656637	0.65329	0.706674	0.654512	0.668173	0.639335	0.646378	0.653188	0.645455	0.641385	0.659148	0.748424
NCI_BCR_signaling_Pathway_(actin_cytoskeleton_organization)	8	0.844066	0.843685	0.821777	0.956883	0.865658	0.867838	0.855285	0.849384	0.847108	0.909095	0.816165	0.828097	1.03798
NCI_BCR_signaling_Pathway_(cell_survival)	8	0.702701	0.678583	0.713756	0.810487	0.744729	0.727687	0.715906	0.699667	0.68963	0.727648	0.729628	0.695578	0.829022
NCI_BCR_signaling_Pathway_(cytokine_secretion)	15	0.651074	0.655149	0.649942	0.715429	0.656343	0.662772	0.637947	0.665354	0.664898	0.703245	0.652963	0.697763	0.749163
NCI_BCR_signaling_Pathway_(re_entry_into_mitotic_cell_cycle)	13	0.638235	0.625808	0.634693	0.738182	0.658142	0.656097	0.657398	0.663737	0.659227	0.656461	0.656243	0.619976	0.7835
NCI_BCR_signaling_Pathway_(ubiquitin_dependent_protein_catabolic_process)	13	0.695425	0.704639	0.68307	0.731176	0.656434	0.744903	0.697323	0.692379	0.668785	0.664136	0.664957	0.726783	0.857546
NCI_BMP_receptor_signaling_Main_Pathway	38	0.590772	0.617552	0.597931	0.588758	0.607003	0.589951	0.586897	0.607825	0.562961	0.572686	0.582791	0.544722	0.554674
NCI_Beta1_integrin_cell_surface_interactions_Main_Pathway	66	0.514377	0.532894	0.517707	0.517384	0.519321	0.535586	0.537192	0.557551	0.503495	0.510481	0.527992	0.491256	0.444871
NCI_Beta2_integrin_cell_surface_interactions_Main_Pathway	29	0.74205	0.766137	0.734412	0.765494	0.698644	0.725445	0.72113	0.723885	0.696912	0.660407	0.728511	0.732206	0.738581
NCI_Beta3_integrin_cell_surface_interactions_Main_Pathway	39	0.600249	0.638132	0.592885	0.600367	0.606081	0.630728	0.610315	0.666414	0.585018	0.613935	0.610311	0.608521	0.521493
NCI_Beta5_beta6_beta7_and_beta8_integrin_cell_surface_interactions_Main_Pathway	14	0.605412	0.633695	0.592822	0.613641	0.622871	0.663729	0.637357	0.710205	0.657132	0.601215	0.608611	0.674528	0.581749
NCI_CD40_CD40L_signaling_Main_Pathway	25	0.641945	0.633267	0.629135	0.682696	0.638147	0.650462	0.664158	0.647628	0.625934	0.620893	0.639124	0.684693	0.747714
NCI_CD40_CD40L_signaling_Pathway_(B_cell_affinity_maturation)	4	0.616009	0.549913	0.617204	0.703141	0.634668	0.641108	0.652597	0.661406	0.519642	0.536046	0.692465	0.465777	0.831183
NCI_CD40_CD40L_signaling_Pathway_(B_cell_proliferation)	4	0.766745	0.719043	0.808714	0.809661	0.787878	0.803138	0.794306	0.72043	0.647187	0.651724	0.764216	0.629878	0.769614
NCI_CD40_CD40L_signaling_Pathway_(plasma_cell_differentiation)	4	0.616009	0.549913	0.617204	0.703141	0.634668	0.641108	0.652597	0.661406	0.519642	0.536046	0.692465	0.465777	0.831183
NCI_CD40_CD40L_signaling_Pathway_(proteasomal_ubiquitin_dependent_protein_catabolic_process)	4	0.905058	0.82615	0.92627	1.05766	0.916609	0.9309	0.93527	0.819547	0.747552	0.766949	0.890616	0.699433	1.15101
NCI_CD40_CD40L_signaling_Pathway_(regulation_of_germinal_center_formation)	8	0.772281	0.721968	0.75301	0.877306	0.720421	0.798295	0.800683	0.764852	0.697523	0.676642	0.786958	0.766532	1.00749
NCI_CD40_CD40L_signaling_Pathway_(regulation_of_isotype_switching_to_IgE_isotypes)	8	0.772281	0.721968	0.75301	0.877306	0.720421	0.798295	0.800683	0.764852	0.697523	0.676642	0.786958	0.766532	1.00749
NCI_CD40_CD40L_signaling_Pathway_(regulation_of_isotype_switching_to_IgG_isotypes)	4	0.766745	0.719043	0.808714	0.809661	0.787878	0.803138	0.794306	0.72043	0.647187	0.651724	0.764216	0.629878	0.769614
NCI_CDC42_signaling_events_Main_Pathway	58	0.689669	0.694229	0.693428	0.701496	0.702714	0.693663	0.677678	0.694015	0.708692	0.703485	0.674805	0.708199	0.72568
NCI_CDC42_signaling_events_Pathway_(Pathway_positive_regulation_of_NF_kappaB_transcription_factor_activity_via_CDC42)	6	0.582717	0.58058	0.587231	0.558095	0.586086	0.5832	0.565717	0.590009	0.57857	0.612593	0.54147	0.558499	0.524234
NCI_CDC42_signaling_events_Pathway_(RNA_splicing)	8	0.643239	0.65239	0.668423	0.632333	0.659253	0.64903	0.643459	0.648807	0.651128	0.674123	0.626608	0.610714	0.605315
NCI_CDC42_signaling_events_Pathway_(actin_cytoskeleton_organization)	15	0.830832	0.816692	0.804003	0.819145	0.824177	0.837707	0.78279	0.837502	0.848961	0.834948	0.767746	0.837009	0.887197
NCI_CDC42_signaling_events_Pathway_(actin_filament_depolymerization)	5	0.681715	0.637456	0.662012	0.687481	0.651549	0.666397	0.657828	0.685931	0.648066	0.675271	0.617582	0.724708	0.714616
NCI_CDC42_signaling_events_Pathway_(cell_motility)	8	0.519787	0.524611	0.52525	0.502586	0.52917	0.517067	0.506069	0.530435	0.507634	0.546448	0.486464	0.488512	0.482805
NCI_CDC42_signaling_events_Pathway_(cell_proliferation)	1	1.16365	1.19042	1.13692	1.19894	1.04742	1.04837	1.01527	1.14409	0.905515	1.04409	1.02499	1.1616	1.08847
NCI_CDC42_signaling_events_Pathway_(cytokinesis)	1	1.16365	1.19042	1.13692	1.19894	1.04742	1.04837	1.01527	1.14409	0.905515	1.04409	1.02499	1.1616	1.08847
NCI_CDC42_signaling_events_Pathway_(establishment_of_cell_polarity)	3	0.77827	0.758742	0.795462	0.885308	0.758317	0.742951	0.730988	0.767768	0.7257	0.732713	0.752144	0.707665	0.820316
NCI_CDC42_signaling_events_Pathway_(neuron_projection_development)	7	0.626721	0.602334	0.625954	0.594887	0.617785	0.612523	0.601617	0.622267	0.641942	0.649584	0.589792	0.596947	0.557239
NCI_CDC42_signaling_events_Pathway_(regulation_of_filopodium_assembly)	7	0.568969	0.590143	0.580361	0.563473	0.576748	0.571354	0.56774	0.588584	0.56088	0.600305	0.545365	0.552341	0.520112
NCI_CDC42_signaling_events_Pathway_(retrograde_vesicle_mediated_transport_Golgi_to_ER)	10	0.928005	0.893917	0.879739	0.920509	0.89216	0.918626	0.845896	0.906245	0.935718	0.904413	0.843771	0.974665	1.06162
NCI_CXCR3_mediated_signaling_events_Main_Pathway	38	0.631892	0.634743	0.627776	0.638632	0.631665	0.629723	0.625334	0.622518	0.616103	0.624365	0.626123	0.570908	0.610874
NCI_CXCR3_mediated_signaling_events_Pathway_(actin_polymerization_or_depolymerization)	14	0.535124	0.521368	0.552086	0.573179	0.515287	0.539455	0.521678	0.55595	0.478171	0.514141	0.570941	0.458688	0.496898
NCI_CXCR3_mediated_signaling_events_Pathway_(cAMP_biosynthetic_process)	5	0.697801	0.601614	0.659736	0.751865	0.621236	0.655989	0.612452	0.660111	0.591953	0.649187	0.761624	0.615937	0.640596
NCI_CXCR3_mediated_signaling_events_Pathway_(cell_adhesion)	16	0.5892	0.574264	0.588737	0.612138	0.568079	0.596099	0.577603	0.59791	0.533057	0.555739	0.611206	0.513929	0.52719
NCI_CXCR3_mediated_signaling_events_Pathway_(cell_proliferation)	23	0.579536	0.570631	0.597469	0.60301	0.588121	0.580286	0.572498	0.578524	0.558102	0.571593	0.593936	0.5118	0.544687
NCI_CXCR3_mediated_signaling_events_Pathway_(chemotaxis)	18	0.545317	0.537985	0.559812	0.574905	0.545014	0.550419	0.540104	0.561003	0.505128	0.518534	0.567476	0.500301	0.487318
NCI_CXCR3_mediated_signaling_events_Pathway_(regulation_of_stress_fiber_assembly)	5	0.697801	0.601614	0.659736	0.751865	0.621236	0.655989	0.612452	0.660111	0.591953	0.649187	0.761624	0.615937	0.640596
NCI_CXCR4_mediated_signaling_events_Main_Pathway	76	0.681102	0.684988	0.667144	0.719495	0.675958	0.673255	0.671084	0.680818	0.659657	0.675798	0.653394	0.57762	0.75484
NCI_CXCR4_mediated_signaling_events_Pathway_(actin_filament_depolymerization)	1	0.315471	0.258253	0.223855	0.366427	0.257971	0.33745	0.390309	0.430634	0.500131	0.471468	0.190807	0.604512	0.822809
NCI_CXCR4_mediated_signaling_events_Pathway_(cell_adhesion)	28	0.671891	0.687981	0.669967	0.726494	0.666548	0.672796	0.666113	0.708059	0.663014	0.661148	0.647535	0.553721	0.736927
NCI_CXCR4_mediated_signaling_events_Pathway_(cell_proliferation)	11	0.503549	0.516589	0.521253	0.57603	0.555145	0.522234	0.530806	0.540556	0.487098	0.53606	0.524747	0.404999	0.60782
NCI_CXCR4_mediated_signaling_events_Pathway_(chemotaxis)	60	0.633641	0.646391	0.629947	0.670268	0.644921	0.631278	0.631436	0.64068	0.618657	0.64422	0.617373	0.553474	0.709953
NCI_CXCR4_mediated_signaling_events_Pathway_(establishment_of_cell_polarity)	17	0.591408	0.604199	0.604316	0.675311	0.613353	0.614212	0.603994	0.634242	0.604544	0.623871	0.59429	0.511566	0.709366
NCI_CXCR4_mediated_signaling_events_Pathway_(positive_regulation_of_lamellipodium_assembly)	4	1.07582	1.02657	1.0597	1.08256	1.04624	1.05198	1.01671	1.03712	0.974699	1.02897	0.98118	1.01634	1.02526
NCI_CXCR4_mediated_signaling_events_Pathway_(regulation_of_heterotypic_cell_cell_adhesion)	12	0.491661	0.504767	0.506225	0.568526	0.542604	0.511132	0.517371	0.532589	0.471058	0.524137	0.517898	0.394012	0.606956
NCI_C_MYB_transcription_factor_network_Main_Pathway	75	0.559209	0.557295	0.560066	0.563998	0.552362	0.548059	0.556859	0.585568	0.559576	0.547389	0.557048	0.523221	0.567823
NCI_C_MYC_Main_Pathway	25	0.590803	0.623754	0.610652	0.626907	0.586218	0.574011	0.646495	0.641506	0.671975	0.636524	0.593123	0.541224	0.686067
NCI_Calcineurin_regulated_NFAT_dependent_transcription_in_lymphocytes_Main_Pathway	31	0.604027	0.583361	0.584296	0.604671	0.58725	0.598114	0.622288	0.61054	0.601791	0.553212	0.569151	0.662892	0.583241
NCI_Calcineurin_regulated_NFAT_dependent_transcription_in_lymphocytes_Pathway_(T_cell_anergy)	8	0.617074	0.617893	0.595161	0.618833	0.580731	0.599452	0.601637	0.619504	0.602209	0.605669	0.527159	0.784791	0.602263
NCI_Calcium_signaling_in_the_CD4_TCR_Main_Pathway	20	0.687135	0.642125	0.664611	0.677212	0.659534	0.675766	0.673131	0.682841	0.66172	0.61266	0.634405	0.729784	0.610826
NCI_Canonical_NF_kappaB_Main_Pathway	23	0.747791	0.741827	0.738717	0.775181	0.681557	0.767429	0.746047	0.762712	0.767342	0.714908	0.717618	0.800592	0.879043
NCI_Canonical_NF_kappaB_Pathway_(proteasomal_ubiquitin_dependent_protein_catabolic_process)	11	0.877865	0.877808	0.889583	0.875292	0.840747	0.932664	0.875142	0.866628	0.878784	0.855081	0.847415	0.910598	0.962821
NCI_Canonical_Wnt_signaling_Main_Pathway	20	0.483763	0.484812	0.497241	0.468365	0.479536	0.47593	0.452543	0.484933	0.475986	0.486146	0.476296	0.439678	0.470929
NCI_Caspase_Cascade_in_Apoptosis_Main_Pathway	47	0.723194	0.732116	0.707512	0.713851	0.711074	0.729889	0.723203	0.721801	0.759542	0.712899	0.69369	0.713855	0.747232
NCI_Caspase_Cascade_in_Apoptosis_Pathway_(DNA_fragmentation_during_apoptosis)	12	0.812113	0.794627	0.797153	0.801279	0.781943	0.769241	0.783883	0.783417	0.827342	0.748511	0.794222	0.663484	0.860859
NCI_Caspase_Cascade_in_Apoptosis_Pathway_(DNA_repair)	10	0.774986	0.790509	0.775548	0.783092	0.770384	0.759961	0.766586	0.757362	0.760163	0.698626	0.765231	0.682111	0.80963
NCI_Caspase_Cascade_in_Apoptosis_Pathway_(JNK_cascade)	9	0.806526	0.8174	0.801546	0.791871	0.796968	0.773625	0.791821	0.776152	0.768163	0.716717	0.79366	0.698613	0.807751
NCI_Caspase_Cascade_in_Apoptosis_Pathway_(actin_filament_polymerization)	3	0.833379	0.882057	0.833201	0.793113	0.769072	0.824445	0.81771	0.824699	0.764879	0.784909	0.799829	0.888608	0.840987
NCI_Caspase_Cascade_in_Apoptosis_Pathway_(apoptosis)	10	0.860055	0.86182	0.846338	0.843674	0.854387	0.832075	0.847708	0.839113	0.829951	0.764838	0.839652	0.788036	0.853188
NCI_Caspase_Cascade_in_Apoptosis_Pathway_(apoptotic_nuclear_changes)	9	0.856446	0.872889	0.847197	0.846931	0.850698	0.831654	0.848324	0.827053	0.821824	0.763828	0.84422	0.754262	0.847696
NCI_Caspase_Cascade_in_Apoptosis_Pathway_(neuron_apoptosis)	14	0.758427	0.779776	0.763733	0.777504	0.743023	0.772531	0.774787	0.765458	0.785026	0.76252	0.741204	0.760667	0.793064
NCI_Caspase_Cascade_in_Apoptosis_Pathway_(nuclear_fragmentation_during_apoptosis)	10	0.803573	0.788323	0.783732	0.799521	0.778888	0.773042	0.784227	0.78254	0.813152	0.737476	0.788146	0.677232	0.838994
NCI_Caspase_Cascade_in_Apoptosis_Pathway_(positive_regulation_of_apoptosis)	6	0.65764	0.630356	0.615365	0.651187	0.599601	0.633205	0.582222	0.610427	0.619015	0.63535	0.616044	0.585513	0.645901
NCI_Cellular_roles_of_Anthrax_toxin_Main_Pathway	16	0.652024	0.653992	0.646839	0.64614	0.619272	0.628756	0.636095	0.618405	0.635777	0.628776	0.668655	0.681639	0.655743
NCI_Cellular_roles_of_Anthrax_toxin_Pathway_(MAPKKK_cascade)	7	0.686947	0.711909	0.715559	0.668219	0.699012	0.651056	0.657687	0.639476	0.70252	0.698324	0.687326	0.693684	0.646758
NCI_Cellular_roles_of_Anthrax_toxin_Pathway_(apoptosis)	2	0.335141	0.27481	0.289587	0.295934	0.275844	0.304772	0.284847	0.353601	0.286196	0.281734	0.293837	0.224043	0.254344
NCI_Cellular_roles_of_Anthrax_toxin_Pathway_(inflammatory_response)	2	0.335141	0.27481	0.289587	0.295934	0.275844	0.304772	0.284847	0.353601	0.286196	0.281734	0.293837	0.224043	0.254344
NCI_Cellular_roles_of_Anthrax_toxin_Pathway_(macrophage_activation)	4	0.40392	0.375748	0.401352	0.377301	0.398409	0.402867	0.380411	0.393292	0.376422	0.412787	0.379455	0.302793	0.334785
NCI_Cellular_roles_of_Anthrax_toxin_Pathway_(monocyte_activation)	4	0.493762	0.453676	0.48111	0.503018	0.415872	0.45055	0.477889	0.510689	0.399337	0.435957	0.522978	0.534633	0.541843
NCI_Cellular_roles_of_Anthrax_toxin_Pathway_(necrosis)	2	0.335141	0.27481	0.289587	0.295934	0.275844	0.304772	0.284847	0.353601	0.286196	0.281734	0.293837	0.224043	0.254344
NCI_Cellular_roles_of_Anthrax_toxin_Pathway_(negative_regulation_of_macrophage_activation)	2	0.335141	0.27481	0.289587	0.295934	0.275844	0.304772	0.284847	0.353601	0.286196	0.281734	0.293837	0.224043	0.254344
NCI_Cellular_roles_of_Anthrax_toxin_Pathway_(negative_regulation_of_myeloid_dendritic_cell_antigen_processing_and_presentation)	2	0.335141	0.27481	0.289587	0.295934	0.275844	0.304772	0.284847	0.353601	0.286196	0.281734	0.293837	0.224043	0.254344
NCI_Cellular_roles_of_Anthrax_toxin_Pathway_(negative_regulation_of_phagocytosis)	2	0.335141	0.27481	0.289587	0.295934	0.275844	0.304772	0.284847	0.353601	0.286196	0.281734	0.293837	0.224043	0.254344
NCI_Cellular_roles_of_Anthrax_toxin_Pathway_(platelet_activation)	2	0.335141	0.27481	0.289587	0.295934	0.275844	0.304772	0.284847	0.353601	0.286196	0.281734	0.293837	0.224043	0.254344
NCI_Cellular_roles_of_Anthrax_toxin_Pathway_(regulation_of_endothelial_cell_proliferation)	2	0.335141	0.27481	0.289587	0.295934	0.275844	0.304772	0.284847	0.353601	0.286196	0.281734	0.293837	0.224043	0.254344
NCI_Ceramide_signaling_Main_Pathway	48	0.692043	0.704738	0.682398	0.700301	0.676613	0.698581	0.697544	0.681239	0.716403	0.690695	0.656348	0.730267	0.757705
NCI_Ceramide_signaling_Pathway_(cell_survival)	18	0.627809	0.651798	0.626836	0.633585	0.599907	0.648273	0.632732	0.613309	0.676882	0.616406	0.585582	0.683143	0.621691
NCI_Ceramide_signaling_Pathway_(ganglioside_biosynthetic_process)	17	0.668345	0.69093	0.655938	0.671265	0.618523	0.684695	0.668022	0.65763	0.705716	0.647815	0.610851	0.740383	0.661803
NCI_Ceramide_signaling_Pathway_(negative_regulation_of_cell_cycle)	17	0.660005	0.672405	0.646516	0.666141	0.616581	0.676167	0.660293	0.651862	0.699633	0.648325	0.605954	0.750225	0.659467
NCI_Ceramide_signaling_Pathway_(regulation_of_nitric_oxide_biosynthetic_process)	6	0.570628	0.624442	0.577633	0.628803	0.613554	0.615683	0.636888	0.558652	0.621713	0.636083	0.576737	0.739949	0.781331
NCI_Circadian_rhythm_Main_Pathway	5	0.693126	0.701468	0.6772	0.71542	0.693958	0.701749	0.715438	0.711538	0.767798	0.70927	0.674833	0.728816	0.706452
NCI_Circadian_rhythm_Pathway_(S_phase_of_mitotic_cell_cycle)	5	0.693126	0.701468	0.6772	0.71542	0.693958	0.701749	0.715438	0.711538	0.767798	0.70927	0.674833	0.728816	0.706452
NCI_Circadian_rhythm_Pathway_(chromatin_modification)	5	0.693126	0.701468	0.6772	0.71542	0.693958	0.701749	0.715438	0.711538	0.767798	0.70927	0.674833	0.728816	0.706452
NCI_Class_IB_PI3K_non_lipid_kinase_events_Main_Pathway	5	0.601466	0.594942	0.657784	0.731503	0.687121	0.641389	0.643748	0.58827	0.544845	0.597137	0.645021	0.51342	0.754336
NCI_Class_IB_PI3K_non_lipid_kinase_events_Pathway_(cAMP_biosynthetic_process)	3	0.644108	0.653867	0.720462	0.844565	0.755424	0.725827	0.742869	0.694051	0.578799	0.686979	0.730642	0.553414	0.881499
NCI_Class_I_PI3K_signaling_events_Main_Pathway	41	0.701045	0.70319	0.692374	0.763064	0.695328	0.697198	0.714933	0.685814	0.679882	0.69159	0.681013	0.694863	0.82209
NCI_Class_I_PI3K_signaling_events_Pathway_(actin_cytoskeleton_reorganization)	13	0.628668	0.638117	0.646209	0.682658	0.664232	0.643495	0.636011	0.625924	0.630142	0.652357	0.627769	0.617552	0.730858
NCI_Class_I_PI3K_signaling_events_Pathway_(cell_survival)	14	0.669366	0.692213	0.666708	0.711563	0.671802	0.679636	0.719886	0.6767	0.675472	0.681449	0.657035	0.771186	0.796162
NCI_Class_I_PI3K_signaling_events_mediated_by_Akt_Main_Pathway	34	0.747696	0.762465	0.740097	0.746791	0.728886	0.747762	0.751031	0.74275	0.812862	0.777759	0.719861	0.651009	0.883938
NCI_Class_I_PI3K_signaling_events_mediated_by_Akt_Pathway_(G1_S_transition_of_mitotic_cell_cycle)	13	0.791574	0.799374	0.758366	0.789746	0.764832	0.78517	0.784306	0.777388	0.826536	0.863931	0.743731	0.714135	0.975337
NCI_Class_I_PI3K_signaling_events_mediated_by_Akt_Pathway_(cell_survival)	12	0.834793	0.837456	0.80152	0.827338	0.802236	0.814031	0.829594	0.803592	0.842603	0.864694	0.788475	0.724657	1.01201
NCI_Class_I_PI3K_signaling_events_mediated_by_Akt_Pathway_(glucose_import)	3	0.786598	0.870957	0.830025	0.823732	0.804863	0.843459	0.81532	0.784795	0.874951	0.752953	0.835335	0.650668	0.934959
NCI_Class_I_PI3K_signaling_events_mediated_by_Akt_Pathway_(negative_regulation_of_cell_cycle)	25	0.732632	0.742626	0.72946	0.745296	0.720376	0.731173	0.745929	0.735643	0.791567	0.771516	0.711435	0.660764	0.904505
NCI_Coregulation_of_Androgen_receptor_activity_Main_Pathway	14	0.495986	0.53463	0.506777	0.514551	0.51569	0.512272	0.554767	0.50265	0.517289	0.489075	0.489531	0.448103	0.507069
NCI_Coregulation_of_Androgen_receptor_activity_Pathway_(cell_proliferation)	6	0.469715	0.569858	0.486892	0.5095	0.514204	0.526979	0.543743	0.514736	0.538062	0.498575	0.453906	0.474504	0.507041
NCI_DNA_PK_pathway_in_nonhomologous_end_joining_Main_Pathway	13	0.635691	0.652851	0.63842	0.655656	0.644598	0.676948	0.667966	0.691519	0.724362	0.733117	0.648374	0.748497	0.736572
NCI_DNA_PK_pathway_in_nonhomologous_end_joining_Pathway_(V_D_J_recombination)	10	0.629829	0.658722	0.639515	0.659865	0.653044	0.673846	0.663153	0.677482	0.723653	0.730791	0.660958	0.717053	0.738356
NCI_DNA_PK_pathway_in_nonhomologous_end_joining_Pathway_(double_strand_break_repair_via_homologous_recombination)	4	0.569333	0.581217	0.55866	0.575761	0.58448	0.587816	0.559772	0.613296	0.583309	0.62198	0.613143	0.51453	0.712172
NCI_DNA_PK_pathway_in_nonhomologous_end_joining_Pathway_(double_strand_break_repair_via_nonhomologous_end_joining)	13	0.635691	0.652851	0.63842	0.655656	0.644598	0.676948	0.667966	0.691519	0.724362	0.733117	0.648374	0.748497	0.736572
NCI_DNA_PK_pathway_in_nonhomologous_end_joining_Pathway_(immunoglobulin_heavy_chain_V_D_J_recombination)	7	0.564725	0.564398	0.550759	0.5555	0.54505	0.564173	0.551779	0.586414	0.593791	0.608096	0.560447	0.532053	0.618956
NCI_DNA_PK_pathway_in_nonhomologous_end_joining_Pathway_(immunoglobulin_light_chain_V_J_recombination)	7	0.620953	0.661145	0.629943	0.666262	0.636626	0.656429	0.661353	0.687129	0.729267	0.720659	0.642074	0.78402	0.806405
NCI_Degradation_of_beta_catenin_Main_Pathway	18	0.478261	0.476798	0.486744	0.463547	0.489547	0.480994	0.459635	0.473818	0.479781	0.483596	0.467946	0.427093	0.478346
NCI_Direct_p53_effectors_Main_Pathway	7	0.85871	0.907026	0.833808	0.885983	0.83225	0.899924	0.853965	0.807095	0.999291	0.904693	0.780019	0.833697	1.07354
NCI_Downstream_signaling_in_naive_CD8_T_cells_Main_Pathway	41	0.626038	0.588735	0.61379	0.639209	0.624351	0.59325	0.596	0.594652	0.60067	0.578638	0.602275	0.599405	0.630929
NCI_Downstream_signaling_in_naive_CD8_T_cells_Pathway_(Pathway_regulation_of_survival_gene_product_expression_via_IL2RG)	11	0.599244	0.555018	0.569452	0.644302	0.591212	0.546584	0.547217	0.546414	0.506317	0.505891	0.598935	0.473907	0.635616
NCI_Downstream_signaling_in_naive_CD8_T_cells_Pathway_(alpha_beta_T_cell_proliferation)	1	0.565829	0.494705	0.45908	0.554076	0.492849	0.518618	0.520504	0.746983	0.564198	0.585238	0.589197	0.461815	0.36848
NCI_E2F_transcription_factor_network_Main_Pathway	40	0.688528	0.687134	0.68974	0.664666	0.656518	0.67715	0.687392	0.650305	0.695232	0.670831	0.665771	0.65974	0.69795
NCI_EGFR_dependent_Endothelin_signaling_events_Main_Pathway	4	0.537692	0.526333	0.550971	0.562568	0.58439	0.563179	0.524275	0.577222	0.511529	0.532039	0.623779	0.729234	0.43338
NCI_EPHA2_forward_signaling_Main_Pathway	10	0.614956	0.674902	0.607804	0.619091	0.610321	0.619509	0.627368	0.618148	0.680198	0.672393	0.590658	0.669577	0.561079
NCI_EPHA_forward_signaling_Main_Pathway	26	0.61926	0.640638	0.629598	0.643349	0.615368	0.607462	0.590682	0.607458	0.620444	0.626236	0.617874	0.519712	0.64723
NCI_EPHA_forward_signaling_Pathway_(actin_filament_depolymerization)	6	0.185383	0.234463	0.230883	0.244923	0.24633	0.228104	0.192489	0.243169	0.184794	0.226428	0.25699	0.173005	0.218126
NCI_EPHA_forward_signaling_Pathway_(axon_guidance)	16	0.483518	0.51964	0.50736	0.481883	0.493851	0.500795	0.472134	0.482596	0.539657	0.541286	0.50701	0.456622	0.471881
NCI_EPHA_forward_signaling_Pathway_(cell_cell_adhesion)	14	0.495954	0.549304	0.519289	0.503766	0.505401	0.528951	0.496271	0.512014	0.56613	0.584597	0.507377	0.498749	0.499265
NCI_EPHA_forward_signaling_Pathway_(proteasomal_ubiquitin_dependent_protein_catabolic_process)	20	0.640092	0.67404	0.649606	0.69059	0.645182	0.63572	0.625857	0.651895	0.643991	0.668341	0.636236	0.581822	0.689803
NCI_EPHA_forward_signaling_Pathway_(regulation_of_stress_fiber_assembly)	14	0.495954	0.549304	0.519289	0.503766	0.505401	0.528951	0.496271	0.512014	0.56613	0.584597	0.507377	0.498749	0.499265
NCI_EPHB_forward_signaling_Main_Pathway	8	0.520278	0.511412	0.523898	0.544501	0.567203	0.571909	0.582662	0.588827	0.594224	0.531117	0.519536	0.453775	0.465604
NCI_EPO_signaling_Main_Pathway	33	0.700957	0.701846	0.67036	0.728107	0.68927	0.688861	0.67873	0.690858	0.696794	0.687407	0.648794	0.598887	0.75786
NCI_EPO_signaling_Pathway_(beta_integrin_mediated_adhesion)	7	0.873422	0.878678	0.820613	0.919768	0.871023	0.868755	0.863764	0.881751	0.892855	0.830026	0.766275	0.832582	0.914141
NCI_EPO_signaling_Pathway_(cell_proliferation)	5	0.757385	0.755227	0.728159	0.762121	0.799069	0.757026	0.714311	0.837073	0.703534	0.708347	0.69749	0.720532	0.68985
NCI_EPO_signaling_Pathway_(elevation_of_cytosolic_calcium_ion_concentration)	5	0.801912	0.799549	0.737067	0.842605	0.824133	0.819908	0.797386	0.894318	0.802361	0.797736	0.711824	0.802986	0.794754
NCI_E_cadherin_signaling_in_keratinocytes_Main_Pathway	21	0.769654	0.816199	0.767961	0.789601	0.77969	0.794965	0.787047	0.776942	0.808858	0.78247	0.732525	0.730396	0.763288
NCI_E_cadherin_signaling_in_keratinocytes_Pathway_(actin_cable_formation)	9	0.850367	0.906506	0.849313	0.84936	0.836486	0.870403	0.83755	0.82065	0.861732	0.822946	0.786989	0.769333	0.803939
NCI_E_cadherin_signaling_in_keratinocytes_Pathway_(adherens_junction_organization)	10	0.819623	0.884387	0.827754	0.823117	0.818775	0.842466	0.808801	0.792845	0.841401	0.817211	0.773719	0.73557	0.765834
NCI_E_cadherin_signaling_in_keratinocytes_Pathway_(apoptosis)	10	0.745385	0.799401	0.744286	0.722756	0.74565	0.765225	0.759897	0.699493	0.802286	0.736012	0.691389	0.675675	0.733111
NCI_E_cadherin_signaling_in_keratinocytes_Pathway_(establishment_of_polarity_of_embryonic_epithelium)	8	0.91553	0.973098	0.91258	0.913095	0.898397	0.933942	0.895843	0.85825	0.936312	0.862855	0.847797	0.83483	0.864926
NCI_E_cadherin_signaling_in_keratinocytes_Pathway_(keratinocyte_differentiation)	13	0.774839	0.829389	0.767104	0.78342	0.774619	0.794483	0.793645	0.753886	0.827459	0.766638	0.723279	0.699046	0.771643
NCI_E_cadherin_signaling_in_the_nascent_adherens_junction_Main_Pathway	33	0.739327	0.753153	0.734283	0.754383	0.733441	0.734317	0.722772	0.723111	0.741564	0.732943	0.711475	0.662058	0.770108
NCI_E_cadherin_signaling_in_the_nascent_adherens_junction_Pathway_(actin_cytoskeleton_organization)	6	0.83426	0.870523	0.845356	0.871988	0.867262	0.840976	0.84778	0.861933	0.809709	0.819899	0.816581	0.853547	0.876387
NCI_E_cadherin_signaling_in_the_nascent_adherens_junction_Pathway_(adherens_junction_assembly)	6	0.777351	0.807443	0.786444	0.748464	0.720366	0.761146	0.736086	0.68482	0.757068	0.734475	0.732399	0.690623	0.750452
NCI_E_cadherin_signaling_in_the_nascent_adherens_junction_Pathway_(regulation_of_actin_nucleation)	12	0.797845	0.795926	0.76826	0.788642	0.762196	0.787038	0.756807	0.765853	0.831724	0.780461	0.749385	0.698646	0.816535
NCI_E_cadherin_signaling_in_the_nascent_adherens_junction_Pathway_(regulation_of_calcium_dependent_cell_cell_adhesion)	5	0.850685	0.889435	0.859201	0.829194	0.786745	0.835371	0.812122	0.742396	0.835655	0.802953	0.800621	0.775449	0.845495
NCI_E_cadherin_signaling_in_the_nascent_adherens_junction_Pathway_(regulation_of_cell_cell_adhesion)	4	0.826999	0.803724	0.821751	0.880026	0.793046	0.747702	0.768204	0.789783	0.665973	0.707549	0.770711	0.687944	0.99274
NCI_Effects_of_Botulinum_toxin_Main_Pathway	4	0.70202	0.733872	0.711825	0.68408	0.708582	0.815752	0.739113	0.732681	0.855204	0.718773	0.641658	0.929229	0.695308
NCI_Endogenous_TLR_signaling_Main_Pathway	17	0.695298	0.705666	0.649425	0.751188	0.679624	0.700333	0.711682	0.724286	0.724881	0.722723	0.678187	0.818585	0.769317
NCI_Endogenous_TLR_signaling_Pathway_(cell_migration)	4	0.837975	0.855239	0.809075	0.884148	0.842155	0.830696	0.852014	0.880281	0.807656	0.890335	0.857047	0.881712	0.971658
NCI_Endogenous_TLR_signaling_Pathway_(cytokine_production_involved_in_inflammatory_response)	6	0.759178	0.742936	0.674452	0.84446	0.783849	0.77888	0.778628	0.790579	0.700506	0.746339	0.721606	0.81414	0.858623
NCI_Endogenous_TLR_signaling_Pathway_(regulation_of_apoptosis)	11	0.69068	0.712614	0.642003	0.748274	0.688887	0.706337	0.711694	0.719057	0.716971	0.740872	0.688993	0.875363	0.758681
NCI_Endogenous_TLR_signaling_Pathway_(regulation_of_cell_adhesion)	7	0.901051	0.94473	0.824313	0.98677	0.929609	0.931953	0.909254	0.907124	0.90092	0.914025	0.87211	1.01446	1.08222
NCI_Endogenous_TLR_signaling_Pathway_(regulation_of_cell_matrix_adhesion)	4	0.837975	0.855239	0.809075	0.884148	0.842155	0.830696	0.852014	0.880281	0.807656	0.890335	0.857047	0.881712	0.971658
NCI_Endogenous_TLR_signaling_Pathway_(regulation_of_cell_proliferation)	11	0.69068	0.712614	0.642003	0.748274	0.688887	0.706337	0.711694	0.719057	0.716971	0.740872	0.688993	0.875363	0.758681
NCI_Endogenous_TLR_signaling_Pathway_(regulation_of_granulocyte_colony_stimulating_factor_production)	4	0.72121	0.691425	0.62664	0.883062	0.702975	0.727218	0.704406	0.790384	0.736509	0.714486	0.669974	0.740917	0.952798
NCI_Endogenous_TLR_signaling_Pathway_(regulation_of_interleukin_10_production)	4	0.72121	0.691425	0.62664	0.883062	0.702975	0.727218	0.704406	0.790384	0.736509	0.714486	0.669974	0.740917	0.952798
NCI_Endogenous_TLR_signaling_Pathway_(regulation_of_interleukin_1_beta_production)	11	0.69068	0.712614	0.642003	0.748274	0.688887	0.706337	0.711694	0.719057	0.716971	0.740872	0.688993	0.875363	0.758681
NCI_Endogenous_TLR_signaling_Pathway_(regulation_of_interleukin_6_production)	5	0.699562	0.687904	0.633996	0.772632	0.691764	0.69967	0.650464	0.682981	0.618896	0.652292	0.63696	0.705673	0.831225
NCI_Endogenous_TLR_signaling_Pathway_(regulation_of_tumor_necrosis_factor_production)	5	0.699562	0.687904	0.633996	0.772632	0.691764	0.69967	0.650464	0.682981	0.618896	0.652292	0.63696	0.705673	0.831225
NCI_Endogenous_TLR_signaling_Pathway_(respiratory_burst_involved_in_inflammatory_response)	7	0.67715	0.686462	0.656564	0.705103	0.707783	0.694934	0.705117	0.68336	0.640266	0.668576	0.694207	0.922427	0.644181
NCI_Endothelins_Main_Pathway	62	0.60188	0.606188	0.611778	0.611882	0.599144	0.610589	0.602182	0.610915	0.587789	0.595734	0.597021	0.579541	0.554839
NCI_Endothelins_Pathway_(arachidonic_acid_secretion)	5	0.70201	0.660519	0.702523	0.712545	0.712357	0.678628	0.696162	0.670395	0.70021	0.738653	0.715999	0.547977	0.7158
NCI_Endothelins_Pathway_(cAMP_biosynthetic_process)	19	0.480328	0.489154	0.489987	0.49234	0.496323	0.504041	0.499097	0.500849	0.442176	0.482234	0.496729	0.418788	0.435215
NCI_Endothelins_Pathway_(positive_regulation_of_muscle_contraction)	4	0.628731	0.647977	0.62204	0.662546	0.662041	0.653616	0.609178	0.634834	0.598047	0.632186	0.602969	0.63194	0.642333
NCI_Endothelins_Pathway_(regulation_of_vascular_smooth_muscle_contraction)	5	0.702724	0.68816	0.733036	0.704189	0.743304	0.687806	0.689116	0.641598	0.74881	0.762604	0.689193	0.553199	0.751215
NCI_Ephrin_A_reverse_signaling_Main_Pathway	3	0.318544	0.318047	0.334135	0.377054	0.344291	0.312289	0.309172	0.382237	0.289974	0.307159	0.374449	0.250179	0.374447
NCI_Ephrin_A_reverse_signaling_Pathway_(MAPKKK_cascade)	2	0.19054	0.190358	0.185354	0.250859	0.201278	0.218652	0.188807	0.253153	0.166558	0.236595	0.257581	0.175423	0.206906
NCI_Ephrin_A_reverse_signaling_Pathway_(beta_integrin_mediated_adhesion)	3	0.318544	0.318047	0.334135	0.377054	0.344291	0.312289	0.309172	0.382237	0.289974	0.307159	0.374449	0.250179	0.374447
NCI_Ephrin_A_reverse_signaling_Pathway_(neuron_projection_morphogenesis)	2	0.19054	0.190358	0.185354	0.250859	0.201278	0.218652	0.188807	0.253153	0.166558	0.236595	0.257581	0.175423	0.206906
NCI_Ephrin_B_reverse_signaling_Main_Pathway	20	0.66745	0.653502	0.66568	0.716466	0.66044	0.644811	0.6471	0.689333	0.618781	0.618442	0.658115	0.525893	0.710873
NCI_Ephrin_B_reverse_signaling_Pathway_(angiogenesis)	15	0.728834	0.711476	0.721218	0.792931	0.713851	0.699527	0.707651	0.746299	0.683228	0.667698	0.708593	0.565127	0.793439
NCI_Ephrin_B_reverse_signaling_Pathway_(cell_adhesion)	17	0.68203	0.669738	0.676288	0.739181	0.672036	0.65472	0.662883	0.699877	0.637533	0.630088	0.663046	0.531412	0.742272
NCI_Ephrin_B_reverse_signaling_Pathway_(endothelial_cell_migration)	15	0.728834	0.711476	0.721218	0.792931	0.713851	0.699527	0.707651	0.746299	0.683228	0.667698	0.708593	0.565127	0.793439
NCI_Ephrin_B_reverse_signaling_Pathway_(endothelial_cell_proliferation)	2	0.511287	0.52076	0.450067	0.464999	0.554103	0.548029	0.55973	0.596806	0.72401	0.566857	0.4622	0.570787	0.454932
NCI_ErbB1_downstream_signaling_Main_Pathway	82	0.741971	0.74577	0.724766	0.744192	0.735749	0.745669	0.73222	0.746639	0.767936	0.743802	0.717388	0.751234	0.800745
NCI_ErbB1_downstream_signaling_Pathway_(cell_migration)	9	0.811468	0.81432	0.804895	0.814695	0.828031	0.851572	0.805178	0.787904	0.767913	0.755963	0.767457	0.982719	0.826732
NCI_ErbB1_downstream_signaling_Pathway_(cell_proliferation)	22	0.722115	0.712928	0.713639	0.71959	0.729525	0.730232	0.71896	0.721363	0.741512	0.710134	0.696052	0.806331	0.724433
NCI_ErbB1_downstream_signaling_Pathway_(cytoskeleton_organization)	5	0.72482	0.749671	0.687353	0.728267	0.715216	0.676578	0.680608	0.710708	0.639566	0.707453	0.709334	0.569599	0.704087
NCI_ErbB1_downstream_signaling_Pathway_(lamellipodium_assembly)	7	0.663257	0.676077	0.644779	0.664019	0.625003	0.636109	0.653252	0.676062	0.711382	0.649594	0.639684	0.769027	0.7553
NCI_ErbB1_downstream_signaling_Pathway_(ruffle_organization)	18	0.789895	0.761678	0.741894	0.787649	0.778163	0.779081	0.737653	0.784506	0.825588	0.779679	0.738486	0.738999	0.891998
NCI_ErbB1_downstream_signaling_Pathway_(tight_junction_assembly)	3	0.922705	0.975695	0.885152	0.966573	0.90143	0.965266	0.929746	1.07867	0.939783	1.01436	0.93808	0.980137	0.901261
NCI_ErbB2_ErbB3_signaling_events_Main_Pathway	33	0.713411	0.720124	0.692097	0.701585	0.695125	0.696784	0.682004	0.686921	0.697656	0.710134	0.666553	0.630041	0.695146
NCI_ErbB2_ErbB3_signaling_events_Pathway_(activation_of_caspase_activity)	7	0.651907	0.692011	0.617568	0.627146	0.604315	0.645002	0.624663	0.590158	0.571444	0.631433	0.603046	0.468256	0.583889
NCI_ErbB2_ErbB3_signaling_events_Pathway_(apoptosis)	8	0.722959	0.751355	0.669007	0.691486	0.668684	0.720078	0.690639	0.670529	0.676129	0.699835	0.644697	0.57219	0.685048
NCI_ErbB2_ErbB3_signaling_events_Pathway_(cell_migration)	6	0.763408	0.752143	0.764606	0.775126	0.737417	0.723279	0.704655	0.749104	0.702769	0.768777	0.737674	0.730583	0.741811
NCI_ErbB2_ErbB3_signaling_events_Pathway_(cell_proliferation)	7	0.632107	0.641312	0.622323	0.611892	0.593377	0.640739	0.615104	0.575187	0.616535	0.618455	0.575198	0.466181	0.547664
NCI_ErbB2_ErbB3_signaling_events_Pathway_(heart_morphogenesis)	7	0.838736	0.863445	0.815429	0.815795	0.776521	0.834687	0.801862	0.78976	0.847562	0.845099	0.778512	0.7372	0.757759
NCI_ErbB2_ErbB3_signaling_events_Pathway_(mammary_gland_morphogenesis)	7	0.838736	0.863445	0.815429	0.815795	0.776521	0.834687	0.801862	0.78976	0.847562	0.845099	0.778512	0.7372	0.757759
NCI_ErbB2_ErbB3_signaling_events_Pathway_(myelination)	10	0.643103	0.665612	0.62621	0.617219	0.616277	0.631226	0.619368	0.592009	0.570464	0.627137	0.621577	0.457111	0.598682
NCI_ErbB2_ErbB3_signaling_events_Pathway_(nervous_system_development)	7	0.838736	0.863445	0.815429	0.815795	0.776521	0.834687	0.801862	0.78976	0.847562	0.845099	0.778512	0.7372	0.757759
NCI_ErbB4_signaling_events_Main_Pathway	27	0.63348	0.640947	0.621513	0.64714	0.626951	0.62908	0.626138	0.621772	0.613708	0.621214	0.620145	0.526247	0.641978
NCI_ErbB4_signaling_events_Pathway_(apoptosis)	10	0.590594	0.62661	0.574485	0.59409	0.620979	0.607732	0.61273	0.60436	0.580119	0.585056	0.590475	0.528054	0.546051
NCI_ErbB4_signaling_events_Pathway_(axon_guidance)	5	0.527018	0.609367	0.537634	0.541869	0.554357	0.579733	0.56673	0.542531	0.482282	0.537473	0.545933	0.458661	0.467489
NCI_ErbB4_signaling_events_Pathway_(cell_proliferation)	6	0.624584	0.685315	0.626291	0.644435	0.604605	0.66336	0.645517	0.623428	0.555756	0.633256	0.621424	0.531893	0.557269
NCI_ErbB4_signaling_events_Pathway_(chemotaxis)	10	0.590594	0.62661	0.574485	0.59409	0.620979	0.607732	0.61273	0.60436	0.580119	0.585056	0.590475	0.528054	0.546051
NCI_ErbB4_signaling_events_Pathway_(dendrite_morphogenesis)	10	0.590594	0.62661	0.574485	0.59409	0.620979	0.607732	0.61273	0.60436	0.580119	0.585056	0.590475	0.528054	0.546051
NCI_ErbB4_signaling_events_Pathway_(epithelial_cell_differentiation)	14	0.625618	0.62761	0.612039	0.62898	0.610506	0.639101	0.636156	0.608131	0.578172	0.614539	0.614532	0.534554	0.576251
NCI_ErbB4_signaling_events_Pathway_(glial_cell_differentiation)	10	0.66597	0.68985	0.672127	0.692536	0.659245	0.692253	0.683482	0.680314	0.62939	0.68422	0.683481	0.566102	0.645276
NCI_ErbB4_signaling_events_Pathway_(heart_development)	5	0.527018	0.609367	0.537634	0.541869	0.554357	0.579733	0.56673	0.542531	0.482282	0.537473	0.545933	0.458661	0.467489
NCI_ErbB4_signaling_events_Pathway_(neural_crest_cell_migration)	3	0.532105	0.54748	0.518989	0.583937	0.438483	0.582755	0.557762	0.562399	0.48158	0.571953	0.496551	0.48463	0.494078
NCI_ErbB_receptor_signaling_network_Main_Pathway	15	0.612142	0.594884	0.586552	0.603835	0.587385	0.613675	0.594993	0.58826	0.650513	0.621541	0.60326	0.639255	0.583963
NCI_FAS_CD95_signaling_Main_Pathway	31	0.682303	0.699441	0.656751	0.675244	0.642373	0.662927	0.678161	0.673455	0.685759	0.659956	0.648316	0.760542	0.704834
NCI_FAS_CD95_signaling_Pathway_(cell_cycle)	4	0.87982	0.921832	0.844461	0.884889	0.823095	0.868319	0.89217	0.859715	0.949117	0.875384	0.820353	0.887822	0.945375
NCI_FAS_CD95_signaling_Pathway_(cell_migration)	9	0.704175	0.743371	0.672409	0.726455	0.694866	0.703192	0.709353	0.720831	0.624561	0.688039	0.679606	0.691021	0.74629
NCI_FAS_CD95_signaling_Pathway_(necroptosis)	6	0.903537	0.931937	0.926474	0.906806	0.924405	0.925104	0.97246	0.959569	0.935019	0.892084	0.881755	1.04893	0.928133
NCI_FAS_CD95_signaling_Pathway_(neuron_projection_development)	8	0.932966	0.91023	0.879739	0.912584	0.875624	0.908654	0.965894	0.944238	1.05036	0.930105	0.839571	1.0876	1.09575
NCI_FAS_CD95_signaling_Pathway_(release_of_cytochrome_c_from_mitochondria)	7	0.745925	0.710161	0.707231	0.735589	0.695475	0.740212	0.812443	0.790173	0.886319	0.75261	0.685911	0.863581	0.912488
NCI_FGF_signaling_Main_Pathway	18	0.812329	0.847511	0.811305	0.806913	0.818915	0.828164	0.793206	0.858165	0.83921	0.835816	0.781044	0.723472	0.79103
NCI_FGF_signaling_Pathway_(MAPKKK_cascade)	8	0.633991	0.68778	0.66034	0.656415	0.653658	0.639294	0.615114	0.68035	0.659663	0.66499	0.659185	0.548826	0.727049
NCI_FGF_signaling_Pathway_(cell_migration)	4	1.06041	1.11961	1.02692	1.07362	1.05121	1.09274	1.11106	1.16635	1.14881	1.11213	1.0194	0.93221	0.914081
NCI_FGF_signaling_Pathway_(negative_regulation_of_apoptosis)	5	0.6816	0.68526	0.72764	0.714065	0.739226	0.729699	0.689929	0.725494	0.810522	0.711309	0.679731	0.514137	0.680999
NCI_FOXA1_transcription_factor_network_Main_Pathway	12	0.413795	0.400301	0.406958	0.403519	0.426626	0.350976	0.406154	0.362544	0.381353	0.403648	0.427643	0.325683	0.411936
NCI_FOXA2_and_FOXA3_transcription_factor_networks_Main_Pathway	24	0.550054	0.605773	0.538812	0.538765	0.550436	0.551832	0.561925	0.544513	0.522184	0.560481	0.524821	0.510385	0.535619
NCI_FOXM1_transcription_factor_network_Main_Pathway	39	0.661115	0.685532	0.681894	0.663458	0.646263	0.6613	0.677566	0.686219	0.724074	0.685105	0.650032	0.652399	0.673849
NCI_Fanconi_anemia_Main_Pathway	45	0.695865	0.686963	0.686259	0.694542	0.691867	0.688366	0.693888	0.700298	0.710641	0.739197	0.684594	0.670782	0.770853
NCI_Fanconi_anemia_Pathway_(DNA_repair)	3	0.92184	0.885361	0.909263	0.90598	0.9538	0.953368	0.969884	0.877723	0.822705	0.937687	0.891138	0.957056	0.944237
NCI_Fanconi_anemia_Pathway_(G1_S_transition_checkpoint)	5	0.792855	0.760167	0.738332	0.78489	0.76127	0.74614	0.742401	0.774298	0.71359	0.744633	0.75126	0.731549	0.898554
NCI_Fanconi_anemia_Pathway_(Sister_Chromatid_Exchange_Process)	30	0.666204	0.656858	0.661567	0.668011	0.668112	0.655989	0.667492	0.681471	0.694131	0.71625	0.658826	0.652031	0.73828
NCI_Fanconi_anemia_Pathway_(regulation_of_double_strand_break_repair_via_homologous_recombination)	37	0.733263	0.72271	0.718622	0.729242	0.731839	0.725188	0.726504	0.732313	0.745071	0.773994	0.717857	0.69947	0.81705
NCI_Fc_epsilon_receptor_I_signaling_in_mast_cells_Main_Pathway	56	0.638527	0.64336	0.637414	0.657546	0.643991	0.639821	0.622219	0.621855	0.62487	0.61165	0.636274	0.591223	0.655079
NCI_Fc_epsilon_receptor_I_signaling_in_mast_cells_Pathway_(regulation_of_mast_cell_degranulation)	10	0.559132	0.557838	0.524655	0.531959	0.524704	0.529759	0.539027	0.542555	0.497229	0.52237	0.527711	0.495205	0.531626
NCI_FoxO_family_signaling_Main_Pathway	40	0.660399	0.670018	0.670705	0.643687	0.63546	0.644398	0.667391	0.654383	0.659911	0.64607	0.655457	0.628113	0.674568
NCI_GMCSF_mediated_signaling_events_Main_Pathway	8	0.689537	0.599307	0.610993	0.671002	0.599339	0.623369	0.642455	0.576465	0.539899	0.573993	0.570837	0.581915	0.596824
NCI_Glucocorticoid_receptor_regulatory_network_Main_Pathway	64	0.622049	0.619014	0.611841	0.628731	0.612878	0.611763	0.631495	0.618553	0.623348	0.629071	0.607306	0.69491	0.648961
NCI_Glucocorticoid_receptor_regulatory_network_Pathway_(MAPKKK_cascade)	19	0.581002	0.570227	0.57678	0.582081	0.57172	0.570243	0.573974	0.567237	0.635382	0.641159	0.558849	0.589276	0.669869
NCI_Glucocorticoid_receptor_regulatory_network_Pathway_(apoptosis)	19	0.581002	0.570227	0.57678	0.582081	0.57172	0.570243	0.573974	0.567237	0.635382	0.641159	0.558849	0.589276	0.669869
NCI_Glucocorticoid_receptor_regulatory_network_Pathway_(histone_acetylation)	19	0.581002	0.570227	0.57678	0.582081	0.57172	0.570243	0.573974	0.567237	0.635382	0.641159	0.558849	0.589276	0.669869
NCI_Glypican_1_network_Main_Pathway	18	0.626405	0.660706	0.648478	0.623966	0.613981	0.61487	0.616839	0.663509	0.5636	0.591427	0.646951	0.574766	0.523952
NCI_Glypican_1_network_Pathway_(BMP_signaling_pathway)	9	0.609819	0.668537	0.633826	0.579835	0.583874	0.585904	0.607445	0.63992	0.556691	0.573518	0.630936	0.510882	0.481179
NCI_Glypican_1_network_Pathway_(cell_growth)	11	0.607371	0.649311	0.626665	0.581871	0.566624	0.589988	0.620833	0.658216	0.572432	0.574342	0.625542	0.575308	0.475833
NCI_Glypican_1_network_Pathway_(fibroblast_growth_factor_receptor_signaling_pathway)	11	0.607371	0.649311	0.626665	0.581871	0.566624	0.589988	0.620833	0.658216	0.572432	0.574342	0.625542	0.575308	0.475833
NCI_Glypican_2_network_Main_Pathway	2	0.47115	0.475575	0.432287	0.426465	0.471089	0.472951	0.467619	0.453299	0.530259	0.468792	0.382399	0.229558	0.395651
NCI_Glypican_3_network_Main_Pathway	6	0.431523	0.461654	0.450061	0.466193	0.452652	0.445844	0.429927	0.463683	0.44288	0.441072	0.462446	0.487775	0.374319
NCI_Glypican_3_network_Pathway_(apoptosis)	4	0.594788	0.647993	0.631049	0.621812	0.631264	0.615776	0.588816	0.628544	0.616364	0.61449	0.638041	0.70911	0.508157
NCI_Glypican_3_network_Pathway_(embryonic_digit_morphogenesis)	2	0.593902	0.724971	0.659032	0.652709	0.623139	0.642051	0.619522	0.648652	0.657888	0.616115	0.660094	0.74206	0.547059
NCI_Glypican_3_network_Pathway_(kidney_development)	2	0.593902	0.724971	0.659032	0.652709	0.623139	0.642051	0.619522	0.648652	0.657888	0.616115	0.660094	0.74206	0.547059
NCI_Glypican_3_network_Pathway_(skeletal_system_development)	2	0.593902	0.724971	0.659032	0.652709	0.623139	0.642051	0.619522	0.648652	0.657888	0.616115	0.660094	0.74206	0.547059
NCI_HIF_1_alpha_transcription_factor_network_Main_Pathway	59	0.61779	0.668847	0.587769	0.628819	0.612509	0.618068	0.661657	0.624982	0.674337	0.610035	0.581973	0.594501	0.612843
NCI_HIF_2_alpha_transcription_factor_network_Main_Pathway	29	0.59579	0.626834	0.584429	0.602742	0.60868	0.597796	0.612742	0.587254	0.602908	0.550745	0.583999	0.50838	0.544862
NCI_HIF_2_alpha_transcription_factor_network_Pathway_(neuron_apoptosis)	3	0.548711	0.562986	0.546175	0.566904	0.579971	0.551049	0.553003	0.520248	0.539408	0.524876	0.576278	0.549817	0.511735
NCI_HIV_1_Nef_Negative_effector_of_Fas_and_TNF_alpha_Main_Pathway	30	0.709419	0.722886	0.703819	0.736535	0.672502	0.704368	0.709744	0.690667	0.707153	0.682597	0.689738	0.765896	0.786881
NCI_HIV_1_Nef_Negative_effector_of_Fas_and_TNF_alpha_Pathway_(Pathway_degradation_of_CASP3_CASP7_CASP6)	14	0.808706	0.80643	0.789058	0.830912	0.768455	0.788604	0.809547	0.790422	0.790658	0.738141	0.800642	0.878683	0.931953
NCI_HIV_1_Nef_Negative_effector_of_Fas_and_TNF_alpha_Pathway_(protein_ubiquitination)	13	0.766498	0.763486	0.766185	0.825762	0.746041	0.7956	0.785358	0.731354	0.778397	0.75577	0.739114	0.826048	0.895419
NCI_Hedgehog_signaling_events_mediated_by_Gli_proteins_Main_Pathway	13	0.604797	0.613851	0.62459	0.601758	0.646983	0.599393	0.603838	0.601642	0.584295	0.594757	0.597522	0.530525	0.580962
NCI_Hedgehog_signaling_events_mediated_by_Gli_proteins_Pathway_(embryonic_limb_morphogenesis)	7	0.495231	0.508698	0.52878	0.49534	0.544815	0.510408	0.470003	0.47995	0.451747	0.453964	0.490937	0.35685	0.416334
NCI_Hedgehog_signaling_events_mediated_by_Gli_proteins_Pathway_(forebrain_development)	7	0.495231	0.508698	0.52878	0.49534	0.544815	0.510408	0.470003	0.47995	0.451747	0.453964	0.490937	0.35685	0.416334
NCI_Hypoxic_and_oxygen_homeostasis_regulation_of_HIF_1_alpha_Main_Pathway	19	0.578281	0.616658	0.619505	0.603319	0.595702	0.582339	0.61473	0.586267	0.623886	0.641488	0.599728	0.530985	0.656074
NCI_IFN_gamma_Main_Pathway	35	0.599464	0.612083	0.596919	0.611099	0.602933	0.596746	0.58228	0.58126	0.613716	0.629694	0.575468	0.514586	0.660725
NCI_IFN_gamma_Pathway_(Antibacterial_Response)	15	0.51528	0.531921	0.519576	0.56021	0.509605	0.520483	0.497643	0.549183	0.551796	0.588606	0.500308	0.492857	0.632957
NCI_IFN_gamma_Pathway_(Antiviral_Response)	15	0.51528	0.531921	0.519576	0.56021	0.509605	0.520483	0.497643	0.549183	0.551796	0.588606	0.500308	0.492857	0.632957
NCI_IFN_gamma_Pathway_(Immunoregulation)	15	0.51528	0.531921	0.519576	0.56021	0.509605	0.520483	0.497643	0.549183	0.551796	0.588606	0.500308	0.492857	0.632957
NCI_IFN_gamma_Pathway_(antigen_processing_and_presentation_of_peptide_antigen_via_MHC_class_I)	15	0.51528	0.531921	0.519576	0.56021	0.509605	0.520483	0.497643	0.549183	0.551796	0.588606	0.500308	0.492857	0.632957
NCI_IFN_gamma_Pathway_(antigen_processing_and_presentation_of_peptide_antigen_via_MHC_class_II)	15	0.51528	0.531921	0.519576	0.56021	0.509605	0.520483	0.497643	0.549183	0.551796	0.588606	0.500308	0.492857	0.632957
NCI_IFN_gamma_Pathway_(apoptosis)	15	0.51528	0.531921	0.519576	0.56021	0.509605	0.520483	0.497643	0.549183	0.551796	0.588606	0.500308	0.492857	0.632957
NCI_IFN_gamma_Pathway_(negative_regulation_of_cell_growth)	15	0.51528	0.531921	0.519576	0.56021	0.509605	0.520483	0.497643	0.549183	0.551796	0.588606	0.500308	0.492857	0.632957
NCI_IGF1_Main_Pathway	28	0.616219	0.638092	0.602581	0.611556	0.628682	0.635456	0.622513	0.642272	0.705922	0.655439	0.583161	0.555696	0.699815
NCI_IGF1_Pathway_(positive_regulation_of_MAPKKK_cascade)	10	0.525928	0.561094	0.511581	0.535292	0.541471	0.52877	0.514502	0.523519	0.57908	0.539759	0.49591	0.560073	0.593147
NCI_IL12_mediated_signaling_events_Main_Pathway	41	0.704507	0.682426	0.685583	0.729528	0.687861	0.693729	0.690315	0.67543	0.65284	0.643301	0.672468	0.64306	0.701743
NCI_IL12_signaling_mediated_by_STAT4_Main_Pathway	10	0.644837	0.598159	0.596799	0.643485	0.606209	0.615522	0.622486	0.668581	0.670589	0.617332	0.607559	0.571889	0.678509
NCI_IL12_signaling_mediated_by_STAT4_Pathway_(T_helper_1_cell_differentiation)	1	0.5676	0.558857	0.53688	0.584657	0.598844	0.589924	0.559501	0.635601	0.499936	0.644183	0.65308	0.583163	0.556831
NCI_IL12_signaling_mediated_by_STAT4_Pathway_(T_helper_2_cell_differentiation)	1	0.5676	0.558857	0.53688	0.584657	0.598844	0.589924	0.559501	0.635601	0.499936	0.644183	0.65308	0.583163	0.556831
NCI_IL12_signaling_mediated_by_STAT4_Pathway_(natural_killer_cell_mediated_cytotoxicity)	1	0.5676	0.558857	0.53688	0.584657	0.598844	0.589924	0.559501	0.635601	0.499936	0.644183	0.65308	0.583163	0.556831
NCI_IL1_mediated_signaling_events_Main_Pathway	26	0.675976	0.675748	0.645931	0.69629	0.676287	0.690906	0.674942	0.699015	0.651827	0.632806	0.65706	0.687322	0.685599
NCI_IL23_mediated_signaling_events_Main_Pathway	33	0.680832	0.631787	0.657171	0.684285	0.674924	0.661931	0.698704	0.66869	0.648514	0.630534	0.647401	0.693715	0.670943
NCI_IL23_mediated_signaling_events_Pathway_(T_cell_proliferation)	6	0.925918	0.847665	0.879954	0.87604	0.909262	0.819672	0.841281	0.819148	0.834447	0.793951	0.824517	0.760518	0.908082
NCI_IL23_mediated_signaling_events_Pathway_(keratinocyte_proliferation)	6	0.925918	0.847665	0.879954	0.87604	0.909262	0.819672	0.841281	0.819148	0.834447	0.793951	0.824517	0.760518	0.908082
NCI_IL23_mediated_signaling_events_Pathway_(positive_regulation_of_T_cell_mediated_cytotoxicity)	6	0.925918	0.847665	0.879954	0.87604	0.909262	0.819672	0.841281	0.819148	0.834447	0.793951	0.824517	0.760518	0.908082
NCI_IL23_mediated_signaling_events_Pathway_(positive_regulation_of_chronic_inflammatory_response)	6	0.925918	0.847665	0.879954	0.87604	0.909262	0.819672	0.841281	0.819148	0.834447	0.793951	0.824517	0.760518	0.908082
NCI_IL23_mediated_signaling_events_Pathway_(positive_regulation_of_dendritic_cell_antigen_processing_and_presentation)	2	0.797235	0.746101	0.75854	0.707322	0.748904	0.762213	0.711955	0.751426	0.758365	0.686094	0.716034	0.680956	0.692633
NCI_IL23_mediated_signaling_events_Pathway_(positive_regulation_of_humoral_immune_response)	6	0.925918	0.847665	0.879954	0.87604	0.909262	0.819672	0.841281	0.819148	0.834447	0.793951	0.824517	0.760518	0.908082
NCI_IL27_mediated_signaling_events_Main_Pathway	20	0.664951	0.638796	0.617338	0.687039	0.636152	0.629294	0.612928	0.599502	0.602315	0.604404	0.624851	0.540562	0.693979
NCI_IL27_mediated_signaling_events_Pathway_(MAPKKK_cascade)	6	0.850739	0.895001	0.787639	0.903484	0.862952	0.787052	0.75113	0.725841	0.724073	0.764447	0.742164	0.606392	0.924185
NCI_IL27_mediated_signaling_events_Pathway_(T_cell_proliferation)	6	0.850739	0.895001	0.787639	0.903484	0.862952	0.787052	0.75113	0.725841	0.724073	0.764447	0.742164	0.606392	0.924185
NCI_IL27_mediated_signaling_events_Pathway_(T_cell_proliferation_during_immune_response)	6	0.850739	0.895001	0.787639	0.903484	0.862952	0.787052	0.75113	0.725841	0.724073	0.764447	0.742164	0.606392	0.924185
NCI_IL27_mediated_signaling_events_Pathway_(T_helper_2_cell_differentiation)	6	0.850739	0.895001	0.787639	0.903484	0.862952	0.787052	0.75113	0.725841	0.724073	0.764447	0.742164	0.606392	0.924185
NCI_IL27_mediated_signaling_events_Pathway_(cytokine_production_during_immune_response)	6	0.850739	0.895001	0.787639	0.903484	0.862952	0.787052	0.75113	0.725841	0.724073	0.764447	0.742164	0.606392	0.924185
NCI_IL27_mediated_signaling_events_Pathway_(mast_cell_activation)	6	0.850739	0.895001	0.787639	0.903484	0.862952	0.787052	0.75113	0.725841	0.724073	0.764447	0.742164	0.606392	0.924185
NCI_IL27_mediated_signaling_events_Pathway_(positive_regulation_of_T_cell_mediated_cytotoxicity)	6	0.850739	0.895001	0.787639	0.903484	0.862952	0.787052	0.75113	0.725841	0.724073	0.764447	0.742164	0.606392	0.924185
NCI_IL27_mediated_signaling_events_Pathway_(positive_regulation_of_mast_cell_cytokine_production)	7	0.815543	0.822819	0.741929	0.838943	0.793353	0.732673	0.702054	0.676931	0.676642	0.707076	0.699791	0.565929	0.846339
NCI_IL2_mediated_signaling_events_Main_Pathway	48	0.65711	0.634765	0.643588	0.668231	0.635174	0.630448	0.623449	0.630671	0.634011	0.636999	0.62164	0.569107	0.704219
NCI_IL2_mediated_signaling_events_Pathway_(G1_S_transition_of_mitotic_cell_cycle)	5	0.762234	0.744508	0.795752	0.749212	0.802295	0.743996	0.734877	0.663052	0.738142	0.77027	0.747648	0.608336	0.712218
NCI_IL2_mediated_signaling_events_Pathway_(T_cell_proliferation)	15	0.703187	0.657238	0.657645	0.723371	0.65389	0.649738	0.652611	0.647476	0.646214	0.663395	0.64464	0.584767	0.74254
NCI_IL2_mediated_signaling_events_Pathway_(natural_killer_cell_mediated_cytotoxicity)	19	0.652779	0.633977	0.638683	0.663649	0.647996	0.610489	0.612569	0.608923	0.635121	0.648684	0.62421	0.52016	0.713104
NCI_IL2_mediated_signaling_events_Pathway_(positive_regulation_of_cell_cell_adhesion)	13	0.713326	0.665267	0.658908	0.73895	0.647293	0.649005	0.653139	0.656926	0.656628	0.666355	0.644121	0.594364	0.772842
NCI_IL2_signaling_events_mediated_by_PI3K_Main_Pathway	32	0.687267	0.68575	0.668835	0.694605	0.667671	0.664188	0.685152	0.65354	0.687978	0.706222	0.646508	0.624534	0.786735
NCI_IL2_signaling_events_mediated_by_PI3K_Pathway_(T_cell_proliferation)	15	0.625411	0.61034	0.594583	0.632137	0.605755	0.573434	0.579676	0.588735	0.595851	0.603664	0.587312	0.49118	0.679636
NCI_IL2_signaling_events_mediated_by_PI3K_Pathway_(actin_cytoskeleton_organization)	15	0.625411	0.61034	0.594583	0.632137	0.605755	0.573434	0.579676	0.588735	0.595851	0.603664	0.587312	0.49118	0.679636
NCI_IL2_signaling_events_mediated_by_PI3K_Pathway_(cell_proliferation)	17	0.675779	0.667193	0.64497	0.680971	0.647412	0.629359	0.636598	0.638675	0.630197	0.640215	0.641251	0.572906	0.720241
NCI_IL2_signaling_events_mediated_by_PI3K_Pathway_(cell_survival)	18	0.615034	0.608101	0.597767	0.636684	0.596587	0.575906	0.578141	0.585194	0.576364	0.597478	0.575833	0.502965	0.672866
NCI_IL2_signaling_events_mediated_by_STAT5_Main_Pathway	8	0.891988	0.782183	0.813591	0.864111	0.804665	0.815396	0.845343	0.774697	0.805128	0.855459	0.81687	0.733562	0.821477
NCI_IL2_signaling_events_mediated_by_STAT5_Pathway_(CD4_positive_CD25_positive_alpha_beta_regulatory_T_cell_lineage_commitment)	2	1.0898	0.94421	0.89668	1.01936	0.878063	0.984503	1.01749	0.853113	0.903079	0.998114	0.907177	0.668857	0.957214
NCI_IL2_signaling_events_mediated_by_STAT5_Pathway_(activation_induced_cell_death_of_T_cells)	2	1.0898	0.94421	0.89668	1.01936	0.878063	0.984503	1.01749	0.853113	0.903079	0.998114	0.907177	0.668857	0.957214
NCI_IL3_mediated_signaling_events_Main_Pathway	18	0.855155	0.854152	0.794886	0.830497	0.812496	0.834606	0.867677	0.8083	0.937299	0.837668	0.754858	0.729247	0.894736
NCI_IL4_mediated_signaling_events_Main_Pathway	37	0.613992	0.610224	0.607707	0.654893	0.614271	0.606236	0.615864	0.612256	0.616875	0.587693	0.617144	0.543132	0.654916
NCI_IL4_mediated_signaling_events_Pathway_(T_cell_proliferation)	1	0.878003	1.09355	0.694095	0.824471	0.835723	0.821246	0.797746	0.709291	0.985872	0.799811	0.689044	1.35991	0.872029
NCI_IL4_mediated_signaling_events_Pathway_(T_helper_1_cell_differentiation)	1	0.878003	1.09355	0.694095	0.824471	0.835723	0.821246	0.797746	0.709291	0.985872	0.799811	0.689044	1.35991	0.872029
NCI_IL4_mediated_signaling_events_Pathway_(T_helper_2_cell_differentiation)	1	0.878003	1.09355	0.694095	0.824471	0.835723	0.821246	0.797746	0.709291	0.985872	0.799811	0.689044	1.35991	0.872029
NCI_IL5_mediated_signaling_events_Main_Pathway	11	0.718465	0.659513	0.631782	0.664842	0.66007	0.650486	0.659418	0.608201	0.585435	0.600818	0.613691	0.587892	0.65272
NCI_IL5_mediated_signaling_events_Pathway_(proteasomal_ubiquitin_dependent_protein_catabolic_process)	4	0.538839	0.494136	0.511678	0.509407	0.551748	0.527582	0.506348	0.472539	0.45568	0.365921	0.516776	0.549355	0.456797
NCI_IL5_mediated_signaling_events_Pathway_(regulation_of_isotype_switching_to_IgG_isotypes)	6	0.722493	0.644161	0.640012	0.679393	0.66052	0.679889	0.67673	0.599397	0.604813	0.576652	0.64691	0.589189	0.623603
NCI_IL6_mediated_signaling_events_Main_Pathway	38	0.633445	0.661316	0.622534	0.649968	0.631085	0.637711	0.62657	0.625487	0.62066	0.606351	0.610347	0.563133	0.631573
NCI_IL6_mediated_signaling_events_Pathway_(MAPKKK_cascade)	7	0.64381	0.653968	0.607906	0.633106	0.648879	0.610032	0.594048	0.631403	0.593415	0.640138	0.594706	0.508319	0.698318
NCI_IL6_mediated_signaling_events_Pathway_(cell_cycle_arrest)	9	0.543669	0.609917	0.541254	0.561018	0.535129	0.565511	0.541238	0.550567	0.574095	0.511896	0.516914	0.498326	0.48884
NCI_IL6_mediated_signaling_events_Pathway_(cell_survival)	9	0.543669	0.609917	0.541254	0.561018	0.535129	0.565511	0.541238	0.550567	0.574095	0.511896	0.516914	0.498326	0.48884
NCI_IL6_mediated_signaling_events_Pathway_(macrophage_differentiation)	9	0.543669	0.609917	0.541254	0.561018	0.535129	0.565511	0.541238	0.550567	0.574095	0.511896	0.516914	0.498326	0.48884
NCI_IL8_and_CXCR1_mediated_signaling_events_Main_Pathway	25	0.687209	0.690831	0.691956	0.726357	0.707451	0.704009	0.724768	0.712047	0.671812	0.66309	0.691569	0.675363	0.667969
NCI_IL8_and_CXCR1_mediated_signaling_events_Pathway_(basophil_degranulation)	5	0.4722	0.476156	0.546299	0.480106	0.510441	0.508369	0.527489	0.52524	0.530864	0.504442	0.476732	0.488459	0.461888
NCI_IL8_and_CXCR1_mediated_signaling_events_Pathway_(cAMP_biosynthetic_process)	10	0.574195	0.59688	0.603721	0.601724	0.570543	0.587728	0.624779	0.598498	0.605344	0.594037	0.589817	0.583397	0.563206
NCI_IL8_and_CXCR1_mediated_signaling_events_Pathway_(chemotaxis)	6	0.65384	0.619649	0.616446	0.568896	0.630146	0.640589	0.654584	0.631882	0.621767	0.546664	0.593886	0.685547	0.458125
NCI_IL8_and_CXCR2_mediated_signaling_events_Main_Pathway	28	0.78142	0.790116	0.784951	0.809845	0.801155	0.794742	0.797446	0.793451	0.745318	0.74179	0.768239	0.747923	0.783052
NCI_IL8_and_CXCR2_mediated_signaling_events_Pathway_(Pathway_degradation_of_CXCL8)	16	0.789625	0.81132	0.792478	0.796398	0.798146	0.796171	0.804845	0.789802	0.765587	0.762451	0.764847	0.772434	0.788227
NCI_IL8_and_CXCR2_mediated_signaling_events_Pathway_(cAMP_biosynthetic_process)	14	0.767427	0.793956	0.783259	0.779335	0.773146	0.770197	0.771795	0.772078	0.749755	0.752833	0.74739	0.730613	0.793709
NCI_IL8_and_CXCR2_mediated_signaling_events_Pathway_(regulation_of_cell_migration)	6	0.682587	0.654468	0.667373	0.597207	0.669033	0.691639	0.691426	0.657427	0.650732	0.593626	0.622377	0.723972	0.501786
NCI_Insulin_Pathway_Main_Pathway	44	0.613876	0.633777	0.606492	0.617096	0.614818	0.614906	0.612685	0.628458	0.630137	0.613001	0.595958	0.64507	0.644195
NCI_Insulin_Pathway_Pathway_(negative_regulation_of_MAPKKK_cascade)	9	0.517107	0.543679	0.509692	0.553357	0.52704	0.50488	0.515126	0.513121	0.559559	0.529347	0.51077	0.413943	0.593808
NCI_Insulin_mediated_glucose_transport_Main_Pathway	19	0.760415	0.787722	0.777805	0.772568	0.759281	0.773835	0.771142	0.761366	0.832726	0.78908	0.739934	0.727878	0.847384
NCI_Integrin_linked_kinase_signaling_Main_Pathway	43	0.640845	0.632914	0.61637	0.634611	0.616989	0.629843	0.647879	0.655943	0.69584	0.64605	0.601003	0.590874	0.705806
NCI_Integrin_linked_kinase_signaling_Pathway_(DNA_biosynthetic_process)	13	0.637077	0.626494	0.605557	0.644118	0.595784	0.621005	0.69373	0.674302	0.774833	0.680045	0.586876	0.663761	0.789322
NCI_Integrin_linked_kinase_signaling_Pathway_(anoikis)	10	0.565346	0.568751	0.519767	0.536146	0.517918	0.558834	0.54911	0.599286	0.559988	0.541721	0.524134	0.563503	0.567782
NCI_Integrin_linked_kinase_signaling_Pathway_(apoptosis)	10	0.565346	0.568751	0.519767	0.536146	0.517918	0.558834	0.54911	0.599286	0.559988	0.541721	0.524134	0.563503	0.567782
NCI_Integrin_linked_kinase_signaling_Pathway_(centrosome_localization)	16	0.653632	0.659862	0.627896	0.659578	0.626658	0.636715	0.697857	0.672542	0.789054	0.695385	0.614534	0.648951	0.791276
NCI_Integrin_linked_kinase_signaling_Pathway_(microtubule_cytoskeleton_organization)	3	0.734732	0.732528	0.727151	0.754832	0.732008	0.743699	0.796668	0.854255	0.718631	0.755902	0.737106	0.957679	0.783139
NCI_Integrin_linked_kinase_signaling_Pathway_(substrate_adhesion_dependent_cell_spreading)	8	0.618961	0.599217	0.606316	0.658876	0.582083	0.604277	0.634165	0.66123	0.605062	0.58244	0.582217	0.577981	0.640593
NCI_Integrins_in_angiogenesis_Main_Pathway	63	0.584335	0.598814	0.582376	0.58114	0.589295	0.59777	0.58959	0.608523	0.582501	0.604043	0.585702	0.534261	0.561946
NCI_Integrins_in_angiogenesis_Pathway_(angiogenesis)	19	0.594012	0.638727	0.580226	0.592131	0.60088	0.618529	0.592025	0.660859	0.555103	0.586134	0.604435	0.563771	0.508626
NCI_Internalization_of_ErbB1_Main_Pathway	38	0.638496	0.656124	0.636602	0.656828	0.648742	0.643463	0.642154	0.650904	0.671786	0.647245	0.653311	0.599879	0.689474
NCI_JNK_signaling_in_the_CD4_TCR_Main_Pathway	14	0.582901	0.562497	0.59481	0.583173	0.601764	0.59271	0.552081	0.548284	0.570357	0.54153	0.584122	0.468813	0.562649
NCI_LKB1_signaling_events_Main_Pathway	40	0.725284	0.708947	0.702482	0.709595	0.69106	0.722499	0.694843	0.699485	0.771901	0.74532	0.671211	0.654927	0.783905
NCI_LKB1_signaling_events_Pathway_(ATP_biosynthetic_process)	5	0.922309	0.890172	0.868864	0.874491	0.896811	0.812973	0.655496	0.825655	0.833422	0.811021	0.828456	0.688423	0.841392
NCI_LKB1_signaling_events_Pathway_(ATP_metabolic_process)	5	0.922309	0.890172	0.868864	0.874491	0.896811	0.812973	0.655496	0.825655	0.833422	0.811021	0.828456	0.688423	0.841392
NCI_LKB1_signaling_events_Pathway_(Pathway_degradation_of_CDC37)	3	1.05202	1.01203	0.986825	0.996129	0.941858	0.92613	0.824205	0.971428	1.2272	1.15143	0.880495	0.895812	1.29013
NCI_LKB1_signaling_events_Pathway_(Pathway_positive_regulation_of_CREB_transcription_factor_activity_via_CRTC2)	15	0.693425	0.690937	0.691909	0.69402	0.67299	0.69776	0.639834	0.661633	0.706416	0.712352	0.667773	0.647644	0.798803
NCI_LKB1_signaling_events_Pathway_(Wnt_receptor_signaling_pathway)	5	0.922309	0.890172	0.868864	0.874491	0.896811	0.812973	0.655496	0.825655	0.833422	0.811021	0.828456	0.688423	0.841392
NCI_LKB1_signaling_events_Pathway_(anoikis)	6	0.79313	0.807123	0.790938	0.790758	0.814959	0.841961	0.641862	0.717001	0.718532	0.765219	0.76668	0.790723	0.836703
NCI_LKB1_signaling_events_Pathway_(chromatin_remodeling)	2	0.736147	0.728098	0.686782	0.653269	0.632831	0.621242	0.257222	0.634739	0.656968	0.644805	0.61248	0.546389	0.690145
NCI_LKB1_signaling_events_Pathway_(establishment_of_cell_polarity)	10	0.801339	0.745126	0.736043	0.760733	0.731265	0.74067	0.639705	0.719803	0.775368	0.711068	0.704446	0.604014	0.777485
NCI_LKB1_signaling_events_Pathway_(tubulin_complex_assembly)	9	0.798972	0.798714	0.783113	0.779686	0.786609	0.778871	0.636264	0.746856	0.678514	0.728569	0.758345	0.63349	0.715135
NCI_LPA4_mediated_signaling_events_Main_Pathway	9	0.556719	0.551623	0.553812	0.558856	0.587468	0.587979	0.581173	0.541615	0.516342	0.567448	0.569277	0.423434	0.498927
NCI_LPA4_mediated_signaling_events_Pathway_(cAMP_biosynthetic_process)	9	0.556719	0.551623	0.553812	0.558856	0.587468	0.587979	0.581173	0.541615	0.516342	0.567448	0.569277	0.423434	0.498927
NCI_LPA_receptor_mediated_events_Main_Pathway	60	0.631849	0.640025	0.628375	0.652907	0.631192	0.64384	0.639334	0.649254	0.634989	0.642441	0.618959	0.626329	0.624943
NCI_LPA_receptor_mediated_events_Pathway_(MAPKKK_cascade)	9	0.423387	0.463642	0.477573	0.455495	0.445271	0.456007	0.458158	0.486921	0.43426	0.423792	0.433305	0.42263	0.381014
NCI_LPA_receptor_mediated_events_Pathway_(arachidonic_acid_secretion)	9	0.423387	0.463642	0.477573	0.455495	0.445271	0.456007	0.458158	0.486921	0.43426	0.423792	0.433305	0.42263	0.381014
NCI_LPA_receptor_mediated_events_Pathway_(cAMP_biosynthetic_process)	17	0.495455	0.511902	0.518889	0.51272	0.524096	0.52895	0.529268	0.525994	0.462124	0.505841	0.512796	0.397869	0.44689
NCI_LPA_receptor_mediated_events_Pathway_(contractile_ring_contraction_involved_in_cytokinesis)	8	0.622947	0.599903	0.574363	0.642905	0.610702	0.567126	0.570077	0.605034	0.628194	0.622429	0.587976	0.615047	0.712456
NCI_LPA_receptor_mediated_events_Pathway_(positive_regulation_of_dendritic_cell_cytokine_production)	3	0.644115	0.594699	0.64643	0.73095	0.693841	0.599812	0.664706	0.666405	0.632796	0.667492	0.698152	0.699579	0.696097
NCI_LPA_receptor_mediated_events_Pathway_(positive_regulation_of_microtubule_depolymerization)	3	0.743288	0.75177	0.70898	0.698205	0.701655	0.747937	0.723483	0.745691	0.732034	0.707692	0.702337	0.603231	0.617317
NCI_LPA_receptor_mediated_events_Pathway_(positive_regulation_of_mitosis)	9	0.423387	0.463642	0.477573	0.455495	0.445271	0.456007	0.458158	0.486921	0.43426	0.423792	0.433305	0.42263	0.381014
NCI_LPA_receptor_mediated_events_Pathway_(stress_fiber_assembly)	8	0.775365	0.73756	0.729567	0.780108	0.75712	0.766185	0.772558	0.785876	0.848392	0.790488	0.732661	0.747169	0.727271
NCI_Lissencephaly_gene_LIS1_in_neuronal_migration_and_development_Main_Pathway	19	0.788197	0.80998	0.818418	0.78006	0.787643	0.783541	0.757876	0.796988	0.772292	0.765534	0.787525	0.722658	0.773447
NCI_Lissencephaly_gene_LIS1_in_neuronal_migration_and_development_Pathway_(anaphase)	2	0.686883	0.736884	0.787919	0.658646	0.787096	0.777037	0.737318	0.642381	0.705125	0.743271	0.73358	0.524819	0.670029
NCI_Lissencephaly_gene_LIS1_in_neuronal_migration_and_development_Pathway_(microtubule_based_movement)	3	0.865498	0.854812	0.853723	0.794688	0.835227	0.812002	0.799782	0.85301	0.874105	0.747332	0.795124	0.72991	0.769302
NCI_N_cadherin_signaling_events_Main_Pathway	34	0.761905	0.780145	0.767919	0.750729	0.751049	0.757139	0.740835	0.752028	0.754735	0.746467	0.737109	0.706922	0.750346
NCI_N_cadherin_signaling_events_Pathway_(actin_filament_polymerization)	11	0.750469	0.769899	0.758681	0.718455	0.706815	0.739865	0.730367	0.718602	0.789412	0.759444	0.710734	0.710841	0.737082
NCI_N_cadherin_signaling_events_Pathway_(adherens_junction_organization)	3	0.743525	0.678278	0.844567	0.795098	0.744674	0.660955	0.693767	0.665111	0.714259	0.670594	0.852287	0.517	0.850162
NCI_N_cadherin_signaling_events_Pathway_(apoptosis)	7	0.708841	0.750077	0.73659	0.697737	0.668925	0.731835	0.713378	0.708945	0.789931	0.763583	0.722842	0.674772	0.68067
NCI_N_cadherin_signaling_events_Pathway_(axon_guidance)	6	0.750849	0.796875	0.773356	0.741994	0.716166	0.772748	0.75476	0.741094	0.818703	0.816003	0.761453	0.659923	0.740049
NCI_N_cadherin_signaling_events_Pathway_(axonogenesis)	4	0.563842	0.56401	0.588679	0.569783	0.600123	0.586622	0.544466	0.584997	0.55512	0.589109	0.592089	0.573728	0.516004
NCI_N_cadherin_signaling_events_Pathway_(cardiac_muscle_tissue_morphogenesis)	6	0.750849	0.796875	0.773356	0.741994	0.716166	0.772748	0.75476	0.741094	0.818703	0.816003	0.761453	0.659923	0.740049
NCI_N_cadherin_signaling_events_Pathway_(cortical_microtubule_organization)	6	0.750849	0.796875	0.773356	0.741994	0.716166	0.772748	0.75476	0.741094	0.818703	0.816003	0.761453	0.659923	0.740049
NCI_N_cadherin_signaling_events_Pathway_(endothelial_cell_proliferation)	6	0.750849	0.796875	0.773356	0.741994	0.716166	0.772748	0.75476	0.741094	0.818703	0.816003	0.761453	0.659923	0.740049
NCI_N_cadherin_signaling_events_Pathway_(gap_junction_assembly)	9	0.735649	0.772017	0.756712	0.724726	0.725772	0.76	0.731974	0.735662	0.762938	0.771144	0.739971	0.627134	0.739261
NCI_N_cadherin_signaling_events_Pathway_(lamellipodium_assembly)	9	0.708584	0.741324	0.719038	0.709263	0.68878	0.720804	0.705646	0.699939	0.740052	0.755892	0.693248	0.618108	0.723124
NCI_N_cadherin_signaling_events_Pathway_(long_term_synaptic_potentiation)	6	0.750849	0.796875	0.773356	0.741994	0.716166	0.772748	0.75476	0.741094	0.818703	0.816003	0.761453	0.659923	0.740049
NCI_N_cadherin_signaling_events_Pathway_(myoblast_differentiation)	10	0.835064	0.850604	0.837958	0.833407	0.781612	0.822967	0.800679	0.820239	0.833686	0.858803	0.798436	0.738968	0.841435
NCI_N_cadherin_signaling_events_Pathway_(osteoblast_differentiation)	6	0.668304	0.749371	0.704984	0.673207	0.655104	0.690425	0.680032	0.651704	0.645667	0.651822	0.687399	0.628189	0.619947
NCI_N_cadherin_signaling_events_Pathway_(protein_transport_into_membrane_raft)	6	0.750849	0.796875	0.773356	0.741994	0.716166	0.772748	0.75476	0.741094	0.818703	0.816003	0.761453	0.659923	0.740049
NCI_N_cadherin_signaling_events_Pathway_(regulation_of_cell_cell_adhesion)	13	0.803163	0.812618	0.795179	0.768461	0.762366	0.792101	0.785908	0.771352	0.825349	0.810144	0.757865	0.798249	0.781196
NCI_N_cadherin_signaling_events_Pathway_(regulation_of_short_term_neuronal_synaptic_plasticity)	6	0.750849	0.796875	0.773356	0.741994	0.716166	0.772748	0.75476	0.741094	0.818703	0.816003	0.761453	0.659923	0.740049
NCI_N_cadherin_signaling_events_Pathway_(regulation_of_synapse_organization)	7	0.692131	0.73537	0.728397	0.69436	0.668268	0.717827	0.702596	0.736932	0.743695	0.755363	0.712553	0.612714	0.677025
NCI_N_cadherin_signaling_events_Pathway_(regulation_of_synaptic_plasticity)	6	0.750849	0.796875	0.773356	0.741994	0.716166	0.772748	0.75476	0.741094	0.818703	0.816003	0.761453	0.659923	0.740049
NCI_N_cadherin_signaling_events_Pathway_(synaptic_vesicle_fusion_to_presynaptic_membrane)	6	0.750849	0.796875	0.773356	0.741994	0.716166	0.772748	0.75476	0.741094	0.818703	0.816003	0.761453	0.659923	0.740049
NCI_Nectin_adhesion_Main_Pathway	30	0.677634	0.696661	0.67807	0.681593	0.67849	0.686519	0.669037	0.666339	0.656871	0.650492	0.658647	0.604315	0.6873
NCI_Nectin_adhesion_Pathway_(positive_regulation_of_JNK_cascade)	5	0.890725	0.932842	0.865652	0.950146	0.850858	0.859199	0.848247	0.894172	0.774756	0.802751	0.848566	0.791476	0.980811
NCI_Nectin_adhesion_Pathway_(positive_regulation_of_lamellipodium_assembly)	4	1.08183	1.155	1.06166	1.14532	1.05509	1.08966	1.05202	1.08741	1.01663	1.04901	1.01022	0.939593	1.0878
NCI_Nephrin_Neph1_signaling_in_the_kidney_podocyte_Main_Pathway	27	0.636976	0.633719	0.622486	0.636008	0.639994	0.635036	0.641138	0.646794	0.623345	0.641693	0.613815	0.573375	0.645764
NCI_Nephrin_Neph1_signaling_in_the_kidney_podocyte_Pathway_(apoptosis)	5	0.654389	0.670329	0.574449	0.612928	0.633937	0.624637	0.620155	0.628791	0.647262	0.652077	0.57399	0.539954	0.660274
NCI_Nephrin_Neph1_signaling_in_the_kidney_podocyte_Pathway_(lamellipodium_assembly)	8	0.680867	0.652232	0.659704	0.665155	0.666182	0.675995	0.677085	0.644361	0.620969	0.648537	0.66788	0.559561	0.643221
NCI_Netrin_mediated_signaling_events_Main_Pathway	23	0.675336	0.70154	0.706752	0.713284	0.719912	0.719707	0.713233	0.75109	0.699365	0.71869	0.689392	0.591891	0.693717
NCI_Netrin_mediated_signaling_events_Pathway_(apoptosis)	4	0.442329	0.602327	0.625889	0.627182	0.62495	0.683143	0.663969	0.675799	0.593372	0.647933	0.621003	0.613791	0.580244
NCI_Netrin_mediated_signaling_events_Pathway_(axon_guidance)	5	0.49289	0.617265	0.637047	0.641067	0.646847	0.698681	0.661507	0.725168	0.596792	0.665392	0.637753	0.627079	0.577753
NCI_Netrin_mediated_signaling_events_Pathway_(negative_chemotaxis)	9	0.677013	0.702678	0.691593	0.717497	0.699268	0.712392	0.753638	0.774187	0.677914	0.65587	0.666128	0.570146	0.690843
NCI_Neurotrophic_factor_mediated_Trk_receptor_signaling_Main_Pathway	54	0.620308	0.621117	0.628671	0.627135	0.61872	0.614911	0.628299	0.615362	0.627462	0.627568	0.611984	0.565002	0.640092
NCI_Neurotrophic_factor_mediated_Trk_receptor_signaling_Pathway_(MAPKKK_cascade)	10	0.504829	0.497808	0.504805	0.494832	0.507698	0.498037	0.529501	0.495162	0.533428	0.478169	0.506608	0.515245	0.446607
NCI_Neurotrophic_factor_mediated_Trk_receptor_signaling_Pathway_(Schwann_cell_development)	20	0.553034	0.555661	0.582826	0.588637	0.56184	0.573062	0.588895	0.591313	0.595615	0.58862	0.587843	0.540721	0.57937
NCI_Neurotrophic_factor_mediated_Trk_receptor_signaling_Pathway_(axon_guidance)	9	0.478388	0.474473	0.50242	0.521835	0.477985	0.484274	0.521038	0.529287	0.480346	0.522404	0.494737	0.432529	0.50678
NCI_Neurotrophic_factor_mediated_Trk_receptor_signaling_Pathway_(neuron_projection_morphogenesis)	23	0.5629	0.55857	0.5824	0.573931	0.567101	0.580353	0.57908	0.578016	0.603324	0.583844	0.583599	0.565336	0.571034
NCI_Noncanonical_Wnt_signaling_Main_Pathway	4	0.792504	0.811344	0.801631	0.783616	0.860299	0.821425	0.845241	0.853692	0.801898	0.732263	0.789787	0.766201	0.697782
NCI_Nongenotropic_Androgen_signaling_Main_Pathway	27	0.640403	0.651972	0.667556	0.675349	0.654257	0.654949	0.646659	0.657365	0.648068	0.64519	0.622122	0.635413	0.637485
NCI_Nongenotropic_Androgen_signaling_Pathway_(actin_cytoskeleton_reorganization)	4	0.758954	0.770273	0.742031	0.782585	0.737362	0.724778	0.70938	0.749245	0.66344	0.737773	0.673876	0.69126	0.789073
NCI_Nongenotropic_Androgen_signaling_Pathway_(apoptosis)	15	0.648757	0.653047	0.663477	0.673289	0.653679	0.648758	0.649301	0.652498	0.652957	0.640269	0.623401	0.588951	0.621148
NCI_Nongenotropic_Androgen_signaling_Pathway_(cAMP_biosynthetic_process)	8	0.431117	0.459337	0.505898	0.465151	0.459097	0.481473	0.490579	0.514776	0.385128	0.450054	0.459607	0.387239	0.385505
NCI_Nongenotropic_Androgen_signaling_Pathway_(cell_proliferation)	18	0.597064	0.607101	0.641699	0.631815	0.622905	0.619322	0.624468	0.625485	0.598354	0.618345	0.603111	0.530434	0.578189
NCI_Notch_mediated_HES_HEY_network_Main_Pathway	28	0.566542	0.550839	0.557787	0.578871	0.530476	0.548989	0.571754	0.57314	0.536035	0.573283	0.550671	0.5341	0.576681
NCI_Notch_mediated_HES_HEY_network_Pathway_(Pathway_degradation_of_HEY1)	5	0.526488	0.43202	0.469277	0.453719	0.421308	0.476491	0.521355	0.469642	0.373454	0.378859	0.489276	0.509616	0.33608
NCI_Notch_signaling_Main_Pathway	47	0.65208	0.661578	0.66429	0.660503	0.656044	0.643853	0.635421	0.648566	0.644663	0.644489	0.642162	0.585077	0.662532
NCI_Notch_signaling_Pathway_(Bergmann_glial_cell_differentiation)	26	0.642567	0.644083	0.655992	0.653968	0.662093	0.652958	0.630299	0.632158	0.628528	0.638231	0.640955	0.567136	0.651389
NCI_Notch_signaling_Pathway_(oligodendrocyte_development)	28	0.628718	0.627195	0.645577	0.636975	0.64449	0.635113	0.615085	0.618733	0.611699	0.623003	0.631663	0.54655	0.625373
NCI_Notch_signaling_Pathway_(skeletal_muscle_tissue_development)	5	0.668162	0.655361	0.686419	0.691159	0.682635	0.700198	0.695774	0.655573	0.698169	0.760295	0.686803	0.550096	0.695695
NCI_Osteopontin_mediated_events_Main_Pathway	30	0.677914	0.687069	0.667909	0.685228	0.666528	0.692416	0.680941	0.7045	0.672913	0.665349	0.647031	0.770023	0.714274
NCI_Osteopontin_mediated_events_Pathway_(bone_resorption)	11	0.820767	0.820815	0.79568	0.815552	0.794799	0.813468	0.780073	0.819677	0.753309	0.773741	0.786107	0.695985	0.813309
NCI_Osteopontin_mediated_events_Pathway_(ruffle_organization)	5	1.11025	1.14939	1.07792	1.06432	1.06898	1.08624	1.08012	1.12238	1.14458	1.04197	0.962309	1.26372	1.09256
NCI_PAR1_mediated_thrombin_signaling_events_Main_Pathway	43	0.649062	0.666469	0.656626	0.650491	0.647588	0.648162	0.643941	0.658986	0.620412	0.627474	0.630118	0.631099	0.598002
NCI_PAR1_mediated_thrombin_signaling_events_Pathway_(MAPKKK_cascade)	13	0.625891	0.622234	0.649871	0.615923	0.589126	0.615399	0.621751	0.652034	0.593242	0.593695	0.631417	0.613344	0.494808
NCI_PAR1_mediated_thrombin_signaling_events_Pathway_(Regulation_of_Cell_Shape)	4	0.669199	0.63992	0.749185	0.711417	0.680693	0.608002	0.632805	0.619577	0.65362	0.61051	0.764888	0.451345	0.771186
NCI_PAR1_mediated_thrombin_signaling_events_Pathway_(cAMP_biosynthetic_process)	21	0.640202	0.659503	0.650684	0.627436	0.621378	0.635022	0.640312	0.657852	0.587673	0.621352	0.626292	0.618909	0.551673
NCI_PAR1_mediated_thrombin_signaling_events_Pathway_(chemotaxis)	4	0.669199	0.63992	0.749185	0.711417	0.680693	0.608002	0.632805	0.619577	0.65362	0.61051	0.764888	0.451345	0.771186
NCI_PAR1_mediated_thrombin_signaling_events_Pathway_(focal_adhesion_assembly)	7	0.793815	0.820331	0.804043	0.820448	0.822239	0.793661	0.775933	0.78362	0.768917	0.840707	0.725773	0.803839	0.870114
NCI_PAR1_mediated_thrombin_signaling_events_Pathway_(platelet_aggregation)	17	0.636081	0.626395	0.673239	0.638392	0.610671	0.613659	0.624352	0.644397	0.607448	0.597651	0.662822	0.575226	0.559838
NCI_PAR1_mediated_thrombin_signaling_events_Pathway_(positive_regulation_of_stress_fiber_assembly)	12	0.709485	0.743763	0.722822	0.724483	0.739344	0.702841	0.680538	0.710629	0.692705	0.686152	0.685305	0.756893	0.746442
NCI_PAR1_mediated_thrombin_signaling_events_Pathway_(regulation_of_vascular_permeability)	12	0.710364	0.739736	0.72833	0.720083	0.742189	0.702125	0.682047	0.691875	0.679828	0.702285	0.698153	0.710955	0.737649
NCI_PAR4_mediated_thrombin_signaling_events_Main_Pathway	15	0.699991	0.684698	0.736937	0.692743	0.667739	0.64574	0.671561	0.663034	0.631097	0.667911	0.721912	0.591479	0.68032
NCI_PAR4_mediated_thrombin_signaling_events_Pathway_(Regulation_of_Cell_Shape)	4	0.669199	0.63992	0.749185	0.711417	0.680693	0.608002	0.632805	0.619577	0.65362	0.61051	0.764888	0.451345	0.771186
NCI_PAR4_mediated_thrombin_signaling_events_Pathway_(platelet_aggregation)	4	0.669199	0.63992	0.749185	0.711417	0.680693	0.608002	0.632805	0.619577	0.65362	0.61051	0.764888	0.451345	0.771186
NCI_PDGFR_alpha_signaling_Main_Pathway	20	0.54727	0.548824	0.542051	0.58543	0.549597	0.551936	0.545246	0.592238	0.575965	0.564887	0.539543	0.547407	0.584432
NCI_PDGFR_alpha_signaling_Pathway_(JAK_STAT_cascade)	3	0.34976	0.345565	0.383272	0.335505	0.350183	0.342709	0.312903	0.373195	0.360323	0.373789	0.3905	0.293709	0.276748
NCI_PDGFR_alpha_signaling_Pathway_(Ras_protein_signal_transduction)	5	0.52434	0.534271	0.528707	0.538972	0.541553	0.511693	0.489024	0.510017	0.564941	0.562731	0.52765	0.460875	0.598116
NCI_PDGFR_alpha_signaling_Pathway_(positive_regulation_of_JUN_kinase_activity)	5	0.52434	0.534271	0.528707	0.538972	0.541553	0.511693	0.489024	0.510017	0.564941	0.562731	0.52765	0.460875	0.598116
NCI_PDGFR_beta_signaling_Main_Pathway	122	0.726014	0.724724	0.717057	0.747224	0.730285	0.721348	0.720319	0.720414	0.736263	0.728373	0.701808	0.685909	0.802033
NCI_PDGFR_beta_signaling_Pathway_(actin_cytoskeleton_organization)	5	0.668855	0.661868	0.61571	0.644668	0.707651	0.683329	0.646042	0.692364	0.615389	0.647896	0.638539	0.801792	0.636721
NCI_PDGFR_beta_signaling_Pathway_(cell_migration)	15	0.831268	0.821418	0.789407	0.896783	0.793239	0.788942	0.80186	0.812154	0.762427	0.76847	0.775322	0.704496	0.888618
NCI_PDGFR_beta_signaling_Pathway_(chemotaxis)	19	0.762122	0.753788	0.73802	0.791765	0.745885	0.734363	0.740315	0.738616	0.727586	0.733285	0.699032	0.644458	0.80707
NCI_PDGFR_beta_signaling_Pathway_(focal_adhesion_assembly)	6	0.629316	0.621378	0.631035	0.704058	0.64072	0.632086	0.636102	0.614794	0.62629	0.611072	0.622878	0.463106	0.805837
NCI_PDGFR_beta_signaling_Pathway_(receptor_recycling)	13	0.584467	0.578996	0.58201	0.619664	0.621668	0.59701	0.600403	0.593714	0.532276	0.567686	0.580907	0.498807	0.578472
NCI_PDGFR_beta_signaling_Pathway_(ruffle_organization)	29	0.724128	0.703928	0.702245	0.736516	0.728583	0.726012	0.694809	0.729132	0.732691	0.717543	0.691825	0.67009	0.825893
NCI_PDGF_receptor_signaling_network_Main_Pathway	6	0.45833	0.422646	0.448685	0.466682	0.438631	0.462469	0.432087	0.492005	0.44205	0.494538	0.458415	0.368343	0.37418
NCI_PDGF_receptor_signaling_network_Pathway_(platelet_derived_growth_factor_receptor_signaling_pathway)	6	0.45833	0.422646	0.448685	0.466682	0.438631	0.462469	0.432087	0.492005	0.44205	0.494538	0.458415	0.368343	0.37418
NCI_PLK1_signaling_events_Main_Pathway	42	0.762646	0.773483	0.758986	0.74326	0.754284	0.759672	0.757604	0.76449	0.802671	0.796998	0.759436	0.734559	0.789108
NCI_PLK1_signaling_events_Pathway_(G2_M_transition_of_mitotic_cell_cycle)	5	0.80673	0.868372	0.785365	0.758939	0.823368	0.822439	0.807336	0.827606	0.811622	0.824065	0.761029	1.00545	0.77071
NCI_PLK1_signaling_events_Pathway_(Golgi_organization)	14	0.807606	0.811351	0.803861	0.780731	0.778597	0.791099	0.772048	0.786972	0.767747	0.822121	0.805016	0.706076	0.744766
NCI_PLK1_signaling_events_Pathway_(chromosome_segregation)	2	0.811374	0.785522	0.769372	0.825783	0.659049	0.757256	0.768141	0.876042	0.777135	0.885782	0.758079	0.632412	0.861577
NCI_PLK1_signaling_events_Pathway_(cytokinesis)	13	0.766081	0.777782	0.768631	0.753566	0.723915	0.739939	0.742045	0.753093	0.734338	0.787644	0.770603	0.653703	0.750384
NCI_PLK1_signaling_events_Pathway_(metaphase_plate_congression)	11	0.785348	0.797528	0.785174	0.77432	0.747371	0.764161	0.763107	0.769507	0.743318	0.809314	0.793773	0.687796	0.740118
NCI_PLK1_signaling_events_Pathway_(microtubule_cytoskeleton_organization)	12	0.803452	0.825827	0.787237	0.794566	0.754183	0.801501	0.811059	0.811877	0.821534	0.884226	0.806062	0.880708	0.824615
NCI_PLK1_signaling_events_Pathway_(positive_regulation_of_microtubule_depolymerization)	12	0.781929	0.791103	0.778766	0.768517	0.747893	0.76082	0.754471	0.767058	0.726091	0.80458	0.786903	0.673188	0.737723
NCI_PLK1_signaling_events_Pathway_(proteasomal_ubiquitin_dependent_protein_catabolic_process)	12	0.801255	0.821265	0.799277	0.793606	0.771324	0.792432	0.793558	0.797346	0.808311	0.845924	0.805878	0.738018	0.766
NCI_PLK1_signaling_events_Pathway_(regulation_of_attachment_of_spindle_microtubules_to_kinetochore)	16	0.788204	0.817252	0.780454	0.764926	0.767153	0.776245	0.775662	0.777196	0.757283	0.801103	0.776272	0.784208	0.744333
NCI_PLK1_signaling_events_Pathway_(regulation_of_centriole_centriole_cohesion)	14	0.74967	0.763695	0.746649	0.741187	0.723911	0.73531	0.728045	0.73094	0.72093	0.777398	0.750937	0.655908	0.746229
NCI_PLK1_signaling_events_Pathway_(regulation_of_mitotic_centrosome_separation)	14	0.807606	0.811351	0.803861	0.780731	0.778597	0.791099	0.772048	0.786972	0.767747	0.822121	0.805016	0.706076	0.744766
NCI_PLK1_signaling_events_Pathway_(spindle_assembly)	16	0.797341	0.81262	0.803459	0.780153	0.784674	0.791617	0.761479	0.784206	0.764721	0.826289	0.808187	0.691693	0.7378
NCI_PLK1_signaling_events_Pathway_(spindle_elongation)	14	0.807606	0.811351	0.803861	0.780731	0.778597	0.791099	0.772048	0.786972	0.767747	0.822121	0.805016	0.706076	0.744766
NCI_PLK1_signaling_events_Pathway_(spindle_stabilization)	12	0.776726	0.801568	0.779434	0.767867	0.747045	0.759832	0.756359	0.767186	0.733709	0.803866	0.78811	0.687297	0.735253
NCI_PLK2_and_PLK4_events_Main_Pathway	2	0.596422	0.577437	0.623608	0.590506	0.663952	0.65651	0.638205	0.764854	0.562631	1.02008	0.583174	1.06579	0.589939
NCI_PLK2_and_PLK4_events_Pathway_(regulation_of_centriole_replication)	2	0.596422	0.577437	0.623608	0.590506	0.663952	0.65651	0.638205	0.764854	0.562631	1.02008	0.583174	1.06579	0.589939
NCI_PLK3_signaling_events_Main_Pathway	5	0.727663	0.699568	0.75978	0.688593	0.754996	0.748112	0.735551	0.733589	0.769057	0.713126	0.720974	0.702789	0.719084
NCI_Plasma_membrane_estrogen_receptor_signaling_Main_Pathway	36	0.556742	0.562275	0.57952	0.570455	0.540055	0.557119	0.557188	0.583704	0.552428	0.548862	0.562817	0.499897	0.53759
NCI_Plasma_membrane_estrogen_receptor_signaling_Pathway_(JNK_cascade)	1	0.230365	0.287532	0.245071	0.300834	0.29487	0.301332	0.30559	0.342191	0.252597	0.387338	0.321891	0.249991	0.260719
NCI_Plasma_membrane_estrogen_receptor_signaling_Pathway_(MAPKKK_cascade)	2	0.54618	0.535068	0.468187	0.57316	0.562522	0.534415	0.495582	0.584811	0.524995	0.601624	0.568728	0.417235	0.520549
NCI_Plasma_membrane_estrogen_receptor_signaling_Pathway_(apoptosis)	7	0.5654	0.606536	0.54446	0.584814	0.583219	0.578356	0.555822	0.592696	0.57185	0.594413	0.553432	0.447356	0.558071
NCI_Plasma_membrane_estrogen_receptor_signaling_Pathway_(cAMP_biosynthetic_process)	6	0.3376	0.356196	0.37243	0.365514	0.381924	0.349813	0.34742	0.371169	0.325819	0.396599	0.379685	0.244711	0.346468
NCI_Plasma_membrane_estrogen_receptor_signaling_Pathway_(cell_adhesion)	16	0.486854	0.525817	0.502154	0.505454	0.507535	0.51254	0.503439	0.533664	0.477186	0.507989	0.489118	0.403989	0.4621
NCI_Plasma_membrane_estrogen_receptor_signaling_Pathway_(pseudopodium_formation)	3	0.730466	0.605769	0.749214	0.730882	0.61471	0.695022	0.714499	0.691412	0.672966	0.667895	0.750325	0.544449	0.818461
NCI_Plasma_membrane_estrogen_receptor_signaling_Pathway_(regulation_of_stress_fiber_assembly)	3	0.730466	0.605769	0.749214	0.730882	0.61471	0.695022	0.714499	0.691412	0.672966	0.667895	0.750325	0.544449	0.818461
NCI_Plasma_membrane_estrogen_receptor_signaling_Pathway_(ruffle_organization)	3	0.730466	0.605769	0.749214	0.730882	0.61471	0.695022	0.714499	0.691412	0.672966	0.667895	0.750325	0.544449	0.818461
NCI_Plasma_membrane_estrogen_receptor_signaling_Pathway_(vasodilation)	16	0.486854	0.525817	0.502154	0.505454	0.507535	0.51254	0.503439	0.533664	0.477186	0.507989	0.489118	0.403989	0.4621
NCI_Plexin_D1_Signaling_Main_Pathway	19	0.547494	0.552119	0.557339	0.553941	0.578111	0.565174	0.542912	0.563573	0.55031	0.517974	0.535103	0.523791	0.522853
NCI_Plexin_D1_Signaling_Pathway_(cell_adhesion_mediated_by_integrin)	15	0.552433	0.559645	0.571956	0.564635	0.589605	0.574741	0.559522	0.569604	0.576737	0.526765	0.547859	0.551995	0.551365
NCI_Plexin_D1_Signaling_Pathway_(endothelial_cell_migration)	3	0.533002	0.567145	0.541873	0.567464	0.528716	0.52032	0.494626	0.469854	0.451454	0.518142	0.510919	0.387014	0.641721
NCI_Plexin_D1_Signaling_Pathway_(focal_adhesion_assembly)	3	0.457276	0.461862	0.445014	0.455595	0.494867	0.491014	0.433429	0.525678	0.420065	0.456334	0.417274	0.411091	0.350495
NCI_Plexin_D1_Signaling_Pathway_(receptor_recycling)	4	0.445296	0.460686	0.430707	0.461705	0.465136	0.456296	0.427173	0.475237	0.396591	0.449107	0.427926	0.288961	0.410756
NCI_Plexin_D1_Signaling_Pathway_(regulation_of_synapse_organization)	3	0.457276	0.461862	0.445014	0.455595	0.494867	0.491014	0.433429	0.525678	0.420065	0.456334	0.417274	0.411091	0.350495
NCI_Posttranslational_regulation_of_adherens_junction_stability_and_dissassembly_Main_Pathway	48	0.648919	0.69449	0.653401	0.66982	0.660921	0.669115	0.667108	0.681707	0.651734	0.657782	0.653523	0.683164	0.643341
NCI_Posttranslational_regulation_of_adherens_junction_stability_and_dissassembly_Pathway_(axonogenesis)	26	0.570534	0.626081	0.587869	0.59875	0.601007	0.602995	0.606855	0.6118	0.586799	0.583589	0.601556	0.590337	0.558334
NCI_Presenilin_action_in_Notch_and_Wnt_signaling_Main_Pathway	41	0.572164	0.585528	0.585315	0.580152	0.576528	0.578628	0.556107	0.588345	0.57558	0.575921	0.556764	0.52467	0.585791
NCI_Presenilin_action_in_Notch_and_Wnt_signaling_Pathway_(Pathway_degradation_of_CTNNB1)	33	0.592258	0.608658	0.608233	0.59947	0.590016	0.60238	0.570328	0.601591	0.587696	0.592992	0.583433	0.491007	0.609692
NCI_Presenilin_action_in_Notch_and_Wnt_signaling_Pathway_(apoptosis)	15	0.584431	0.591219	0.603181	0.614533	0.589569	0.590495	0.565829	0.588423	0.552725	0.589649	0.552943	0.642474	0.603551
NCI_Proteoglycan_syndecan_mediated_signaling_events_Main_Pathway	4	0.790524	0.760471	0.764672	0.780407	0.78417	0.796033	0.799434	0.88312	0.858557	0.831161	0.74906	0.659651	0.650422
NCI_RAC1_signaling_Main_Pathway	54	0.751461	0.73891	0.737638	0.747606	0.745218	0.745833	0.734127	0.736202	0.787348	0.750533	0.716087	0.754102	0.793293
NCI_RAC1_signaling_Pathway_(Pathway_positive_regulation_of_NF_kappaB_transcription_factor_activity_via_RAC1)	3	0.843612	0.825469	0.815473	0.906803	0.856143	0.858261	0.838812	0.81359	0.904682	1.01124	0.778022	0.894135	1.0084
NCI_RAC1_signaling_Pathway_(actin_filament_depolymerization)	3	0.748309	0.665618	0.724381	0.746155	0.736775	0.761204	0.757957	0.761855	0.778272	0.777423	0.687639	0.820646	0.828203
NCI_RAC1_signaling_Pathway_(actin_filament_polymerization)	4	0.916763	0.961102	0.900482	0.952988	0.97175	0.96336	0.97799	0.944514	1.02242	1.02586	0.839889	1.01414	1.01128
NCI_RAC1_signaling_Pathway_(lamellipodium_assembly)	18	0.818706	0.797284	0.786917	0.820329	0.818997	0.818029	0.770713	0.823683	0.86947	0.830814	0.774207	0.83148	0.935822
NCI_RAC1_signaling_Pathway_(neuron_projection_development)	4	0.855395	0.802316	0.826178	0.884013	0.844102	0.840812	0.833364	0.814146	0.934055	0.976313	0.803448	0.877509	0.945117
NCI_RAC1_signaling_Pathway_(positive_regulation_of_Wnt_receptor_signaling_pathway)	4	0.687435	0.736649	0.6747	0.665167	0.646479	0.64945	0.663904	0.629972	0.738564	0.735014	0.651167	0.916199	0.664699
NCI_RAC1_signaling_Pathway_(regulation_of_cell_cycle)	4	0.755267	0.761379	0.752002	0.775162	0.840487	0.767545	0.780023	0.75864	0.783212	0.721551	0.753662	0.784387	0.635419
NCI_RXR_and_RAR_heterodimerization_with_other_nuclear_receptor_Main_Pathway	12	0.544777	0.577213	0.541218	0.541422	0.554639	0.557676	0.577204	0.555591	0.643898	0.544587	0.528502	0.58064	0.497459
NCI_Rapid_glucocorticoid_signaling_Main_Pathway	4	0.327725	0.346663	0.391703	0.3484	0.36741	0.341093	0.346594	0.366938	0.328534	0.372517	0.360208	0.222884	0.362981
NCI_Rapid_glucocorticoid_signaling_Pathway_(glutamate_secretion)	4	0.327725	0.346663	0.391703	0.3484	0.36741	0.341093	0.346594	0.366938	0.328534	0.372517	0.360208	0.222884	0.362981
NCI_Ras_signaling_in_the_CD4_TCR_Main_Pathway	14	0.629964	0.594168	0.646474	0.641304	0.640099	0.606957	0.598581	0.571304	0.610879	0.590119	0.621884	0.630249	0.665869
NCI_Reelin_signaling_Main_Pathway	22	0.561705	0.573896	0.571196	0.56557	0.577269	0.559446	0.56728	0.586888	0.568651	0.567956	0.563858	0.517448	0.593673
NCI_Reelin_signaling_Pathway_(long_term_memory)	7	0.516166	0.532546	0.568261	0.55463	0.548556	0.523994	0.540072	0.56833	0.500241	0.50544	0.573347	0.427005	0.508083
NCI_Reelin_signaling_Pathway_(neuron_migration)	8	0.521257	0.525396	0.567669	0.553045	0.547194	0.520289	0.540142	0.561965	0.507169	0.484786	0.568107	0.400084	0.599018
NCI_Regulation_of_Androgen_receptor_activity_Main_Pathway	30	0.636666	0.638224	0.642341	0.654644	0.659471	0.643554	0.652434	0.6522	0.615134	0.653624	0.63541	0.528325	0.645222
NCI_Regulation_of_Androgen_receptor_activity_Pathway_(Pathway_positive_regulation_of_transcription_via_GATA2)	1	0.306575	0.222737	0.208874	0.194191	0.25166	0.182762	0.249554	0.426673	0.161822	0.149135	0.206814	0.0964626	0.286615
NCI_Regulation_of_Androgen_receptor_activity_Pathway_(cell_proliferation)	26	0.645528	0.657076	0.652938	0.666664	0.668512	0.660969	0.65997	0.674422	0.631152	0.657128	0.645175	0.55175	0.658571
NCI_Regulation_of_CDC42_activity_Main_Pathway	30	0.632514	0.62887	0.660208	0.691745	0.641928	0.654993	0.658312	0.666373	0.635074	0.651493	0.661624	0.57548	0.668648
NCI_Regulation_of_RAC1_activity_Main_Pathway	38	0.564056	0.579811	0.602182	0.61965	0.59635	0.60232	0.573762	0.5912	0.58053	0.579835	0.599592	0.503297	0.603076
NCI_Regulation_of_Ras_family_activation_Main_Pathway	32	0.593099	0.592262	0.613301	0.576127	0.610983	0.593351	0.581062	0.564199	0.594624	0.599758	0.591526	0.581503	0.562966
NCI_Regulation_of_RhoA_activity_Main_Pathway	46	0.572746	0.575602	0.593595	0.593859	0.564575	0.585737	0.584909	0.579144	0.556482	0.573562	0.568049	0.529334	0.570111
NCI_Regulation_of_Telomerase_Main_Pathway	40	0.683231	0.680907	0.673803	0.689545	0.684071	0.673424	0.706531	0.694092	0.734138	0.739592	0.662169	0.643515	0.785449
NCI_Regulation_of_Telomerase_Pathway_(cell_cycle)	3	0.503742	0.482693	0.495105	0.49047	0.511598	0.506847	0.490818	0.53765	0.499164	0.557639	0.506447	0.408301	0.399644
NCI_Regulation_of_cytoplasmic_and_nuclear_SMAD2_3_signaling_Main_Pathway	18	0.737014	0.775313	0.714791	0.694548	0.722393	0.706437	0.70361	0.683809	0.741174	0.715914	0.676482	0.694373	0.697829
NCI_Regulation_of_nuclear_SMAD2_3_signaling_Main_Pathway	63	0.582345	0.59211	0.59856	0.598992	0.573342	0.576381	0.586235	0.585293	0.591282	0.58631	0.575066	0.539491	0.608143
NCI_Regulation_of_nuclear_SMAD2_3_signaling_Pathway_(Pathway_degradation_of_SMAD3)	38	0.658483	0.663512	0.669323	0.671286	0.645698	0.643213	0.658977	0.663138	0.675567	0.657619	0.639871	0.648513	0.719562
NCI_Regulation_of_nuclear_SMAD2_3_signaling_Pathway_(muscle_cell_differentiation)	42	0.644485	0.649254	0.652167	0.659164	0.629905	0.629535	0.644835	0.648492	0.662247	0.64443	0.626457	0.620259	0.702114
NCI_Regulation_of_nuclear_SMAD2_3_signaling_Pathway_(negative_regulation_of_cell_growth)	1	1.16599	1.1945	1.12693	1.06582	1.22382	1.2536	1.14986	1.06372	1.36978	1.10503	1.04786	1.10716	0.84431
NCI_Regulation_of_nuclear_beta_catenin_signaling_and_target_gene_transcription_Main_Pathway	78	0.559811	0.556239	0.578804	0.57415	0.557817	0.564365	0.573591	0.57838	0.559722	0.560352	0.570235	0.486769	0.577748
NCI_Regulation_of_p38_alpha_and_p38_beta_Main_Pathway	26	0.747621	0.743283	0.721908	0.785783	0.723977	0.738921	0.73182	0.760001	0.697081	0.705483	0.709409	0.762134	0.799185
NCI_Regulation_of_p38_alpha_and_p38_beta_Pathway_(positive_regulation_of_innate_immune_response)	26	0.747621	0.743283	0.721908	0.785783	0.723977	0.738921	0.73182	0.760001	0.697081	0.705483	0.709409	0.762134	0.799185
NCI_Regulation_of_retinoblastoma_protein_Main_Pathway	52	0.59538	0.605657	0.616179	0.612172	0.587626	0.594264	0.616697	0.618336	0.603395	0.604995	0.605623	0.572337	0.664788
NCI_Regulation_of_retinoblastoma_protein_Pathway_(Pathway_rRNA_transcription_via_RB1)	25	0.594519	0.619959	0.633555	0.612718	0.582725	0.598473	0.646202	0.636379	0.628829	0.628752	0.616216	0.571348	0.690848
NCI_Regulation_of_retinoblastoma_protein_Pathway_(erythrocyte_differentiation)	9	0.711605	0.693516	0.720956	0.726027	0.679867	0.687635	0.743606	0.678739	0.647043	0.719278	0.685998	0.617688	0.777271
NCI_Regulation_of_retinoblastoma_protein_Pathway_(histone_methylation)	6	0.71864	0.675369	0.727869	0.713982	0.668247	0.679937	0.775167	0.692651	0.659118	0.750896	0.69576	0.606417	0.806387
NCI_Regulation_of_retinoblastoma_protein_Pathway_(proteasomal_ubiquitin_dependent_protein_catabolic_process)	19	0.68578	0.697661	0.703701	0.678234	0.678234	0.689061	0.712492	0.685439	0.690249	0.686094	0.692725	0.657649	0.749687
NCI_Retinoic_acid_receptors_mediated_signaling_Main_Pathway	29	0.601475	0.616985	0.590303	0.60476	0.620329	0.605436	0.598028	0.622726	0.610285	0.602797	0.592247	0.601832	0.58983
NCI_Retinoic_acid_receptors_mediated_signaling_Pathway_(proteasomal_ubiquitin_dependent_protein_catabolic_process)	19	0.599941	0.615091	0.575444	0.587522	0.61117	0.597306	0.598316	0.623266	0.607665	0.586744	0.580052	0.639332	0.556041
NCI_RhoA_signaling_Main_Pathway	27	0.596979	0.593432	0.615262	0.599238	0.611148	0.593103	0.595433	0.610623	0.589158	0.591633	0.597913	0.570791	0.599851
NCI_RhoA_signaling_Pathway_(Golgi_organization)	2	0.656818	0.631767	0.680894	0.618372	0.581608	0.585086	0.597964	0.598981	0.696779	0.646218	0.609793	0.510943	0.719057
NCI_RhoA_signaling_Pathway_(Pathway_positive_regulation_of_NF_kappaB_transcription_factor_activity_via_RHOA)	1	0.873998	0.813513	0.892245	0.818469	0.701067	0.764293	0.802489	0.842654	0.898193	0.906656	0.783642	0.678007	1.07944
NCI_RhoA_signaling_Pathway_(actin_cytoskeleton_organization)	2	0.747163	0.70013	0.719253	0.683338	0.574629	0.660949	0.666235	0.696145	0.687032	0.722936	0.696814	0.622757	0.837737
NCI_RhoA_signaling_Pathway_(actin_filament_depolymerization)	5	0.483887	0.444334	0.517811	0.463298	0.490134	0.458013	0.467974	0.452169	0.483461	0.448078	0.510701	0.451718	0.526282
NCI_Role_of_Calcineurin_dependent_NFAT_signaling_in_lymphocytes_Main_Pathway	49	0.712557	0.72722	0.700985	0.697154	0.708027	0.702431	0.704939	0.693445	0.773522	0.724334	0.668689	0.638345	0.749838
NCI_Role_of_Calcineurin_dependent_NFAT_signaling_in_lymphocytes_Pathway_(apoptosis)	4	0.985149	0.988106	1.04845	0.947352	0.951281	0.936801	0.897523	0.93702	0.94652	1.00814	0.912984	0.989224	1.0386
NCI_Role_of_Calcineurin_dependent_NFAT_signaling_in_lymphocytes_Pathway_(positive_T_cell_selection)	4	0.563037	0.562054	0.508766	0.527382	0.521007	0.494673	0.547485	0.527146	0.57022	0.484021	0.501753	0.394535	0.562695
NCI_S1P1_Main_Pathway	19	0.59588	0.608752	0.590891	0.59353	0.579703	0.612773	0.605757	0.602138	0.545946	0.56941	0.565471	0.544997	0.550382
NCI_S1P1_Pathway_(negative_regulation_of_T_cell_proliferation)	6	0.466368	0.489541	0.484474	0.466087	0.421481	0.467838	0.483027	0.511887	0.396083	0.413101	0.443883	0.415532	0.412231
NCI_S1P1_Pathway_(negative_regulation_of_cAMP_metabolic_process)	6	0.466368	0.489541	0.484474	0.466087	0.421481	0.467838	0.483027	0.511887	0.396083	0.413101	0.443883	0.415532	0.412231
NCI_S1P1_Pathway_(receptor_internalization)	11	0.591669	0.631134	0.578386	0.591662	0.572759	0.620704	0.604718	0.616951	0.524731	0.551136	0.564403	0.583035	0.522059
NCI_S1P2_Main_Pathway	26	0.612502	0.607435	0.629175	0.632375	0.589583	0.596108	0.604127	0.626466	0.575532	0.593004	0.595716	0.576492	0.592685
NCI_S1P2_Pathway_(chemotaxis)	8	0.627409	0.645433	0.636922	0.664456	0.651988	0.60806	0.615898	0.645863	0.635074	0.617224	0.606805	0.488478	0.701067
NCI_S1P2_Pathway_(regulation_of_vascular_permeability)	5	0.756152	0.754038	0.768474	0.776397	0.709622	0.721039	0.738314	0.731133	0.7328	0.699124	0.712944	0.539696	0.7954
NCI_S1P3_Main_Pathway	23	0.597928	0.59895	0.598957	0.611581	0.567883	0.594394	0.593582	0.614651	0.550403	0.587938	0.572371	0.531638	0.572409
NCI_S1P3_Pathway_(Sinus_Bradycardia)	6	0.443171	0.475914	0.466503	0.463011	0.448467	0.471671	0.481817	0.511621	0.395221	0.441585	0.435053	0.436036	0.382852
NCI_S1P4_Main_Pathway	14	0.617981	0.623858	0.622438	0.650531	0.590613	0.606465	0.616866	0.619813	0.570131	0.603143	0.572225	0.536132	0.621168
NCI_S1P4_Pathway_(cell_migration)	7	0.581151	0.604219	0.603551	0.633385	0.533855	0.570801	0.584271	0.60406	0.479412	0.514181	0.536398	0.546383	0.540191
NCI_S1P5_Main_Pathway	8	0.575402	0.585127	0.580831	0.552236	0.538567	0.56019	0.573591	0.595202	0.524693	0.544295	0.52395	0.464266	0.54151
NCI_S1P5_Pathway_(negative_regulation_of_cAMP_metabolic_process)	6	0.550971	0.584115	0.56744	0.536481	0.540099	0.550873	0.569465	0.587618	0.490935	0.514945	0.50096	0.466404	0.481047
NCI_S1P5_Pathway_(telencephalon_oligodendrocyte_cell_migration)	7	0.597118	0.616886	0.613841	0.576765	0.563095	0.581361	0.602754	0.624052	0.549114	0.570904	0.541343	0.496633	0.566531
NCI_SHP2_signaling_Main_Pathway	48	0.547362	0.548187	0.538661	0.55562	0.560452	0.541448	0.539684	0.561697	0.525913	0.521317	0.54763	0.476231	0.534252
NCI_Signaling_events_mediated_by_HDAC_Class_III_Main_Pathway	17	0.503495	0.509386	0.509447	0.514833	0.524826	0.53106	0.512725	0.5137	0.570674	0.534173	0.513553	0.497439	0.531341
NCI_Signaling_events_mediated_by_HDAC_Class_III_Pathway_(muscle_cell_differentiation)	8	0.601609	0.582997	0.617629	0.608154	0.605071	0.638504	0.605596	0.613685	0.629805	0.66227	0.612675	0.588007	0.607615
NCI_Signaling_events_mediated_by_HDAC_Class_III_Pathway_(regulation_of_S_phase_of_mitotic_cell_cycle)	7	0.527381	0.518467	0.545965	0.539565	0.532413	0.56359	0.531529	0.530323	0.582959	0.598888	0.533157	0.555316	0.561889
NCI_Signaling_events_mediated_by_HDAC_Class_II_Main_Pathway	29	0.66231	0.651278	0.656624	0.64564	0.648478	0.631105	0.628595	0.627919	0.697549	0.671619	0.644765	0.517361	0.699429
NCI_Signaling_events_mediated_by_HDAC_Class_I_Main_Pathway	52	0.680691	0.681099	0.68142	0.685653	0.674997	0.664819	0.673875	0.652853	0.708133	0.708936	0.670513	0.622919	0.768258
NCI_Signaling_events_mediated_by_HDAC_Class_I_Pathway_(histone_deacetylation)	18	0.693552	0.705338	0.70677	0.701075	0.686108	0.652028	0.693446	0.676139	0.71606	0.735853	0.681034	0.691458	0.792858
NCI_Signaling_events_mediated_by_HDAC_Class_I_Pathway_(proteasomal_ubiquitin_dependent_protein_catabolic_process)	4	0.676764	0.6945	0.654953	0.793689	0.713108	0.739964	0.783268	0.703275	0.745554	0.764556	0.65423	1.07968	1.07837
NCI_Signaling_events_mediated_by_Hepatocyte_Growth_Factor_Receptor_c_Met__Main_Pathway	72	0.715153	0.73887	0.708367	0.717833	0.729736	0.730195	0.708737	0.719991	0.748062	0.737815	0.68419	0.676663	0.733393
NCI_Signaling_events_mediated_by_Hepatocyte_Growth_Factor_Receptor_c_Met__Pathway_(Pathway_positive_regulation_of_NF_kappaB_transcription_factor_activity_via_RAF1)	9	0.534661	0.559881	0.533633	0.555791	0.562661	0.5432	0.522303	0.546527	0.641293	0.600646	0.547074	0.52741	0.628898
NCI_Signaling_events_mediated_by_Hepatocyte_Growth_Factor_Receptor_c_Met__Pathway_(apoptosis)	4	0.916094	0.939817	0.816454	0.894268	0.854931	0.913509	0.889814	0.901455	0.978003	0.862887	0.759028	0.966198	1.11123
NCI_Signaling_events_mediated_by_Hepatocyte_Growth_Factor_Receptor_c_Met__Pathway_(positive_regulation_of_tyrosine_phosphorylation_of_STAT_protein)	17	0.564247	0.58693	0.587069	0.592671	0.596327	0.587805	0.572789	0.599761	0.600134	0.598402	0.565167	0.513519	0.610371
NCI_Signaling_events_mediated_by_Hepatocyte_Growth_Factor_Receptor_c_Met__Pathway_(translational_initiation)	9	0.847558	0.865231	0.817259	0.796925	0.817274	0.851925	0.82951	0.829005	0.867385	0.889574	0.78119	0.791244	0.826915
NCI_Signaling_events_mediated_by_PRL_Main_Pathway	21	0.698561	0.701684	0.678208	0.720179	0.656535	0.690838	0.689999	0.697888	0.748357	0.69619	0.654613	0.658147	0.783419
NCI_Signaling_events_mediated_by_PRL_Pathway_(cell_motility)	5	0.532188	0.512497	0.535399	0.522448	0.483104	0.47902	0.482598	0.467477	0.512068	0.462973	0.531171	0.40282	0.543751
NCI_Signaling_events_mediated_by_PRL_Pathway_(mitosis)	2	0.728444	0.90244	0.721971	0.787344	0.728905	0.824265	0.782964	0.787625	0.758448	0.750302	0.696243	0.702979	0.72519
NCI_Signaling_events_mediated_by_PTP1B_Main_Pathway	13	0.530255	0.588925	0.542378	0.562566	0.559439	0.557558	0.548216	0.582387	0.6164	0.594814	0.563727	0.474999	0.57465
NCI_Signaling_events_mediated_by_PTP1B_Pathway_(Ras_protein_signal_transduction)	3	0.614624	0.60128	0.59583	0.63542	0.644411	0.598589	0.581773	0.555001	0.682571	0.531221	0.573888	0.43242	0.650248
NCI_Signaling_events_mediated_by_PTP1B_Pathway_(cell_migration)	3	0.614624	0.60128	0.59583	0.63542	0.644411	0.598589	0.581773	0.555001	0.682571	0.531221	0.573888	0.43242	0.650248
NCI_Signaling_events_mediated_by_Stem_cell_factor_receptor_c_Kit__Main_Pathway	50	0.665123	0.655175	0.637328	0.676578	0.651012	0.649558	0.642595	0.660672	0.666808	0.649851	0.621194	0.60321	0.699195
NCI_Signaling_events_mediated_by_Stem_cell_factor_receptor_c_Kit__Pathway_(Pathway_positive_regulation_of_transcription_via_MAPK3)	4	0.878405	0.8602	0.916294	0.880236	0.929131	0.859758	0.861396	0.801997	0.936013	0.953255	0.861491	0.691499	0.939019
NCI_Signaling_events_mediated_by_Stem_cell_factor_receptor_c_Kit__Pathway_(actin_filament_polymerization)	3	0.546302	0.475393	0.546753	0.555781	0.550254	0.505986	0.512087	0.600842	0.737747	0.498903	0.572784	0.372559	0.461335
NCI_Signaling_events_mediated_by_Stem_cell_factor_receptor_c_Kit__Pathway_(cell_migration)	3	0.653099	0.543137	0.613524	0.558356	0.543739	0.559907	0.627728	0.6505	0.729209	0.569976	0.632566	0.384989	0.52977
NCI_Signaling_events_mediated_by_Stem_cell_factor_receptor_c_Kit__Pathway_(cell_motility)	9	0.705442	0.649523	0.642153	0.686325	0.65484	0.679651	0.673503	0.71546	0.717406	0.646504	0.635852	0.629443	0.685472
NCI_Signaling_events_mediated_by_Stem_cell_factor_receptor_c_Kit__Pathway_(cell_proliferation)	3	0.596106	0.523695	0.57388	0.584551	0.583069	0.549937	0.532958	0.687841	0.736882	0.544452	0.622607	0.489319	0.455185
NCI_Signaling_events_mediated_by_Stem_cell_factor_receptor_c_Kit__Pathway_(megakaryocyte_differentiation)	3	0.526595	0.543814	0.616206	0.595704	0.569141	0.580312	0.569253	0.681416	0.790029	0.554069	0.639285	0.518256	0.455809
NCI_Signaling_events_mediated_by_Stem_cell_factor_receptor_c_Kit__Pathway_(positive_regulation_of_cell_proliferation)	9	0.705442	0.649523	0.642153	0.686325	0.65484	0.679651	0.673503	0.71546	0.717406	0.646504	0.635852	0.629443	0.685472
NCI_Signaling_events_mediated_by_Stem_cell_factor_receptor_c_Kit__Pathway_(response_to_radiation)	3	0.479952	0.405804	0.445316	0.448058	0.465676	0.433161	0.468658	0.554145	0.634684	0.421081	0.522596	0.35667	0.367016
NCI_Signaling_events_mediated_by_TCPTP_Main_Pathway	32	0.659185	0.66566	0.618025	0.653046	0.636574	0.636414	0.637229	0.646276	0.66401	0.654052	0.624269	0.601217	0.703123
NCI_Signaling_events_mediated_by_TCPTP_Pathway_(G1_S_transition_of_mitotic_cell_cycle)	12	0.646033	0.711504	0.637035	0.66434	0.63287	0.65174	0.663801	0.685235	0.709606	0.671532	0.627626	0.631623	0.711824
NCI_Signaling_events_mediated_by_TCPTP_Pathway_(MAPKKK_cascade)	12	0.646033	0.711504	0.637035	0.66434	0.63287	0.65174	0.663801	0.685235	0.709606	0.671532	0.627626	0.631623	0.711824
NCI_Signaling_events_mediated_by_TCPTP_Pathway_(macrophage_differentiation)	13	0.618539	0.64632	0.594754	0.616468	0.597703	0.603288	0.621366	0.648402	0.66544	0.630158	0.59184	0.602143	0.679773
NCI_Signaling_events_mediated_by_TCPTP_Pathway_(positive_regulation_of_S_phase_of_mitotic_cell_cycle)	14	0.609288	0.652146	0.593976	0.614202	0.58122	0.600722	0.610331	0.629556	0.658516	0.623262	0.585036	0.57063	0.645286
NCI_Signaling_events_mediated_by_TCPTP_Pathway_(regulation_of_gluconeogenesis)	11	0.595646	0.647813	0.588668	0.606628	0.582461	0.591614	0.612074	0.631439	0.660035	0.625394	0.58171	0.590984	0.675453
NCI_Signaling_events_mediated_by_VEGFR1_and_VEGFR2_Main_Pathway	63	0.758303	0.759057	0.753982	0.756308	0.764993	0.746843	0.740912	0.744381	0.77484	0.747296	0.724544	0.686786	0.763383
NCI_Signaling_events_mediated_by_VEGFR1_and_VEGFR2_Pathway_(Pathway_degradation_of_AKAP1)	1	0.883794	0.86813	0.981624	0.90759	1.01352	0.861915	0.903977	0.830846	0.852465	0.861407	0.888249	0.744011	0.93705
NCI_Signaling_events_mediated_by_VEGFR1_and_VEGFR2_Pathway_(angiogenesis)	31	0.784871	0.799952	0.771495	0.781781	0.795412	0.786884	0.776121	0.782612	0.807185	0.803815	0.744714	0.732068	0.819958
NCI_Signaling_events_mediated_by_VEGFR1_and_VEGFR2_Pathway_(cell_proliferation)	13	0.754329	0.752041	0.755935	0.767545	0.777434	0.748849	0.753608	0.73421	0.736296	0.752505	0.742963	0.597507	0.722478
NCI_Signaling_events_mediated_by_VEGFR1_and_VEGFR2_Pathway_(focal_adhesion_assembly)	13	0.821352	0.831987	0.807597	0.791964	0.825848	0.816478	0.788314	0.830583	0.80459	0.782472	0.803435	0.664756	0.737774
NCI_Signaling_events_mediated_by_VEGFR1_and_VEGFR2_Pathway_(regulation_of_vascular_permeability)	32	0.789722	0.802982	0.777903	0.784191	0.793947	0.793754	0.780527	0.785598	0.807221	0.804851	0.747963	0.729632	0.816677
NCI_Signaling_events_mediated_by_VEGFR1_and_VEGFR2_Pathway_(stress_fiber_assembly)	3	0.590672	0.59997	0.541134	0.644515	0.648735	0.610633	0.610472	0.589676	0.619341	0.530611	0.543719	0.770771	0.646247
NCI_Signaling_events_mediated_by_focal_adhesion_kinase_Main_Pathway	47	0.699442	0.713178	0.708871	0.715855	0.726257	0.730528	0.717978	0.740713	0.759428	0.748978	0.691385	0.647226	0.742633
NCI_Signaling_events_mediated_by_focal_adhesion_kinase_Pathway_(apoptosis)	4	0.676396	0.66137	0.696951	0.695667	0.732059	0.690357	0.670369	0.699747	0.662723	0.696077	0.740508	0.66579	0.624744
NCI_Signaling_events_mediated_by_focal_adhesion_kinase_Pathway_(cell_migration)	12	0.765923	0.80577	0.789699	0.79387	0.789772	0.8046	0.790121	0.8039	0.81136	0.807835	0.772272	0.684822	0.806817
NCI_Signaling_events_mediated_by_focal_adhesion_kinase_Pathway_(negative_regulation_of_cell_adhesion_involved_in_substrate_bound_cell_migration)	12	0.790684	0.788537	0.79358	0.797319	0.812177	0.784991	0.765896	0.776339	0.816223	0.783145	0.782538	0.693804	0.818919
NCI_Signaling_events_mediated_by_focal_adhesion_kinase_Pathway_(regulation_of_cell_cycle)	4	0.670812	0.664041	0.699945	0.681811	0.711182	0.687219	0.688369	0.765303	0.682367	0.702963	0.685042	0.84124	0.637301
NCI_Signaling_events_mediated_by_the_Hedgehog_family_Main_Pathway	21	0.507589	0.521406	0.518344	0.51628	0.510714	0.504971	0.496789	0.50654	0.504241	0.527448	0.518159	0.545994	0.502124
NCI_Signaling_events_mediated_by_the_Hedgehog_family_Pathway_(catabolic_process)	3	0.121598	0.114553	0.118861	0.159263	0.136819	0.130789	0.114798	0.127273	0.103837	0.0955997	0.137959	0.0632026	0.116632
NCI_Signaling_events_mediated_by_the_Hedgehog_family_Pathway_(determination_of_left_right_symmetry)	6	0.335353	0.350702	0.331191	0.343601	0.357517	0.342156	0.334653	0.310682	0.333703	0.347057	0.324083	0.299536	0.349635
NCI_Signaling_events_mediated_by_the_Hedgehog_family_Pathway_(heart_development)	6	0.335353	0.350702	0.331191	0.343601	0.357517	0.342156	0.334653	0.310682	0.333703	0.347057	0.324083	0.299536	0.349635
NCI_Signaling_events_mediated_by_the_Hedgehog_family_Pathway_(heart_looping)	6	0.335353	0.350702	0.331191	0.343601	0.357517	0.342156	0.334653	0.310682	0.333703	0.347057	0.324083	0.299536	0.349635
NCI_Signaling_events_mediated_by_the_Hedgehog_family_Pathway_(pancreas_development)	2	0.360256	0.344056	0.366209	0.390674	0.367362	0.364972	0.317808	0.380787	0.303521	0.41028	0.396086	0.281853	0.343177
NCI_Signaling_events_mediated_by_the_Hedgehog_family_Pathway_(receptor_mediated_endocytosis)	13	0.573156	0.579711	0.587907	0.598772	0.576619	0.582109	0.567954	0.593559	0.593681	0.609809	0.590673	0.692462	0.582947
NCI_Signaling_events_mediated_by_the_Hedgehog_family_Pathway_(somite_specification)	6	0.335353	0.350702	0.331191	0.343601	0.357517	0.342156	0.334653	0.310682	0.333703	0.347057	0.324083	0.299536	0.349635
NCI_Signaling_events_regulated_by_Ret_tyrosine_kinase_Main_Pathway	31	0.658882	0.672756	0.64705	0.663005	0.66913	0.677721	0.676475	0.711968	0.723608	0.713455	0.631501	0.588267	0.689563
NCI_Signaling_events_regulated_by_Ret_tyrosine_kinase_Pathway_(MAPKKK_cascade)	5	0.339057	0.329759	0.352373	0.359538	0.380949	0.338556	0.369349	0.361732	0.354983	0.333116	0.357071	0.178329	0.389034
NCI_Signaling_events_regulated_by_Ret_tyrosine_kinase_Pathway_(activation_of_MAPKK_activity)	7	0.564224	0.582663	0.557132	0.558784	0.592731	0.557972	0.582499	0.587021	0.546475	0.561982	0.545075	0.469843	0.646429
NCI_Signaling_events_regulated_by_Ret_tyrosine_kinase_Pathway_(lamellipodium_assembly)	12	0.471515	0.475731	0.485173	0.490941	0.504641	0.488122	0.48161	0.523189	0.487622	0.505207	0.464426	0.378671	0.522473
NCI_Signaling_events_regulated_by_Ret_tyrosine_kinase_Pathway_(tube_development)	5	0.339057	0.329759	0.352373	0.359538	0.380949	0.338556	0.369349	0.361732	0.354983	0.333116	0.357071	0.178329	0.389034
NCI_Signaling_mediated_by_p38_alpha_and_p38_beta_Main_Pathway	33	0.663347	0.650743	0.634074	0.639148	0.672457	0.672348	0.6794	0.662308	0.758936	0.655207	0.614201	0.671277	0.658644
NCI_Signaling_mediated_by_p38_gamma_and_p38_delta_Main_Pathway	11	0.756872	0.770356	0.74339	0.744281	0.776633	0.753812	0.761358	0.769995	0.76364	0.727544	0.70535	0.698961	0.666101
NCI_Signaling_mediated_by_p38_gamma_and_p38_delta_Pathway_(G2_M_transition_checkpoint)	4	0.407707	0.413758	0.435389	0.401372	0.457084	0.410567	0.39068	0.372657	0.404198	0.394009	0.433613	0.294984	0.353911
NCI_Sphingosine_1_phosphate_S1P_Main_Pathway	20	0.666863	0.694447	0.693434	0.69831	0.642224	0.669857	0.672179	0.670877	0.620813	0.637503	0.657553	0.638292	0.6487
NCI_Stabilization_and_expansion_of_the_E_cadherin_adherens_junction_Main_Pathway	41	0.62297	0.628786	0.636253	0.609775	0.631161	0.625032	0.608141	0.605248	0.61583	0.604578	0.614316	0.576238	0.573375
NCI_Stabilization_and_expansion_of_the_E_cadherin_adherens_junction_Pathway_(Wnt_receptor_signaling_pathway)	4	0.844856	0.908416	0.85094	0.831875	0.808164	0.85314	0.81453	0.717331	0.820021	0.777027	0.804866	0.799809	0.787009
NCI_Stabilization_and_expansion_of_the_E_cadherin_adherens_junction_Pathway_(actin_cable_formation)	15	0.668688	0.700459	0.691253	0.663533	0.681457	0.681259	0.653993	0.679063	0.704024	0.647879	0.673775	0.635911	0.650036
NCI_Stabilization_and_expansion_of_the_E_cadherin_adherens_junction_Pathway_(actin_cytoskeleton_organization)	6	0.857662	0.896099	0.86838	0.841181	0.861478	0.848586	0.81428	0.750185	0.821148	0.777949	0.811296	0.840607	0.772303
NCI_Stabilization_and_expansion_of_the_E_cadherin_adherens_junction_Pathway_(adherens_junction_assembly)	13	0.685717	0.691404	0.698671	0.652038	0.640584	0.668297	0.654554	0.628752	0.668896	0.626715	0.657624	0.576873	0.658562
NCI_Stabilization_and_expansion_of_the_E_cadherin_adherens_junction_Pathway_(adherens_junction_organization)	3	0.743525	0.678278	0.844567	0.795098	0.744674	0.660955	0.693767	0.665111	0.714259	0.670594	0.852287	0.517	0.850162
NCI_Stabilization_and_expansion_of_the_E_cadherin_adherens_junction_Pathway_(cortical_microtubule_organization)	4	0.844856	0.908416	0.85094	0.831875	0.808164	0.85314	0.81453	0.717331	0.820021	0.777027	0.804866	0.799809	0.787009
NCI_Stabilization_and_expansion_of_the_E_cadherin_adherens_junction_Pathway_(epithelial_cell_differentiation)	4	0.844856	0.908416	0.85094	0.831875	0.808164	0.85314	0.81453	0.717331	0.820021	0.777027	0.804866	0.799809	0.787009
NCI_Stabilization_and_expansion_of_the_E_cadherin_adherens_junction_Pathway_(establishment_of_epithelial_cell_apical_basal_polarity)	9	0.64892	0.675558	0.652384	0.64665	0.654503	0.6577	0.617032	0.588669	0.597141	0.621707	0.619042	0.606889	0.645041
NCI_Stabilization_and_expansion_of_the_E_cadherin_adherens_junction_Pathway_(regulation_of_calcium_dependent_cell_cell_adhesion)	5	0.675885	0.726733	0.680752	0.6655	0.646531	0.682512	0.651624	0.573865	0.656016	0.621622	0.643893	0.639847	0.629607
NCI_Stabilization_and_expansion_of_the_E_cadherin_adherens_junction_Pathway_(regulation_of_cell_cell_adhesion)	9	0.819617	0.823492	0.860442	0.82582	0.822543	0.786042	0.774109	0.721827	0.785518	0.742164	0.824959	0.732738	0.798256
NCI_Sumoylation_by_RanBP2_regulates_transcriptional_repression_Main_Pathway	15	0.780444	0.823886	0.788406	0.772256	0.76147	0.754086	0.723328	0.713778	0.836355	0.784158	0.753836	0.589106	0.864518
NCI_Syndecan_1_mediated_signaling_events_Main_Pathway	32	0.498928	0.499596	0.505475	0.522239	0.498163	0.51892	0.52535	0.525857	0.488281	0.507432	0.519418	0.420298	0.459616
NCI_Syndecan_1_mediated_signaling_events_Pathway_(Tumor_Cell_Invasion)	27	0.522193	0.520704	0.523825	0.539673	0.513717	0.541648	0.550494	0.541259	0.518051	0.535123	0.537168	0.425759	0.477603
NCI_Syndecan_1_mediated_signaling_events_Pathway_(homophilic_cell_adhesion)	27	0.522193	0.520704	0.523825	0.539673	0.513717	0.541648	0.550494	0.541259	0.518051	0.535123	0.537168	0.425759	0.477603
NCI_Syndecan_1_mediated_signaling_events_Pathway_(positive_regulation_of_cell_migration)	27	0.522193	0.520704	0.523825	0.539673	0.513717	0.541648	0.550494	0.541259	0.518051	0.535123	0.537168	0.425759	0.477603
NCI_Syndecan_2_mediated_signaling_events_Main_Pathway	27	0.682207	0.695291	0.671017	0.696679	0.648847	0.690455	0.677379	0.704254	0.697044	0.646938	0.647207	0.683679	0.699976
NCI_Syndecan_2_mediated_signaling_events_Pathway_(dendrite_morphogenesis)	6	0.689984	0.682429	0.653693	0.693172	0.619691	0.694852	0.693968	0.698667	0.652479	0.625383	0.645214	0.577858	0.5881
NCI_Syndecan_2_mediated_signaling_events_Pathway_(determination_of_left_right_symmetry)	6	0.689984	0.682429	0.653693	0.693172	0.619691	0.694852	0.693968	0.698667	0.652479	0.625383	0.645214	0.577858	0.5881
NCI_Syndecan_2_mediated_signaling_events_Pathway_(positive_regulation_of_cell_cell_adhesion)	7	0.713266	0.70899	0.678101	0.717349	0.66696	0.720643	0.7243	0.74313	0.658958	0.642829	0.678991	0.660332	0.619669
NCI_Syndecan_3_mediated_signaling_events_Main_Pathway	15	0.783964	0.768758	0.765333	0.802378	0.760887	0.770052	0.780487	0.777816	0.722732	0.743331	0.757225	0.738537	0.745417
NCI_Syndecan_3_mediated_signaling_events_Pathway_(limb_bud_formation)	12	0.77452	0.743084	0.760269	0.791538	0.745263	0.744391	0.758398	0.755998	0.711486	0.72541	0.725595	0.704977	0.768685
NCI_Syndecan_4_mediated_signaling_events_Main_Pathway	21	0.588413	0.601503	0.600174	0.613775	0.597089	0.620409	0.655294	0.661312	0.591904	0.641263	0.591624	0.536335	0.543664
NCI_Syndecan_4_mediated_signaling_events_Pathway_(cell_migration)	11	0.673567	0.685241	0.658033	0.693425	0.67922	0.688878	0.731094	0.711263	0.647566	0.692957	0.643428	0.594129	0.657229
NCI_TCR_signaling_in_naive_CD4_T_cells_Main_Pathway	60	0.666745	0.667441	0.666415	0.699081	0.666319	0.662062	0.645391	0.639642	0.638705	0.625666	0.658731	0.566684	0.735015
NCI_TCR_signaling_in_naive_CD4_T_cells_Pathway_(proteasomal_ubiquitin_dependent_protein_catabolic_process)	19	0.635984	0.630578	0.659997	0.700095	0.660174	0.609197	0.62401	0.576542	0.593935	0.614343	0.662581	0.495393	0.73966
NCI_TCR_signaling_in_naive_CD8_T_cells_Main_Pathway	53	0.661169	0.660133	0.645508	0.696358	0.656492	0.652246	0.636671	0.640079	0.629853	0.609282	0.643009	0.580979	0.713792
NCI_TCR_signaling_in_naive_CD8_T_cells_Pathway_(Pathway_regulation_of_survival_gene_product_expression_via_AKT1)	17	0.610108	0.606681	0.583389	0.637869	0.595904	0.577743	0.575862	0.56693	0.568847	0.53336	0.579364	0.515947	0.621436
NCI_TGF_beta_receptor_signaling_Main_Pathway	34	0.590885	0.611553	0.580695	0.597407	0.568141	0.582717	0.562623	0.601904	0.54656	0.555606	0.582661	0.566926	0.593632
NCI_TGF_beta_receptor_signaling_Pathway_(JNK_cascade)	8	0.629267	0.638607	0.607324	0.663597	0.619841	0.641624	0.598331	0.687404	0.56031	0.61564	0.651966	0.598331	0.635599
NCI_TNF_receptor_signaling_pathway__Main_Pathway	36	0.718	0.722551	0.697821	0.753072	0.690368	0.728623	0.745656	0.717993	0.742379	0.699853	0.700138	0.762647	0.793515
NCI_TNF_receptor_signaling_pathway__Pathway_(JNK_cascade)	14	0.713203	0.757832	0.719465	0.74328	0.721169	0.748818	0.739916	0.713364	0.776665	0.748474	0.72431	0.751629	0.771214
NCI_TRAIL_signaling_Main_Pathway	21	0.845943	0.857091	0.824159	0.831204	0.799	0.854597	0.840099	0.791023	0.851663	0.805174	0.767123	0.790437	0.834821
NCI_Thromboxane_A2_receptor_signaling_Main_Pathway	48	0.745483	0.740581	0.754671	0.775245	0.735883	0.73015	0.745637	0.739205	0.697792	0.709342	0.730752	0.651232	0.737711
NCI_Thromboxane_A2_receptor_signaling_Pathway_(JNK_cascade)	13	0.669054	0.662873	0.698909	0.650464	0.61041	0.633449	0.648947	0.675509	0.603056	0.641438	0.650766	0.510992	0.594151
NCI_Thromboxane_A2_receptor_signaling_Pathway_(MAPKKK_cascade)	25	0.690346	0.673595	0.704795	0.695309	0.674816	0.681794	0.677035	0.694272	0.655898	0.658527	0.663115	0.61352	0.641324
NCI_Thromboxane_A2_receptor_signaling_Pathway_(cAMP_biosynthetic_process)	21	0.676833	0.668827	0.689069	0.664119	0.653522	0.663434	0.671493	0.676725	0.640679	0.644951	0.653655	0.574679	0.588388
NCI_Thromboxane_A2_receptor_signaling_Pathway_(chemotaxis)	11	0.656352	0.650977	0.663907	0.651716	0.69134	0.693915	0.696683	0.708077	0.627715	0.628573	0.635609	0.655782	0.56893
NCI_Thromboxane_A2_receptor_signaling_Pathway_(muscle_contraction)	11	0.656352	0.650977	0.663907	0.651716	0.69134	0.693915	0.696683	0.708077	0.627715	0.628573	0.635609	0.655782	0.56893
NCI_Thromboxane_A2_receptor_signaling_Pathway_(platelet_activation)	24	0.669961	0.661129	0.694729	0.682867	0.661347	0.667682	0.679237	0.676514	0.638645	0.646866	0.660162	0.582281	0.627699
NCI_Trk_receptor_signaling_mediated_by_PI3K_and_PLC_gamma_Main_Pathway	33	0.654512	0.654158	0.632431	0.672831	0.640121	0.651803	0.648556	0.661594	0.707315	0.683233	0.616162	0.623826	0.726991
NCI_Trk_receptor_signaling_mediated_by_PI3K_and_PLC_gamma_Pathway_(axonogenesis)	11	0.566045	0.598185	0.561558	0.575056	0.567926	0.54604	0.536555	0.551623	0.578784	0.574574	0.537678	0.579293	0.65285
NCI_Trk_receptor_signaling_mediated_by_PI3K_and_PLC_gamma_Pathway_(neuron_apoptosis)	11	0.566045	0.598185	0.561558	0.575056	0.567926	0.54604	0.536555	0.551623	0.578784	0.574574	0.537678	0.579293	0.65285
NCI_Trk_receptor_signaling_mediated_by_PI3K_and_PLC_gamma_Pathway_(regulation_of_long_term_neuronal_synaptic_plasticity)	1	0.84421	0.802517	0.728725	1.02829	0.795845	0.863331	0.935704	0.888206	0.942404	0.97884	0.747868	0.852512	0.878815
NCI_Trk_receptor_signaling_mediated_by_the_MAPK_Main_Pathway	30	0.642464	0.646655	0.66601	0.682479	0.661308	0.64321	0.634151	0.640594	0.666485	0.648314	0.637122	0.695567	0.702898
NCI_Trk_receptor_signaling_mediated_by_the_MAPK_Pathway_(neuron_apoptosis)	10	0.643652	0.642951	0.637916	0.66223	0.673472	0.636124	0.611849	0.623271	0.612986	0.632282	0.632214	0.642061	0.664471
NCI_Trk_receptor_signaling_mediated_by_the_MAPK_Pathway_(neuron_projection_morphogenesis)	7	0.635832	0.650163	0.673581	0.663035	0.659948	0.656926	0.638008	0.624402	0.721286	0.713702	0.628931	0.634948	0.691187
NCI_Urokinase_type_plasminogen_activator_uPA_and_uPAR_mediated_signaling_Main_Pathway	37	0.728145	0.746473	0.734845	0.743121	0.743459	0.77327	0.751154	0.767731	0.763084	0.700901	0.742763	0.687603	0.687784
NCI_Urokinase_type_plasminogen_activator_uPA_and_uPAR_mediated_signaling_Pathway_(cell_adhesion)	3	0.888091	0.924694	0.889674	0.847203	0.885681	0.936229	0.98119	0.997877	1.10108	0.743257	0.832641	0.900772	0.923375
NCI_Urokinase_type_plasminogen_activator_uPA_and_uPAR_mediated_signaling_Pathway_(cell_migration)	5	0.900295	0.906103	0.905016	0.859091	0.933562	0.933343	0.922633	0.95946	0.966546	0.778952	0.891653	0.803094	0.837237
NCI_Urokinase_type_plasminogen_activator_uPA_and_uPAR_mediated_signaling_Pathway_(cell_proliferation)	6	0.857879	0.864316	0.838223	0.836755	0.876901	0.893577	0.918602	0.911827	0.981861	0.793282	0.846833	0.880501	0.906502
NCI_VEGFR1_specific_signals_Main_Pathway	6	0.526695	0.552205	0.535948	0.552849	0.557606	0.520781	0.485941	0.513735	0.472765	0.457684	0.508624	0.398857	0.43074
NCI_VEGFR3_signaling_in_lymphatic_endothelium_Main_Pathway	16	0.508524	0.52402	0.509115	0.505915	0.523891	0.50478	0.48585	0.491186	0.533241	0.540175	0.499099	0.428276	0.513266
NCI_VEGFR3_signaling_in_lymphatic_endothelium_Pathway_(DNA_mediated_transformation)	6	0.477888	0.480946	0.470449	0.483834	0.498839	0.473082	0.464506	0.492735	0.550874	0.537551	0.483527	0.400846	0.528682
NCI_VEGFR3_signaling_in_lymphatic_endothelium_Pathway_(cell_migration)	10	0.373702	0.395112	0.368876	0.365381	0.397016	0.379044	0.386358	0.403578	0.403186	0.369337	0.378931	0.34252	0.326672
NCI_VEGFR3_signaling_in_lymphatic_endothelium_Pathway_(cell_proliferation)	8	0.476591	0.479881	0.481116	0.477543	0.504372	0.480052	0.467374	0.477797	0.529817	0.539123	0.478913	0.39602	0.500318
NCI_VEGFR3_signaling_in_lymphatic_endothelium_Pathway_(lymphangiogenesis)	3	0.37388	0.349581	0.375132	0.346537	0.389644	0.375108	0.369737	0.439471	0.416541	0.409526	0.40699	0.298544	0.299633
NCI_VEGFR3_signaling_in_lymphatic_endothelium_Pathway_(vasculogenesis)	3	0.37388	0.349581	0.375132	0.346537	0.389644	0.375108	0.369737	0.439471	0.416541	0.409526	0.40699	0.298544	0.299633
NCI_VEGF_and_VEGFR_signaling_network_Main_Pathway	10	0.475844	0.482476	0.474772	0.485515	0.497068	0.472832	0.452791	0.488085	0.453044	0.449	0.480593	0.363552	0.383631
NCI_Validated_nuclear_estrogen_receptor_alpha_network_Main_Pathway	47	0.598595	0.609279	0.584123	0.611246	0.581192	0.596103	0.608132	0.597535	0.598208	0.621849	0.591828	0.565627	0.649796
NCI_Validated_nuclear_estrogen_receptor_beta_network_Main_Pathway	15	0.654137	0.705952	0.65277	0.719488	0.672663	0.676923	0.67644	0.682429	0.677632	0.71201	0.679289	0.698336	0.753778
NCI_Validated_targets_of_C_MYC_transcriptional_activation_Main_Pathway	56	0.726213	0.73791	0.693943	0.721794	0.71265	0.720932	0.739244	0.72144	0.757538	0.754239	0.681917	0.759948	0.815049
NCI_Validated_targets_of_C_MYC_transcriptional_activation_Pathway_(Pathway_rRNA_transcription_via_MAX)	5	0.431884	0.41855	0.431953	0.494155	0.454424	0.466911	0.49306	0.454258	0.511027	0.502397	0.471334	0.319376	0.63421
NCI_Validated_targets_of_C_MYC_transcriptional_repression_Main_Pathway	53	0.566474	0.590063	0.579983	0.585061	0.566109	0.574985	0.584066	0.57444	0.599603	0.559438	0.570274	0.624538	0.57802
NCI_Validated_targets_of_C_MYC_transcriptional_repression_Pathway_(cell_cycle_arrest)	12	0.52044	0.563736	0.534112	0.564037	0.531233	0.520653	0.537539	0.535524	0.530743	0.502417	0.522953	0.524134	0.545999
NCI_Validated_transcriptional_targets_of_AP1_family_members_Fra1_and_Fra2_Main_Pathway	17	0.584306	0.585132	0.609835	0.61185	0.553623	0.612086	0.692528	0.699437	0.700684	0.575443	0.600491	0.582543	0.610983
NCI_Validated_transcriptional_targets_of_TAp63_isoforms_Main_Pathway	53	0.667983	0.717597	0.691743	0.688185	0.667603	0.698519	0.68779	0.698648	0.72882	0.702701	0.654832	0.719746	0.671596
NCI_Validated_transcriptional_targets_of_TAp63_isoforms_Pathway_(Metastasis)	14	0.76312	0.859282	0.851379	0.825411	0.78821	0.811656	0.847918	0.849714	0.878615	0.848469	0.812548	0.736822	0.803339
NCI_Validated_transcriptional_targets_of_TAp63_isoforms_Pathway_(Pathway_degradation_of_TP63)	13	0.790011	0.882196	0.871992	0.844173	0.803555	0.833544	0.871905	0.875186	0.905888	0.8717	0.831641	0.768813	0.801112
NCI_Validated_transcriptional_targets_of_deltaNp63_isoforms_Main_Pathway	47	0.536404	0.579833	0.561839	0.566974	0.536705	0.563601	0.575741	0.581898	0.584571	0.605326	0.540595	0.642443	0.58001
NCI_Validated_transcriptional_targets_of_deltaNp63_isoforms_Pathway_(Pathway_degradation_of_TP63)	9	0.568855	0.690337	0.645403	0.652207	0.585883	0.582954	0.673849	0.658446	0.677643	0.652618	0.620003	0.588262	0.703684
NCI_Visual_signal_transduction_Cones_Main_Pathway	5	0.697506	0.686018	0.740367	0.73644	0.732666	0.700885	0.715219	0.679725	0.708151	0.655978	0.770171	0.540319	0.64078
NCI_Visual_signal_transduction_Rods_Main_Pathway	8	0.657201	0.656517	0.704544	0.680673	0.718743	0.6739	0.625381	0.637158	0.616024	0.710466	0.684683	0.572051	0.649812
NCI_Wnt_signaling_network_Main_Pathway	28	0.497697	0.495017	0.491345	0.484229	0.508585	0.516422	0.517207	0.518217	0.478515	0.480464	0.497169	0.444229	0.430086
NCI_Wnt_signaling_network_Pathway_(Wnt_receptor_signaling_pathway_through_beta_catenin)	24	0.496636	0.493157	0.494598	0.483764	0.502502	0.518916	0.517346	0.494889	0.46972	0.482052	0.496437	0.449196	0.433261
NCI_a4b7_Integrin_signaling_Main_Pathway	6	0.624373	0.608943	0.616165	0.575674	0.564042	0.604412	0.59737	0.62305	0.721495	0.640536	0.581469	0.519704	0.626155
NCI_a6b1_and_a6b4_Integrin_signaling_Main_Pathway	43	0.623201	0.642143	0.641229	0.621455	0.625732	0.624189	0.635227	0.618089	0.651407	0.632103	0.621285	0.679171	0.588544
NCI_a6b1_and_a6b4_Integrin_signaling_Pathway_(Pathway_degradation_of_ITGA6)	8	0.608984	0.616913	0.616904	0.586264	0.639748	0.628237	0.619482	0.630577	0.610639	0.617344	0.603627	0.700121	0.50543
NCI_a6b1_and_a6b4_Integrin_signaling_Pathway_(Tumor_Cell_Invasion)	5	0.577595	0.587079	0.580834	0.54803	0.617	0.579909	0.566896	0.564139	0.586937	0.605209	0.531707	0.657278	0.533759
NCI_a6b1_and_a6b4_Integrin_signaling_Pathway_(apoptosis)	8	0.608984	0.616913	0.616904	0.586264	0.639748	0.628237	0.619482	0.630577	0.610639	0.617344	0.603627	0.700121	0.50543
NCI_a6b1_and_a6b4_Integrin_signaling_Pathway_(cell_migration)	8	0.608984	0.616913	0.616904	0.586264	0.639748	0.628237	0.619482	0.630577	0.610639	0.617344	0.603627	0.700121	0.50543
NCI_a6b1_and_a6b4_Integrin_signaling_Pathway_(hemidesmosome_assembly)	1	1.00962	0.968305	0.990315	0.872941	1.07566	1.02867	0.992872	0.953591	0.921232	1.02656	0.935206	0.852803	0.712398
NCI_a6b1_and_a6b4_Integrin_signaling_Pathway_(proteasomal_ubiquitin_dependent_protein_catabolic_process)	4	0.740569	0.791746	0.759607	0.741878	0.813084	0.792475	0.788214	0.757729	0.753584	0.741304	0.707429	0.981718	0.643128
NCI_amb2_Integrin_signaling_Main_Pathway	30	0.633911	0.614113	0.641889	0.649505	0.605464	0.598374	0.622237	0.620433	0.603726	0.581896	0.64066	0.569024	0.64306
NCI_amb2_Integrin_signaling_Pathway_(actin_filament_polymerization)	5	0.583246	0.563634	0.630184	0.570993	0.570378	0.534002	0.546335	0.486567	0.49988	0.501011	0.639226	0.440954	0.591064
NCI_amb2_Integrin_signaling_Pathway_(dendritic_cell_antigen_processing_and_presentation)	7	0.649855	0.59702	0.626332	0.639235	0.610186	0.614697	0.611194	0.588096	0.551694	0.568563	0.636898	0.516767	0.573436
NCI_amb2_Integrin_signaling_Pathway_(leukocyte_adhesion)	9	0.580349	0.533715	0.561537	0.582104	0.539501	0.545894	0.548524	0.538998	0.51062	0.551444	0.56858	0.497745	0.562903
NCI_amb2_Integrin_signaling_Pathway_(phagocytosis_triggered_by_activation_of_immune_response_cell_surface_activating_receptor)	7	0.649855	0.59702	0.626332	0.639235	0.610186	0.614697	0.611194	0.588096	0.551694	0.568563	0.636898	0.516767	0.573436
NCI_amb2_Integrin_signaling_Pathway_(positive_regulation_of_phagocytosis)	9	0.687749	0.635088	0.663656	0.690405	0.647381	0.63869	0.645598	0.634708	0.567988	0.591627	0.671758	0.55526	0.689186
NCI_mTOR_signaling_Main_Pathway	60	0.713642	0.726153	0.723222	0.707251	0.719762	0.718889	0.729582	0.707753	0.748022	0.733124	0.700708	0.681398	0.766671
NCI_mTOR_signaling_Pathway_(Pathway_rRNA_transcription_via_RRN3)	14	0.824904	0.837785	0.823691	0.782551	0.84941	0.830871	0.820321	0.780431	0.801773	0.823882	0.79808	0.705473	0.804493
NCI_mTOR_signaling_Pathway_(lipid_biosynthetic_process)	12	0.790885	0.812453	0.781411	0.756059	0.818629	0.814608	0.800129	0.75688	0.804472	0.831127	0.75559	0.684348	0.768679
NCI_mTOR_signaling_Pathway_(regulation_of_actin_cytoskeleton_organization)	9	0.663315	0.645942	0.66086	0.628601	0.671136	0.664714	0.643489	0.618648	0.624592	0.697558	0.624642	0.563417	0.630952
NCI_mTOR_signaling_Pathway_(regulation_of_protein_stability)	9	0.663315	0.645942	0.66086	0.628601	0.671136	0.664714	0.643489	0.618648	0.624592	0.697558	0.624642	0.563417	0.630952
NCI_mTOR_signaling_Pathway_(translational_initiation)	13	0.836353	0.865045	0.824277	0.797889	0.836607	0.843502	0.826428	0.808609	0.829549	0.874098	0.812424	0.737191	0.813122
NCI_p38_MAPK_signaling_Main_Pathway	27	0.725654	0.719977	0.720899	0.734256	0.705879	0.71931	0.696938	0.692081	0.697116	0.68426	0.694366	0.684911	0.753788
NCI_p38_signaling_mediated_by_MAPKAP_kinases_Main_Pathway	21	0.649567	0.63445	0.639359	0.654867	0.638118	0.657005	0.654398	0.643924	0.724961	0.681772	0.606603	0.65485	0.761188
NCI_p38_signaling_mediated_by_MAPKAP_kinases_Pathway_(actin_cytoskeleton_reorganization)	5	0.640427	0.651534	0.626836	0.662046	0.673177	0.656966	0.620017	0.617376	0.616337	0.599904	0.565933	0.789819	0.64129
NCI_p38_signaling_mediated_by_MAPKAP_kinases_Pathway_(chemotaxis)	4	0.411591	0.433274	0.400617	0.448294	0.430552	0.439104	0.356175	0.381684	0.420222	0.377829	0.41552	0.430006	0.583963
NCI_p38_signaling_mediated_by_MAPKAP_kinases_Pathway_(regulation_of_mRNA_stability)	3	0.437435	0.456344	0.435074	0.471507	0.499351	0.425657	0.397027	0.399303	0.360088	0.367602	0.450054	0.387813	0.491947
NCI_p53_Main_Pathway	44	0.635893	0.656969	0.641442	0.650277	0.628515	0.6375	0.638444	0.650562	0.67128	0.651468	0.624011	0.648221	0.685996
NCI_p53_Pathway_(apoptosis)	40	0.62995	0.649606	0.632971	0.640174	0.626562	0.629379	0.626465	0.638466	0.662461	0.63358	0.612785	0.631291	0.670841
NCI_p53_Pathway_(proteasomal_ubiquitin_dependent_protein_catabolic_process)	4	0.645162	0.745089	0.686465	0.68003	0.666163	0.66339	0.634444	0.638761	0.646531	0.622717	0.625204	0.606977	0.757548
NCI_p73_transcription_factor_network_Main_Pathway	76	0.664274	0.682244	0.653673	0.658778	0.646834	0.654053	0.654151	0.660954	0.658575	0.654635	0.633488	0.691266	0.651751
NCI_p73_transcription_factor_network_Pathway_(apoptosis)	22	0.719376	0.718199	0.71118	0.694836	0.701984	0.692342	0.712162	0.711251	0.700401	0.715852	0.70251	0.677105	0.704525
NCI_p75_NTR_mediated_signaling_Main_Pathway	60	0.604371	0.59116	0.597832	0.613301	0.57782	0.597994	0.595248	0.609442	0.61113	0.595341	0.592298	0.572892	0.641385
NCI_p75_NTR_mediated_signaling_Pathway_(activation_of_caspase_activity)	7	0.479255	0.449796	0.456673	0.48593	0.465145	0.463809	0.477566	0.502406	0.468252	0.486008	0.470228	0.313217	0.523557
NCI_p75_NTR_mediated_signaling_Pathway_(cell_cycle_arrest)	9	0.575194	0.513548	0.573693	0.563503	0.569874	0.570094	0.553268	0.602455	0.513651	0.52101	0.59745	0.443252	0.524096
NCI_p75_NTR_mediated_signaling_Pathway_(neuron_apoptosis)	24	0.572956	0.556881	0.556416	0.582247	0.565384	0.57127	0.553149	0.568716	0.557662	0.584933	0.548285	0.499996	0.599457
NCI_p75_NTR_mediated_signaling_Pathway_(neuron_projection_morphogenesis)	17	0.555999	0.5163	0.549307	0.540696	0.536946	0.544614	0.559278	0.545784	0.514883	0.548196	0.532079	0.438842	0.536119
NGF_Pathway	87	0.708376	0.711349	0.711383	0.722818	0.702067	0.701497	0.696802	0.692029	0.703177	0.714575	0.69221	0.659997	0.749459
NGF_Pathway_Actin_Polymerization_Neurite_Outgrowth_and_Differentiation	11	0.597351	0.572032	0.59579	0.595394	0.55462	0.557935	0.568753	0.559306	0.565556	0.570642	0.605463	0.487572	0.611246
NGF_Pathway_Apoptosis	12	0.698454	0.717207	0.710154	0.691324	0.712911	0.725973	0.680765	0.693989	0.648357	0.682875	0.671814	0.68082	0.663852
NGF_Pathway_Gene_Expression_via_MYC_ELK1_CREB3_NFKB2	22	0.717705	0.697736	0.706115	0.740653	0.724089	0.713874	0.693088	0.691415	0.704215	0.717418	0.678966	0.681742	0.770368
NGF_Pathway_Neurite_Outgrowth_and_Differentiation	21	0.729234	0.748063	0.71044	0.750502	0.712141	0.717522	0.742747	0.709745	0.711895	0.723521	0.700106	0.682906	0.740988
NGF_Pathway_Neuronal_Survival	16	0.739781	0.75755	0.729874	0.77843	0.72783	0.731122	0.760193	0.722021	0.711308	0.742373	0.725766	0.701374	0.771559
Neuronal_Development_Induced_by_CDK5	81	0.678446	0.667989	0.666846	0.673988	0.66544	0.669689	0.662754	0.680243	0.69338	0.697794	0.650961	0.669821	0.720171
Neuronal_Intermediate_Filaments	10	0.570401	0.539937	0.524017	0.61277	0.600384	0.619796	0.607121	0.605884	0.677042	0.747059	0.526119	0.904232	0.803734
Nicotine_Influence_on_Glutamatergic_Neurons	56	0.535493	0.521392	0.548783	0.532768	0.545203	0.538985	0.540162	0.573694	0.524608	0.540973	0.527213	0.429513	0.490421
Nitric_Oxide_Pathway_in_Skeletal_Muscle	36	0.696103	0.684242	0.703706	0.711517	0.705952	0.720859	0.74014	0.731778	0.735142	0.724443	0.690531	0.71683	0.707606
Non-Junctional_Cell_Adhesion_in_Endothelium	35	0.563458	0.585447	0.557374	0.587269	0.576442	0.598533	0.594976	0.626283	0.602028	0.629866	0.556603	0.683236	0.584792
Notch_Signaling_Pathway	33	0.658095	0.650556	0.649702	0.656049	0.641744	0.651274	0.63818	0.658651	0.683796	0.679982	0.642705	0.632381	0.688699
Notch_Signaling_Pathway_Gene_Expression_Chromatin_Remodeling_via_RBPJ	27	0.634399	0.619231	0.620592	0.626175	0.610996	0.623776	0.617803	0.641109	0.675032	0.660408	0.62057	0.595748	0.669588
Notch_Signaling_Pathway_Transcription_of_Target_Genes_Hairy_E-SpI_via_RBPJ	27	0.634399	0.619231	0.620592	0.626175	0.610996	0.623776	0.617803	0.641109	0.675032	0.660408	0.62057	0.595748	0.669588
Notch_Signaling_Pathway_gamma_Secretase	6	0.764724	0.791519	0.780694	0.790481	0.78011	0.775012	0.729872	0.737588	0.723232	0.768068	0.742314	0.797231	0.774699
Outside-in_Signaling_through_Integrins	50	0.646784	0.641498	0.632588	0.65729	0.649495	0.665733	0.646738	0.66488	0.689806	0.692918	0.621277	0.677208	0.723942
PAK_Pathway	343	0.59666	0.585363	0.596153	0.605801	0.582796	0.601216	0.597927	0.59485	0.580822	0.582749	0.604755	0.553183	0.573697
PAK_Pathway_Actin_Organization	250	0.589576	0.572777	0.586525	0.598458	0.565631	0.592446	0.587784	0.585221	0.566731	0.568878	0.598886	0.524651	0.552433
PAK_Pathway_Cell_Survival	250	0.589576	0.572777	0.586525	0.598458	0.565631	0.592446	0.587784	0.585221	0.566731	0.568878	0.598886	0.524651	0.552433
PAK_Pathway_Contractility_Stress_Fibres_and_Focal_Adhesion	53	0.620877	0.634601	0.642337	0.644153	0.647766	0.643022	0.64626	0.625515	0.633642	0.629794	0.626607	0.599525	0.637333
PAK_Pathway_Lamelliopodia_and_Filopodia_Outgrowth	260	0.594786	0.577465	0.589692	0.604841	0.571041	0.597985	0.594474	0.592297	0.576145	0.580186	0.60143	0.547034	0.570387
PAK_Pathway_Paxillin_Disassembly	1	0.862106	0.787989	0.852525	0.724636	0.862617	0.940517	0.863228	0.909091	1.33699	1.02729	0.789282	0.599012	0.752127
PAK_Pathway_Transciptional_Activation_and_Filopodia_Formation	6	0.550563	0.585086	0.569153	0.526445	0.550732	0.528968	0.534917	0.541336	0.555536	0.572811	0.58062	0.714357	0.482511
PLAU-mediated_Signaling_Events_During_Cell_Adhesion	30	0.605044	0.61632	0.603338	0.626332	0.598292	0.592892	0.599979	0.597101	0.657012	0.621933	0.596918	0.587797	0.649747
PPAR_Pathway	229	0.554989	0.545904	0.551618	0.555136	0.55622	0.555114	0.553925	0.555813	0.555059	0.540936	0.561404	0.499873	0.516073
PPAR_Pathway_Adipocyte_Differentiation_Glucose_Homeostasis_and_Macrophage_Function	5	0.431077	0.455288	0.437838	0.45991	0.470864	0.445937	0.424369	0.449404	0.452181	0.451179	0.46664	0.350217	0.448543
PPAR_Pathway_Fatty_Acid_Metabolism_Lipid_Homeostasis_and_Skin_Proliferation	5	0.431077	0.455288	0.437838	0.45991	0.470864	0.445937	0.424369	0.449404	0.452181	0.451179	0.46664	0.350217	0.448543
PPAR_Pathway_Peroxisome_Proliferation_Hepatocarcinogenesis_Fatty_Acid_Metbolism_and_Lipid_Homeostasis	5	0.431077	0.455288	0.437838	0.45991	0.470864	0.445937	0.424369	0.449404	0.452181	0.451179	0.46664	0.350217	0.448543
PRL_Pathway	61	0.697491	0.694278	0.674946	0.710323	0.690051	0.680169	0.669166	0.665056	0.709886	0.677668	0.69514	0.584336	0.74998
PRPP_biosynthesis	3	0.756277	0.55708	0.733152	0.702967	0.706498	0.715148	0.694136	0.724264	0.485393	0.579177	0.770483	0.601048	0.512862
PTEN_Pathway	491	0.595706	0.592575	0.598298	0.60276	0.599523	0.602102	0.600769	0.605118	0.59604	0.60017	0.598517	0.541009	0.577496
PTEN_Pathway_Adhesion_or_Migration	343	0.579544	0.573688	0.578217	0.584311	0.582261	0.584079	0.586938	0.592736	0.57874	0.586173	0.588432	0.528437	0.548544
PTEN_Pathway_Angiogenesis_and_Tumorigenesis	175	0.617408	0.615978	0.618281	0.629391	0.624681	0.621269	0.626628	0.625772	0.603821	0.627542	0.622259	0.561594	0.60481
PTEN_Pathway_Apoptosis	19	0.766886	0.787004	0.800395	0.787273	0.803555	0.796953	0.761211	0.759285	0.789835	0.75852	0.756873	0.683912	0.852367
PTEN_Pathway_Ca2+_Signaling	175	0.617408	0.615978	0.618281	0.629391	0.624681	0.621269	0.626628	0.625772	0.603821	0.627542	0.622259	0.561594	0.60481
PTEN_Pathway_Cell_Cycle	95	0.71103	0.716091	0.700688	0.73856	0.717454	0.713268	0.710077	0.703743	0.708403	0.703289	0.697971	0.674033	0.747606
PTEN_Pathway_Cell_Survival	16	0.71376	0.708566	0.727946	0.707365	0.710486	0.701681	0.701664	0.698202	0.750377	0.698814	0.69532	0.606231	0.777873
PTEN_Pathway_DNA_Repair	86	0.732287	0.73709	0.722066	0.759858	0.731123	0.730431	0.725994	0.724805	0.727157	0.723104	0.718131	0.701081	0.780442
PTEN_Pathway_Differentiation	102	0.710893	0.7132	0.704556	0.736611	0.718587	0.711923	0.709447	0.703273	0.71165	0.706101	0.699362	0.66564	0.747147
PTEN_Pathway_Genomic_Stability	83	0.718905	0.723391	0.706437	0.747266	0.719355	0.716243	0.712299	0.711867	0.719106	0.711744	0.70529	0.681797	0.771142
PTEN_Pathway_Growth	95	0.71103	0.716091	0.700688	0.73856	0.717454	0.713268	0.710077	0.703743	0.708403	0.703289	0.697971	0.674033	0.747606
PTEN_Pathway_Migration	115	0.695473	0.693106	0.694251	0.716293	0.6954	0.693076	0.685191	0.69126	0.69366	0.683974	0.678197	0.627463	0.726798
PTEN_Pathway_Neuronal_Survival	7	0.476171	0.461209	0.434163	0.506424	0.459246	0.473159	0.450336	0.471474	0.4844	0.498802	0.428801	0.536003	0.500736
PTEN_Pathway_Proliferation	114	0.700181	0.699738	0.69874	0.71949	0.701399	0.697661	0.691417	0.695819	0.697531	0.688704	0.683756	0.636274	0.738917
PTEN_Pathway_Proliferation_CyclinA2_Geminin_AuroraA_PLK1	37	0.527846	0.53659	0.542573	0.533738	0.53362	0.547438	0.551076	0.526693	0.503232	0.533201	0.529528	0.445287	0.492413
PTEN_Pathway_Protein_Synthesis	2	0.824803	0.867823	0.912	0.855045	0.878755	0.846523	0.876686	0.8252	0.868803	0.858715	0.882023	0.767358	0.848557
PTEN_Pathway_Senescence_Ets2_p16	37	0.527846	0.53659	0.542573	0.533738	0.53362	0.547438	0.551076	0.526693	0.503232	0.533201	0.529528	0.445287	0.492413
PTEN_Pathway_Synaptic_Transmission	85	0.704124	0.70846	0.695573	0.735089	0.707988	0.705382	0.700789	0.704693	0.701974	0.697623	0.693322	0.66964	0.750583
Protein_kinase_A_Pathway	6	0.628235	0.61755	0.692923	0.640448	0.62616	0.607368	0.608487	0.601187	0.607728	0.643219	0.666708	0.537201	0.624326
RALA_Signaling	8	0.755103	0.711358	0.634541	0.808436	0.733214	0.773072	0.763374	0.808221	0.902593	0.917266	0.654142	1.29545	1.03008
RALB_Signaling	5	0.604177	0.645619	0.668046	0.636328	0.639197	0.627036	0.65575	0.761743	0.818625	0.802399	0.597785	0.737113	0.685299
RANK_Signaling_in_Osteoclasts_Pathway	73	0.718601	0.715772	0.714132	0.746556	0.699925	0.722465	0.711789	0.720702	0.711746	0.713551	0.697056	0.777876	0.78926
RANK_Signaling_in_Osteoclasts_Pathway_Expression_of_Osteoclastic_Genes_via_JUN_NFAT5_NFKB2_MITF_FOS	33	0.65676	0.657766	0.658181	0.682357	0.649377	0.659534	0.644635	0.638562	0.630375	0.626894	0.622513	0.697142	0.70516
RANK_Signaling_in_Osteoclasts_Pathway_Inhibition_of_Death	29	0.778036	0.774114	0.786838	0.803977	0.765453	0.784719	0.783731	0.77479	0.776484	0.768571	0.775008	0.731254	0.830473
RANK_Signaling_in_Osteoclasts_Pathway_Resorption	32	0.805136	0.807646	0.786621	0.843927	0.795999	0.827396	0.809682	0.802198	0.808888	0.816781	0.767174	0.93253	0.947049
Rac1_Signaling	15	0.980557	0.944455	0.908118	1.00512	0.959404	0.992839	0.943177	0.992033	1.0644	1.07994	0.879505	1.26582	1.24639
Rapoport-Luebering_glycolytic_shunt	2	0.752157	0.788836	0.742684	0.696045	0.742875	0.737526	0.659466	0.704339	0.663906	0.564276	0.755024	0.661511	0.596827
Ras_Pathway	441	0.599469	0.590372	0.601817	0.604713	0.601524	0.60316	0.600537	0.605708	0.598072	0.590136	0.59734	0.539155	0.58177
Ras_Pathway_Apoptosis	33	0.741569	0.750034	0.743085	0.756254	0.723429	0.761175	0.750288	0.733587	0.746378	0.723172	0.718129	0.755612	0.792784
Ras_Pathway_CDC42_Pathway	4	0.779486	0.789272	0.753293	0.804807	0.730511	0.753874	0.748339	0.842634	0.707463	0.838336	0.732644	0.863749	0.762912
Ras_Pathway_Cell-Cell_Junctions	25	0.61235	0.591819	0.620249	0.594338	0.618085	0.603494	0.579926	0.584963	0.583032	0.635996	0.621751	0.541436	0.614624
Ras_Pathway_Gene_Expression_Cell_Proliferation_Cell_Survival_Differentiation_Development_Cell_Cycle_Control_Cell_Motility_Tumorigenesis_via_ELK4_ATF2_MEF2D_STAT2_CREB3_CCNA1_MYC_ELK1_JUN_CDK4	64	0.619982	0.615905	0.598952	0.621771	0.619932	0.605602	0.602215	0.617033	0.617308	0.602926	0.593936	0.589071	0.644091
Ras_Pathway_Golgi_Trafficking_and_Vesicle_Formation	10	0.922124	0.894286	0.907164	0.935905	0.899275	0.898809	0.900559	0.915569	0.912339	0.927121	0.890292	0.803686	0.979867
Ras_Pathway_Increased_T-cell_Adhesion	28	0.707419	0.696071	0.718968	0.732855	0.732046	0.714963	0.695209	0.682989	0.673371	0.655219	0.70735	0.630101	0.689462
Ras_Pathway_Receptor_Endocytosis	8	0.6695	0.674504	0.67065	0.663472	0.667298	0.680886	0.713043	0.673637	0.762586	0.697781	0.646847	0.952335	0.68865
Ras_Pathway_RhoA_Pathway	9	0.780263	0.784876	0.776392	0.823121	0.726061	0.763403	0.761543	0.798723	0.796025	0.767945	0.724852	0.678604	0.823777
Ras_Signaling	36	0.604722	0.599173	0.604067	0.61186	0.610389	0.595029	0.59078	0.589794	0.593735	0.606967	0.5967	0.506911	0.626803
Regulation_of_Angiogenesis_by_Interleukin-8	6	0.630691	0.629016	0.623078	0.648997	0.617018	0.634775	0.605501	0.625413	0.653894	0.595805	0.602633	0.481287	0.772463
Regulation_of_Cell_Migration_and_Proliferation_by_Somatostatin_Receptor	38	0.634633	0.621001	0.652401	0.644646	0.639758	0.627127	0.622164	0.624949	0.626457	0.611125	0.609537	0.527006	0.640336
Regulation_of_Cell_Migration_by_Platelet-derived_Growth_Factors	22	0.679584	0.670487	0.664073	0.697536	0.655892	0.656845	0.650024	0.690542	0.675063	0.672906	0.654918	0.575613	0.6647
Regulation_of_Cytoskeleton_Remodeling_by_Activin_A	20	0.630367	0.676356	0.653717	0.620152	0.621212	0.626783	0.622352	0.65917	0.638193	0.639208	0.651689	0.650499	0.596561
Regulation_of_Cytoskeleton_Remodeling_by_Protein_Kinase_A	75	0.685942	0.678828	0.686309	0.68666	0.682	0.687815	0.693099	0.706261	0.695292	0.704278	0.669284	0.639443	0.711775
Regulation_of_Cytoskeleton_Remodeling_by_TGF_and_WNT	118	0.64803	0.66297	0.648441	0.661286	0.648779	0.657164	0.650967	0.669762	0.670516	0.668919	0.638046	0.678243	0.680556
Regulation_of_Epithelial-mesenchymal_transition	3	0.700813	0.70226	0.569333	0.83187	0.694307	0.739384	0.744964	0.836388	0.889249	0.933878	0.667059	1.18046	1.30484
Regulation_of_Repulsive_Axonal_Pathfinding	83	0.646333	0.644342	0.637624	0.65054	0.63937	0.647695	0.629843	0.654248	0.671564	0.672817	0.625124	0.666384	0.681936
RhoA_Signaling	29	0.526276	0.558269	0.543212	0.53261	0.521957	0.536735	0.539629	0.545776	0.551247	0.548585	0.540756	0.508697	0.497026
RhoB_Signaling	5	0.689525	0.691567	0.733074	0.703317	0.700735	0.682071	0.667175	0.685864	0.684824	0.647829	0.728558	0.566663	0.639263
Role_of_Cholinergic_Receptors_in_Migration_of_Kertinocytes	7	0.575619	0.577466	0.60604	0.567829	0.611888	0.613916	0.632091	0.703556	0.677212	0.695313	0.581147	0.514918	0.594516
Role_of_KITLG_in_Haematopoiesis	66	0.690647	0.681243	0.663716	0.711106	0.675265	0.668293	0.669742	0.67055	0.677204	0.66024	0.652214	0.594773	0.724293
Role_of_NTN1_in_Axon_Pathfinding	51	0.711173	0.708255	0.712539	0.733221	0.70855	0.720792	0.715365	0.750731	0.728087	0.742558	0.705657	0.642324	0.738458
Role_of_Rho_GTPases_in_of_Actin_Cytoskeleton_Organization	52	0.707808	0.706929	0.709127	0.729823	0.717468	0.729397	0.723691	0.723717	0.730847	0.7375	0.687395	0.76772	0.798102
Role_of_Small_GTPases_in_G1-S_Transition	51	0.664423	0.672714	0.664103	0.673457	0.656723	0.654003	0.656438	0.656082	0.663266	0.671243	0.647801	0.660169	0.739901
S-adenosyl-L-methionine_biosynthesis	3	0.759471	0.74017	0.705548	0.683112	0.731624	0.723147	0.708335	0.767408	0.658248	0.77342	0.716207	0.728627	0.702823
S-reticuline_biosynthesis	1	0.418982	0.416912	0.369482	0.473603	0.301059	0.463584	0.440646	0.47138	0.320341	0.451475	0.479945	0.407501	0.359242
SMAD_Signaling_Network_Pathway	126	0.701208	0.710258	0.683376	0.709173	0.697291	0.702958	0.713265	0.716412	0.733716	0.741143	0.670208	0.78012	0.770892
SPP1_Pathway_in_Osteoclasts	34	0.841523	0.821488	0.793036	0.840809	0.805707	0.836789	0.819019	0.832895	0.872823	0.855131	0.78152	0.890457	0.953887
STAT3_Pathway	233	0.675142	0.659091	0.675177	0.704928	0.653935	0.668797	0.667549	0.656458	0.630433	0.63238	0.681559	0.616429	0.655445
STAT3_Pathway_Anti-Apoptosis	3	0.550782	0.488217	0.529688	0.571294	0.474715	0.453972	0.486058	0.447981	0.419179	0.424167	0.473731	0.371154	0.531584
STAT3_Pathway_G1_to_S_Cell_Cycle_Progression	3	0.631914	0.545632	0.614663	0.597394	0.550063	0.557495	0.624237	0.583842	0.630822	0.620107	0.585416	0.638436	0.603938
STAT3_Pathway_Growth_Arrest_and_Differentiation	105	0.692202	0.677389	0.683183	0.72879	0.677175	0.675143	0.674662	0.669372	0.647481	0.631975	0.690558	0.623498	0.682209
STATs_Pathway_Regulation_by_GH	29	0.737531	0.730777	0.683422	0.757817	0.712309	0.718485	0.694972	0.70575	0.725189	0.691028	0.76139	0.633517	0.768419
Slit-Robo_Pathway	61	0.698732	0.694896	0.690676	0.695769	0.691301	0.697149	0.663588	0.712438	0.712056	0.716864	0.675407	0.72929	0.770251
Smooth_Muscle_Tone_Regulation_by_G-protein_Coupled_Receptors	49	0.509873	0.521573	0.525954	0.52338	0.5286	0.536171	0.542871	0.559011	0.505018	0.526912	0.528082	0.486126	0.477686
TCA_cycle	18	0.733563	0.734187	0.687175	0.729571	0.725383	0.714944	0.71272	0.742172	0.710402	0.738088	0.73537	0.700203	0.763917
TGF-Beta_Pathway	218	0.626766	0.62084	0.635425	0.640999	0.611492	0.631338	0.62752	0.616173	0.596659	0.60221	0.625954	0.562007	0.597212
TGF-Beta_Pathway_Epithelial_Mesenchymal_Transdifferentiation	14	0.685576	0.705401	0.688679	0.706362	0.681235	0.678769	0.704033	0.680434	0.659516	0.69249	0.688408	0.619142	0.689986
TGF-Beta_Pathway_Post_Transciptional_G1_Arrest	16	0.647541	0.691062	0.672306	0.651547	0.645216	0.670719	0.649496	0.649486	0.634452	0.66806	0.655718	0.598178	0.646885
TGF-Beta_Pathway_Transciption_Arrested_Growth_Apoptosis	30	0.609186	0.629547	0.618003	0.60977	0.613501	0.605466	0.603298	0.639081	0.60692	0.608252	0.598135	0.62658	0.58373
TGF-Beta_Pathway_Transciption_Cell_Growth_and_Mobility_and_Angiogenesis	30	0.609186	0.629547	0.618003	0.60977	0.613501	0.605466	0.603298	0.639081	0.60692	0.608252	0.598135	0.62658	0.58373
TGF-beta_Signaling_in_Epithelial–mesenchymal_transition	52	0.628983	0.639952	0.602849	0.641929	0.617647	0.625503	0.613369	0.618402	0.610048	0.619027	0.601203	0.672065	0.696013
TNF_Signaling_Pathway	64	0.708737	0.706946	0.70527	0.738101	0.688799	0.715415	0.707103	0.701012	0.713866	0.683467	0.679342	0.741591	0.772745
TNF_Signaling_Pathway_Apoptosis	14	0.763586	0.768132	0.756821	0.760016	0.737033	0.751203	0.773231	0.731712	0.770238	0.715906	0.736275	0.742068	0.784579
TNF_Signaling_Pathway_Gene_Expression_and_Cell_Survival_via_FOS_NFKB2_JUN_ELK1_ATF6	37	0.706687	0.705486	0.710098	0.746687	0.699191	0.724127	0.70398	0.711115	0.699775	0.689945	0.676311	0.765999	0.793637
TRAF_Pathway	100	0.735393	0.731881	0.721302	0.78575	0.724969	0.74103	0.737327	0.736246	0.718835	0.705404	0.713955	0.754247	0.798767
TRAF_Pathway_Apoptosis	13	0.764156	0.73365	0.739139	0.784978	0.716253	0.731957	0.759628	0.72968	0.771963	0.707966	0.738154	0.820679	0.829519
TRAF_Pathway_Cell_Survival	14	0.72123	0.74458	0.720119	0.756606	0.711123	0.724254	0.743402	0.730263	0.711102	0.727518	0.72537	0.653112	0.738896
TRAF_Pathway_Direct_Antimicrobial_Response_and_Cell-Mediated_Immunity_and_Apoptosis_of_Host_Cell	10	0.838671	0.85697	0.857177	0.919444	0.885397	0.899412	0.864759	0.820404	0.844111	0.830919	0.810296	0.940307	1.06672
TRAF_Pathway_Gene_Expression_via_FOS_JUN	11	0.606315	0.640784	0.612118	0.61146	0.62005	0.591439	0.607053	0.649042	0.628958	0.584065	0.575754	0.847803	0.542239
TRH_Influence_on_Cytoskeleton	37	0.624288	0.636596	0.621413	0.619628	0.656856	0.635334	0.6512	0.632208	0.607923	0.6144	0.644664	0.48288	0.556446
TRH_Pathway	77	0.6198	0.62454	0.631173	0.627139	0.634478	0.627987	0.632486	0.640537	0.62454	0.625396	0.619434	0.547149	0.603957
TSPANs_Influence_on_Integrin-based_Cell_Migration_and_Adhesion	55	0.751415	0.734888	0.732969	0.762018	0.731305	0.759488	0.750345	0.761921	0.789931	0.780277	0.714402	0.844739	0.82266
TYROBP_Signaling_in_Natural_Killer_Cells	63	0.687708	0.679253	0.681018	0.724774	0.70106	0.686831	0.679431	0.659899	0.69569	0.698305	0.668283	0.677279	0.797007
Target_drugs_pathway	190	0.648831	0.644039	0.642081	0.660404	0.643569	0.637997	0.636943	0.642928	0.653918	0.650194	0.643065	0.59899	0.661507
Tight_Junctions	28	0.668845	0.672138	0.666376	0.705478	0.686277	0.690308	0.714603	0.714821	0.735539	0.701087	0.662548	0.831144	0.728278
Transport_between_Cytoplasm_and_Mitochondria	5	0.797645	0.835961	0.827699	0.833502	0.791932	0.774962	0.802815	0.786046	0.690487	0.741199	0.764618	0.696145	0.940563
Tumour_Infiltration_Pathway	200	0.695704	0.674331	0.691009	0.780986	0.684517	0.694903	0.693041	0.668174	0.660081	0.666368	0.690973	0.626649	0.817586
UDP-D-xylose_and_UDP-D-glucuronate_biosynthesis	2	0.650794	0.776221	0.601242	0.659333	0.707031	0.830674	0.603498	0.685975	0.764864	0.645282	0.615605	0.531799	0.67305
UDP-iNi-acetyl-D-galactosamine_biosynthesis_I	1	0.435666	0.50201	0.349869	0.497373	0.38791	0.469873	0.551655	0.525397	0.809128	0.597524	0.30094	0.73904	0.609909
UDP-iNi-acetyl-D-galactosamine_biosynthesis_II	8	0.657088	0.687397	0.653533	0.646516	0.641643	0.649419	0.678377	0.673253	0.740624	0.678137	0.615115	0.645469	0.679143
UDP-iNi-acetyl-D-glucosamine_biosynthesis_II	5	0.692647	0.763746	0.677616	0.645133	0.676547	0.676655	0.66132	0.65368	0.741226	0.726959	0.705623	0.640479	0.703244
UMP_biosynthesis	2	0.677644	0.7839	0.678476	0.67894	0.718105	0.643206	0.660346	0.656186	0.666047	0.722342	0.657899	0.645059	0.688185
UTP_and_CTP_dephosphorylation_I	3	0.997429	0.857576	0.941072	0.948846	0.908923	0.98937	0.964362	1.10214	0.905184	0.896146	0.948796	0.924586	0.967259
UTP_and_CTP_dephosphorylation_II	4	0.979054	0.85028	0.943742	0.970827	0.902852	0.985398	0.953671	1.00005	0.966698	0.882295	0.933889	0.761128	1.19268
UTP_and_CTP_ide_novoi_biosynthesis	12	0.822587	0.767767	0.757921	0.773689	0.760054	0.793631	0.776413	0.810248	0.767637	0.767559	0.756958	0.823138	0.808571
Ubiquitin-Proteasome_Dependent_Proteolysis_Pathway	131	0.69034	0.713826	0.682357	0.693807	0.686587	0.68984	0.686681	0.702702	0.707232	0.717681	0.677688	0.718436	0.766561
VEGFR2_Signaling	94	0.691903	0.69198	0.676429	0.710826	0.690197	0.697751	0.698312	0.691651	0.712061	0.692861	0.664061	0.708015	0.746494
VEGF_Pathway	77	0.706063	0.707311	0.693144	0.717728	0.713709	0.708506	0.711687	0.702245	0.728093	0.730319	0.680331	0.722926	0.740172
VEGF_Pathway_Actin_Reorganization	8	0.829012	0.814953	0.761104	0.916788	0.856694	0.875193	0.862382	0.881918	0.945517	0.99932	0.74157	1.39148	1.18598
VEGF_Pathway_Cell_Migration	8	0.829012	0.814953	0.761104	0.916788	0.856694	0.875193	0.862382	0.881918	0.945517	0.99932	0.74157	1.39148	1.18598
VEGF_Pathway_Cell_Survival	15	0.735662	0.743247	0.731687	0.746478	0.720374	0.717268	0.742898	0.717673	0.728518	0.717996	0.718911	0.649647	0.75444
VEGF_Pathway_Focal_Adhesion_Turnover	5	0.867567	0.897148	0.811946	0.839476	0.839293	0.902729	0.850064	0.891491	0.962094	0.884468	0.825127	0.733747	0.758071
VEGF_Pathway_Gene_Expression_and_Cell_Proliferation_via_MAPK7	12	0.738987	0.751714	0.757363	0.757572	0.792686	0.744418	0.746969	0.737657	0.765061	0.757227	0.72863	0.75728	0.745536
VEGF_Pathway_Nitric_Oxide_Production	3	0.646689	0.639243	0.572845	0.591087	0.566652	0.605529	0.638662	0.554216	0.711156	0.747606	0.524654	0.581619	0.845686
VEGF_Pathway_Prostaglandin_Production	20	0.688022	0.681466	0.687914	0.70848	0.722689	0.69035	0.685359	0.67557	0.666854	0.691423	0.682698	0.646892	0.64945
WNT_Pathway	253	0.607169	0.614889	0.613425	0.61242	0.607308	0.617901	0.611691	0.620477	0.610894	0.610163	0.598983	0.58	0.603013
WNT_Pathway_Cell_Fate_Proliferation_Differentiation_Adhesion_and_Survival	87	0.698536	0.720792	0.695346	0.70163	0.69872	0.710312	0.706718	0.707238	0.73371	0.717636	0.682924	0.720404	0.743203
WNT_Pathway_Cell_Survival	19	0.655109	0.671913	0.676409	0.665658	0.660341	0.653397	0.643964	0.650257	0.715187	0.679046	0.67327	0.723371	0.705782
WNT_Pathway_Cytoskeletal_Rearrangement	4	0.565048	0.569627	0.581481	0.550244	0.542326	0.507715	0.552567	0.596464	0.503455	0.546087	0.541389	0.429875	0.580536
WNT_Pathway_Gene_Expression_via_CREB3	51	0.593571	0.58651	0.607722	0.604402	0.582898	0.591507	0.581004	0.615459	0.585115	0.593025	0.578624	0.504527	0.57158
WNT_Pathway_NFAT_Pathway	21	0.616148	0.629944	0.629271	0.638869	0.618253	0.631601	0.606715	0.634734	0.630149	0.623427	0.616697	0.539865	0.592491
WNT_Pathway_PKC_Pathway	54	0.610149	0.607017	0.629528	0.615106	0.611989	0.613655	0.605174	0.621226	0.591539	0.593008	0.602047	0.503549	0.569518
acetate_conversion_to_acetyl-CoA	3	0.599362	0.756733	0.681375	0.677275	0.718937	0.668323	0.644944	0.648847	0.590141	0.701302	0.689189	0.535907	0.537013
acetone_degradation_I_to_methylglyoxal	8	0.717692	0.673417	0.741591	0.643614	0.706723	0.735676	0.612172	0.644879	0.624221	0.612475	0.766957	0.585739	0.525102
acetyl-CoA_biosynthesis_from_citrate	1	0.716175	0.674824	0.689627	0.681938	0.674351	0.749215	0.724561	0.713381	0.772453	0.886978	0.684951	0.62405	0.79536
acyl-CoA_hydrolysis	3	0.746309	0.665469	0.765769	0.75036	0.723566	0.744217	0.792072	0.802454	0.834071	0.845029	0.801696	0.732645	0.807224
acyl_carrier_protein_metabolism	1	0.732236	0.803482	0.728818	0.760407	0.553014	0.783962	0.690743	0.890341	0.648091	0.818466	0.782417	0.801338	0.666259
adenine_and_adenosine_salvage_I	1	0.880425	0.752767	0.838403	0.794594	0.718191	0.942808	1.05687	0.744267	1.29577	1.38967	0.662222	1.36792	1.123
adenine_and_adenosine_salvage_II	1	0.692096	0.727199	0.740228	0.647267	0.726321	0.650355	0.622871	0.665731	0.571241	0.639241	0.738815	0.509722	0.652744
adenine_and_adenosine_salvage_III	3	0.9674	0.897373	0.986216	0.965935	0.932473	0.984724	0.938521	0.963198	0.886183	0.864682	0.923715	0.794851	0.882643
adenosine_deoxyribonucleotides_ide_novoi_biosynthesis	11	0.768444	0.771225	0.739078	0.758688	0.738257	0.762095	0.775124	0.773247	0.800071	0.771034	0.729659	0.862559	0.843272
adenosine_nucleotides_degradation	8	0.636077	0.630503	0.652313	0.654242	0.67329	0.659721	0.639555	0.719771	0.678776	0.636203	0.671044	0.516371	0.623872
adenosine_ribonucleotides_ide_novoi_biosynthesis	24	0.593523	0.601702	0.59598	0.591081	0.590914	0.572715	0.594794	0.594082	0.643105	0.61722	0.574917	0.562708	0.663065
alanine_biosynthesisdegradation	2	0.819512	0.976228	0.886083	0.846828	0.833182	0.897624	0.807553	0.859441	0.800899	0.956732	0.755745	1.01713	0.666693
allopregnanolone_biosynthesis	6	0.541752	0.597985	0.489716	0.475315	0.557642	0.644942	0.457991	0.479701	0.433127	0.502951	0.538347	0.469883	0.392663
alpha-tocopherol_degradation	1	0.928092	0.869377	1.00686	0.815605	0.992594	0.832316	0.9653	0.754112	0.743109	0.760713	0.962656	0.658186	0.678442
anandamide_degradation	2	0.662685	0.647077	0.743253	0.724099	0.726501	0.685511	0.754865	0.637408	0.705831	0.62667	0.739929	0.722196	0.505236
androgen_biosynthesis	7	0.555981	0.525665	0.565265	0.533595	0.566541	0.518056	0.551832	0.526867	0.505745	0.496024	0.591835	0.517461	0.448157
arsenate_detoxification_I_glutaredoxin	3	0.860065	0.912468	0.890327	0.783755	0.809648	0.855312	0.788383	0.857105	0.824666	0.733867	0.788077	0.72762	0.767695
ascorbate_recycling_cytosolic	2	0.802658	0.982241	0.793024	0.787982	0.779356	0.809236	0.801592	0.803751	0.744782	0.724424	0.745261	0.896589	0.785529
asparagine_biosynthesis	2	0.640199	0.646414	0.582501	0.583416	0.69727	0.649903	0.665134	0.646671	0.862781	0.67785	0.628622	0.737196	0.578887
asparagine_degradation	4	0.694163	0.734102	0.671695	0.684248	0.723753	0.72862	0.766518	0.688405	0.750166	0.722722	0.707573	0.653052	0.616512
aspartate_biosynthesis	2	0.885496	0.821638	0.826895	0.80147	0.792745	0.873277	0.978729	0.887051	0.914692	0.802402	0.849713	0.837757	0.675995
aspirin-triggered_lipoxin_biosynthesis	2	0.53161	0.445908	0.537571	0.532369	0.524066	0.605361	0.568009	0.512474	0.432403	0.452379	0.55125	0.395265	0.51232
aspirin_triggered_resolvin_D_biosynthesis	2	0.53161	0.445908	0.537571	0.532369	0.524066	0.605361	0.568009	0.512474	0.432403	0.452379	0.55125	0.395265	0.51232
aspirin_triggered_resolvin_E_biosynthesis	2	0.53161	0.445908	0.537571	0.532369	0.524066	0.605361	0.568009	0.512474	0.432403	0.452379	0.55125	0.395265	0.51232
beta-alanine_degradation	2	0.925088	0.931299	0.963353	0.947147	1.02469	0.985879	1.05318	0.877538	0.907325	0.925527	1.02449	0.895472	0.802638
bile_acid_biosynthesis_neutral_pathway	15	0.72522	0.769967	0.721068	0.730251	0.728384	0.730779	0.714818	0.723341	0.671524	0.694822	0.762051	0.622757	0.64995
biocarta__U_00DF_arrestins_in_gpcr_desensitization_Main_Pathway	26	0.543003	0.528023	0.532366	0.553658	0.543574	0.560191	0.53704	0.544989	0.50281	0.514332	0.535142	0.542777	0.494418
biocarta_acetylation_and_deacetylation_of_rela_in_nucleus_Main_Pathway	5	0.539964	0.560953	0.516533	0.636664	0.581943	0.591632	0.626212	0.558717	0.634709	0.615243	0.520106	0.822988	0.886555
biocarta_actions_of_nitric_oxide_in_the_heart_Main_Pathway	39	0.54151	0.539086	0.555672	0.561999	0.551318	0.545268	0.549582	0.565152	0.519148	0.540269	0.562984	0.492548	0.518909
biocarta_activation_of_camp_dependent_protein_kinase_pka_Main_Pathway	27	0.548209	0.539922	0.556499	0.568588	0.558518	0.565193	0.555121	0.56138	0.506709	0.539295	0.572625	0.467858	0.524883
biocarta_activation_of_csk_by_camp_dependent_protein_kinase_inhibits_signaling_through_the_t_cell_receptor_Main_Pathway	41	0.571675	0.561838	0.577098	0.611125	0.589046	0.560187	0.561952	0.550093	0.503709	0.554586	0.593795	0.465137	0.604942
biocarta_activation_of_pkc_through_g_protein_coupled_receptors_Main_Pathway	11	0.584618	0.619677	0.607514	0.580924	0.596487	0.619439	0.536953	0.56522	0.491164	0.507265	0.596579	0.437031	0.484932
biocarta_activation_of_pkc_through_g_protein_coupled_receptors_Pathway_(secretion)	4	0.802431	0.804127	0.817649	0.760991	0.852148	0.808143	0.694914	0.80256	0.668757	0.679668	0.815262	0.567396	0.584838
biocarta_adp_ribosylation_factor_Main_Pathway	28	0.555225	0.538983	0.533189	0.559319	0.556232	0.564697	0.567079	0.557074	0.619912	0.596373	0.529933	0.535373	0.616559
biocarta_agrin_in_postsynaptic_differentiation_Main_Pathway	43	0.647766	0.645393	0.656798	0.649809	0.653392	0.65193	0.655705	0.663802	0.644943	0.639601	0.646084	0.621951	0.573303
biocarta_ahr_signal_transduction_Main_Pathway	4	0.736874	0.728997	0.694698	0.781886	0.706901	0.711249	0.718332	0.642666	0.777973	0.766739	0.667171	0.647044	1.0106
biocarta_akap95_role_in_mitosis_and_chromosome_dynamics_Main_Pathway	13	0.799342	0.797904	0.804085	0.79426	0.80899	0.796915	0.801518	0.793923	0.825868	0.837382	0.796089	0.758274	0.839235
biocarta_akap95_role_in_mitosis_and_chromosome_dynamics_Pathway_(mitotic_chromosome_condensation)	13	0.799342	0.797904	0.804085	0.79426	0.80899	0.796915	0.801518	0.793923	0.825868	0.837382	0.796089	0.758274	0.839235
biocarta_akap95_role_in_mitosis_and_chromosome_dynamics_Pathway_(mitotic_chromosome_decondensation)	13	0.799342	0.797904	0.804085	0.79426	0.80899	0.796915	0.801518	0.793923	0.825868	0.837382	0.796089	0.758274	0.839235
biocarta_akt_signaling_Main_Pathway	16	0.660733	0.623301	0.608778	0.621308	0.613089	0.601564	0.606485	0.598617	0.596447	0.594875	0.753431	0.544318	0.712381
biocarta_akt_signaling_Pathway_(Pathway_protein_ubiquitination_of_CHUK)	4	0.594263	0.6507	0.5541	0.58494	0.567877	0.583965	0.601463	0.562189	0.562407	0.579775	0.540292	0.623702	0.766004
biocarta_akt_signaling_Pathway_(apoptosis)	5	0.885523	0.891162	0.819369	0.845251	0.826407	0.838772	0.850776	0.828873	0.869955	0.798677	0.775309	0.824894	1.03887
biocarta_akt_signaling_Pathway_(cell_survival)	5	0.885523	0.891162	0.819369	0.845251	0.826407	0.838772	0.850776	0.828873	0.869955	0.798677	0.775309	0.824894	1.03887
biocarta_alk_in_cardiac_myocytes_Main_Pathway	22	0.546259	0.54963	0.558674	0.554409	0.553341	0.540088	0.548395	0.566787	0.496405	0.538678	0.554688	0.511535	0.548633
biocarta_alternative_complement_Main_Pathway	9	0.72175	0.737098	0.723854	0.711292	0.657978	0.692261	0.746636	0.739683	0.628249	0.677348	0.748802	0.559697	0.689354
biocarta_angiotensin_ii_mediated_activation_of_jnk_pathway_via_pyk2_dependent_signaling_Main_Pathway	23	0.656649	0.664496	0.654485	0.682355	0.665736	0.663578	0.651552	0.661422	0.686713	0.674939	0.642734	0.681987	0.696685
biocarta_apoptotic_signaling_in_response_to_dna_damage_Main_Pathway	12	0.731364	0.761807	0.692806	0.703749	0.674836	0.708772	0.711554	0.710014	0.757785	0.714069	0.659879	0.600617	0.799761
biocarta_apoptotic_signaling_in_response_to_dna_damage_Pathway_(apoptosis)	11	0.797852	0.831063	0.755788	0.767726	0.736184	0.773206	0.776241	0.774561	0.826674	0.778985	0.719868	0.655219	0.872467
biocarta_aspirin_blocks_signaling_pathway_involved_in_platelet_activation_Main_Pathway	16	0.659197	0.641402	0.664266	0.653096	0.679331	0.647817	0.644459	0.654151	0.612223	0.602656	0.649347	0.664778	0.591718
biocarta_aspirin_blocks_signaling_pathway_involved_in_platelet_activation_Pathway_(vasoconstriction)	12	0.668462	0.652024	0.672249	0.673187	0.691438	0.656553	0.652367	0.67283	0.595103	0.612594	0.665544	0.676049	0.607114
biocarta_atm_signaling_Main_Pathway	15	0.708092	0.726137	0.73027	0.729556	0.689294	0.713716	0.706225	0.742929	0.74179	0.748279	0.698438	0.731953	0.839334
biocarta_atm_signaling_Pathway_(DNA_repair)	7	0.7771	0.774721	0.799012	0.778277	0.728586	0.756932	0.780182	0.792397	0.79697	0.805343	0.768231	0.829422	0.900097
biocarta_atm_signaling_Pathway_(Pathway_protein_ubiquitination_of_ATM)	3	0.522285	0.49319	0.510662	0.552877	0.457311	0.469632	0.492422	0.550535	0.476565	0.51789	0.517532	0.461028	0.721128
biocarta_atm_signaling_Pathway_(apoptosis)	6	0.619251	0.61393	0.63884	0.64421	0.607752	0.636404	0.626203	0.644873	0.679127	0.692838	0.638371	0.611797	0.811103
biocarta_attenuation_of_gpcr_signaling_Main_Pathway	13	0.60146	0.592807	0.601264	0.58003	0.599393	0.577995	0.589544	0.600461	0.553203	0.574248	0.617806	0.478391	0.535657
biocarta_b_cell_survival_Main_Pathway	11	0.591578	0.654281	0.57855	0.584575	0.576981	0.593879	0.611266	0.601525	0.563594	0.572499	0.559994	0.62449	0.623783
biocarta_b_cell_survival_Pathway_(apoptosis)	4	0.710066	0.762316	0.709204	0.684834	0.727351	0.747297	0.78396	0.743157	0.732241	0.688726	0.686996	0.832655	0.676075
biocarta_b_cell_survival_Pathway_(cell_proliferation)	3	0.719764	0.775451	0.684075	0.695457	0.665069	0.683389	0.722522	0.683272	0.633778	0.674458	0.656913	0.765743	0.809696
biocarta_basic_mechanism_of_action_of_ppara_pparb_d_and_pparg_and_effects_on_gene_expression_Main_Pathway	5	0.567228	0.621354	0.515	0.522729	0.58006	0.567168	0.585269	0.572062	0.639288	0.499211	0.528239	0.799992	0.463036
biocarta_basic_mechanisms_of_sumoylation_Main_Pathway	6	0.981919	1.04688	0.983374	0.957755	1.01488	0.967522	0.949571	0.98797	1.05702	1.05064	0.921293	0.810778	1.13705
biocarta_basic_mechanisms_of_sumoylation_Pathway_(protein_modification_process)	6	0.981919	1.04688	0.983374	0.957755	1.01488	0.967522	0.949571	0.98797	1.05702	1.05064	0.921293	0.810778	1.13705
biocarta_bcr_signaling_Main_Pathway	31	0.619674	0.604789	0.62548	0.666944	0.619883	0.625181	0.617054	0.629021	0.646369	0.628295	0.605079	0.653543	0.679902
biocarta_bcr_signaling_Pathway_(re_entry_into_mitotic_cell_cycle)	9	0.534246	0.500318	0.536814	0.575692	0.506054	0.531318	0.54857	0.547459	0.53579	0.541262	0.528392	0.52425	0.560611
biocarta_bioactive_peptide_induced_signaling_Main_Pathway	20	0.585765	0.579464	0.58176	0.568604	0.569278	0.570706	0.563004	0.596185	0.539955	0.580166	0.565286	0.484431	0.49422
biocarta_bone_remodeling_Main_Pathway	14	0.703628	0.755492	0.731157	0.771205	0.70582	0.785062	0.769598	0.789975	0.720271	0.67179	0.7331	0.794344	0.752155
biocarta_bone_remodeling_Pathway_(Pathway_protein_ubiquitination_of_CHUK)	6	0.730711	0.728814	0.747989	0.759822	0.653425	0.793299	0.711141	0.767908	0.63651	0.654952	0.729282	0.629071	0.759845
biocarta_bone_remodeling_Pathway_(osteoclast_differentiation)	6	0.741558	0.761065	0.745263	0.791428	0.752866	0.793718	0.844107	0.829454	0.852293	0.6717	0.702494	1.04013	0.825644
biocarta_brca1_dependent_ub_ligase_activity_Main_Pathway	6	0.751037	0.74839	0.739181	0.75657	0.772818	0.760036	0.747117	0.749301	0.784315	0.844939	0.705287	0.890326	0.783946
biocarta_ca_calmodulin_dependent_protein_kinase_activation_Main_Pathway	8	0.552785	0.530811	0.558948	0.576515	0.562392	0.581024	0.565894	0.606066	0.641379	0.639558	0.546396	0.531647	0.603299
biocarta_calcium_signaling_by_hbx_of_hepatitis_b_virus_Main_Pathway	15	0.714012	0.730755	0.708214	0.73296	0.709166	0.717025	0.697113	0.708781	0.781506	0.719341	0.674331	0.806682	0.781283
biocarta_calcium_signaling_by_hbx_of_hepatitis_b_virus_Pathway_(viral_genome_replication)	4	0.86685	0.927467	0.825955	0.86014	0.807319	0.870655	0.845145	0.876892	0.851015	0.823245	0.807655	0.838766	0.848019
biocarta_caspase_cascade_in_apoptosis_Main_Pathway	18	0.68865	0.679451	0.660056	0.710012	0.635956	0.677806	0.673381	0.673053	0.679347	0.628384	0.670664	0.672841	0.744564
biocarta_caspase_cascade_in_apoptosis_Pathway_(Pathway_degradation_of_CASP1_CASP3_CASP4_CASP10_GZMB)	9	0.715467	0.722058	0.649633	0.737433	0.616988	0.700703	0.710564	0.699875	0.706508	0.643695	0.688144	0.776935	0.763155
biocarta_cd40l_signaling_Main_Pathway	7	0.596829	0.541249	0.596049	0.621976	0.597462	0.581412	0.587683	0.562922	0.480077	0.518139	0.611992	0.439991	0.574387
biocarta_cd40l_signaling_Pathway_(Pathway_protein_ubiquitination_of_TNFAIP3_MAP3K1_MAP4K4)	7	0.596829	0.541249	0.596049	0.621976	0.597462	0.581412	0.587683	0.562922	0.480077	0.518139	0.611992	0.439991	0.574387
biocarta_cdc25_and_chk1_regulatory_pathway_in_response_to_dna_damage_Main_Pathway	7	0.595469	0.628312	0.580146	0.574967	0.576183	0.586635	0.554655	0.573623	0.545848	0.559115	0.55817	0.643018	0.655152
biocarta_cdk_regulation_of_dna_replication_Main_Pathway	17	0.745999	0.741532	0.745944	0.740818	0.741469	0.732875	0.766181	0.74186	0.777177	0.777027	0.730197	0.727567	0.792549
biocarta_cell_cycle_g1_s_check_point_Main_Pathway	21	0.635282	0.700481	0.703994	0.683655	0.631284	0.633313	0.698455	0.704159	0.6891	0.719444	0.676936	0.654259	0.711368
biocarta_cell_cycle_g2_m_checkpoint_Main_Pathway	19	0.644998	0.66883	0.657415	0.635999	0.647453	0.649018	0.620468	0.643244	0.652464	0.624909	0.627474	0.636479	0.713159
biocarta_cell_cycle_g2_m_checkpoint_Pathway_(DNA_repair)	3	0.673026	0.638794	0.6612	0.681545	0.589255	0.621187	0.628788	0.635257	0.613263	0.56811	0.660511	0.480888	0.837867
biocarta_cell_to_cell_adhesion_signaling_Main_Pathway	8	0.954982	1.00124	0.912702	0.95527	0.953106	0.963662	0.920262	0.933458	0.983843	0.963153	0.888413	0.81375	0.942743
biocarta_cell_to_cell_adhesion_signaling_Pathway_(cell_cell_adhesion)	8	0.954982	1.00124	0.912702	0.95527	0.953106	0.963662	0.920262	0.933458	0.983843	0.963153	0.888413	0.81375	0.942743
biocarta_cell_to_cell_adhesion_signaling_Pathway_(cell_migration)	8	0.954982	1.00124	0.912702	0.95527	0.953106	0.963662	0.920262	0.933458	0.983843	0.963153	0.888413	0.81375	0.942743
biocarta_ceramide_signaling_Main_Pathway	32	0.800525	0.799534	0.791142	0.800209	0.77103	0.817174	0.799105	0.776062	0.791165	0.762451	0.761438	0.798021	0.836499
biocarta_ceramide_signaling_Pathway_(Pathway_protein_ubiquitination_of_CHUK)	12	0.770957	0.787233	0.771157	0.776809	0.731536	0.824334	0.771476	0.742625	0.745078	0.708721	0.729461	0.821057	0.745979
biocarta_chaperones_modulate_interferon_signaling_Main_Pathway	9	0.675604	0.684074	0.658517	0.690562	0.678594	0.680685	0.664745	0.668169	0.690396	0.714873	0.660728	0.665781	0.740973
biocarta_chaperones_modulate_interferon_signaling_Pathway_(Pathway_protein_ubiquitination_of_DNAJA3)	6	0.624575	0.641679	0.596148	0.630179	0.624709	0.605859	0.597519	0.59436	0.604338	0.635396	0.589335	0.64464	0.681
biocarta_chaperones_modulate_interferon_signaling_Pathway_(apoptosis)	2	1.01912	1.09025	0.931099	0.985562	1.0211	0.991846	0.987106	0.909987	0.986379	1.08283	0.895033	1.14668	1.01089
biocarta_chrebp_regulation_by_carbohydrates_and_camp_Main_Pathway	38	0.603078	0.607427	0.606549	0.606215	0.60635	0.611297	0.603624	0.59676	0.578736	0.593992	0.61449	0.489769	0.563951
biocarta_chromatin_remodeling_by_hswi_snf_atp_dependent_complexes_Main_Pathway	16	0.688697	0.684052	0.650446	0.719845	0.62946	0.66778	0.681217	0.682174	0.772599	0.785113	0.651079	0.850555	0.920785
biocarta_chromatin_remodeling_by_hswi_snf_atp_dependent_complexes_Pathway_(chromatin_remodeling)	10	0.620434	0.621016	0.570956	0.67227	0.56947	0.615659	0.626546	0.608518	0.733187	0.739402	0.568146	0.863285	0.900206
biocarta_control_of_skeletal_myogenesis_by_hdac_and_calcium_calmodulin_dependent_kinase_camk__Main_Pathway	10	0.33983	0.329666	0.343098	0.334145	0.333052	0.367058	0.341334	0.320321	0.330101	0.32789	0.3396	0.374406	0.423989
biocarta_ctcf_first_multivalent_nuclear_factor_Main_Pathway	22	0.631026	0.673944	0.677006	0.685768	0.651333	0.644049	0.654652	0.688279	0.637706	0.679222	0.656663	0.615545	0.663866
biocarta_cxcr4_signaling_Main_Pathway	11	0.455717	0.466878	0.485846	0.514677	0.480771	0.475111	0.487935	0.525321	0.465886	0.484378	0.463755	0.467318	0.4575
biocarta_cycling_of_ran_in_nucleocytoplasmic_transport_Main_Pathway	9	0.742231	0.760704	0.708156	0.704948	0.705331	0.701699	0.68632	0.642229	0.797818	0.795425	0.705008	0.690323	0.798091
biocarta_cyclins_and_cell_cycle_regulation_Main_Pathway	23	0.597837	0.634939	0.65554	0.62964	0.602368	0.599578	0.651225	0.669125	0.647009	0.674175	0.629689	0.607016	0.658698
biocarta_cystic_fibrosis_transmembrane_conductance_regulator_cftr_and_beta_2_adrenergic_receptor_b2ar_Main_Pathway	20	0.515152	0.515261	0.527706	0.52011	0.512258	0.523143	0.514777	0.500391	0.521298	0.502879	0.528646	0.371386	0.514044
biocarta_d4gdi_signaling_Main_Pathway	6	0.48601	0.523047	0.476386	0.542396	0.426523	0.477468	0.488968	0.570954	0.489201	0.510644	0.463648	0.593456	0.677011
biocarta_d4gdi_signaling_Pathway_(apoptosis)	6	0.48601	0.523047	0.476386	0.542396	0.426523	0.477468	0.488968	0.570954	0.489201	0.510644	0.463648	0.593456	0.677011
biocarta_deregulation_of_cdk5_in_alzheimers_disease_Main_Pathway	5	0.513397	0.502485	0.504713	0.49236	0.517556	0.513178	0.490024	0.497214	0.537787	0.50652	0.481301	0.364989	0.443355
biocarta_deregulation_of_cdk5_in_alzheimers_disease_Pathway_(apoptosis)	5	0.513397	0.502485	0.504713	0.49236	0.517556	0.513178	0.490024	0.497214	0.537787	0.50652	0.481301	0.364989	0.443355
biocarta_double_stranded_rna_induced_gene_expression_Main_Pathway	10	0.856403	0.864391	0.863953	0.838098	0.80069	0.899567	0.861792	0.865019	0.85251	0.807361	0.849878	0.787738	0.882567
biocarta_double_stranded_rna_induced_gene_expression_Pathway_(Pathway_protein_ubiquitination_of_CHUK)	5	0.858608	0.870087	0.857454	0.840963	0.800717	0.93435	0.853153	0.859245	0.772682	0.754582	0.842129	0.815938	0.855392
biocarta_double_stranded_rna_induced_gene_expression_Pathway_(translational_initiation)	5	0.898757	0.905568	0.888828	0.865328	0.821833	0.867694	0.935323	0.926849	0.943758	0.858493	0.879231	0.927283	0.940965
biocarta_downregulated_of_mta_3_in_er_negative_breast_tumors_Main_Pathway	13	0.601018	0.625639	0.603875	0.597416	0.668987	0.625216	0.576293	0.581409	0.582675	0.588195	0.562893	0.596163	0.5627
biocarta_e2f1_destruction_Main_Pathway	6	0.769446	0.756436	0.784163	0.78422	0.756685	0.771733	0.825516	0.773483	0.714148	0.819475	0.77102	0.798257	0.781345
biocarta_egf_signaling_Main_Pathway	20	0.565699	0.545154	0.560469	0.581735	0.567427	0.547774	0.542953	0.53898	0.552121	0.542117	0.563907	0.524477	0.575054
biocarta_endocytotic_role_of_ndk_phosphins_and_dynamin_Main_Pathway	16	0.730949	0.726893	0.711107	0.723754	0.724526	0.72549	0.737709	0.730243	0.747916	0.71607	0.693476	0.776819	0.771757
biocarta_endocytotic_role_of_ndk_phosphins_and_dynamin_Pathway_(endocytosis)	10	0.765966	0.747041	0.737715	0.738625	0.748611	0.745751	0.749927	0.739821	0.769881	0.738734	0.712331	0.73507	0.753124
biocarta_epo_signaling_Main_Pathway	11	0.76443	0.75329	0.705147	0.782099	0.738061	0.762134	0.752125	0.728094	0.81314	0.77114	0.666511	0.709402	0.777136
biocarta_erk1_erk2_mapk_signaling_Main_Pathway	22	0.655269	0.63496	0.644714	0.663442	0.651655	0.62864	0.647898	0.607234	0.680104	0.674434	0.618792	0.575342	0.659407
biocarta_erk_and_pi_3_kinase_are_necessary_for_collagen_binding_in_corneal_epithelia_Main_Pathway	29	0.645985	0.66126	0.643706	0.649159	0.662542	0.65973	0.635581	0.654506	0.674786	0.663936	0.624509	0.612688	0.663915
biocarta_erk_and_pi_3_kinase_are_necessary_for_collagen_binding_in_corneal_epithelia_Pathway_(actin_filament_stabilization)	5	0.536479	0.535978	0.566477	0.542655	0.585625	0.533746	0.519266	0.485717	0.502155	0.541691	0.521244	0.44541	0.534935
biocarta_erk_and_pi_3_kinase_are_necessary_for_collagen_binding_in_corneal_epithelia_Pathway_(cell_matrix_adhesion)	22	0.671372	0.681232	0.662997	0.664817	0.682561	0.684087	0.656641	0.675031	0.701467	0.693456	0.6495	0.612469	0.660589
biocarta_eukaryotic_protein_translation_Main_Pathway	14	0.745122	0.766659	0.738452	0.708016	0.6945	0.729773	0.761753	0.779357	0.776549	0.800903	0.715278	0.699252	0.830502
biocarta_extrinsic_prothrombin_activation_Main_Pathway	13	0.554731	0.68585	0.540472	0.537883	0.548042	0.591325	0.554928	0.533114	0.521349	0.502204	0.580883	0.5809	0.451047
biocarta_fas_signaling_pathway_cd95__Main_Pathway	12	0.730991	0.723804	0.723636	0.737441	0.719796	0.719636	0.716724	0.755105	0.666965	0.704293	0.716344	0.752782	0.728548
biocarta_fc_epsilon_receptor_i_signaling_in_mast_cells_Main_Pathway	27	0.664189	0.67004	0.662383	0.675937	0.662426	0.654345	0.653006	0.652101	0.676367	0.664024	0.654865	0.652168	0.665149
biocarta_fc_epsilon_receptor_i_signaling_in_mast_cells_Pathway_(acid_secretion)	5	0.810409	0.824524	0.839144	0.788519	0.853789	0.792101	0.772703	0.709964	0.78278	0.827597	0.78593	0.594268	0.74858
biocarta_fc_epsilon_receptor_i_signaling_in_mast_cells_Pathway_(degranulation)	10	0.614372	0.565608	0.584834	0.635724	0.597162	0.597972	0.607451	0.60758	0.546963	0.566877	0.624043	0.553933	0.598855
biocarta_fmlp_induced_chemokine_gene_expression_in_hmc_1_cells_Main_Pathway	28	0.666956	0.655164	0.698711	0.698773	0.678762	0.672594	0.664008	0.667548	0.697658	0.66808	0.672872	0.636557	0.660518
biocarta_fmlp_induced_chemokine_gene_expression_in_hmc_1_cells_Pathway_(Pathway_degradation_of_PRKCA)	7	0.767591	0.732444	0.798028	0.772721	0.74513	0.735467	0.701738	0.783789	0.675454	0.680705	0.7813	0.699117	0.606605
biocarta_g_protein_signaling_through_tubby_proteins_Main_Pathway	10	0.492747	0.530196	0.544113	0.51464	0.478272	0.549775	0.486621	0.505953	0.43874	0.470026	0.517681	0.39921	0.44756
biocarta_g_secretase_mediated_erbb4_signaling_Main_Pathway	8	0.602585	0.573605	0.60193	0.595469	0.631913	0.61075	0.594547	0.614311	0.583943	0.599786	0.606217	0.565769	0.555266
biocarta_gamma_aminobutyric_acid_receptor_life_cycle_Main_Pathway	12	0.51781	0.507892	0.489797	0.537338	0.515807	0.530072	0.501572	0.504159	0.425441	0.480659	0.509874	0.447855	0.438059
biocarta_granzyme_a_mediated_apoptosis_Main_Pathway	8	0.767283	0.778664	0.754803	0.819653	0.7821	0.770712	0.813082	0.771485	0.808321	0.764687	0.747008	0.84681	0.883123
biocarta_granzyme_a_mediated_apoptosis_Pathway_(DNA_fragmentation_during_apoptosis)	6	0.785963	0.82108	0.791646	0.850098	0.814543	0.795501	0.835988	0.821038	0.838253	0.808635	0.772749	0.974467	0.940696
biocarta_granzyme_a_mediated_apoptosis_Pathway_(DNA_repair)	6	0.785963	0.82108	0.791646	0.850098	0.814543	0.795501	0.835988	0.821038	0.838253	0.808635	0.772749	0.974467	0.940696
biocarta_granzyme_a_mediated_apoptosis_Pathway_(Pathway_degradation_of_GZMB)	3	0.549442	0.507968	0.52625	0.569937	0.552501	0.548903	0.577818	0.493833	0.539447	0.504394	0.546065	0.361531	0.533253
biocarta_granzyme_a_mediated_apoptosis_Pathway_(Pathway_regulation_of_transcription_via_SET_ANP32A_APEX1)	6	0.785963	0.82108	0.791646	0.850098	0.814543	0.795501	0.835988	0.821038	0.838253	0.808635	0.772749	0.974467	0.940696
biocarta_growth_hormone_signaling_Main_Pathway	19	0.657734	0.616438	0.599804	0.635055	0.629275	0.614941	0.608187	0.592619	0.600401	0.602031	0.729389	0.465112	0.621693
biocarta_hiv_1_nef_negative_effector_of_fas_and_tnf_Main_Pathway	28	0.744642	0.755176	0.73364	0.774831	0.707099	0.74113	0.758893	0.729636	0.760105	0.717451	0.714405	0.833318	0.837213
biocarta_hiv_1_nef_negative_effector_of_fas_and_tnf_Pathway_(Pathway_degradation_of_CASP8_BIRC2_APAF1)	13	0.809394	0.796958	0.785371	0.819733	0.76395	0.784569	0.825786	0.794894	0.800789	0.727094	0.79393	0.93199	0.911642
biocarta_hiv_1_nef_negative_effector_of_fas_and_tnf_Pathway_(Pathway_protein_ubiquitination_of_CHUK)	13	0.766498	0.763486	0.766185	0.825762	0.746041	0.7956	0.785358	0.731354	0.778397	0.75577	0.739114	0.826048	0.895419
biocarta_hop_pathway_in_cardiac_development_Main_Pathway	4	0.588342	0.609319	0.603105	0.556238	0.564646	0.600116	0.605628	0.631445	0.517432	0.566832	0.584511	0.771431	0.479286
biocarta_hop_pathway_in_cardiac_development_Pathway_(cell_differentiation)	4	0.588342	0.609319	0.603105	0.556238	0.564646	0.600116	0.605628	0.631445	0.517432	0.566832	0.584511	0.771431	0.479286
biocarta_hop_pathway_in_cardiac_development_Pathway_(cell_proliferation)	4	0.588342	0.609319	0.603105	0.556238	0.564646	0.600116	0.605628	0.631445	0.517432	0.566832	0.584511	0.771431	0.479286
biocarta_how_does_salmonella_hijack_a_cell_Main_Pathway	11	0.995192	0.961148	0.941032	0.991356	0.968171	0.973531	0.91855	0.968896	0.966041	0.980906	0.91557	1.00272	1.10004
biocarta_how_does_salmonella_hijack_a_cell_Pathway_(lamellipodium_assembly)	11	0.995192	0.961148	0.941032	0.991356	0.968171	0.973531	0.91855	0.968896	0.966041	0.980906	0.91557	1.00272	1.10004
biocarta_how_progesterone_initiates_the_oocyte_maturation_Main_Pathway	23	0.649988	0.655768	0.654906	0.639427	0.664394	0.65316	0.650719	0.654907	0.645054	0.65451	0.648915	0.553592	0.619968
biocarta_how_progesterone_initiates_the_oocyte_maturation_Pathway_(oocyte_maturation)	13	0.669453	0.666538	0.676633	0.647735	0.676133	0.663491	0.658089	0.645419	0.647862	0.681531	0.679681	0.515422	0.61386
biocarta_human_cytomegalovirus_and_map_kinase_pathways_Main_Pathway	16	0.681594	0.693656	0.670257	0.686944	0.701679	0.67191	0.67846	0.658893	0.691324	0.684794	0.635151	0.693413	0.698169
biocarta_hypoxia_and_p53_in_the_cardiovascular_system_Main_Pathway	15	0.671018	0.673808	0.669407	0.685607	0.657242	0.66649	0.646256	0.646706	0.638788	0.658006	0.632462	0.628184	0.813978
biocarta_hypoxia_inducible_factor_in_the_cardivascular_system_Main_Pathway	16	0.693818	0.68307	0.64954	0.6739	0.688269	0.685993	0.681279	0.672262	0.731815	0.670702	0.635094	0.654686	0.749487
biocarta_ifn_alpha_signaling_Main_Pathway	8	0.51058	0.655774	0.643104	0.697731	0.636418	0.634436	0.639232	0.645277	0.618677	0.659286	0.710606	0.473848	0.733736
biocarta_ifn_gamma_signaling_Main_Pathway	6	0.354516	0.353985	0.358044	0.388106	0.35687	0.357929	0.340317	0.378793	0.370988	0.362924	0.374876	0.319201	0.492933
biocarta_igf_1_signaling_Main_Pathway	20	0.599311	0.601365	0.6006	0.614652	0.619933	0.593817	0.577611	0.597127	0.61834	0.599038	0.577588	0.636387	0.641862
biocarta_il12_and_stat4_dependent_signaling_pathway_in_th1_development_Main_Pathway	9	0.787087	0.768881	0.796133	0.783238	0.835244	0.759543	0.767046	0.768294	0.730842	0.722056	0.783578	0.635226	0.755924
biocarta_il22_soluble_receptor_signaling_Main_Pathway	6	0.684408	0.632188	0.65786	0.669561	0.673207	0.591845	0.625666	0.596274	0.643461	0.616896	0.666195	0.500845	0.639083
biocarta_il_2_receptor_beta_chain_in_t_cell_activation_Main_Pathway	45	0.684077	0.676867	0.666571	0.694071	0.670233	0.672186	0.671041	0.669964	0.688909	0.700842	0.649862	0.65051	0.7513
biocarta_il_2_receptor_beta_chain_in_t_cell_activation_Pathway_(apoptosis)	10	0.753918	0.791001	0.732679	0.720142	0.747739	0.738826	0.740813	0.705183	0.772621	0.788381	0.677142	0.675363	0.775812
biocarta_il_2_receptor_beta_chain_in_t_cell_activation_Pathway_(cell_proliferation)	16	0.529249	0.535107	0.551063	0.535268	0.558321	0.541086	0.520868	0.565846	0.539132	0.540898	0.530031	0.618219	0.571012
biocarta_il_2_signaling_Main_Pathway	14	0.678007	0.630681	0.642458	0.70417	0.631882	0.622085	0.631878	0.600481	0.645794	0.637051	0.637059	0.532814	0.736374
biocarta_il_3_signaling_Main_Pathway	11	0.639269	0.628725	0.631088	0.680626	0.625795	0.637765	0.640661	0.572017	0.655276	0.57048	0.604426	0.645274	0.666429
biocarta_il_4_signaling_Main_Pathway	13	0.660017	0.682287	0.672355	0.786641	0.647974	0.609539	0.65537	0.585507	0.651319	0.632587	0.651911	0.654688	0.97924
biocarta_il_4_signaling_Pathway_(G1_phase_of_mitotic_cell_cycle)	7	0.803111	0.778861	0.789397	0.861723	0.776156	0.756377	0.775678	0.72829	0.791967	0.759586	0.761252	0.778036	0.959212
biocarta_il_4_signaling_Pathway_(cell_proliferation)	6	0.834034	0.800701	0.823697	0.903266	0.804631	0.779082	0.806465	0.754344	0.792821	0.747404	0.796783	0.757511	0.993251
biocarta_il_4_signaling_Pathway_(cell_survival)	7	0.764081	0.753051	0.753364	0.817692	0.735706	0.714467	0.741621	0.686645	0.719929	0.6907	0.721181	0.675787	0.89083
biocarta_il_6_signaling_Main_Pathway	12	0.662482	0.653723	0.631507	0.645814	0.631819	0.619656	0.612903	0.596191	0.685195	0.624809	0.59533	0.590635	0.707108
biocarta_il_7_signal_transduction_Main_Pathway	15	0.661911	0.636254	0.640029	0.667671	0.607771	0.609999	0.610168	0.588192	0.577368	0.596604	0.622358	0.453415	0.687798
biocarta_il_7_signal_transduction_Pathway_(cell_proliferation)	8	0.649049	0.630416	0.665612	0.674688	0.614653	0.576721	0.596551	0.56657	0.556136	0.567245	0.632748	0.390751	0.728676
biocarta_il_7_signal_transduction_Pathway_(cell_survival)	6	0.706182	0.678443	0.726303	0.725311	0.618257	0.661641	0.655307	0.620405	0.618479	0.614282	0.672487	0.481316	0.763345
biocarta_inactivation_of_gsk3_by_akt_causes_accumulation_of_b_catenin_in_alveolar_macrophages_Main_Pathway	22	0.535525	0.557015	0.538137	0.522441	0.512006	0.557317	0.515119	0.53103	0.493407	0.491318	0.523583	0.456362	0.5064
biocarta_inactivation_of_gsk3_by_akt_causes_accumulation_of_b_catenin_in_alveolar_macrophages_Pathway_(Pathway_protein_ubiquitination_of_CHUK)	6	0.821051	0.857901	0.792614	0.800383	0.744326	0.869245	0.772994	0.791006	0.709928	0.706845	0.741548	0.781984	0.805967
biocarta_induction_of_apoptosis_through_dr3_and_dr4_5_death_receptors_Main_Pathway	19	0.778597	0.796509	0.774403	0.780124	0.74366	0.784557	0.772223	0.739465	0.817693	0.782949	0.732032	0.736024	0.779832
biocarta_induction_of_apoptosis_through_dr3_and_dr4_5_death_receptors_Pathway_(Pathway_degradation_of_CASP3_CASP10_CASP10)	12	0.881406	0.929615	0.884054	0.877644	0.846234	0.873764	0.880375	0.819576	0.934993	0.885141	0.804806	0.824234	0.882748
biocarta_induction_of_apoptosis_through_dr3_and_dr4_5_death_receptors_Pathway_(apoptosis)	17	0.827553	0.850651	0.822672	0.825543	0.794039	0.826497	0.819991	0.783744	0.862847	0.821704	0.775713	0.783133	0.815764
biocarta_influence_of_ras_and_rho_proteins_on_g1_to_s_transition_Main_Pathway	15	0.704481	0.711026	0.69974	0.706119	0.688888	0.718951	0.680381	0.672028	0.689838	0.680532	0.659298	0.649653	0.732283
biocarta_influence_of_ras_and_rho_proteins_on_g1_to_s_transition_Pathway_(Pathway_protein_ubiquitination_of_CHUK)	5	0.817222	0.847585	0.775554	0.789929	0.712807	0.875153	0.775947	0.796964	0.684205	0.683098	0.734806	0.794159	0.822297
biocarta_inhibition_of_cellular_proliferation_by_gleevec_Main_Pathway	22	0.535186	0.532677	0.531485	0.551786	0.536879	0.53056	0.525914	0.517158	0.526653	0.525875	0.507782	0.529544	0.567667
biocarta_inhibition_of_matrix_metalloproteinases_Main_Pathway	6	0.622712	0.593257	0.634764	0.605104	0.604499	0.633288	0.60799	0.620541	0.616457	0.586292	0.633056	0.593553	0.62406
biocarta_inhibition_of_matrix_metalloproteinases_Pathway_(Pathway_degradation_of_RECK_TIMP4_MMP14_TIMP2_TIMP1_TIMP3)	6	0.622712	0.593257	0.634764	0.605104	0.604499	0.633288	0.60799	0.620541	0.616457	0.586292	0.633056	0.593553	0.62406
biocarta_insulin_signaling_Main_Pathway	11	0.537236	0.590737	0.564158	0.550752	0.564401	0.550721	0.527841	0.531156	0.596844	0.561818	0.537069	0.482374	0.585658
biocarta_integrin_signaling_Main_Pathway	24	0.700487	0.714418	0.67548	0.703578	0.70156	0.713208	0.688444	0.702654	0.730811	0.721929	0.65636	0.642355	0.713824
biocarta_internal_ribosome_entry_Main_Pathway	18	0.703941	0.721755	0.678702	0.685356	0.627576	0.678553	0.693674	0.733844	0.702617	0.724787	0.688724	0.604866	0.748849
biocarta_internal_ribosome_entry_Pathway_(translational_initiation)	18	0.703941	0.721755	0.678702	0.685356	0.627576	0.678553	0.693674	0.733844	0.702617	0.724787	0.688724	0.604866	0.748849
biocarta_keratinocyte_differentiation_Main_Pathway	48	0.652713	0.675484	0.664041	0.664135	0.660114	0.669823	0.654951	0.656529	0.670357	0.639389	0.633458	0.729173	0.625502
biocarta_keratinocyte_differentiation_Pathway_(Pathway_protein_ubiquitination_of_CHUK)	9	0.786166	0.808935	0.793796	0.798327	0.75875	0.847282	0.788868	0.761315	0.759778	0.720498	0.747004	0.769304	0.795155
biocarta_keratinocyte_differentiation_Pathway_(apoptosis)	12	0.64959	0.674945	0.693168	0.688297	0.682632	0.661232	0.650325	0.624108	0.669421	0.686436	0.657757	0.660984	0.646453
biocarta_keratinocyte_differentiation_Pathway_(keratinocyte_differentiation)	10	0.579167	0.617311	0.58122	0.581303	0.559787	0.578388	0.582138	0.64305	0.636314	0.560318	0.53111	0.807132	0.531455
biocarta_lck_and_fyn_tyrosine_kinases_in_initiation_of_tcr_activation_Main_Pathway	12	0.555033	0.544619	0.589605	0.642743	0.598369	0.489811	0.519029	0.493077	0.449013	0.521411	0.602851	0.380877	0.712472
biocarta_lissencephaly_gene_lis1_in_neuronal_migration_and_development_Main_Pathway	18	0.617756	0.60165	0.621223	0.626386	0.618336	0.628315	0.631771	0.649286	0.615921	0.611878	0.61314	0.611056	0.594231
biocarta_lissencephaly_gene_lis1_in_neuronal_migration_and_development_Pathway_(negative_regulation_of_microtubule_depolymerization)	9	0.493055	0.490674	0.50732	0.468333	0.502506	0.51516	0.481099	0.5097	0.496099	0.48723	0.492589	0.456152	0.455964
biocarta_lissencephaly_gene_lis1_in_neuronal_migration_and_development_Pathway_(retrograde_axon_cargo_transport)	11	0.732352	0.717037	0.744725	0.761568	0.743789	0.747936	0.774238	0.762237	0.730176	0.737752	0.733671	0.722117	0.72114
biocarta_map_kinase_inactivation_of_smrt_corepressor_Main_Pathway	12	0.646597	0.649029	0.656777	0.658117	0.671209	0.644557	0.625392	0.610681	0.662094	0.646907	0.644396	0.631973	0.658605
biocarta_mapkinase_signaling_Main_Pathway	55	0.637752	0.641262	0.636138	0.653016	0.644514	0.63494	0.627136	0.63357	0.654031	0.637052	0.628835	0.656236	0.683311
biocarta_mcalpain_and_friends_in_cell_motility_Main_Pathway	30	0.650663	0.647606	0.650971	0.64849	0.659097	0.655024	0.644582	0.634021	0.716309	0.673199	0.641123	0.574707	0.660685
biocarta_mcalpain_and_friends_in_cell_motility_Pathway_(cell_migration)	9	0.512013	0.527942	0.513561	0.510955	0.54362	0.553078	0.514316	0.552313	0.60053	0.570936	0.521766	0.388749	0.514852
biocarta_mechanism_of_acetaminophen_activity_and_toxicity_Main_Pathway	4	0.609361	0.553723	0.623057	0.561848	0.623258	0.554217	0.578434	0.529199	0.570619	0.601604	0.642647	0.647376	0.467989
biocarta_mechanism_of_acetaminophen_activity_and_toxicity_Pathway_(fever)	1	0.701384	0.634793	0.684207	0.618089	0.545304	0.643105	0.620542	0.581643	0.569258	0.738719	0.707891	1.03815	0.579778
biocarta_mechanism_of_acetaminophen_activity_and_toxicity_Pathway_(inflammatory_response)	1	0.701384	0.634793	0.684207	0.618089	0.545304	0.643105	0.620542	0.581643	0.569258	0.738719	0.707891	1.03815	0.579778
biocarta_mechanism_of_acetaminophen_activity_and_toxicity_Pathway_(platelet_activation)	1	0.701384	0.634793	0.684207	0.618089	0.545304	0.643105	0.620542	0.581643	0.569258	0.738719	0.707891	1.03815	0.579778
biocarta_mechanism_of_acetaminophen_activity_and_toxicity_Pathway_(prostaglandin_biosynthetic_process)	1	0.701384	0.634793	0.684207	0.618089	0.545304	0.643105	0.620542	0.581643	0.569258	0.738719	0.707891	1.03815	0.579778
biocarta_mechanism_of_protein_import_into_the_nucleus_Main_Pathway	12	0.78492	0.809242	0.756742	0.739557	0.767784	0.750617	0.732098	0.70251	0.825363	0.820567	0.73188	0.783675	0.811674
biocarta_mechanisms_of_transcriptional_repression_by_dna_methylation_Main_Pathway	14	0.757987	0.764458	0.778563	0.77219	0.737279	0.721787	0.756641	0.76582	0.785678	0.800004	0.7497	0.767544	0.878555
biocarta_mechanisms_of_transcriptional_repression_by_dna_methylation_Pathway_(histone_deacetylation)	14	0.757987	0.764458	0.778563	0.77219	0.737279	0.721787	0.756641	0.76582	0.785678	0.800004	0.7497	0.767544	0.878555
biocarta_melanocyte_development_and_pigmentation_Main_Pathway	12	0.619561	0.587889	0.617858	0.60888	0.615146	0.589113	0.576666	0.590355	0.691937	0.6055	0.603523	0.57318	0.598804
biocarta_mets_affect_on_macrophage_differentiation_Main_Pathway	10	0.756764	0.733752	0.74893	0.723937	0.765132	0.743412	0.756601	0.755114	0.747323	0.74057	0.742518	0.680084	0.774673
biocarta_mets_affect_on_macrophage_differentiation_Pathway_(RNA_processing)	1	0.931184	0.917112	0.926445	0.987065	0.918448	0.957107	1.00356	1.11707	0.924493	0.828843	0.888565	0.997093	0.94435
biocarta_multi_step_regulation_of_transcription_by_pitx2_Main_Pathway	23	0.471377	0.480492	0.467181	0.461019	0.461361	0.468201	0.460021	0.470664	0.473926	0.458522	0.463237	0.37261	0.457233
biocarta_multiple_antiapoptotic_pathways_from_igf_1r_signaling_lead_to_bad_phosphorylation_Main_Pathway	10	0.560356	0.563082	0.543762	0.557788	0.569101	0.565013	0.543392	0.536836	0.64153	0.590405	0.51077	0.555085	0.614776
biocarta_multiple_antiapoptotic_pathways_from_igf_1r_signaling_lead_to_bad_phosphorylation_Pathway_(apoptosis)	6	0.576608	0.559805	0.546496	0.55026	0.580314	0.588874	0.566611	0.56924	0.610061	0.597574	0.5203	0.531766	0.592039
biocarta_multiple_antiapoptotic_pathways_from_igf_1r_signaling_lead_to_bad_phosphorylation_Pathway_(cell_growth_and_or_maintenance)	6	0.576608	0.559805	0.546496	0.55026	0.580314	0.588874	0.566611	0.56924	0.610061	0.597574	0.5203	0.531766	0.592039
biocarta_nerve_growth_factor_pathway_ngf__Main_Pathway	17	0.604065	0.589619	0.602049	0.641191	0.619449	0.60219	0.602488	0.605974	0.640122	0.618495	0.581741	0.648549	0.661177
biocarta_nf_kb_signaling_Main_Pathway	21	0.675153	0.670096	0.632807	0.710877	0.661775	0.709026	0.708914	0.679653	0.672932	0.655247	0.644068	0.797389	0.756567
biocarta_nf_kb_signaling_Pathway_(Pathway_protein_ubiquitination_of_CHUK)	18	0.684169	0.675327	0.639329	0.705983	0.665542	0.712853	0.704893	0.687781	0.669365	0.64469	0.653716	0.74178	0.697694
biocarta_nfat_and_hypertrophy_of_the_heart__Main_Pathway	37	0.559825	0.56345	0.571454	0.57318	0.570987	0.580256	0.557397	0.564558	0.57223	0.562796	0.557736	0.576789	0.577578
biocarta_nfkb_activation_by_nontypeable_hemophilus_influenzae_Main_Pathway	16	0.64518	0.648023	0.624299	0.652096	0.629253	0.690586	0.654315	0.644192	0.587922	0.552575	0.620668	0.759569	0.614192
biocarta_nfkb_activation_by_nontypeable_hemophilus_influenzae_Pathway_(Pathway_protein_ubiquitination_of_CHUK)	5	0.713825	0.702911	0.704733	0.691347	0.640709	0.784877	0.675069	0.704122	0.607915	0.605439	0.699817	0.555456	0.636055
biocarta_nitric_oxide_signaling_Main_Pathway	19	0.54257	0.535382	0.55448	0.528667	0.550807	0.540448	0.542094	0.532551	0.513497	0.535975	0.555879	0.428771	0.492035
biocarta_no2_dependent_il_12_pathway_in_nk_cells_Main_Pathway	9	0.780529	0.738573	0.776774	0.774518	0.810071	0.756964	0.821728	0.804139	0.765988	0.72009	0.76028	0.610073	0.750104
biocarta_no2_dependent_il_12_pathway_in_nk_cells_Pathway_(interleukin_12_biosynthetic_process)	1	0.688269	0.611935	0.670849	0.649357	0.7446	0.737169	1.19799	1.0117	0.990515	0.585508	0.61227	0.346671	0.439665
biocarta_nuclear_receptors_coordinate_the_activities_of_chromatin_remodeling_complexes_and_coactivators_to_facilitate_initiation_of_transcription_in_carcinoma_cells_Main_Pathway	8	0.647553	0.692549	0.637367	0.713789	0.69669	0.674138	0.649076	0.694977	0.678104	0.674455	0.667792	0.693245	0.729502
biocarta_opposing_roles_of_aif_in_apoptosis_and_cell_survival_Main_Pathway	3	0.9408	0.911705	0.878902	0.895261	0.87785	0.927068	0.951271	0.940467	1.0434	0.959361	0.875222	0.674315	1.03515
biocarta_opposing_roles_of_aif_in_apoptosis_and_cell_survival_Pathway_(DNA_fragmentation_during_apoptosis)	3	0.9408	0.911705	0.878902	0.895261	0.87785	0.927068	0.951271	0.940467	1.0434	0.959361	0.875222	0.674315	1.03515
biocarta_opposing_roles_of_aif_in_apoptosis_and_cell_survival_Pathway_(removal_of_superoxide_radicals)	3	0.9408	0.911705	0.878902	0.895261	0.87785	0.927068	0.951271	0.940467	1.0434	0.959361	0.875222	0.674315	1.03515
biocarta_overview_of_telomerase_rna_component_gene_hterc_transcriptional_regulation_Main_Pathway	7	0.5605	0.618739	0.582937	0.55827	0.576332	0.569329	0.554721	0.597852	0.59813	0.55789	0.577085	0.653419	0.592777
biocarta_oxidative_stress_induced_gene_expression_via_nrf2_Main_Pathway	12	0.671877	0.70351	0.657526	0.682117	0.661172	0.674085	0.680799	0.674035	0.726465	0.681855	0.653356	0.887746	0.70704
biocarta_p38_mapk_signaling_Main_Pathway	30	0.652369	0.65935	0.645927	0.691078	0.676906	0.651763	0.648497	0.64745	0.682731	0.665407	0.635607	0.708273	0.794384
biocarta_p53_signaling_Main_Pathway	11	0.718869	0.751939	0.742906	0.730476	0.717698	0.735469	0.730578	0.748274	0.709697	0.725195	0.700377	0.717364	0.863052
biocarta_pdgf_signaling_Main_Pathway	26	0.593402	0.572194	0.591098	0.604612	0.595382	0.580168	0.571137	0.57905	0.60049	0.586599	0.576403	0.576894	0.609801
biocarta_pelp1_modulation_of_estrogen_receptor_activity_Main_Pathway	4	0.4158	0.395802	0.401187	0.414502	0.459981	0.41313	0.390222	0.407328	0.450787	0.452196	0.436755	0.262524	0.43822
biocarta_phospholipids_as_signalling_intermediaries_Main_Pathway	33	0.66443	0.686239	0.674423	0.668564	0.675998	0.669959	0.65367	0.656083	0.651988	0.667417	0.654963	0.593267	0.64657
biocarta_phospholipids_as_signalling_intermediaries_Pathway_(actin_filament_organization)	10	0.652819	0.694101	0.66709	0.63734	0.609768	0.63825	0.637501	0.637274	0.58856	0.616054	0.618195	0.58819	0.602896
biocarta_phospholipids_as_signalling_intermediaries_Pathway_(cell_proliferation)	5	0.702724	0.68816	0.733036	0.704189	0.743304	0.687806	0.689116	0.641598	0.74881	0.762604	0.689193	0.553199	0.751215
biocarta_phospholipids_as_signalling_intermediaries_Pathway_(cell_survival)	5	0.702724	0.68816	0.733036	0.704189	0.743304	0.687806	0.689116	0.641598	0.74881	0.762604	0.689193	0.553199	0.751215
biocarta_phospholipids_as_signalling_intermediaries_Pathway_(chemotaxis)	10	0.652819	0.694101	0.66709	0.63734	0.609768	0.63825	0.637501	0.637274	0.58856	0.616054	0.618195	0.58819	0.602896
biocarta_phospholipids_as_signalling_intermediaries_Pathway_(lamellipodium_assembly)	11	0.543637	0.588833	0.563357	0.526022	0.511759	0.527859	0.532841	0.538791	0.483332	0.513236	0.527021	0.490243	0.490474
biocarta_phosphorylation_of_mek1_by_cdk5_p35_down_regulates_the_map_kinase_Main_Pathway	14	0.565101	0.555512	0.56336	0.564286	0.588892	0.556151	0.546186	0.539317	0.626724	0.594227	0.526721	0.501295	0.584246
biocarta_pkc_catalyzed_phosphorylation_of_inhibitory_phosphoprotein_of_myosin_phosphatase_Main_Pathway	21	0.615909	0.622837	0.656004	0.634343	0.651479	0.617091	0.585616	0.621032	0.597727	0.559673	0.6385	0.4939	0.57032
biocarta_pkc_catalyzed_phosphorylation_of_inhibitory_phosphoprotein_of_myosin_phosphatase_Pathway_(secretion)	7	0.574209	0.571147	0.63512	0.575983	0.626118	0.563284	0.514709	0.545132	0.514957	0.512612	0.627599	0.457614	0.556037
biocarta_polyadenylation_of_mrna_Main_Pathway	8	0.73204	0.731994	0.735445	0.72323	0.739466	0.75644	0.742387	0.73797	0.726775	0.771824	0.715568	0.739348	0.820773
biocarta_prion_Main_Pathway	18	0.637477	0.622531	0.642705	0.621653	0.599197	0.620033	0.629443	0.619416	0.630258	0.611678	0.644799	0.618911	0.533516
biocarta_proteasome_complex_Main_Pathway	21	0.83182	0.865201	0.811992	0.846412	0.822473	0.83238	0.850414	0.858596	0.873227	0.869102	0.824494	0.841892	0.973928
biocarta_proteasome_complex_Pathway_(Pathway_degradation_of_PSMA1)	21	0.83182	0.865201	0.811992	0.846412	0.822473	0.83238	0.850414	0.858596	0.873227	0.869102	0.824494	0.841892	0.973928
biocarta_protein_kinase_a_at_the_centrosome_Main_Pathway	12	0.746785	0.748332	0.764947	0.742823	0.742826	0.729802	0.727291	0.734194	0.721026	0.758595	0.737964	0.599069	0.712176
biocarta_pten_dependent_cell_cycle_arrest_and_apoptosis_Main_Pathway	15	0.555648	0.590598	0.552594	0.571679	0.57999	0.573847	0.582448	0.60616	0.600164	0.597881	0.554725	0.515891	0.586353
biocarta_pten_dependent_cell_cycle_arrest_and_apoptosis_Pathway_(cell_migration)	7	0.599465	0.643132	0.583587	0.620243	0.63852	0.631995	0.609609	0.634563	0.711816	0.682362	0.604306	0.495923	0.724347
biocarta_pten_dependent_cell_cycle_arrest_and_apoptosis_Pathway_(cell_survival)	4	0.489774	0.542355	0.480635	0.506149	0.48225	0.50896	0.573387	0.588304	0.546446	0.504084	0.465033	0.600123	0.428434
biocarta_rac1_cell_motility_signaling_Main_Pathway	33	0.548661	0.531847	0.544192	0.559087	0.549617	0.54976	0.550522	0.567122	0.578344	0.546577	0.528343	0.523597	0.579369
biocarta_rac1_cell_motility_signaling_Pathway_(actin_filament_depolymerization)	3	0.748309	0.665618	0.724381	0.746155	0.736775	0.761204	0.757957	0.761855	0.778272	0.777423	0.687639	0.820646	0.828203
biocarta_rac1_cell_motility_signaling_Pathway_(actin_filament_organization)	22	0.548865	0.53373	0.543519	0.566582	0.546028	0.551551	0.556443	0.572722	0.59846	0.545064	0.525436	0.529961	0.599984
biocarta_rac1_cell_motility_signaling_Pathway_(phosphatidic_acid_metabolic_process)	21	0.553769	0.534222	0.54782	0.57345	0.555312	0.55751	0.555811	0.568334	0.592358	0.541301	0.531649	0.486239	0.600264
biocarta_ras_independent_pathway_in_nk_cell_mediated_cytotoxicity_Main_Pathway	22	0.682935	0.672953	0.731488	0.742496	0.678108	0.704453	0.700868	0.648847	0.691101	0.652054	0.709681	0.614347	0.703995
biocarta_ras_independent_pathway_in_nk_cell_mediated_cytotoxicity_Pathway_(positive_regulation_of_natural_killer_cell_mediated_cytotoxicity)	3	0.905832	0.875807	0.938121	0.939341	0.992332	0.915468	0.881266	0.814986	0.885355	0.921001	0.918861	0.741236	0.894721
biocarta_rb_tumor_suppressor_checkpoint_signaling_in_response_to_dna_damage_Main_Pathway	9	0.650448	0.69893	0.661571	0.650409	0.652885	0.665878	0.61315	0.647039	0.626057	0.628402	0.633076	0.682583	0.750881
biocarta_regulation_of_bad_phosphorylation_Main_Pathway	23	0.618039	0.636058	0.610784	0.617933	0.612521	0.618969	0.624935	0.632742	0.627366	0.594419	0.601611	0.5133	0.627329
biocarta_regulation_of_bad_phosphorylation_Pathway_(apoptosis)	3	0.957098	1.02354	0.852581	0.915676	0.861805	0.976205	0.972425	0.983042	1.18251	1.04716	0.771472	0.797321	1.06589
biocarta_regulation_of_ck1_cdk5_by_type_1_glutamate_receptors_Main_Pathway	24	0.463407	0.462698	0.474662	0.473245	0.468054	0.465895	0.462823	0.488775	0.469265	0.477536	0.472036	0.380548	0.433498
biocarta_regulation_of_eif2_Main_Pathway	11	0.846048	0.851093	0.834793	0.830369	0.848122	0.854311	0.865578	0.863981	0.913772	0.836056	0.842066	0.901132	0.876322
biocarta_regulation_of_eif_4e_and_p70s6_kinase_Main_Pathway	22	0.674234	0.675589	0.65144	0.643004	0.6685	0.654036	0.657636	0.695344	0.646673	0.665001	0.759546	0.57073	0.685341
biocarta_regulation_of_map_kinase_pathways_through_dual_specificity_phosphatases_Main_Pathway	9	0.558557	0.628385	0.574733	0.582698	0.562233	0.625832	0.585067	0.616519	0.578615	0.47018	0.516547	0.716085	0.582158
biocarta_regulation_of_pgc_1a_Main_Pathway	19	0.430948	0.42627	0.43196	0.444359	0.436124	0.457731	0.438362	0.45736	0.488517	0.461588	0.425893	0.451969	0.487995
biocarta_regulation_of_spermatogenesis_by_crem_Main_Pathway	10	0.609347	0.602161	0.610327	0.61959	0.613648	0.617754	0.62989	0.669383	0.653872	0.669795	0.623149	0.492125	0.652213
biocarta_regulation_of_spermatogenesis_by_crem_Pathway_(spermatogenesis)	6	0.698367	0.67447	0.682385	0.68312	0.680898	0.679015	0.686399	0.732884	0.775586	0.766162	0.674277	0.548645	0.79809
biocarta_regulation_of_splicing_through_sam68_Main_Pathway	10	0.734513	0.750395	0.745787	0.739249	0.749918	0.724459	0.697282	0.687052	0.769101	0.742094	0.699326	0.637331	0.735611
biocarta_regulation_of_splicing_through_sam68_Pathway_(negative_regulation_of_cell_growth)	8	0.789611	0.804092	0.79448	0.791628	0.807797	0.770638	0.738167	0.731986	0.769427	0.787779	0.75327	0.612321	0.762287
biocarta_regulation_of_splicing_through_sam68_Pathway_(positive_regulation_of_nuclear_mRNA_splicing_via_spliceosome)	8	0.789611	0.804092	0.79448	0.791628	0.807797	0.770638	0.738167	0.731986	0.769427	0.787779	0.75327	0.612321	0.762287
biocarta_regulation_of_transcriptional_activity_by_pml_Main_Pathway	8	0.74874	0.755493	0.742174	0.778907	0.773708	0.761962	0.717488	0.799526	0.76263	0.728503	0.733863	0.686239	0.81091
biocarta_regulation_of_transcriptional_activity_by_pml_Pathway_(negative_regulation_of_cell_proliferation)	8	0.74874	0.755493	0.742174	0.778907	0.773708	0.761962	0.717488	0.799526	0.76263	0.728503	0.733863	0.686239	0.81091
biocarta_regulators_of_bone_mineralization_Main_Pathway	11	0.414823	0.437489	0.45018	0.449778	0.425453	0.454587	0.468949	0.467239	0.424513	0.461091	0.46972	0.375105	0.409473
biocarta_repression_of_pain_sensation_by_the_transcriptional_regulator_dream_Main_Pathway	13	0.686658	0.699463	0.691091	0.691222	0.689325	0.685693	0.68797	0.703752	0.673585	0.671718	0.686557	0.72177	0.692452
biocarta_reversal_of_insulin_resistance_by_leptin_Main_Pathway	10	0.68858	0.685658	0.679356	0.642068	0.649434	0.665455	0.679167	0.700066	0.658171	0.674223	0.69046	0.572923	0.626979
biocarta_reversal_of_insulin_resistance_by_leptin_Pathway_(fatty_acid_oxidation)	10	0.68858	0.685658	0.679356	0.642068	0.649434	0.665455	0.679167	0.700066	0.658171	0.674223	0.69046	0.572923	0.626979
biocarta_rho_cell_motility_signaling_Main_Pathway	32	0.633123	0.618105	0.638131	0.638396	0.641862	0.633026	0.627248	0.646369	0.675174	0.606319	0.609664	0.626336	0.679597
biocarta_rho_cell_motility_signaling_Pathway_(actin_filament_polymerization)	24	0.597553	0.586625	0.591677	0.598373	0.597332	0.598644	0.600241	0.618108	0.65687	0.57622	0.561762	0.603818	0.653486
biocarta_rho_cell_motility_signaling_Pathway_(actin_filament_stabilization)	7	0.7186	0.685591	0.771363	0.729999	0.732966	0.692294	0.691376	0.71287	0.698304	0.693294	0.738431	0.646429	0.790768
biocarta_rho_cell_motility_signaling_Pathway_(focal_adhesion_formation)	5	0.903348	0.921252	0.887088	0.874954	0.889798	0.898937	0.889847	0.893702	0.933846	0.834788	0.829594	0.839019	0.86382
biocarta_rho_selective_guanine_exchange_factor_akap13_mediates_stress_fiber_formation_Main_Pathway	10	0.64555	0.637137	0.653337	0.671795	0.664373	0.623833	0.657525	0.66776	0.622491	0.652332	0.695844	0.566878	0.623275
biocarta_rna_polymerase_iii_transcription_Main_Pathway	7	0.624463	0.620388	0.622063	0.640106	0.634598	0.641311	0.597294	0.644233	0.604731	0.637193	0.62653	0.540835	0.779804
biocarta_rna_polymerase_iii_transcription_Pathway_(Pathway_transcription_initiation_via_BDP1)	7	0.624463	0.620388	0.622063	0.640106	0.634598	0.641311	0.597294	0.644233	0.604731	0.637193	0.62653	0.540835	0.779804
biocarta_role_of_U_00DF_arrestins_in_the_activation_and_targeting_of_map_kinases_Main_Pathway	28	0.573012	0.559329	0.573546	0.588343	0.582705	0.589262	0.574921	0.566294	0.548218	0.562606	0.57552	0.511566	0.544778
biocarta_role_of_brca1_brca2_and_atr_in_cancer_susceptibility_Main_Pathway	16	0.690265	0.683235	0.675437	0.677543	0.668506	0.682953	0.670714	0.702591	0.712533	0.730411	0.680214	0.645819	0.77973
biocarta_role_of_brca1_brca2_and_atr_in_cancer_susceptibility_Pathway_(DNA_replication_termination)	11	0.66766	0.656085	0.659009	0.659352	0.636804	0.671887	0.665683	0.684354	0.726988	0.73656	0.66048	0.599858	0.800724
biocarta_role_of_brca1_brca2_and_atr_in_cancer_susceptibility_Pathway_(Pathway_protein_ubiquitination_of_ATM_BRCA1)	8	0.717715	0.688414	0.683382	0.694162	0.672879	0.695637	0.707224	0.72625	0.747208	0.760197	0.69169	0.6402	0.833405
biocarta_role_of_brca1_brca2_and_atr_in_cancer_susceptibility_Pathway_(regulation_of_DNA_replication)	6	0.586724	0.566465	0.557937	0.5824	0.555211	0.543745	0.536556	0.592572	0.53624	0.562717	0.586829	0.504015	0.671206
biocarta_role_of_egf_receptor_transactivation_by_gpcrs_in_cardiac_hypertrophy_Main_Pathway	19	0.678717	0.67454	0.685076	0.680881	0.664411	0.679992	0.650413	0.653732	0.68733	0.666463	0.6495	0.7254	0.680912
biocarta_role_of_egf_receptor_transactivation_by_gpcrs_in_cardiac_hypertrophy_Pathway_(Pathway_protein_ubiquitination_of_CHUK)	6	0.761609	0.755124	0.760999	0.726715	0.700046	0.807864	0.700824	0.710304	0.654219	0.671017	0.715729	0.651754	0.66468
biocarta_role_of_egf_receptor_transactivation_by_gpcrs_in_cardiac_hypertrophy_Pathway_(cell_growth)	10	0.649743	0.633076	0.667734	0.657091	0.660458	0.628192	0.635953	0.637242	0.647605	0.660894	0.632898	0.765098	0.624869
biocarta_role_of_erbb2_in_signal_transduction_and_oncology_Main_Pathway	21	0.626685	0.650348	0.619779	0.641297	0.636539	0.619756	0.625762	0.610881	0.643744	0.646962	0.599012	0.577139	0.648588
biocarta_role_of_erk5_in_neuronal_survival_Main_Pathway	26	0.579033	0.581909	0.56387	0.595167	0.585532	0.573485	0.574566	0.5632	0.602504	0.590315	0.549762	0.584896	0.643502
biocarta_role_of_erk5_in_neuronal_survival_Pathway_(cell_survival)	12	0.609982	0.628156	0.577857	0.618582	0.608422	0.605951	0.598745	0.607929	0.585888	0.592636	0.566449	0.695913	0.708346
biocarta_role_of_erk5_in_neuronal_survival_Pathway_(positive_regulation_of_axon_extension)	9	0.632291	0.650547	0.630994	0.629574	0.644889	0.616248	0.620542	0.593426	0.619415	0.6552	0.593197	0.575084	0.689081
biocarta_role_of_mal_in_rho_mediated_activation_of_srf_Main_Pathway	19	0.742584	0.723059	0.76226	0.728638	0.742082	0.723366	0.707949	0.712025	0.727548	0.721697	0.715589	0.6443	0.713607
biocarta_role_of_mef2d_in_t_cell_apoptosis_Main_Pathway	27	0.646294	0.646976	0.655455	0.690851	0.667148	0.635061	0.651234	0.617442	0.6407	0.631893	0.6457	0.591598	0.718789
biocarta_role_of_mef2d_in_t_cell_apoptosis_Pathway_(Pathway_degradation_of_CAPN2)	4	0.957761	0.93288	0.935908	0.981798	0.990002	1.01379	1.03307	0.921552	1.03209	0.961054	0.877289	0.990218	0.871367
biocarta_role_of_mitochondria_in_apoptotic_signaling_Main_Pathway	12	0.741284	0.744839	0.703085	0.725402	0.675601	0.718429	0.745761	0.712945	0.780027	0.714987	0.687511	0.72741	0.824215
biocarta_role_of_nicotinic_acetylcholine_receptors_in_the_regulation_of_apoptosis_Main_Pathway	17	0.66819	0.701728	0.640843	0.658895	0.673574	0.671921	0.667092	0.658791	0.650011	0.646864	0.619427	0.625063	0.642117
biocarta_role_of_parkin_in_ubiquitin_proteasomal_Main_Pathway	8	0.499454	0.492688	0.510244	0.519856	0.491006	0.506686	0.48908	0.519127	0.543975	0.495256	0.530365	0.360679	0.573986
biocarta_role_of_pi3k_subunit_p85_in_regulation_of_actin_organization_and_cell_migration_Main_Pathway	16	0.870622	0.831135	0.827879	0.865703	0.840122	0.846921	0.79814	0.840488	0.857426	0.873273	0.802825	0.797023	0.943076
biocarta_role_of_pi3k_subunit_p85_in_regulation_of_actin_organization_and_cell_migration_Pathway_(filopodium_formation)	9	1.02578	0.98259	0.959587	1.01801	0.9891	1.00362	0.931802	0.988785	0.998262	1.0094	0.937304	1.01348	1.14759
biocarta_role_of_pi3k_subunit_p85_in_regulation_of_actin_organization_and_cell_migration_Pathway_(negative_regulation_of_actin_polymerization_and_or_depolymerization)	3	0.911579	0.888292	0.896586	0.931426	0.838068	0.842559	0.839825	0.902181	0.846217	0.900439	0.867297	0.797791	0.964812
biocarta_role_of_ppar_gamma_coactivators_in_obesity_and_thermogenesis_Main_Pathway	5	0.498779	0.59096	0.505877	0.474045	0.502209	0.540557	0.506815	0.515176	0.594628	0.517235	0.491114	0.667567	0.483732
biocarta_role_of_ppar_gamma_coactivators_in_obesity_and_thermogenesis_Pathway_(fat_cell_differentiation)	4	0.536517	0.666485	0.538341	0.524467	0.567611	0.584967	0.537931	0.5636	0.683096	0.571681	0.546205	0.759552	0.546029
biocarta_role_of_ran_in_mitotic_spindle_regulation_Main_Pathway	10	0.805847	0.827629	0.75845	0.74939	0.786311	0.773144	0.732179	0.762801	0.855552	0.812185	0.746011	0.843285	0.797451
biocarta_segmentation_clock_Main_Pathway	17	0.399833	0.414285	0.416144	0.407992	0.396803	0.416216	0.3878	0.41151	0.406371	0.376492	0.404063	0.322386	0.393998
biocarta_signal_dependent_regulation_of_myogenesis_by_corepressor_mitr_Main_Pathway	8	0.347856	0.332862	0.332308	0.361562	0.361697	0.369444	0.37445	0.350027	0.342058	0.332725	0.353303	0.388649	0.452651
biocarta_signal_transduction_through_il1r_Main_Pathway	34	0.646941	0.671165	0.655169	0.706201	0.685245	0.688953	0.661131	0.6764	0.616417	0.626042	0.670175	0.702659	0.662861
biocarta_signal_transduction_through_il1r_Pathway_(Pathway_protein_ubiquitination_of_CHUK_PEBP1)	10	0.69426	0.710348	0.689026	0.691115	0.673937	0.719761	0.639934	0.667616	0.604968	0.629477	0.689211	0.544949	0.67364
biocarta_signaling_pathway_from_g_protein_families_Main_Pathway	26	0.578933	0.575849	0.595457	0.597987	0.576666	0.575803	0.58252	0.586874	0.587698	0.577278	0.588346	0.520179	0.589046
biocarta_skeletal_muscle_hypertrophy_is_regulated_via_akt_mtor_Main_Pathway	20	0.685445	0.709407	0.673941	0.668046	0.664547	0.678918	0.693068	0.706046	0.712088	0.673467	0.663217	0.694128	0.694925
biocarta_skeletal_muscle_hypertrophy_is_regulated_via_akt_mtor_Pathway_(muscle_development)	8	0.815934	0.827183	0.830971	0.793614	0.790467	0.801081	0.852419	0.848037	0.913931	0.803337	0.814116	0.854189	0.882316
biocarta_sodd_tnfr1_signaling_Main_Pathway	9	0.776167	0.821738	0.7753	0.790175	0.741674	0.802097	0.791673	0.759858	0.791135	0.743824	0.719335	0.901989	0.779104
biocarta_sonic_hedgehog_receptor_ptc1_regulates_cell_cycle_Main_Pathway	9	0.728939	0.724608	0.735777	0.721817	0.741053	0.738472	0.717302	0.768535	0.788133	0.764012	0.733451	0.675327	0.793313
biocarta_sonic_hedgehog_receptor_ptc1_regulates_cell_cycle_Pathway_(cell_cycle_arrest)	3	0.685634	0.652947	0.661793	0.665374	0.671476	0.688748	0.629008	0.680598	0.655953	0.679634	0.649311	0.573797	0.610928
biocarta_sonic_hedgehog_receptor_ptc1_regulates_cell_cycle_Pathway_(re_entry_into_mitotic_cell_cycle)	9	0.728939	0.724608	0.735777	0.721817	0.741053	0.738472	0.717302	0.768535	0.788133	0.764012	0.733451	0.675327	0.793313
biocarta_spliceosomal_assembly_Main_Pathway	8	0.868923	0.889162	0.825574	0.890504	0.858353	0.866494	0.940606	0.964293	0.963264	0.969597	0.799045	1.09897	1.09562
biocarta_sprouty_regulation_of_tyrosine_kinase_signals_Main_Pathway	19	0.621911	0.639106	0.642785	0.631152	0.635916	0.618437	0.589125	0.609001	0.685457	0.642248	0.629814	0.563623	0.613684
biocarta_sprouty_regulation_of_tyrosine_kinase_signals_Pathway_(Pathway_protein_ubiquitination_of_CBL)	8	0.638764	0.66807	0.660631	0.639896	0.627456	0.639085	0.592291	0.675709	0.681801	0.631773	0.677909	0.601173	0.544549
biocarta_sprouty_regulation_of_tyrosine_kinase_signals_Pathway_(cell_migration)	5	0.448017	0.451012	0.477057	0.449623	0.41895	0.452851	0.411005	0.511766	0.564157	0.463848	0.478741	0.353316	0.348065
biocarta_srebp_control_of_lipid_synthesis_Main_Pathway	7	0.51478	0.526831	0.50032	0.485815	0.472752	0.498651	0.50146	0.507625	0.521044	0.548002	0.468953	0.659177	0.501499
biocarta_srebp_control_of_lipid_synthesis_Pathway_(cholesterol_biosynthetic_process)	5	0.318679	0.308928	0.314021	0.314263	0.279417	0.328641	0.328501	0.338595	0.365333	0.323034	0.307249	0.307558	0.317303
biocarta_stat3_signaling_Main_Pathway	8	0.657281	0.603751	0.649508	0.631534	0.624992	0.582082	0.610025	0.56229	0.623507	0.609457	0.612634	0.45164	0.711708
biocarta_stathmin_and_breast_cancer_resistance_to_antimicrotubule_agents_Main_Pathway	24	0.626915	0.626246	0.626179	0.612972	0.631216	0.607752	0.600531	0.650266	0.59821	0.641124	0.61995	0.543285	0.598278
biocarta_stress_induction_of_hsp_regulation_Main_Pathway	13	0.674599	0.672526	0.683989	0.713455	0.680765	0.668534	0.687508	0.666543	0.641672	0.635947	0.656999	0.805823	0.773403
biocarta_stress_induction_of_hsp_regulation_Pathway_(Pathway_degradation_of_HSPB1)	5	0.774402	0.763814	0.749838	0.840584	0.806406	0.776976	0.785006	0.733653	0.720507	0.736794	0.702755	1.15977	0.908777
biocarta_stress_induction_of_hsp_regulation_Pathway_(cell_survival)	5	0.774402	0.763814	0.749838	0.840584	0.806406	0.776976	0.785006	0.733653	0.720507	0.736794	0.702755	1.15977	0.908777
biocarta_sumoylation_as_a_mechanism_to_modulate_ctbp_dependent_gene_responses_Main_Pathway	7	0.556874	0.537752	0.581465	0.580404	0.566245	0.547265	0.53888	0.606243	0.579418	0.550336	0.570127	0.435067	0.603732
biocarta_sumoylation_by_ranbp2_regulates_transcriptional_repression_Main_Pathway	14	0.819118	0.841636	0.806318	0.801048	0.792842	0.784402	0.753388	0.751457	0.827857	0.811033	0.793241	0.655803	0.846589
biocarta_t_cell_receptor_signaling_Main_Pathway	53	0.587319	0.565592	0.590178	0.621879	0.597273	0.572928	0.579172	0.569647	0.579558	0.581931	0.579312	0.541434	0.663276
biocarta_t_cell_receptor_signaling_Pathway_(Pathway_protein_ubiquitination_of_PRKCA)	4	0.814178	0.74629	0.772014	0.797888	0.812178	0.799178	0.835256	0.750925	0.788041	0.722248	0.751267	0.605102	0.645225
biocarta_tgf_beta_signaling_Main_Pathway	15	0.637614	0.68315	0.634465	0.656491	0.629475	0.648703	0.61489	0.635352	0.584657	0.623998	0.623308	0.600908	0.633546
biocarta_the_41bb_dependent_immune_response_Main_Pathway	13	0.783116	0.765851	0.767139	0.817074	0.770031	0.774334	0.770673	0.779076	0.779943	0.773788	0.732082	0.767991	0.807652
biocarta_the_co_stimulatory_signal_during_t_cell_activation_Main_Pathway	18	0.592101	0.618026	0.617906	0.691473	0.661877	0.581727	0.578752	0.567701	0.548369	0.582528	0.650709	0.448973	0.753345
biocarta_the_co_stimulatory_signal_during_t_cell_activation_Pathway_(T_cell_activation)	18	0.592101	0.618026	0.617906	0.691473	0.661877	0.581727	0.578752	0.567701	0.548369	0.582528	0.650709	0.448973	0.753345
biocarta_the_igf_1_receptor_and_longevity_Main_Pathway	15	0.559758	0.597668	0.53977	0.562675	0.54904	0.540049	0.556237	0.571713	0.566607	0.542996	0.53055	0.643691	0.56623
biocarta_the_igf_1_receptor_and_longevity_Pathway_(Pathway_degradation_of_CAT)	6	0.770021	0.829589	0.712995	0.755788	0.687742	0.720221	0.790065	0.794368	0.699328	0.705982	0.711263	0.995687	0.751508
biocarta_the_igf_1_receptor_and_longevity_Pathway_(cell_survival)	6	0.770021	0.829589	0.712995	0.755788	0.687742	0.720221	0.790065	0.794368	0.699328	0.705982	0.711263	0.995687	0.751508
biocarta_the_igf_1_receptor_and_longevity_Pathway_(superoxide_release)	6	0.452672	0.473169	0.446437	0.470059	0.501213	0.456391	0.432081	0.46519	0.502362	0.481856	0.457012	0.378888	0.490839
biocarta_the_prc2_complex_sets_long_term_gene_silencing_through_modification_of_histone_tails_Main_Pathway	8	0.81963	0.825232	0.804574	0.82226	0.76107	0.784253	0.787754	0.813043	0.771613	0.795089	0.806562	0.676403	0.913237
biocarta_the_prc2_complex_sets_long_term_gene_silencing_through_modification_of_histone_tails_Pathway_(histone_deacetylation)	8	0.81963	0.825232	0.804574	0.82226	0.76107	0.784253	0.787754	0.813043	0.771613	0.795089	0.806562	0.676403	0.913237
biocarta_the_prc2_complex_sets_long_term_gene_silencing_through_modification_of_histone_tails_Pathway_(histone_methylation)	8	0.81963	0.825232	0.804574	0.82226	0.76107	0.784253	0.787754	0.813043	0.771613	0.795089	0.806562	0.676403	0.913237
biocarta_thrombin_signaling_and_protease_activated_receptors_Main_Pathway	26	0.555608	0.55874	0.555008	0.556733	0.568399	0.541915	0.538746	0.567885	0.502853	0.533371	0.555657	0.497328	0.541182
biocarta_tnf_stress_related_signaling_Main_Pathway	23	0.771856	0.792003	0.773599	0.761233	0.758425	0.791273	0.768595	0.765772	0.765099	0.743702	0.730129	0.816213	0.723992
biocarta_tnfr1_signaling_Main_Pathway	16	0.806118	0.828078	0.801759	0.808942	0.786884	0.829851	0.824825	0.785702	0.822365	0.7793	0.764104	0.895057	0.802912
biocarta_tnfr2_signaling_Main_Pathway	10	0.724041	0.687792	0.718546	0.785199	0.708362	0.705794	0.70841	0.647889	0.685977	0.697385	0.686343	0.602683	0.814246
biocarta_tnfr2_signaling_Pathway_(Pathway_protein_ubiquitination_of_MAP3K1_TNFAIP3_MAP3K14)	10	0.724041	0.687792	0.718546	0.785199	0.708362	0.705794	0.70841	0.647889	0.685977	0.697385	0.686343	0.602683	0.814246
biocarta_toll_like_receptor_Main_Pathway	31	0.707604	0.696569	0.686494	0.748605	0.683867	0.715031	0.706689	0.723893	0.691044	0.671699	0.687553	0.75006	0.756898
biocarta_toll_like_receptor_Pathway_(Pathway_protein_ubiquitination_of_CHUK_MAP3K1)	10	0.641805	0.616483	0.628888	0.651633	0.59436	0.672906	0.605869	0.650264	0.580223	0.602106	0.63474	0.505	0.676733
biocarta_tpo_signaling_Main_Pathway	24	0.648669	0.623636	0.631879	0.658898	0.636301	0.626694	0.631671	0.607421	0.644973	0.624847	0.609465	0.625987	0.671611
biocarta_transcription_factor_creb_and_its_extracellular_signals_Main_Pathway	21	0.553308	0.5593	0.5466	0.547799	0.550867	0.538198	0.53687	0.556399	0.523193	0.571046	0.545562	0.494054	0.552763
biocarta_transcription_regulation_by_methyltransferase_of_carm1_Main_Pathway	13	0.619624	0.646193	0.607022	0.639767	0.626054	0.604006	0.634092	0.633242	0.646495	0.613057	0.614415	0.576087	0.665252
biocarta_transcription_regulation_by_methyltransferase_of_carm1_Pathway_(histone_acetylation)	6	0.589405	0.656064	0.563388	0.63902	0.612061	0.582118	0.63623	0.627471	0.657377	0.590059	0.543704	0.674005	0.67683
biocarta_transcription_regulation_by_methyltransferase_of_carm1_Pathway_(histone_methylation)	6	0.589405	0.656064	0.563388	0.63902	0.612061	0.582118	0.63623	0.627471	0.657377	0.590059	0.543704	0.674005	0.67683
biocarta_transcriptional_activation_of_dbpb_from_mrna_Main_Pathway	3	0.662166	0.647113	0.623361	0.618809	0.623466	0.640907	0.675898	0.69256	0.645204	0.681639	0.642105	0.721035	0.638013
biocarta_trefoil_factors_initiate_mucosal_healing_Main_Pathway	20	0.695169	0.680933	0.689443	0.695758	0.665499	0.679507	0.676886	0.64486	0.708977	0.676123	0.666299	0.598338	0.690298
biocarta_trefoil_factors_initiate_mucosal_healing_Pathway_(Pathway_protein_ubiquitination_of_CHUK)	6	0.761609	0.755124	0.760999	0.726715	0.700046	0.807864	0.700824	0.710304	0.654219	0.671017	0.715729	0.651754	0.66468
biocarta_trka_receptor_signaling_Main_Pathway	13	0.582352	0.585546	0.551337	0.583512	0.574743	0.563892	0.572289	0.553932	0.573067	0.559021	0.539311	0.565787	0.579778
biocarta_trka_receptor_signaling_Pathway_(cell_growth_and_or_maintenance)	4	0.544249	0.603531	0.503443	0.536306	0.521869	0.526801	0.534823	0.533211	0.457672	0.520944	0.473204	0.60244	0.611413
biocarta_tsp_1_induced_apoptosis_in_microvascular_endothelial_cell_Main_Pathway	7	0.491759	0.517157	0.498423	0.516732	0.500398	0.469115	0.475084	0.528789	0.438476	0.447389	0.480774	0.630141	0.498256
biocarta_tumor_suppressor_arf_inhibits_ribosomal_biogenesis_Main_Pathway	15	0.61332	0.675102	0.657832	0.689215	0.629728	0.646337	0.7252	0.724324	0.741063	0.751342	0.645631	0.647602	0.731345
biocarta_tumor_suppressor_arf_inhibits_ribosomal_biogenesis_Pathway_(Pathway_degradation_of_CDKN2A)	1	0.0305388	0.616592	0.695116	0.656093	0.0211971	0.0601899	0.752574	0.836326	0.795708	0.941806	0.637473	0.0199843	0.644931
biocarta_tumor_suppressor_arf_inhibits_ribosomal_biogenesis_Pathway_(ribosome_biogenesis)	7	0.655513	0.771469	0.747783	0.775074	0.67092	0.689624	0.758731	0.815696	0.836392	0.841962	0.754165	0.693786	0.816876
biocarta_ucalpain_and_friends_in_cell_spread_Main_Pathway	17	0.812624	0.826103	0.786402	0.802514	0.806885	0.852201	0.829253	0.821584	0.923007	0.860034	0.759012	0.741389	0.834194
biocarta_vegf_hypoxia_and_angiogenesis_Main_Pathway	27	0.662515	0.672518	0.644107	0.665467	0.668141	0.653691	0.658234	0.642932	0.679967	0.663807	0.623891	0.606124	0.664518
biocarta_vegf_hypoxia_and_angiogenesis_Pathway_(cell_migration)	10	0.779352	0.788954	0.756806	0.777945	0.795433	0.765621	0.757922	0.76395	0.810974	0.775549	0.757828	0.591937	0.713841
biocarta_visceral_fat_deposits_and_the_metabolic_syndrome_Main_Pathway	8	0.642261	0.639781	0.662476	0.625639	0.607406	0.607833	0.633638	0.585116	0.593303	0.549679	0.627332	0.688771	0.638408
biocarta_west_nile_virus_Main_Pathway	6	0.679466	0.671376	0.664131	0.675352	0.633862	0.63201	0.65233	0.635901	0.689534	0.612026	0.67628	0.542708	0.774523
biocarta_west_nile_virus_Pathway_(apoptosis)	6	0.679466	0.671376	0.664131	0.675352	0.633862	0.63201	0.65233	0.635901	0.689534	0.612026	0.67628	0.542708	0.774523
biocarta_wnt_lrp6_signalling_Main_Pathway	5	0.372582	0.364357	0.38656	0.382274	0.383736	0.407606	0.375187	0.384582	0.365563	0.368799	0.378325	0.27522	0.376664
biocarta_wnt_signaling_Main_Pathway	25	0.499425	0.536551	0.513091	0.493818	0.513909	0.518671	0.493133	0.516517	0.494731	0.496076	0.507826	0.398946	0.474532
biocarta_y_branching_of_actin_filaments_Main_Pathway	16	0.878378	0.841536	0.83779	0.888762	0.848069	0.858401	0.825127	0.870942	0.878546	0.857116	0.822191	0.805303	0.968398
biocarta_yaci_and_bcma_stimulation_of_b_cell_immune_responses_Main_Pathway	8	0.769898	0.778983	0.774497	0.86935	0.754811	0.795017	0.763727	0.721333	0.712882	0.724223	0.738738	0.59377	0.87847
biotin-carboxyl_carrier_protein_assembly	3	0.548444	0.536115	0.525264	0.512509	0.522834	0.5876	0.561214	0.487799	0.606822	0.562492	0.570239	0.386777	0.474919
bupropion_degradation	5	0.845057	0.774589	0.927884	0.738987	0.849718	0.831416	0.689796	0.725857	0.674126	0.674895	0.896945	0.551563	0.612875
cAMP_Pathway	559	0.601995	0.592959	0.602836	0.600054	0.600075	0.605269	0.601703	0.608669	0.601284	0.594598	0.604044	0.538235	0.573261
cAMP_Pathway_Axonal_Growth	22	0.64082	0.617028	0.640308	0.635541	0.615068	0.627991	0.617199	0.633716	0.659113	0.638068	0.622575	0.487781	0.683253
cAMP_Pathway_Cell_Growth	58	0.588327	0.573397	0.605306	0.591437	0.578206	0.592775	0.58707	0.607895	0.5542	0.581458	0.592275	0.474017	0.545774
cAMP_Pathway_Cell_Proliferation	12	0.666469	0.680525	0.661685	0.66104	0.67559	0.654057	0.683201	0.692864	0.655808	0.671331	0.684888	0.574395	0.652351
cAMP_Pathway_Cell_Survival	84	0.61095	0.594774	0.619592	0.613595	0.596371	0.611636	0.603811	0.627249	0.591472	0.605253	0.606113	0.494792	0.600375
cAMP_Pathway_Chemotaxis	58	0.594552	0.581749	0.612028	0.599774	0.586971	0.601955	0.593765	0.614957	0.56139	0.589151	0.597834	0.485147	0.55088
cAMP_Pathway_Cytokine_Production	61	0.575496	0.56313	0.59009	0.578935	0.566116	0.577853	0.571778	0.598444	0.543113	0.564907	0.575546	0.466033	0.529985
cAMP_Pathway_Degradation_of_Cell_Cycle_Regulators	22	0.682404	0.678768	0.676551	0.659298	0.672236	0.649605	0.667106	0.658391	0.680048	0.690054	0.686577	0.523367	0.67659
cAMP_Pathway_Endothelial_Cell_Regulation	40	0.625798	0.619443	0.621788	0.624136	0.616981	0.615201	0.607595	0.610274	0.658818	0.621467	0.598073	0.613315	0.627819
cAMP_Pathway_Fatty_Acid_Metabolism	74	0.623147	0.616303	0.633589	0.617552	0.613718	0.615578	0.619858	0.625748	0.582211	0.605835	0.622056	0.501468	0.561744
cAMP_Pathway_Gene_Expression_via_NFKB2_CREBBP_ELK1	31	0.728487	0.726019	0.727572	0.742267	0.738622	0.724737	0.725285	0.728686	0.740584	0.734944	0.723454	0.646492	0.762307
cAMP_Pathway_Glycogen_Synthesis	13	0.717153	0.736693	0.716787	0.712376	0.719891	0.71848	0.742746	0.756118	0.757644	0.723801	0.729403	0.6167	0.707861
cAMP_Pathway_Glycolisis	11	0.65531	0.625717	0.619587	0.639818	0.615747	0.64762	0.650693	0.666293	0.677534	0.631077	0.654959	0.595947	0.637299
cAMP_Pathway_Lipolysis	12	0.699455	0.701917	0.700383	0.686054	0.718125	0.679641	0.690014	0.703744	0.684422	0.680842	0.723241	0.537753	0.659935
cAMP_Pathway_Metabolic_Energy	27	0.653021	0.646743	0.675316	0.664535	0.646629	0.652166	0.653517	0.658888	0.643175	0.641253	0.644598	0.532887	0.658073
cAMP_Pathway_Myocardial_Contraction	112	0.627609	0.608541	0.624444	0.616448	0.62383	0.629603	0.629573	0.630283	0.6154	0.605039	0.633238	0.565635	0.567217
cAMP_Pathway_Oncogenesis	13	0.694293	0.697845	0.691932	0.682928	0.704116	0.674071	0.685171	0.708686	0.694501	0.702304	0.708836	0.54476	0.677269
cAMP_Pathway_Protein_Retention	14	0.696526	0.705058	0.689366	0.674137	0.706342	0.681498	0.687094	0.694332	0.712103	0.705306	0.706493	0.524853	0.653625
cAMP_Pathway_Regulation_of_Cytoskeleton	14	0.730847	0.730099	0.725466	0.713677	0.739243	0.703341	0.731902	0.740719	0.696146	0.727691	0.743827	0.568784	0.705487
cAMP_Pathway_eNOS_Signaling_Cardiovascular_Homeostasis	12	0.691674	0.695739	0.684601	0.676566	0.703897	0.672906	0.692596	0.703281	0.6692	0.67748	0.709841	0.536938	0.644756
cardiolipin_biosynthesis	3	0.849135	0.8221	0.857929	0.796511	0.782904	0.810393	0.816821	0.746998	0.789813	0.858896	0.790923	0.742955	0.858272
carnosine_biosynthesis	1	0.803683	0.802815	0.776786	0.784178	0.800088	0.817897	0.809191	0.6502	0.675658	0.771867	0.657589	0.95979	0.749769
catecholamine_biosynthesis	4	0.431205	0.407032	0.383416	0.394482	0.374207	0.435143	0.480856	0.444155	0.372047	0.405202	0.398353	0.343794	0.401173
ceramide_ide_novoi_biosynthesis	7	0.520581	0.600806	0.568883	0.582557	0.592958	0.577963	0.604629	0.543527	0.577691	0.627062	0.581205	0.434332	0.628437
cholesterol_biosynthesis_I	13	0.760008	0.818793	0.702565	0.757381	0.73083	0.717855	0.730805	0.731397	0.740028	0.857709	0.731308	0.884164	0.770176
cholesterol_biosynthesis_III_via_desmosterol	13	0.760008	0.818793	0.702565	0.757381	0.73083	0.717855	0.730805	0.731397	0.740028	0.857709	0.731308	0.884164	0.770176
cholesterol_biosynthesis_II_via_2425-dihydrolanosterol	13	0.760008	0.818793	0.702565	0.757381	0.73083	0.717855	0.730805	0.731397	0.740028	0.857709	0.731308	0.884164	0.770176
choline_degradation	2	0.632992	0.743356	0.655272	0.675682	0.674517	0.678168	0.706484	0.745661	0.726323	0.643808	0.702833	0.482941	0.590131
chondroitin_and_dermatan_biosynthesis	6	0.423462	0.465546	0.437327	0.436182	0.44124	0.476708	0.443219	0.506098	0.535401	0.428052	0.409919	0.430906	0.357332
chondroitin_sulfate_biosynthesis	21	0.63938	0.658022	0.636823	0.677343	0.654411	0.663757	0.653858	0.680021	0.668189	0.647241	0.607268	0.602504	0.64794
chondroitin_sulfate_biosynthesis_late_stages	13	0.642311	0.699171	0.673706	0.695498	0.692706	0.700786	0.684768	0.686378	0.693386	0.64172	0.646893	0.5743	0.599451
chondroitin_sulfate_degradation_metazoa	7	0.539442	0.544365	0.546456	0.538293	0.579096	0.547349	0.54699	0.53243	0.56238	0.575798	0.529477	0.618532	0.526406
citrulline-nitric_oxide_cycle	5	0.985993	1.01507	1.00721	0.908377	1.0254	1.01653	0.95752	0.928496	0.920958	0.85856	0.934715	0.837821	0.825388
coenzyme_A_biosynthesis	6	0.708191	0.738108	0.715956	0.72146	0.704408	0.744182	0.704255	0.788365	0.738579	0.773974	0.710497	0.760782	0.716422
creatine-phosphate_biosynthesis	5	0.373386	0.380053	0.372768	0.333047	0.348327	0.344052	0.334094	0.376417	0.423505	0.349736	0.341486	0.350982	0.317421
creatine_biosynthesis	2	0.65141	0.706989	0.640775	0.627869	0.492924	0.591476	0.64295	0.571271	0.559979	0.560357	0.528998	0.740475	0.674438
cysteine_biosynthesis	6	0.726566	0.671172	0.63344	0.643218	0.669222	0.665103	0.679139	0.683119	0.644839	0.762781	0.678319	0.614655	0.686724
cysteine_biosynthesishomocysteine_degradation_trans-sulfuration	2	0.600873	0.469316	0.456768	0.462204	0.480446	0.424152	0.480033	0.505205	0.416587	0.653578	0.511375	0.47023	0.533033
dTMP_ide_novoi_biosynthesis_mitochondrial	3	0.511614	0.514674	0.506828	0.527339	0.489135	0.469779	0.505752	0.483813	0.50456	0.523766	0.460167	0.493678	0.664849
dermatan_sulfate_biosynthesis	17	0.570576	0.571963	0.561619	0.600565	0.56636	0.580086	0.57763	0.634228	0.623034	0.594313	0.527215	0.598341	0.605823
dermatan_sulfate_biosynthesis_late_stages	4	0.520517	0.550213	0.57711	0.602447	0.560812	0.543133	0.58284	0.596937	0.590304	0.571325	0.540032	0.599921	0.585281
dermatan_sulfate_degradation_metazoa	6	0.734741	0.726428	0.725108	0.711951	0.732002	0.700171	0.640132	0.716753	0.72277	0.700804	0.723024	0.678852	0.762964
diphthamide_biosynthesis	2	0.553113	0.55535	0.543199	0.586791	0.401847	0.510591	0.543765	0.599408	0.514413	0.608308	0.629715	0.409133	0.568501
dolichol_and_dolichyl_phosphate_biosynthesis	3	0.897499	0.90369	0.872291	0.845579	0.889394	0.867163	0.906701	0.848924	0.794998	0.907742	0.873776	0.831777	0.881663
dolichyl-diphosphooligosaccharide_biosynthesis	10	0.868714	0.870598	0.842542	0.86477	0.884142	0.88431	0.876772	0.88898	0.918765	0.916992	0.832313	0.891933	0.902418
dopamine_degradation	5	0.420431	0.48774	0.499691	0.494927	0.471128	0.490872	0.559329	0.549033	0.489432	0.437268	0.511872	0.622143	0.364678
eicosapentaenoate_biosynthesis	12	0.743269	0.730682	0.709052	0.718225	0.700553	0.710568	0.70316	0.672463	0.67621	0.74343	0.723432	0.582886	0.662609
epoxysqualene_biosynthesis	2	1.1925	1.27571	1.06143	1.16241	1.02173	1.07865	1.06562	1.16242	0.966352	1.25891	1.00691	1.41403	1.06437
estradiol_biosynthesis_I	5	0.629329	0.682917	0.631428	0.622308	0.646219	0.688403	0.59248	0.587532	0.65148	0.555761	0.653064	0.727373	0.516347
estradiol_biosynthesis_II	2	0.516246	0.435765	0.531423	0.432606	0.519295	0.527347	0.379771	0.424022	0.409514	0.35844	0.514348	0.357131	0.284886
ethanol_degradation_II	6	0.762217	0.900295	0.801634	0.813289	0.851778	0.814284	0.822547	0.800764	0.85243	0.826609	0.821713	0.781503	0.658284
ethanol_degradation_IV	6	0.790569	0.95284	0.844234	0.842432	0.880651	0.861082	0.883816	0.865522	0.88703	0.858578	0.839618	0.792603	0.720731
eumelanin_biosynthesis	4	0.356705	0.390446	0.3905	0.388664	0.373156	0.405496	0.391918	0.415963	0.311606	0.397806	0.435644	0.345734	0.322647
fatty_acid_activation	8	0.674446	0.686457	0.675791	0.695392	0.641824	0.664211	0.631824	0.657172	0.641586	0.623677	0.693135	0.538165	0.610824
fatty_acid_alpha-oxidation	5	0.751218	0.852968	0.782142	0.771091	0.769925	0.77563	0.745417	0.77763	0.810014	0.754882	0.751357	0.704394	0.725487
fatty_acid_alpha-oxidation_III	3	0.766932	0.883163	0.866351	0.803139	0.885266	0.85571	0.894448	0.815922	0.967647	0.826268	0.840173	0.762637	0.768712
fatty_acid_beta-oxidation	16	0.672176	0.678257	0.672625	0.706092	0.639301	0.670529	0.667646	0.72784	0.672026	0.68172	0.678901	0.649439	0.656192
fatty_acid_beta-oxidation_peroxisome	15	0.679001	0.704828	0.694452	0.690567	0.669172	0.664533	0.656089	0.668219	0.640713	0.667447	0.708812	0.534957	0.626156
fatty_acid_beta-oxidation_unsaturated_odd_number	3	0.894834	0.859729	0.879075	0.832517	0.894264	0.843351	0.868118	0.804747	0.96547	0.994182	0.835213	0.747063	0.886933
fatty_acid_biosynthesis_initiation	4	0.485118	0.495173	0.442118	0.448669	0.439835	0.51366	0.474384	0.398235	0.551935	0.650972	0.451508	0.421752	0.516316
fatty_acid_elongation_--_saturated	2	0.880341	0.968413	0.812385	0.888111	0.828251	0.931188	0.963357	0.901264	1.18465	1.21944	0.790995	0.977888	1.05266
flavin_biosynthesis	2	0.940737	0.924738	0.899751	0.881544	0.870411	0.934026	0.845369	0.876159	0.941192	0.989287	0.916849	0.845189	0.943959
folate_polyglutamylation	5	0.824166	0.85271	0.867546	0.881918	0.864287	0.87627	0.872984	0.83696	0.850539	1.02501	0.798865	1.04534	0.918114
folate_transformations	11	0.767838	0.771244	0.784508	0.792701	0.805701	0.778843	0.783127	0.791585	0.786255	0.854549	0.765017	0.776976	0.730902
formaldehyde_oxidation	2	0.678534	0.714266	0.56687	0.696579	0.612289	0.602518	0.570234	0.73776	0.735934	0.786943	0.738607	0.569561	0.780277
fructose_26-bisphosphate_synthesisdephosphorylation	5	0.441849	0.438573	0.464545	0.486578	0.421364	0.437836	0.482009	0.417776	0.433035	0.380562	0.445411	0.392951	0.425679
gamma-glutamyl_cycle	8	0.480358	0.492553	0.484313	0.479587	0.426544	0.504367	0.478126	0.486988	0.482404	0.512832	0.508042	0.481092	0.463708
gamma-linolenate_biosynthesis	14	0.780793	0.762004	0.748396	0.765052	0.735658	0.752782	0.729655	0.702617	0.710543	0.736139	0.762127	0.614526	0.679537
geranylgeranyldiphosphate_biosynthesis	1	0.606566	0.702723	0.621609	0.62295	0.66022	0.593837	0.629724	0.604132	0.675273	0.544805	0.593652	0.565209	0.739277
glucocorticoid_biosynthesis	3	0.377505	0.387085	0.401626	0.391114	0.432581	0.401151	0.408855	0.365219	0.307319	0.363038	0.408283	0.278168	0.315243
gluconeogenesis	24	0.696225	0.691388	0.667097	0.692326	0.665782	0.70042	0.692804	0.697383	0.733748	0.70624	0.668011	0.75094	0.726019
glutamate_biosynthesisdegradation	2	0.0945478	0.0819796	0.108866	0.11873	0.0957501	0.1023	0.112009	0.0989623	0.0929781	0.0757277	0.0954898	0.0752128	0.0625586
glutamate_dependent_acid_resistance	3	0.533981	0.567456	0.59467	0.529832	0.547823	0.579086	0.538582	0.501324	0.491968	0.546197	0.572215	0.54922	0.52581
glutamate_removal_from_folates	1	0.537244	0.543049	0.425302	0.550655	0.639874	0.543195	0.595851	0.530981	0.754245	0.514068	0.602314	0.399812	0.413315
glutamine_biosynthesis	1	0.75196	0.813188	0.804597	0.681651	0.666077	0.74032	0.730774	0.629032	0.777786	0.731183	0.803368	0.998111	0.670571
glutamine_degradationglutamate_biosynthesis	2	0.647479	0.696238	0.642146	0.654433	0.65103	0.672874	0.604182	0.726519	0.672924	0.639008	0.667845	0.911771	0.708689
glutaryl-CoA_degradation	4	0.827919	0.848374	0.783841	0.834196	0.744148	0.798735	0.80859	0.758183	0.761021	0.844707	0.723251	0.742745	0.799062
glutathione-mediated_detoxification	22	0.587044	0.606462	0.597081	0.568105	0.631618	0.554876	0.596151	0.598904	0.548862	0.554051	0.591173	0.558541	0.503513
glutathione_biosynthesis	3	0.790394	0.805291	0.796775	0.762713	0.685438	0.851837	0.755861	0.800774	0.785181	0.793595	0.861859	0.700254	0.694355
glutathione_redox_reactions_I	6	0.979809	1.0442	0.892145	0.945929	0.838806	0.964919	0.931065	0.885269	0.894792	0.937175	0.832356	1.02515	0.945775
glutathione_redox_reactions_II	1	0.984518	0.941212	1.03628	0.893543	0.648327	1.04438	0.870482	0.792144	0.949871	0.955353	0.79434	0.600339	0.925313
glycerol-3-phosphate_shuttle	2	0.623563	0.576871	0.621578	0.649761	0.655909	0.667462	0.713659	0.721712	0.893348	0.766398	0.646556	1.04326	0.74549
glycerol_degradation	5	0.721454	0.735727	0.722679	0.728818	0.712137	0.667538	0.691162	0.711399	0.701747	0.740045	0.743778	0.809275	0.703242
glycine_betaine_degradation	5	0.542051	0.613961	0.635163	0.541612	0.595039	0.585934	0.597359	0.610522	0.530143	0.595211	0.597496	0.420583	0.490205
glycine_biosynthesisdegradation	2	0.573254	0.617442	0.657071	0.643219	0.689756	0.658444	0.602557	0.621896	0.544968	0.654178	0.616947	0.452493	0.580537
glycine_cleavage	3	0.75737	0.876073	0.78999	0.822322	0.785522	0.829411	0.83787	0.837706	0.830886	0.824804	0.79968	0.751586	0.868836
glycineserine_biosynthesis	2	0.474312	0.5314	0.561273	0.521993	0.556065	0.573304	0.56146	0.508047	0.598709	0.726897	0.505329	0.458721	0.510605
glycoaminoglycan-protein_linkage_region_biosynthesis	7	0.725278	0.675607	0.659302	0.740389	0.676777	0.689812	0.689862	0.765362	0.71685	0.749957	0.62043	0.740953	0.830554
glycogen_biosynthesis	8	0.597439	0.635344	0.61699	0.606042	0.588331	0.61607	0.597523	0.675206	0.642169	0.611092	0.61485	0.674144	0.587839
glycogenolysis	9	0.726778	0.738692	0.690616	0.698658	0.664649	0.712476	0.689279	0.768122	0.660385	0.662594	0.70922	0.740459	0.641454
glycolysis	24	0.634655	0.623206	0.617481	0.662763	0.634166	0.660397	0.664823	0.652767	0.696622	0.640431	0.619029	0.714997	0.67718
guanine_and_guanosine_salvage	2	1.09272	0.992233	1.118	1.00338	1.00057	1.0757	1.00634	1.0456	0.907558	0.851234	0.980814	0.930587	0.879122
guanosine_deoxyribonucleotides_ide_novoi_biosynthesis	11	0.768444	0.771225	0.739078	0.758688	0.738257	0.762095	0.775124	0.773247	0.800071	0.771034	0.729659	0.862559	0.843272
guanosine_nucleotides_degradation	4	0.714419	0.686537	0.782143	0.674085	0.722351	0.729782	0.677207	0.702988	0.683621	0.669928	0.752449	0.516603	0.596079
guanosine_nucleotides_ide_novoi_biosynthesis	15	0.735605	0.73051	0.695106	0.726795	0.703947	0.725496	0.73834	0.720696	0.773515	0.745154	0.684694	0.823256	0.836531
guanosine_ribonucleotides_ide_novoi_biosynthesis	12	0.704828	0.69956	0.673355	0.69342	0.680282	0.698892	0.696329	0.673287	0.725813	0.715832	0.660958	0.770176	0.772287
heme_biosynthesis	9	0.738583	0.717059	0.728702	0.722331	0.689204	0.721406	0.734571	0.702305	0.805573	0.751251	0.711536	0.658941	0.700534
heme_biosynthesis_from_uroporphyrinogen-III_I	4	0.579922	0.550622	0.544771	0.550449	0.500939	0.570424	0.527443	0.520949	0.620519	0.537081	0.533747	0.420471	0.537934
heme_degradation	4	0.941323	0.923036	0.881856	0.883645	0.890903	0.906988	0.892947	0.901856	0.974186	0.876283	0.836422	0.939809	0.801395
heparan_sulfate_biosynthesis	28	0.583029	0.585872	0.587812	0.600321	0.588914	0.583013	0.569262	0.613798	0.561889	0.612032	0.585599	0.533999	0.57205
heparan_sulfate_biosynthesis_late_stages	21	0.535612	0.55596	0.563982	0.553632	0.559626	0.547413	0.529062	0.563277	0.510235	0.566056	0.573989	0.465015	0.485882
histamine_biosynthesis	1	0.683149	0.665306	0.697345	0.700508	0.747785	0.655725	0.652505	0.705012	0.58894	0.709173	0.668862	0.722639	0.61333
histamine_degradation	2	0.601939	0.674455	0.577399	0.63248	0.611284	0.6217	0.640693	0.666638	0.51909	0.537166	0.626413	0.437104	0.534981
histidine_degradation	5	0.686598	0.804487	0.747822	0.713499	0.752718	0.711255	0.719171	0.747029	0.667001	0.700227	0.725389	0.561395	0.677434
homocarnosine_biosynthesis	1	0.803683	0.802815	0.776786	0.784178	0.800088	0.817897	0.809191	0.6502	0.675658	0.771867	0.657589	0.95979	0.749769
[truncated: 1,127 more rows]

## Sheet: PII ey REs
Pathway name	number of gene products in a pathway	K562	HepG2	HEK293	GM12878	MCF-7	A549	HeLa-S3	SK-N-SH	HCT116	Ishikawa	HEK293T	MCF_10A	GM12891
125-dihydroxyvitamin_Dsub3sub_biosynthesis	3	0.561009	0.461882	0.561517	0.505164	0.505888	0.480399	0.584577	0.41674	0.555411	0.566029	0.596833	0.309779	0.462684
1D-imyoi-inositol_hexakisphosphate_biosynthesis_II_mammalian	15	0.270514	0.282187	0.276551	0.267572	0.290803	0.301348	0.270868	0.276044	0.259916	0.22722	0.306511	0.25744	0.28095
1D-imyoi-inositol_hexakisphosphate_biosynthesis_V_from_Ins134P3	3	0.317866	0.323489	0.34642	0.293509	0.292161	0.315882	0.301206	0.300052	0.299498	0.11831	0.405515	0.262756	0.321813
2-amino-3-carboxymuconate_semialdehyde_degradation_to_glutaryl-CoA	2	1.08508	1.09395	1.08672	1.05863	1.26878	1.06654	0.930234	1.05879	0.95553	0.99193	1.14825	0.719194	0.961084
2-deoxy-alpha-D-ribose_1-phosphate_degradation	6	0.393301	0.408679	0.284249	0.407726	0.365815	0.396859	0.552237	0.428613	0.426286	0.390537	0.35689	0.589542	0.377308
2-oxobutanoate_degradation	8	0.648595	0.681107	0.665525	0.691139	0.702579	0.650477	0.659132	0.637862	0.710974	0.64568	0.711817	0.600082	0.72695
2-oxoglutarate_decarboxylation_to_succinyl-CoA	3	1.27468	1.34928	1.26368	1.32529	1.31121	1.29008	1.30613	1.16588	1.16269	1.2999	1.35033	1.05135	1.30066
2-oxoisovalerate_decarboxylation_to_isobutanoyl-CoA	4	0.593138	0.632568	0.609829	0.651226	0.643961	0.623948	0.617201	0.647568	0.613068	0.481908	0.631263	0.624095	0.668508
3-phosphoinositide_biosynthesis	28	0.752421	0.759657	0.761545	0.734936	0.726132	0.727461	0.791381	0.727519	0.687019	0.71556	0.724825	0.717571	0.734636
3-phosphoinositide_degradation	19	0.433726	0.387608	0.395107	0.428188	0.397834	0.414159	0.382786	0.379104	0.37	0.369651	0.419007	0.289868	0.363768
4-aminobutyrate_degradation	2	1.0477	0.970633	0.95207	1.05617	1.07743	1.01507	1.61817	1.27498	1.05155	1.12148	1.02326	0.673169	0.894805
4-hydroxy-2-nonenal_detoxification	5	0.29783	0.349738	0.251471	0.268219	0.279661	0.262104	0.24187	0.238567	0.216687	0.258792	0.223062	0.139731	0.302584
4-hydroxybenzoate_biosynthesis	1	1.2889	1.60709	1.1606	1.4361	1.15115	1.47975	1.20861	1.66226	1.59012	1.18212	1.3114	1.31518	1.78669
4-hydroxyproline_degradation	4	0.29629	0.29987	0.309752	0.295464	0.257627	0.325771	0.337686	0.324424	0.313126	0.395034	0.339611	0.192505	0.343081
5-aminoimidazole_ribonucleotide_biosynthesis	3	1.15041	1.02949	1.15163	1.15459	1.12046	1.13843	1.03267	0.934711	1.0575	0.955614	1.07729	0.736695	1.08848
7-3-amino-3-carboxypropyl-wyosine_biosynthesis	2	0.791519	0.841109	0.830975	0.82864	0.798613	0.776193	0.750939	0.786624	0.781882	0.782025	0.92792	0.356147	0.828395
AHR_Pathway	27	0.744602	0.776988	0.737076	0.789902	0.760628	0.764271	0.768053	0.744646	0.841669	0.795929	0.727256	0.749965	0.825198
AHR_Pathway_C-myc_expression_via_RELA	15	0.723228	0.756303	0.693779	0.755708	0.744035	0.7637	0.750427	0.76716	0.787255	0.821943	0.694295	0.740561	0.819018
AHR_Pathway_CYP1A1_CYP1B1_CYP1A2_AHRR_gene_expression_via_POLR2B	5	0.724081	0.783221	0.719969	0.763008	0.726397	0.771105	0.784936	0.770546	0.894871	0.69307	0.657114	0.858873	0.827121
AHR_Pathway_Cath_D_expression_via_SP1	15	0.734261	0.778148	0.710793	0.753072	0.759433	0.773592	0.759344	0.760602	0.812981	0.815041	0.705513	0.75062	0.794545
AHR_Pathway_PS2_Gene_expression_via_ESR1	15	0.73791	0.769107	0.707282	0.759982	0.754649	0.764833	0.741961	0.761807	0.789643	0.822437	0.710701	0.706163	0.795833
ATM_Pathway	47	0.710492	0.71675	0.72324	0.725887	0.713947	0.720823	0.708404	0.695516	0.720586	0.706256	0.700641	0.735852	0.736856
ATM_Pathway_Apoptosis	3	0.403388	0.43913	0.429727	0.419423	0.389583	0.464726	0.445714	0.3808	0.395225	0.459221	0.386264	0.599969	0.313688
ATM_Pathway_Apoptosis_and_Senescence	6	0.609979	0.614065	0.660508	0.597881	0.665078	0.615291	0.578571	0.600083	0.620037	0.623583	0.647271	0.444866	0.65159
ATM_Pathway_Cell_Cycle_Checkpoint_Control	4	0	0	0	0	0	0	0	0	0	0	0	0	0
ATM_Pathway_Cell_Survival	14	0.535169	0.536144	0.538216	0.571104	0.532841	0.550901	0.545792	0.480604	0.570236	0.516782	0.502704	0.621796	0.529185
ATM_Pathway_Checkpoint_Activation	4	0.439547	0.402856	0.423893	0.423389	0.454298	0.44534	0.423749	0.410008	0.423749	0.47894	0.391159	0.395253	0.432969
ATM_Pathway_DNA_repair	9	0.264316	0.287637	0.289702	0.290669	0.290147	0.294611	0.278237	0.282981	0.282141	0.289966	0.300067	0.255695	0.2658
ATM_Pathway_G2-Mitosis_progression	12	0.668185	0.668743	0.712556	0.648717	0.676792	0.68501	0.634176	0.666052	0.67982	0.594158	0.693548	0.559654	0.580587
ATM_Pathway_G2_M_Checkpoint_Arrest	12	0.668185	0.668743	0.712556	0.648717	0.676792	0.68501	0.634176	0.666052	0.67982	0.594158	0.693548	0.559654	0.580587
ATM_Pathway_NF-kB_Pathway	4	0.190797	0.189991	0.195159	0.29593	0.217528	0.286546	0.289368	0.228395	0.223806	0.289969	0.19248	0.872424	0.615419
ATM_Pathway_Repair_and_Recombination	3	1.05845	1.08432	1.08478	1.07451	1.04232	1.09153	1.14025	1.09073	1.043	1.11195	1.01957	1.42593	0.99048
ATM_Pathway_S-phase_arrest	4	0.419886	0.378869	0.413714	0.416254	0.417823	0.411933	0.411181	0.404443	0.38844	0.500866	0.39283	0.373519	0.450923
ATM_Pathway_S-phase_progression	6	0.50454	0.515629	0.54116	0.490866	0.480508	0.516981	0.557625	0.475393	0.50425	0.581212	0.554221	0.32971	0.550265
ATM_Pathway_Synaptic_Vesicle_Transport	4	0	0	0	0	0	0	0	0	0	0	0	0	0
Akt_Pathway_Regulation_by_GH	41	0.602919	0.646195	0.609798	0.652862	0.653334	0.615421	0.613514	0.617321	0.646416	0.656202	0.61836	0.51522	0.639615
Akt_Signaling_Pathway	651	0.409091	0.402211	0.415522	0.418287	0.408275	0.41056	0.410532	0.410108	0.405271	0.40263	0.420156	0.346274	0.39058
Akt_Signaling_Pathway_AR_mediated_apoptosis	18	0.612857	0.628514	0.585772	0.623334	0.587573	0.592169	0.66884	0.58004	0.61854	0.704981	0.571998	0.686741	0.650003
Akt_Signaling_Pathway_Acetylation_of_proteins	18	0.65507	0.669378	0.624194	0.667913	0.636722	0.638371	0.715558	0.614307	0.660747	0.752499	0.61411	0.733289	0.689208
Akt_Signaling_Pathway_Aggregation_and_Neurodegeneration	22	0.600719	0.617717	0.585474	0.609026	0.596187	0.586015	0.647365	0.574956	0.614521	0.693977	0.581282	0.630298	0.644214
Akt_Signaling_Pathway_Apoptosis	18	0.643294	0.650573	0.619242	0.649404	0.616108	0.611601	0.692608	0.610053	0.638099	0.73978	0.607046	0.686741	0.675955
Akt_Signaling_Pathway_Blocks_Apoptosis	18	0.718778	0.719413	0.684216	0.721563	0.691889	0.69826	0.75893	0.697039	0.712309	0.781803	0.675588	0.834821	0.747866
Akt_Signaling_Pathway_Blood_cell_differentiation	18	0.612857	0.628514	0.585772	0.623334	0.587573	0.592169	0.66884	0.58004	0.61854	0.704981	0.571998	0.686741	0.650003
Akt_Signaling_Pathway_Cell_Cycle	4	0.792605	0.945554	0.66756	0.753731	0.729149	0.741522	0.79427	0.80456	0.876292	0.869459	0.682261	0.75074	0.877934
Akt_Signaling_Pathway_Cell_Cycle_Progression	19	0.580601	0.595434	0.554942	0.590527	0.556648	0.561002	0.633638	0.549511	0.585985	0.667876	0.541893	0.650597	0.615792
Akt_Signaling_Pathway_Cell_Survival	29	0.547377	0.5585	0.519158	0.550758	0.523404	0.541565	0.595841	0.541127	0.609323	0.653685	0.506661	0.575693	0.634167
Akt_Signaling_Pathway_ERK_mediated_apoptosis	18	0.678414	0.693858	0.661051	0.690073	0.657928	0.662083	0.74031	0.657007	0.67872	0.780111	0.651787	0.699808	0.726031
Akt_Signaling_Pathway_Elevation_of_Glucose_Import	18	0.612857	0.628514	0.585772	0.623334	0.587573	0.592169	0.66884	0.58004	0.61854	0.704981	0.571998	0.686741	0.650003
Akt_Signaling_Pathway_Enhancement_of_Breast_Epithelial	18	0.612857	0.628514	0.585772	0.623334	0.587573	0.592169	0.66884	0.58004	0.61854	0.704981	0.571998	0.686741	0.650003
Akt_Signaling_Pathway_Genetic_Stability	18	0.612857	0.628514	0.585772	0.623334	0.587573	0.592169	0.66884	0.58004	0.61854	0.704981	0.571998	0.686741	0.650003
Akt_Signaling_Pathway_Glucose_Uptake	3	0.949858	1.09865	0.730993	0.853091	0.83885	0.901842	0.993499	0.885256	0.811002	0.910165	0.77904	0.882738	0.955126
Akt_Signaling_Pathway_Glycogen_Synthesis_and_Apoptosis	19	0.690177	0.69987	0.656142	0.697866	0.664338	0.661164	0.7215	0.658153	0.724008	0.778343	0.648642	0.747037	0.735482
Akt_Signaling_Pathway_Increased_GLUT4_translocation	18	0.646215	0.677684	0.626418	0.668244	0.620549	0.629391	0.702436	0.620111	0.660285	0.742255	0.629491	0.729282	0.702143
Akt_Signaling_Pathway_Induction_of_Chromatin_Condensation	18	0.672243	0.680498	0.648932	0.68195	0.648856	0.651735	0.737937	0.639911	0.677102	0.763612	0.62505	0.743361	0.7102
Akt_Signaling_Pathway_JNK_mediated_apoptosis	19	0.621962	0.631663	0.601019	0.633282	0.598607	0.591868	0.669951	0.58592	0.616279	0.709498	0.586273	0.692057	0.657347
Akt_Signaling_Pathway_NF-kB_dependent_transciption	18	0.681474	0.699905	0.657622	0.69816	0.652451	0.662509	0.735505	0.635339	0.6753	0.761626	0.638116	0.795241	0.720921
Akt_Signaling_Pathway_NF-kB_pathway	20	0.682145	0.685866	0.659479	0.683043	0.632594	0.657504	0.706531	0.641111	0.656943	0.718864	0.644386	0.695785	0.685397
Akt_Signaling_Pathway_NFAT_degradation	34	0.711981	0.739689	0.693891	0.714237	0.714101	0.698113	0.743702	0.670243	0.678552	0.760729	0.678856	0.718186	0.741107
Akt_Signaling_Pathway_NO_production	18	0.650429	0.662522	0.621455	0.655953	0.62322	0.630737	0.709081	0.617923	0.649384	0.718864	0.607495	0.697745	0.666913
Akt_Signaling_Pathway_Neuroprotection	20	0.654128	0.671212	0.619425	0.654677	0.617128	0.625392	0.708005	0.627277	0.678584	0.735709	0.602533	0.742969	0.698588
Akt_Signaling_Pathway_Promotes_Adipogenesis	18	0.612857	0.628514	0.585772	0.623334	0.587573	0.592169	0.66884	0.58004	0.61854	0.704981	0.571998	0.686741	0.650003
Akt_Signaling_Pathway_Protein_Synthesis	25	0.70385	0.711728	0.669452	0.715201	0.684712	0.694105	0.740176	0.664724	0.680736	0.779426	0.659999	0.752454	0.736564
Akt_Signaling_Pathway_Proto-Oncogenic_and_RTK-signaling	18	0.612857	0.628514	0.585772	0.623334	0.587573	0.592169	0.66884	0.58004	0.61854	0.704981	0.571998	0.686741	0.650003
Akt_Signaling_Pathway_Regulation_of_Cyclic_Nucleotide	18	0.612857	0.628514	0.585772	0.623334	0.587573	0.592169	0.66884	0.58004	0.61854	0.704981	0.571998	0.686741	0.650003
Akt_Signaling_Pathway_Regulation_of_Na+_Transport	3	0.572951	0.81174	0.523596	0.560898	0.523984	0.672711	0.937047	0.704278	0.43775	0.754006	0.424205	1.12511	0.621357
Akt_Signaling_Pathway_Splicing_Regulation	5	0.542958	0.731449	0.476862	0.488229	0.542993	0.530824	0.585874	0.531051	0.457059	0.5888	0.426774	0.512186	0.513323
Akt_Signaling_Pathway_Survival_Genes	21	0.705142	0.705573	0.670536	0.721832	0.676004	0.683353	0.749978	0.654464	0.732986	0.777429	0.651246	0.794411	0.751851
Akt_Signaling_Pathway_Synaptic_Transmission	32	0.438209	0.427352	0.414945	0.437654	0.414573	0.422754	0.482788	0.411325	0.416456	0.487912	0.409594	0.467049	0.435282
Akt_Signaling_Pathway_Translation	7	0.852218	0.995429	0.807001	0.846303	0.85208	0.899875	0.918803	0.820127	0.796112	0.950923	0.803595	0.752259	0.866063
Akt_Signaling_Pathway_Tumor_Supression	18	0.648342	0.664899	0.624831	0.657019	0.620651	0.634825	0.706463	0.608981	0.664099	0.749774	0.618646	0.712029	0.698706
Akt_Signaling_Pathway_p73_mediated_apoptosis	18	0.645215	0.664846	0.622453	0.659926	0.618766	0.628646	0.708615	0.619289	0.658395	0.730224	0.609979	0.719346	0.684393
Angiotensin-PTK2B_Pathway	13	0.374211	0.386648	0.395824	0.387717	0.421037	0.374752	0.363904	0.37207	0.362698	0.363139	0.41827	0.325268	0.341928
BRCA1_Pathway	86	0.633235	0.637325	0.645018	0.643765	0.651143	0.638027	0.64087	0.62584	0.612529	0.660183	0.651265	0.589871	0.631068
BRCA1_Pathway_Base_Excission_Repair	4	0.73853	0.755484	0.993752	0.774635	0.716508	0.847978	0.930902	0.751089	0.880092	0.663063	1.04644	0.504289	0.989594
BRCA1_Pathway_Cell_Cycle_Arrest_DNA_Repair_Genes_p21_WAF_CIP1_14-3-3_GADD45	4	0.690351	0.741329	0.729892	0.720468	0.728925	0.804392	0.663102	0.741882	0.789275	0.86502	0.78003	0.562618	0.877207
BRCA1_Pathway_Chromatin_Remodeling	33	0.535445	0.544775	0.546033	0.56137	0.552531	0.545097	0.542021	0.523534	0.542219	0.574107	0.553321	0.55838	0.526324
BRCA1_Pathway_E2_Responsive_Genes	7	0.305384	0.311631	0.291755	0.300699	0.290727	0.321542	0.270892	0.319126	0.291336	0.362217	0.302029	0.247835	0.310778
BRCA1_Pathway_G1_S_arrest	4	0.279615	0.289802	0.238831	0.283008	0.25186	0.311789	0.24567	0.295308	0.305266	0.403526	0.301479	0.250208	0.379106
BRCA1_Pathway_Growth_Promoting_Genes_hTert_S100A7	4	0.279615	0.289802	0.238831	0.283008	0.25186	0.311789	0.24567	0.295308	0.305266	0.403526	0.301479	0.250208	0.379106
BRCA1_Pathway_Homologous_Recombination_Repair	12	0.710029	0.732141	0.668006	0.70352	0.698387	0.702957	0.690858	0.722057	0.692948	0.740663	0.727952	0.65781	0.738595
BRCA1_Pathway_Mismatch_Repair	12	0.903205	0.951158	0.92398	0.941596	0.958152	0.951919	0.902226	0.903039	0.868462	0.993944	0.938436	0.706384	0.999384
BRCA1_Pathway_NHEJ_DSB_Repair	7	0.511606	0.524676	0.446371	0.485574	0.476113	0.504674	0.463213	0.522375	0.494777	0.556075	0.512956	0.485135	0.57088
BRCA1_Pathway_Nucleotide_Excission_Repair	4	0.913127	0.944927	1.0095	0.91196	1.02151	1.01091	0.950559	0.842042	1.05974	1.10358	1.04718	0.650099	1.06824
BRCA1_Pathway_Transciption_Coupled_Repair	4	0.455697	0.511541	0.413462	0.479855	0.434579	0.508294	0.42054	0.524635	0.568282	0.632118	0.476463	0.420758	0.57955
Base_Excision_Repair_Pathway	20	0.568134	0.54761	0.596111	0.607323	0.614395	0.615259	0.570579	0.581705	0.555735	0.530384	0.571357	0.525325	0.571562
C20_prostanoid_biosynthesis	9	0.66968	0.626634	0.636259	0.697861	0.655086	0.686034	0.706338	0.640722	0.664902	0.615092	0.682084	0.698943	0.605125
CCR3_Pathway_in_Eosinophils	66	0.632552	0.613968	0.635911	0.64688	0.616453	0.639003	0.607739	0.611014	0.607689	0.584851	0.625653	0.488099	0.63356
CD16_Pathway_in_Natural_Killer_cells	24	0.716588	0.711116	0.757285	0.725853	0.716646	0.715795	0.656405	0.693701	0.676534	0.703262	0.699504	0.614532	0.775987
CD40_Pathway	42	0.656248	0.648139	0.673524	0.685781	0.652515	0.667666	0.652517	0.611962	0.626526	0.639614	0.635531	0.628012	0.688743
CD40_Pathway_Cell_Survival	3	0.587712	0.610251	0.503223	0.647562	0.513484	0.613283	0.600542	0.646598	0.554571	0.792801	0.499626	0.58414	0.721773
CD40_Pathway_Gene_Expression_COX2_and_Prostaglandins_via_NFKB2	13	0.834811	0.817954	0.867452	0.869676	0.812545	0.867961	0.826343	0.786702	0.764708	0.798623	0.824938	0.833683	0.955143
CD40_Pathway_Gene_Expression_Cell_Adhesion_Molecule_via_NFKB2	13	0.834811	0.817954	0.867452	0.869676	0.812545	0.867961	0.826343	0.786702	0.764708	0.798623	0.824938	0.833683	0.955143
CD40_Pathway_Gene_Expression_Cell_Survival_via_NFKB2	13	0.834811	0.817954	0.867452	0.869676	0.812545	0.867961	0.826343	0.786702	0.764708	0.798623	0.824938	0.833683	0.955143
CD40_Pathway_Gene_Expression_Co-Stimulatory_Molecules_via_NFKB2	13	0.834811	0.817954	0.867452	0.869676	0.812545	0.867961	0.826343	0.786702	0.764708	0.798623	0.824938	0.833683	0.955143
CD40_Pathway_Gene_Expression_Immunoglobulin_Class_Switch_via_NFKB2	13	0.834811	0.817954	0.867452	0.869676	0.812545	0.867961	0.826343	0.786702	0.764708	0.798623	0.824938	0.833683	0.955143
CD40_Pathway_Gene_Expression_Pro-Inflamatory_Cytokines_via_NFKB2	13	0.834811	0.817954	0.867452	0.869676	0.812545	0.867961	0.826343	0.786702	0.764708	0.798623	0.824938	0.833683	0.955143
CD40_Pathway_Gene_Expression_Procoagulant_Activity_via_NFKB2	13	0.834811	0.817954	0.867452	0.869676	0.812545	0.867961	0.826343	0.786702	0.764708	0.798623	0.824938	0.833683	0.955143
CDC42_Pathway	34	0.681855	0.660601	0.705343	0.693248	0.682977	0.682201	0.630123	0.674311	0.65613	0.636923	0.681921	0.574595	0.6814
CDK5_Pathway_in_Central_Nervous_System	30	0.550441	0.532785	0.555971	0.571312	0.560611	0.538157	0.569467	0.546634	0.616073	0.561331	0.55368	0.490051	0.58271
CDK5_Signaling_in_Neurons	31	0.588751	0.617171	0.565792	0.572229	0.56575	0.568865	0.617824	0.584024	0.546355	0.579801	0.531663	0.57175	0.604151
CDP-diacylglycerol_biosynthesis	22	0.458791	0.438634	0.418387	0.427984	0.44483	0.40627	0.407507	0.423422	0.457012	0.438718	0.433531	0.393884	0.459795
CMP-iNi-acetylneuraminate_biosynthesis_I_eukaryotes	4	0.815276	0.749372	0.723555	0.727982	0.722323	0.71351	0.778519	0.711762	0.763604	0.697691	0.757093	0.54156	0.81075
CMP_phosphorylation	10	0.875831	0.780377	0.758671	0.805532	0.777439	0.816231	0.794423	0.819124	0.748458	0.761606	0.797502	0.694486	0.796768
CREB_Pathway	301	0.435831	0.435587	0.442009	0.438098	0.43952	0.439227	0.441619	0.44173	0.441146	0.427858	0.443618	0.382716	0.414758
CXC_Chemokine_Receptor_Pathway	55	0.642202	0.625255	0.637734	0.678781	0.631062	0.634587	0.612935	0.646002	0.665021	0.635824	0.617474	0.543979	0.671262
Calcium2+_Signaling	17	0.51045	0.493028	0.544473	0.519208	0.517006	0.523282	0.511898	0.48637	0.567259	0.458785	0.500382	0.513807	0.55413
Caspase_Cascade_Pathway	364	0.480643	0.477184	0.485061	0.488196	0.485514	0.485086	0.4817	0.47992	0.477857	0.463024	0.482154	0.414507	0.463973
Caspase_Cascade_Pathway_Activated_Tissue_Trans-glutaminase	67	0.442026	0.444438	0.456634	0.458	0.458974	0.452391	0.453997	0.425365	0.425385	0.415157	0.45113	0.442139	0.42945
Caspase_Cascade_Pathway_DNA_Fragmentation	5	0.832474	0.836348	0.796642	0.887859	0.797282	0.83383	0.810228	0.928649	0.857431	0.848103	0.859882	0.656186	0.883015
Cell_Adhesion_Regulated_by_CDHs	38	0.620961	0.628796	0.634908	0.638666	0.617646	0.635994	0.598332	0.621085	0.608232	0.639613	0.617913	0.515366	0.617078
Cell_Migration_Adhesion_and_Angiogenesis_driven_by_MMIF	4	0.81165	1.06256	0.744926	0.760894	0.851331	0.814707	0.846201	0.800552	0.701688	0.85316	0.713856	0.724874	0.741901
Cellular_Apoptosis_Pathway	251	0.499089	0.503999	0.510829	0.508726	0.50336	0.508433	0.509987	0.496833	0.499264	0.481613	0.499048	0.436759	0.490056
Cellular_Apoptosis_Pathway_DNA_Fragmentation	9	1.03068	0.967302	0.990383	1.05159	0.991161	0.988043	0.99621	1.0271	1.0027	0.977067	0.994458	0.816532	1.05648
Cellular_Apoptosis_Pathway_Depolarization	4	0.582478	0.718697	0.716211	0.671431	0.659568	0.681101	0.560302	0.640288	0.686316	0.613284	0.65619	0.429834	0.839795
Cellular_Apoptosis_Pathway_Gene_Expression_BAX_BID_BAK_Ras_Noxa_PUMA_APAF1_Survivin_BCL2_via_TP53	5	0.471613	0.741349	0.675425	0.720249	0.533503	0.558843	0.621236	0.721781	0.690337	0.699172	0.658815	0.343867	0.827729
Cellular_Apoptosis_Pathway_Gene_Expression_FLIP_CIAP2_BFL1_BCL2_via_NFKB2	12	0.794982	0.800038	0.855651	0.857567	0.797517	0.853952	0.798857	0.777492	0.760873	0.769443	0.806785	0.826361	0.948979
Chemokine_Ligand_2_Signaling	23	0.586454	0.586135	0.596828	0.609207	0.580898	0.586151	0.546637	0.574927	0.567012	0.586769	0.570608	0.499812	0.639556
Chemokine_Pathway	203	0.505701	0.502834	0.505182	0.506793	0.500654	0.507286	0.503766	0.505125	0.488808	0.473362	0.510217	0.443834	0.468896
Chemokine_Pathway_Cell_Activation	29	0.444695	0.46205	0.44617	0.441783	0.460878	0.451132	0.454983	0.433843	0.435115	0.400703	0.448118	0.461688	0.406357
Chemokine_Pathway_Gene_Expression_and_Apoptosis_via_ELK1	16	0.392447	0.414953	0.413607	0.424865	0.436313	0.415813	0.419665	0.393275	0.42452	0.416105	0.421527	0.393066	0.396765
Chemokine_Pathway_Internalization_Degradation_Recycling	16	0.625098	0.621336	0.656698	0.613832	0.618715	0.616953	0.611278	0.666197	0.606922	0.584745	0.660736	0.627992	0.585295
Chemotaxis_Driven_by_C5a	38	0.679017	0.660915	0.657077	0.69616	0.653847	0.680509	0.651614	0.681652	0.65772	0.647266	0.64741	0.55478	0.692529
Chemotaxis_Driven_by_CCL2	46	0.704202	0.694755	0.686477	0.730941	0.69544	0.708316	0.666369	0.699	0.690077	0.685578	0.678964	0.58139	0.750706
Chemotaxis_Driven_by_CCR4	45	0.525886	0.511733	0.514658	0.535241	0.508767	0.521069	0.509968	0.512632	0.489751	0.460584	0.525473	0.39337	0.512789
Chemotaxis_Driven_by_IL-8_and_LTB4	52	0.609572	0.616576	0.609336	0.619558	0.603228	0.61342	0.569889	0.599449	0.583289	0.581295	0.566308	0.491948	0.639053
Chemotaxis_of_Immune_Cells_During_Allergic_Asthma_and_Eczema_Driven_by_CCR4	45	0.551621	0.537119	0.538544	0.562564	0.529524	0.548009	0.538727	0.541324	0.51617	0.485253	0.550568	0.416105	0.539156
Chromatin_Pathway	15	0.609708	0.627459	0.650626	0.662166	0.655756	0.632951	0.646599	0.595249	0.622307	0.678273	0.658674	0.701384	0.59543
Circadian_Pathway	12	0.288946	0.314836	0.336515	0.308214	0.312389	0.307013	0.307032	0.298576	0.310379	0.275304	0.351276	0.205819	0.340209
Cytokine_Network_Pathway	35	0.145649	0.305815	0.326807	0.322753	0.316126	0.332986	0.339273	0.311624	0.299285	0.298322	0.376104	0.240583	0.28494
Cytoskeleton_Reorganization	100	0.521838	0.529298	0.537985	0.540228	0.537339	0.535388	0.529301	0.546147	0.543161	0.546039	0.535677	0.48345	0.559262
D-galactose_degradation_V_Leloir_pathway	6	0.646269	0.725305	0.625796	0.649606	0.677835	0.66925	0.653041	0.703188	0.672126	0.660584	0.65458	0.777044	0.639279
D-glucuronate_degradation	2	1.40463	1.5758	1.34385	1.63591	1.52255	1.54088	1.47281	1.57575	1.29626	1.31492	1.33068	1.49971	1.37586
D-imyoi-inositol-5-phosphate_metabolism	19	0.560951	0.523639	0.512986	0.56589	0.556512	0.553826	0.496644	0.541806	0.552155	0.581663	0.548525	0.381451	0.479309
D-imyoi-inositol_134-trisphosphate_biosynthesis	15	0.38707	0.409428	0.401065	0.363951	0.40056	0.399021	0.358984	0.360457	0.355414	0.300653	0.435957	0.316193	0.354593
D-imyoi-inositol_145-trisphosphate_biosynthesis	26	0.683785	0.68597	0.684683	0.694782	0.683878	0.69045	0.673946	0.702429	0.675614	0.707758	0.679523	0.595051	0.639465
D-imyoi-inositol_145-trisphosphate_degradation	13	0.397322	0.411018	0.403923	0.373915	0.429637	0.424904	0.415484	0.412343	0.38895	0.412874	0.429907	0.327831	0.376216
D-imyoi-inositol_1456-tetrakisphosphate_biosynthesis	3	0.534419	0.57958	0.620974	0.40036	0.454747	0.41582	0.340624	0.300052	0.441629	0.11831	0.653611	0.262756	0.321813
D-imyoi-inositol_3456-tetrakisphosphate_biosynthesis	2	0.476799	0.485234	0.51963	0.440264	0.438241	0.473824	0.45181	0.450078	0.449247	0.177465	0.608273	0.394134	0.48272
D-mannose_degradation	1	0.831653	0.722771	0.751354	0.775472	0.896051	0.814581	0.796084	0.626897	0.720482	0.976847	0.795207	0.358097	0.794772
Development_of_Immune_Synapse	109	0.564799	0.571543	0.59231	0.600763	0.585424	0.554595	0.557096	0.547475	0.527289	0.529978	0.580952	0.476414	0.630082
EGF_Pathway	107	0.642922	0.641223	0.639212	0.653277	0.624154	0.643697	0.641495	0.632251	0.634201	0.615713	0.621802	0.606091	0.632438
EGF_Pathway_Actin_Cytoskeletal_Rearrangement	13	0.709375	0.668694	0.650008	0.72517	0.601964	0.693398	0.657399	0.702618	0.735729	0.638319	0.672998	0.647452	0.654043
EGF_Pathway_Cell_Motility	4	0.733971	0.697721	0.748259	0.740701	0.665904	0.730662	0.687713	0.667952	0.747529	0.807513	0.793207	0.496777	0.744033
EGF_Pathway_Cell_Survival	21	0.819252	0.864898	0.792087	0.81382	0.797574	0.806501	0.880142	0.783042	0.745276	0.766569	0.744512	0.77618	0.835665
EGF_Pathway_Cytoskeleton_Regulation	9	0.550491	0.489257	0.581471	0.540417	0.49278	0.559632	0.534299	0.477138	0.582866	0.522841	0.529006	0.62138	0.441274
EGF_Pathway_EGFR_Endocytosis	4	0.862	0.833181	0.908877	0.858806	0.778023	0.843383	0.74581	0.766725	0.795625	0.830445	0.90087	0.650098	0.856255
EGF_Pathway_Gene_Expression_via_FOS_NFKB2_MYC_STAT1_ELK1_STAT3_JUN	42	0.586461	0.579568	0.605136	0.586597	0.576191	0.598716	0.572971	0.570257	0.577546	0.556926	0.590357	0.497035	0.540241
EGF_Pathway_IP3_Signaling	4	0.717332	0.671918	0.773642	0.771149	0.653059	0.756516	0.673533	0.678387	0.7095	0.754457	0.791077	0.459677	0.670461
EGF_Pathway_Rab5_Regulation_Pathway	3	0.27978	0.23581	0.327139	0.270115	0.30577	0.274989	0.189764	0.231263	0.185794	0.268694	0.274756	0.282101	0.226655
ERK_Signaling_Pathway	620	0.415831	0.410152	0.429347	0.420117	0.423438	0.418102	0.413307	0.420992	0.41175	0.400899	0.427398	0.358932	0.389896
ERK_Signaling_Pathway_Cell_Survival	9	0.436699	0.45481	0.492448	0.465558	0.445177	0.48303	0.485024	0.481682	0.446037	0.357339	0.492904	0.273057	0.407954
ERK_Signaling_Pathway_EGFR_signaling	12	0.470088	0.419267	0.478698	0.446742	0.478032	0.421125	0.44328	0.451023	0.428722	0.486064	0.45404	0.343751	0.429563
ERK_Signaling_Pathway_Gene_Expression_via_CAPN6_TP53_FOS_ATF1_MYC_ELK3_MYLK_ETS1_SRF_HIST1H3B_CREB3_STAT3_NFKB2_HMGN1_ESR2_ELK1_PAX6_JUN	70	0.559011	0.53853	0.580697	0.569079	0.572243	0.564782	0.545482	0.571924	0.521549	0.515535	0.553299	0.550652	0.582275
ERK_Signaling_Pathway_Translation	15	0.441515	0.396695	0.45081	0.422853	0.44841	0.387324	0.416427	0.419165	0.418447	0.462936	0.442615	0.292094	0.403813
Ephrin-B_Pathway	85	0.577521	0.557154	0.575712	0.583821	0.56405	0.576017	0.538858	0.576018	0.579239	0.560546	0.555784	0.519601	0.603232
Ephrin-mediated_Signaling_Events_During_Cell_Adhesion	45	0.444998	0.445835	0.47757	0.467761	0.471057	0.449514	0.429512	0.446085	0.453037	0.442369	0.465936	0.375622	0.459843
ErbB_Family_Pathway	87	0.566517	0.577759	0.565127	0.580063	0.571299	0.567211	0.578909	0.563483	0.549061	0.542468	0.56304	0.534064	0.555042
ErbB_Family_Pathway_Anti-Apoptosis	4	0.885935	1.04697	0.664102	0.793337	0.740193	0.808064	0.99191	0.876784	0.932578	0.902785	0.658679	1.09663	0.97305
ErbB_Family_Pathway_Gene_Expression_via_JUN_FOS_ELK1	31	0.554837	0.569555	0.561054	0.573214	0.585215	0.57214	0.57006	0.552522	0.524952	0.529382	0.548977	0.535801	0.505774
ErbB_Family_Pathway_Translation	3	0.727478	0.964582	0.649556	0.724033	0.701165	0.729074	0.842221	0.757851	0.662211	0.878896	0.64277	0.577717	0.746308
Erythropoietin_Pathway	159	0.598099	0.598159	0.595437	0.617903	0.59965	0.608024	0.617497	0.602346	0.60445	0.599204	0.57978	0.557826	0.629127
Erythropoietin_Pathway_Anti-Apoptosis	15	0.529796	0.551493	0.505084	0.537489	0.51461	0.51793	0.568871	0.563389	0.546626	0.591577	0.493944	0.540959	0.660257
Erythropoietin_Pathway_BCLXL_Gene_Expression_via_STAT5B	7	0.760117	0.66706	0.721157	0.73155	0.729949	0.727904	0.73874	0.657495	0.612125	0.677371	0.670428	0.567586	0.626533
Erythropoietin_Pathway_Cell_Cycle_Progression	9	0.561812	0.573921	0.605717	0.561175	0.606454	0.560522	0.572292	0.548778	0.506485	0.576582	0.554981	0.46132	0.504458
Erythropoietin_Pathway_Cell_Survival	67	0.566834	0.581976	0.566985	0.572821	0.569985	0.566794	0.593809	0.560102	0.567814	0.550746	0.552076	0.531849	0.573693
Erythropoietin_Pathway_GPI_Hidrolysis_and_Ca2+_influx	4	0.88139	0.799062	0.879239	0.927543	0.937358	0.903405	0.857118	0.7492	0.849256	0.816707	0.819242	0.576518	0.711714
Erythropoietin_Pathway_Gene_Expression_Neuroprotection_via_NFKB2	10	0.900573	0.917503	0.976624	0.974816	0.984744	0.99254	0.959691	0.877874	0.909605	0.955147	0.894391	1.00934	1.10268
Estrogen_Pathway	342	0.484045	0.48552	0.496055	0.490187	0.485793	0.485327	0.494242	0.477667	0.496634	0.476371	0.491447	0.430132	0.479169
Estrogen_Pathway_Anti-Apoptosis	38	0.722717	0.741882	0.720167	0.7133	0.704562	0.695095	0.759015	0.741116	0.705141	0.715287	0.721334	0.65793	0.745498
Estrogen_Pathway_Gene_Expression_via_FOS_JUN_ELK1_SP1_POLR2B_CREB3_NFKB2	119	0.654249	0.658142	0.676897	0.671491	0.650837	0.649793	0.678132	0.64504	0.6634	0.641166	0.668874	0.617636	0.704921
Estrogen_Pathway_Vasodilatation	1	0.676289	0.612146	0.642295	0.58715	0.641643	0.694223	0.724338	0.681903	0.555206	0.24991	0.638943	0.198071	0.304392
Extracellular_Matrix_Remodeling_during_Adhesion	48	0.323137	0.297436	0.353257	0.329696	0.319914	0.327078	0.339314	0.309785	0.312548	0.263136	0.353717	0.268385	0.279594
FAK_Pathway	68	0.62141	0.63786	0.615416	0.644204	0.64182	0.62002	0.624169	0.650732	0.660586	0.676084	0.636334	0.613471	0.629723
FCGR3A-mediated_phagocytosis	32	0.600905	0.589458	0.586571	0.605682	0.580312	0.60177	0.549967	0.569382	0.547401	0.55899	0.585444	0.519536	0.622709
FGF2_Signaling_in_Epithelial–mesenchymal_transition	7	0.72096	0.862045	0.691191	0.688592	0.724967	0.697754	0.730382	0.693301	0.616464	0.728812	0.649977	0.63558	0.674714
FGFR_Signaling	51	0.676019	0.718166	0.659691	0.688624	0.691505	0.676568	0.676058	0.67116	0.666785	0.675669	0.65875	0.670167	0.695773
FLT3_Signaling_Pathway	73	0.629676	0.63164	0.628579	0.639261	0.624674	0.62206	0.639809	0.597876	0.595095	0.599116	0.60859	0.55223	0.620086
FLT3_Signaling_Pathway_Transcription_via_ELK3_MAPK12_CREB3_STAT2	45	0.563029	0.54446	0.574467	0.578613	0.554829	0.556075	0.550481	0.530833	0.520102	0.498682	0.554762	0.442133	0.516069
FLT3_Signaling_Pathway_Translation	8	0.543267	0.542402	0.556591	0.560098	0.518529	0.563541	0.545804	0.580595	0.482816	0.418882	0.600954	0.348903	0.47388
FN1_Influence_on_Cell_Motility_via_Integrins	34	0.652001	0.654874	0.664882	0.658586	0.668115	0.639629	0.615881	0.634287	0.626811	0.639849	0.627842	0.581937	0.698172
GABA_shunt	7	0.299342	0.277324	0.27202	0.301764	0.307838	0.29002	0.462334	0.36428	0.300442	0.320423	0.29236	0.192334	0.255659
GDP-L-fucose_biosynthesis_II_from_L-fucose	2	0.859602	1.00293	0.897838	0.838264	0.840045	0.834776	0.831228	0.845089	0.838991	0.715541	0.908845	0.527813	0.758509
GDP-L-fucose_biosynthesis_I_from_GDP-D-mannose	2	0.655562	0.803244	0.640849	0.647692	0.737279	0.696157	0.640313	0.700236	0.707499	0.606807	0.590474	1.19861	0.537724
GDP-glucose_biosynthesis_II	6	0.639285	0.629011	0.586487	0.653301	0.669234	0.636476	0.639811	0.652784	0.669595	0.633841	0.599627	0.737178	0.604684
GDP-mannose_biosynthesis	6	0.381128	0.342642	0.386394	0.399825	0.398359	0.408498	0.377543	0.373776	0.506619	0.467548	0.411216	0.4515	0.480327
GNAQ_Signaling_Events	8	0.774537	0.857723	0.743064	0.73957	0.733135	0.76445	0.751804	0.83246	0.70104	0.811631	0.726733	0.748313	0.613008
GPCR_Pathway	265	0.533835	0.533859	0.542574	0.540074	0.534335	0.538534	0.538377	0.532664	0.535845	0.538803	0.540574	0.489891	0.520007
GPCR_Pathway_Gene_Expression_via_JUN_NFKB2_ELK1_SRF_FOS_CREB3	90	0.642568	0.620516	0.638316	0.647679	0.622766	0.638468	0.631713	0.620428	0.631757	0.615213	0.639846	0.595752	0.643372
GSK3_Signaling_Pathway	295	0.443438	0.455631	0.449589	0.451697	0.45606	0.452777	0.452298	0.444906	0.451964	0.453658	0.445882	0.416482	0.432059
GSK3_Signaling_Pathway_Gene_Expression_via_CTNNB1	90	0.552202	0.595464	0.55578	0.582004	0.582474	0.578901	0.572741	0.569919	0.568617	0.592563	0.554129	0.567508	0.586698
GSK3_Signaling_Pathway_Glycogen_Synthesis	34	0.444119	0.480835	0.434305	0.444417	0.458193	0.445651	0.435843	0.427231	0.442022	0.43158	0.425501	0.425931	0.432787
GSK3_Signaling_Pathway_Protein_Synthesis	37	0.518133	0.554995	0.509507	0.519622	0.537269	0.526701	0.50627	0.507784	0.523521	0.523194	0.504123	0.530171	0.515948
GSK3_Signaling_Pathway_b-CTNN_Degradation	30	0.831779	0.864786	0.821796	0.860279	0.850119	0.857277	0.863645	0.843341	0.844196	0.876426	0.808382	0.893613	0.903449
Gamma-Aminobutyric_Acid_A_Receptor_Pathway	15	0.530389	0.573137	0.509116	0.548189	0.495306	0.556874	0.555291	0.641635	0.61378	0.616107	0.503433	0.552966	0.554341
Glucocorticoid_Receptor_Signaling_Pathway	211	0.529163	0.527194	0.537226	0.550151	0.52605	0.539618	0.548018	0.521863	0.531402	0.507755	0.535953	0.494532	0.546231
Glucocorticoid_Receptor_Signaling_Pathway_Cell_Cycle_Arrest	3	0	0	0	0	0	0	0	0	0	0	0	0	0
Glucocorticoid_Receptor_Signaling_Pathway_Cell_Cycle_Progression	29	0.782159	0.816672	0.781795	0.832718	0.819514	0.807108	0.852089	0.761512	0.855629	0.831013	0.78624	0.849805	0.845498
Glucocorticoid_Receptor_Signaling_Pathway_Gene_Expression_via_CREB3_STAT5B_SLC22A2_POU2F1	36	0.825183	0.833211	0.803176	0.873001	0.825694	0.834205	0.870546	0.787206	0.872651	0.844088	0.80604	0.879275	0.875508
Glucocorticoid_Receptor_Signaling_Pathway_Histone_Deacetylation	17	0.535745	0.547455	0.527275	0.534903	0.557497	0.553018	0.603957	0.522455	0.578667	0.543431	0.510034	0.497851	0.552385
Glucocorticoid_Receptor_Signaling_Pathway_Inflammatory_Cytokines	72	0.580035	0.595898	0.592526	0.635505	0.607399	0.610574	0.623532	0.563058	0.604092	0.59766	0.588651	0.616109	0.644207
Growth_Hormone_Signaling_Pathway	66	0.608334	0.60806	0.600256	0.615808	0.619173	0.608073	0.622674	0.596014	0.565036	0.560193	0.602978	0.539659	0.575841
Growth_Hormone_Signaling_Pathway_Cell_Survival	19	0.71033	0.733956	0.699056	0.707248	0.714584	0.70956	0.777281	0.718979	0.690668	0.687524	0.692258	0.726105	0.744266
Growth_Hormone_Signaling_Pathway_Gene_Expression_via_SRF_ELK1_STAT5B_CEBPD_STAT1_STAT3	59	0.627459	0.62819	0.625229	0.636089	0.639675	0.63292	0.648166	0.627112	0.584407	0.590906	0.628161	0.550396	0.591154
Growth_Hormone_Signaling_Pathway_Glucose_Uptake	16	0.743248	0.77218	0.750995	0.755902	0.770535	0.753304	0.814794	0.768149	0.730645	0.742162	0.752269	0.700332	0.786565
Growth_Hormone_Signaling_Pathway_Protein_Synthesis	4	0.195302	0.17879	0.188522	0.205534	0.20236	0.20064	0.23539	0.209167	0.155546	0.211419	0.210816	0.136248	0.180813
HA_syntesis_pathway	24	0.555608	0.570695	0.595309	0.564192	0.579099	0.583627	0.552303	0.554014	0.533451	0.522803	0.545892	0.528396	0.51825
HGF_Pathway	95	0.561299	0.569467	0.558324	0.567242	0.565298	0.557952	0.55738	0.548621	0.548483	0.536893	0.544014	0.507945	0.523963
HGF_Pathway_Anoikis	29	0.590326	0.617097	0.575815	0.581628	0.590374	0.587621	0.627307	0.577245	0.532176	0.541645	0.563164	0.577669	0.591275
HGF_Pathway_Cell_Adhesion_and_Cell_Migration	31	0.440822	0.43192	0.439858	0.434003	0.446713	0.421412	0.404042	0.413177	0.418997	0.363872	0.432831	0.293327	0.343554
HGF_Pathway_Cell_Cycle_Progression	15	0.232651	0.220255	0.231324	0.237699	0.224327	0.231664	0.208603	0.262686	0.205948	0.178055	0.209878	0.244505	0.207073
HGF_Pathway_Cell_Scattering	16	0.786824	0.862573	0.763447	0.769246	0.774037	0.774031	0.870942	0.760708	0.731237	0.785895	0.726382	0.770476	0.835802
HGF_Pathway_Cell_Survival	16	0.786824	0.862573	0.763447	0.769246	0.774037	0.774031	0.870942	0.760708	0.731237	0.785895	0.726382	0.770476	0.835802
HGF_Pathway_Gene_Expression_via_JUN_STAT3_FOS_ELK1_ETS2	17	0.394837	0.37314	0.40577	0.390119	0.397509	0.384019	0.37536	0.370264	0.428132	0.367188	0.388899	0.414143	0.333913
HGF_Pathway_IP3_Pathway	4	0.362037	0.304399	0.343213	0.452992	0.34916	0.361152	0.331587	0.291618	0.356575	0.315262	0.355679	0.143657	0.299978
HGF_Pathway_PKC_Pathway	6	0.757381	0.745534	0.668287	0.753028	0.716648	0.806747	0.733426	0.756235	0.707879	0.726579	0.673964	0.774038	0.547228
HGF_Pathway_Regulation_of_Cytoskeleton_Cell_Polarity_and_Cell_Motility	13	0.649437	0.667991	0.663987	0.672178	0.666615	0.662212	0.65621	0.677839	0.683174	0.719469	0.633303	0.683459	0.700501
HIF1Alpha_Pathway	54	0.591573	0.620124	0.574164	0.625832	0.599656	0.595449	0.611895	0.590712	0.569145	0.581714	0.563535	0.614689	0.63678
HIF1Alpha_Pathway_Gene_Expression_via_JUN_CREB3	25	0.643711	0.678842	0.623043	0.705697	0.65943	0.66692	0.659056	0.675529	0.684167	0.698892	0.633285	0.73759	0.728005
HIF1Alpha_Pathway_HIF1a_Degradation	1	0	0	0	0	0	0	0	0	0	0	0	0	0
HIF1Alpha_Pathway_NOS_Pathway	21	0.61869	0.670448	0.603857	0.680529	0.64322	0.651232	0.642397	0.679385	0.638114	0.670754	0.623374	0.68174	0.686461
HIF1Alpha_Pathway_VEGF_Pathway	24	0.583271	0.627475	0.574409	0.642152	0.606828	0.611552	0.601769	0.629951	0.597797	0.651466	0.586474	0.648687	0.649532
HIF1Alpha_Pathway_p53_Hypoxia_Pathway	31	0.614957	0.68529	0.611696	0.676919	0.641024	0.639602	0.649285	0.656968	0.610185	0.65951	0.605169	0.712447	0.691764
HMGB1_signaling_through_RAGE	45	0.684815	0.706835	0.698475	0.703808	0.695507	0.68893	0.703714	0.696443	0.678238	0.719537	0.667969	0.7435	0.766165
Hedgehog_Signaling_in_Mammals_Pathway	102	0.48236	0.461213	0.497542	0.480533	0.478587	0.467176	0.472572	0.47959	0.468253	0.429548	0.486693	0.367919	0.444633
Hedgehog_Signaling_in_Mammals_no_Tubulin_Pathway	102	0.48236	0.461213	0.497542	0.480533	0.478587	0.467176	0.472572	0.47959	0.468253	0.429548	0.486693	0.367919	0.444633
Hypoxia_induced_EMT_in_cancer_and_fibrosis_3_copy	9	0.212926	0.180312	0.233025	0.198432	0.199069	0.193293	0.206636	0.194302	0.18425	0.235719	0.214273	0.0776263	0.167083
ICOS_signaling_in_T-helper_cells	16	0.461741	0.530122	0.468737	0.460738	0.490402	0.46275	0.504069	0.462568	0.428586	0.503909	0.442223	0.411369	0.480503
IGF1R_Signaling_Pathway	173	0.503299	0.509446	0.517177	0.517867	0.511239	0.508585	0.497622	0.495587	0.505439	0.494589	0.508428	0.461487	0.511508
IGF1R_Signaling_Pathway_Apoptosis	12	0.427495	0.395208	0.427115	0.416092	0.432067	0.391809	0.402053	0.402405	0.416876	0.400744	0.424664	0.335183	0.377538
IGF1R_Signaling_Pathway_Cell_Migration	36	0.380769	0.385781	0.38425	0.400658	0.379084	0.365155	0.343615	0.362065	0.338616	0.30817	0.37927	0.268212	0.324156
IGF1R_Signaling_Pathway_Cell_Proliferation_Diferentiation_and_Apoptosis	21	0.478976	0.493651	0.50441	0.482651	0.491127	0.478853	0.480901	0.454648	0.501092	0.492851	0.474818	0.549387	0.432907
IGF1R_Signaling_Pathway_Cell_Survival	12	0.62223	0.697495	0.573313	0.597623	0.599174	0.624216	0.67573	0.631243	0.630613	0.698523	0.528928	0.646049	0.734812
IGF1R_Signaling_Pathway_Gene_Expression_Proliferation_Growth_Survival_via_NFAT5_CREB3	24	0.502085	0.48574	0.524832	0.493502	0.482193	0.501769	0.496468	0.474801	0.521794	0.478784	0.490577	0.493873	0.504246
IGF1R_Signaling_Pathway_Glucose_Uptake	4	0.451819	0.445286	0.450386	0.50249	0.478486	0.50501	0.488081	0.522169	0.459904	0.522799	0.501303	0.363981	0.423652
IGF1R_Signaling_Pathway_Glycogen_Synthesis	6	1.06684	1.20531	0.928876	0.970649	1.0016	0.997664	1.05507	1.01495	1.05668	1.03854	0.879784	1.16399	1.06612
IGF1R_Signaling_Pathway_Protein_Synthesis	20	0.815792	0.85824	0.807671	0.810177	0.80624	0.794991	0.786334	0.803657	0.837177	0.830783	0.796363	0.729175	0.863793
IL-10_Pathway	40	0.706602	0.715527	0.715898	0.729808	0.704794	0.696022	0.724765	0.670853	0.646013	0.649754	0.681167	0.640761	0.730688
IL-10_Pathway_IL-10_Responsive_Genes_Transcription_of_BCLXL_Cyclin-D1_D2_D3_Pim1_c-Myc_and_P19(INK4D)_via_STAT3	23	0.848507	0.850872	0.851107	0.870922	0.831085	0.824665	0.88895	0.812164	0.768948	0.815843	0.817227	0.757287	0.870779
IL-10_Pathway_Inflammatory_Cytokine_Genes_Expression_via_STAT3	23	0.848507	0.850872	0.851107	0.870922	0.831085	0.824665	0.88895	0.812164	0.768948	0.815843	0.817227	0.757287	0.870779
IL-10_Pathway_Stability_Determination	3	0.84768	0.78877	0.675673	0.849548	0.742121	0.748971	0.723279	0.633049	0.635416	0.544199	0.607196	0.96834	0.695393
IL-10_Pathway_Translational_Modulation	10	0.636764	0.670986	0.598813	0.63523	0.613669	0.599709	0.586498	0.561219	0.50608	0.519624	0.568491	0.518814	0.545885
IL-2_Pathway	148	0.524834	0.545262	0.552908	0.548029	0.545691	0.531416	0.550455	0.524682	0.513505	0.527739	0.533832	0.500348	0.58305
IL-2_Pathway_Actin_Reorganization	9	0.252336	0.267363	0.275998	0.254838	0.253602	0.254867	0.262066	0.259866	0.270039	0.24272	0.264282	0.253917	0.325354
IL-2_Pathway_Apoptosis	3	0.434046	0.415415	0.495361	0.419614	0.498023	0.449722	0.441715	0.427384	0.389372	0.437749	0.491071	0.521905	0.398319
IL-2_Pathway_Apoptosis_Inhibition	15	0.700317	0.718747	0.71028	0.704934	0.691405	0.712367	0.82061	0.698324	0.656334	0.70089	0.67067	0.798096	0.762177
IL-2_Pathway_Gene_Expression_via_FYN_LYN_RPS6KB1_PTK2B	14	0.601548	0.666797	0.555509	0.595513	0.610885	0.596399	0.609191	0.593148	0.607216	0.627363	0.542436	0.520867	0.599253
IL-2_Pathway_IL2_Gene_Expression_via_POLR1E_EGR1_HMGA1_ELF1_POU2F1_MYC	45	0.648135	0.661218	0.660039	0.666685	0.659409	0.669527	0.65441	0.644028	0.664542	0.602073	0.630865	0.641063	0.686519
IL-2_Pathway_Protein_Synthesis	7	0.276597	0.268303	0.254665	0.29537	0.283143	0.274253	0.271765	0.306777	0.344467	0.371933	0.284423	0.110801	0.313875
IL-6_Pathway	209	0.470836	0.473153	0.486738	0.48114	0.476896	0.476842	0.47936	0.474781	0.450247	0.446405	0.476394	0.403049	0.471619
ILK_Signaling_Pathway	507	0.41386	0.417237	0.424141	0.415414	0.419739	0.423743	0.421786	0.417087	0.430078	0.416878	0.421184	0.377127	0.392458
ILK_Signaling_Pathway_Actin_Polymerization_Cytoskeletal_Reorganization	59	0.377982	0.401374	0.39492	0.40114	0.40122	0.425403	0.410947	0.41589	0.425058	0.401049	0.392651	0.395664	0.426673
ILK_Signaling_Pathway_Apoptosis	8	0.860569	0.963477	0.786042	0.837997	0.791298	0.81184	0.855946	0.840176	0.754576	0.869708	0.724307	0.955807	0.837466
ILK_Signaling_Pathway_Cell_Adhesion	3	0.767624	0.684127	0.758268	0.88823	0.643772	0.804768	0.754813	0.682566	0.771059	0.786892	0.603348	1.64834	0.66
ILK_Signaling_Pathway_Cell_Cycle_Proliferation	41	0.544821	0.555481	0.54285	0.560858	0.545584	0.538545	0.54933	0.535694	0.519759	0.502074	0.533756	0.44956	0.523262
ILK_Signaling_Pathway_Cell_Migration_Retraction	41	0.524066	0.535977	0.527172	0.540015	0.525054	0.520485	0.531566	0.511721	0.485241	0.476616	0.513822	0.43431	0.496468
ILK_Signaling_Pathway_Cell_Motility	62	0.3726	0.395795	0.389577	0.40137	0.393023	0.418681	0.401372	0.409367	0.415528	0.396196	0.385332	0.400474	0.420968
ILK_Signaling_Pathway_Cytoskeletal_Adhesion_Complexes	118	0.357159	0.350911	0.370559	0.361127	0.361262	0.350188	0.355647	0.363943	0.340952	0.351456	0.373434	0.274929	0.306562
ILK_Signaling_Pathway_Epithelial_Mesenchymal_Transition	31	0.163731	0.175747	0.164206	0.189284	0.164625	0.178906	0.169084	0.188768	0.178002	0.191458	0.180179	0.148073	0.167965
ILK_Signaling_Pathway_Epithelial_Mesenchymal_Transition_Tubulo-Interstitial_Fibrosis	137	0.393552	0.393052	0.409324	0.399827	0.402142	0.392365	0.402461	0.403927	0.379124	0.393226	0.413098	0.316108	0.352366
ILK_Signaling_Pathway_G2_Phase_Arrest	41	0.544821	0.555481	0.54285	0.560858	0.545584	0.538545	0.54933	0.535694	0.519759	0.502074	0.533756	0.44956	0.523262
ILK_Signaling_Pathway_Induced_Cell_Proliferation	10	0.544406	0.50494	0.480588	0.554614	0.511477	0.52328	0.51852	0.513139	0.649852	0.532041	0.483754	0.531305	0.591826
ILK_Signaling_Pathway_Loss_of_Occludin_Barrier_Dysfunction	37	0.487045	0.485499	0.485999	0.499973	0.499372	0.484005	0.445293	0.475069	0.493097	0.439783	0.477917	0.410017	0.446537
ILK_Signaling_Pathway_MMP2_MMP9_Gene_Expression_Tissue_Invasion_via_FOS	24	0.753631	0.740176	0.73882	0.77727	0.762271	0.75846	0.725286	0.730166	0.844234	0.74642	0.716927	0.847626	0.836364
ILK_Signaling_Pathway_Migration_Vasculogenesis	137	0.393552	0.393052	0.409324	0.399827	0.402142	0.392365	0.402461	0.403927	0.379124	0.393226	0.413098	0.316108	0.352366
ILK_Signaling_Pathway_Opsonization	3	0.266751	0.286069	0.284494	0.405906	0.231812	0.286477	0.213058	0.281091	0.228106	0.300758	0.24138	0.495079	0.308757
ILK_Signaling_Pathway_Regulation_of_Intermediate_Filaments	1	1.18116	1.11338	1.03429	0.936	1.136	1.0644	1.14138	0.878148	1.26163	0.805304	0.827447	1.60272	0.762524
ILK_Signaling_Pathway_Regulation_of_Junction_Assembly_at_Desmosomes	3	0.266751	0.286069	0.284494	0.405906	0.231812	0.286477	0.213058	0.281091	0.228106	0.300758	0.24138	0.495079	0.308757
ILK_Signaling_Pathway_Tissue_Morphogenesis	24	0.753631	0.740176	0.73882	0.77727	0.762271	0.75846	0.725286	0.730166	0.844234	0.74642	0.716927	0.847626	0.836364
ILK_Signaling_Pathway_Tumor_Angiogenesis	6	0.479172	0.435893	0.479575	0.4774	0.493524	0.527818	0.485084	0.429801	0.409751	0.471556	0.504071	0.409648	0.36796
ILK_Signaling_Pathway_Wound_Healing	3	0.649347	0.648186	0.611698	0.842018	0.652694	0.776901	0.728305	1.04015	0.993759	0.67018	0.557744	1.28352	0.804042
IP3_Pathway	175	0.466926	0.46336	0.480553	0.476214	0.473606	0.472192	0.465218	0.465131	0.470319	0.446916	0.481287	0.427192	0.451915
IP3_Pathway_Gene_Expression_via_CREB3_NFATC2_MEF2D	27	0.491254	0.465784	0.505653	0.487846	0.497631	0.501557	0.486955	0.45917	0.514092	0.444535	0.476224	0.531703	0.49701
ITGA4-mediated_Cell_Adhesion_and_Migration	24	0.741871	0.739813	0.777813	0.760873	0.74641	0.770328	0.719361	0.748591	0.739081	0.774925	0.730954	0.590503	0.836969
Inside-out_Signaling_through_Integrins	67	0.433323	0.43473	0.423647	0.441632	0.421947	0.430947	0.417187	0.440754	0.409168	0.41638	0.426799	0.370964	0.420062
Integrin-based_Cell_Migration_and_Adhesion	73	0.468111	0.484592	0.502847	0.492234	0.502833	0.49737	0.482796	0.497182	0.504182	0.477772	0.497588	0.415419	0.492658
Integrins_Function_in_Carcinoma_Progression	49	0.615589	0.636388	0.60283	0.608384	0.620449	0.613992	0.610541	0.630437	0.579124	0.578077	0.609392	0.569376	0.59629
Integrins_Signaling_in_Natural_Killer_Cells	44	0.562918	0.555556	0.563819	0.598834	0.584925	0.554985	0.540259	0.545651	0.542376	0.534549	0.557089	0.471389	0.554761
Interferon_Pathway	99	0.55702	0.630612	0.645944	0.662431	0.637001	0.646094	0.641518	0.660143	0.610545	0.596424	0.64712	0.597325	0.659784
Interferon_Pathway_Gene_Expression_via_HIST1H3B_CREB3	24	0.61802	0.604349	0.640683	0.642531	0.639239	0.649108	0.60735	0.705386	0.593224	0.528085	0.589941	0.738131	0.668915
Interferon_Pathway_Transciption	23	0.771965	0.797332	0.750868	0.802749	0.737415	0.760859	0.818952	0.798822	0.776666	0.812979	0.751527	0.762499	0.877484
Interferon_Pathway_Translation	5	0.422896	0.392695	0.392644	0.428374	0.434817	0.410711	0.357326	0.409354	0.358916	0.461766	0.444433	0.287379	0.382105
Interleukin-8-induced_Cell_Adhesion_and_Migration	18	0.616286	0.623973	0.585394	0.655338	0.636133	0.624794	0.639595	0.571261	0.628526	0.543556	0.626756	0.590819	0.621661
Intermediate_Filaments_in_Epithelial_Cells	15	0.262434	0.271949	0.265904	0.264689	0.301666	0.273122	0.271448	0.243848	0.29546	0.293957	0.256861	0.290424	0.249205
JAK-STAT_Pathway	324	0.487373	0.512506	0.513442	0.518721	0.5106	0.51439	0.521986	0.509522	0.499008	0.504623	0.514568	0.451609	0.502335
JAK-STAT_Pathway_Akt_Pathway	18	0.765266	0.830973	0.738756	0.752153	0.748333	0.750673	0.844432	0.750309	0.728814	0.790954	0.712163	0.684868	0.82283
JAK-STAT_Pathway_Gene_Expression_via_MYC	5	0.485734	0.485279	0.481813	0.47357	0.483248	0.477137	0.476205	0.499482	0.509855	0.544157	0.496008	0.271964	0.51762
JAK-STAT_Pathway_IFN-Inducible_Gene_Expression_via_STAT2_STAT1	30	0.373006	0.565077	0.565978	0.611701	0.565985	0.591082	0.602622	0.590991	0.57324	0.576879	0.630622	0.455188	0.581257
JAK-STAT_Pathway_JAK_Degradation	30	0.831779	0.864786	0.821796	0.860279	0.850119	0.857277	0.863645	0.843341	0.844196	0.876426	0.808382	0.893613	0.903449
JAK-STAT_Pathway_Nml_SOCS_BCL-XL_p21_Myc_Nos2_Gene_Expression_via_STAT2	241	0.460642	0.456986	0.468167	0.467438	0.460883	0.466665	0.470788	0.459128	0.452713	0.453525	0.465866	0.401482	0.434191
JNK_Pathway	306	0.442818	0.446855	0.463042	0.454372	0.449146	0.458537	0.449741	0.449128	0.448234	0.436699	0.461129	0.390436	0.412251
JNK_Pathway_Gene_Expression_Apoptosis_Inflammation_Tumorigenesis_Cell_Migration_via_SMAD4_STAT4_HSF1_TP53_MAP2_DCX_ATF2_NFATC3_SPIRE1_MAP1B_TCF15_ELK1_BCL2_JUN_PXN_NFATC2	56	0.382994	0.410472	0.425928	0.380059	0.406838	0.421007	0.386397	0.401912	0.441826	0.428637	0.420396	0.372338	0.350651
JNK_Pathway_Insulin_Signaling	18	0.424463	0.462114	0.466208	0.443369	0.472088	0.497054	0.452087	0.509703	0.577735	0.527646	0.467528	0.50466	0.429305
Junctional_Cell_Adhesion_in_Endothelium	31	0.362567	0.348549	0.373717	0.349189	0.356194	0.359681	0.34319	0.375383	0.371705	0.370036	0.364032	0.316437	0.34507
KEGG_ABC_transporters_Main_Pathway	44	0.424137	0.441978	0.433274	0.437113	0.452607	0.464717	0.456196	0.450678	0.408768	0.416387	0.463058	0.374065	0.345051
KEGG_AMPK_signaling_Main_Pathway	88	0.654039	0.663813	0.66011	0.656564	0.662502	0.645809	0.630071	0.609453	0.621887	0.623949	0.637923	0.588794	0.625776
KEGG_Acute_myeloid_leukemia_Main_Pathway	49	0.672659	0.667025	0.679824	0.689644	0.688533	0.64424	0.661016	0.644406	0.625085	0.658924	0.668296	0.502571	0.675304
KEGG_Adherens_junction_Main_Pathway	60	0.388884	0.393553	0.414947	0.406476	0.389938	0.389038	0.38559	0.391671	0.38477	0.3928	0.397282	0.332071	0.369475
KEGG_Adipocytokine_signaling_Main_Pathway	33	0.599909	0.576212	0.582317	0.587186	0.573024	0.591871	0.551905	0.57726	0.553999	0.529288	0.590954	0.477903	0.567649
[truncated: 2,828 more rows]

## Sheet: NPII all REs
Pathway name	number of gene products in a pathway	K562	HepG2	HEK293	GM12878	MCF-7	A549	HeLa-S3	SK-N-SH	HCT116	Ishikawa	HEK293T	MCF_10A	GM12891
[truncated: 3,124 more rows]

[truncated: 1 more sheets: NPII ey REs]
