# Supplementary material for: Retroelement—Linked Transcription Factor Binding Patterns Point to Quickly Developing Molecular Pathways in Human Evolution
Source: Cells. 2019 Feb 6;8(2):130. doi: 10.3390/cells8020130 (PMC6406739; doi:10.3390/cells8020130)
Supplement: Supplementary file 1 [file cells-08-00130-s001.zip › Supplementary4.xlsx]

## Sheet: Correlations
	K562	HepG2	HEK293	GM12878	MCF-7	A549	HeLa-S3	SK-N-SH	HCT116	Ishikawa	HEK293T	MCF_10A	GM12891
K562	260	0.955972	0.960549	0.958793	0.957212	0.965289	0.945757	0.929964	0.897481	0.914486	0.944116	0.779972	0.847661
HepG2	0.955003	175	0.95253	0.95042	0.947464	0.959808	0.942795	0.93326	0.908278	0.922127	0.934345	0.790396	0.839731
HEK293	0.882954	0.896962	177	0.954851	0.95996	0.958274	0.94559	0.927547	0.883063	0.906604	0.971387	0.731058	0.824968
GM12878	0.948015	0.940339	0.882342	127	0.952578	0.958513	0.951429	0.941658	0.891883	0.916647	0.94663	0.777022	0.897874
MCF-7	0.92989	0.928409	0.925967	0.927821	80	0.964367	0.940207	0.920997	0.883199	0.899921	0.951564	0.749767	0.817748
A549	0.950317	0.956739	0.892721	0.950784	0.944717	44	0.96231	0.945493	0.912435	0.924172	0.944399	0.793908	0.835621
HeLa-S3	0.848748	0.852993	0.739237	0.85707	0.829414	0.871009	15	0.952549	0.924863	0.929892	0.931288	0.801409	0.848301
SK-N-SH	0.826003	0.821086	0.682509	0.834761	0.776938	0.840051	0.89336	15	0.91609	0.919887	0.921455	0.798406	0.840329
HCT116	0.799614	0.806916	0.656225	0.787765	0.761272	0.809795	0.877605	0.868609	4	0.936978	0.856919	0.80759	0.860886
Ishikawa	0.823811	0.821354	0.664646	0.809997	0.757898	0.82228	0.811789	0.803907	0.882154	4	0.887512	0.807677	0.875085
HEK293T	0.864927	0.868604	0.964	0.873764	0.912136	0.868656	0.698125	0.647128	0.603828	0.612234	17	0.706088	0.800019
MCF_10A	0.59786	0.590183	0.349407	0.591242	0.502149	0.604689	0.640625	0.667772	0.705134	0.769836	0.306294	3	0.764703
GM12891	0.824128	0.815733	0.704239	0.853001	0.773821	0.826649	0.771573	0.748757	0.747036	0.806473	0.672607	0.656973	7
