# Supplementary material for: Retroelement—Linked Transcription Factor Binding Patterns Point to Quickly Developing Molecular Pathways in Human Evolution
Source: Cells. 2019 Feb 6;8(2):130. doi: 10.3390/cells8020130 (PMC6406739; doi:10.3390/cells8020130)
Supplement: Supplementary file 1 [file cells-08-00130-s001.zip › Supplementary3.xlsx]

## Sheet: Correlations
	K562	HepG2	HEK293	GM12878	MCF-7	A549	HeLa-S3	SK-N-SH	HCT116	Ishikawa	HEK293T	MCF_10A	GM12891
K562	260	0.940838	0.948102	0.941669	0.931823	0.949002	0.928967	0.897712	0.829088	0.868791	0.886142	0.596587	0.766371
HepG2	0.947264	175	0.922306	0.92344	0.913759	0.943543	0.913904	0.892642	0.831039	0.863436	0.853556	0.614889	0.762586
HEK293	0.912391	0.908235	177	0.923824	0.936883	0.937992	0.903463	0.870248	0.782543	0.83004	0.909567	0.537801	0.719983
GM12878	0.943903	0.9461	0.889614	127	0.913999	0.938273	0.928028	0.908086	0.821498	0.868528	0.873555	0.606196	0.833666
MCF-7	0.923524	0.935392	0.926895	0.932727	80	0.939529	0.900468	0.868852	0.782274	0.824975	0.885133	0.549193	0.708145
A549	0.925132	0.951621	0.900804	0.948356	0.947894	44	0.944061	0.91544	0.845543	0.878528	0.875065	0.629308	0.760287
HeLa-S3	0.845187	0.863399	0.764293	0.880355	0.853361	0.88742	15	0.922927	0.86955	0.888105	0.843124	0.664891	0.782872
SK-N-SH	0.824588	0.841937	0.725603	0.874309	0.823776	0.866772	0.904219	15	0.845927	0.866343	0.825818	0.656443	0.76232
HCT116	0.807268	0.829347	0.704132	0.840098	0.812186	0.846496	0.888503	0.886137	4	0.881739	0.714617	0.696996	0.793423
Ishikawa	0.842922	0.866267	0.743851	0.87228	0.830461	0.873231	0.852579	0.852755	0.883235	4	0.770208	0.688734	0.821234
HEK293T	0.863617	0.873932	0.952579	0.867619	0.916003	0.884051	0.736103	0.694282	0.665726	0.71039	17	0.479893	0.670474
MCF_10A	0.732107	0.741784	0.586699	0.767933	0.704707	0.76297	0.770141	0.774775	0.797782	0.814001	0.551517	3	0.639539
GM12891	0.845459	0.865454	0.7734	0.890413	0.832793	0.876679	0.812998	0.801459	0.798557	0.856964	0.758083	0.750092	7
