# Supplementary material for: Retroelement—Linked Transcription Factor Binding Patterns Point to Quickly Developing Molecular Pathways in Human Evolution
Source: Cells. 2019 Feb 6;8(2):130. doi: 10.3390/cells8020130 (PMC6406739; doi:10.3390/cells8020130)
Supplement: Supplementary file 1 [file cells-08-00130-s001.zip › Supplementary2.xlsx]

## Sheet: Raw TF binding data K562
name of TF	ENCODE file with profile of TF binding
NFYA	ENCFF802NVY.bigWig
RAD51	ENCFF532QDR.bigWig
GTF2A2	ENCFF741INH.bigWig
U2AF1	ENCFF084VEW.bigWig
ZNF589	ENCFF784XPD.bigWig
MCM3	ENCFF332WPW.bigWig
ZBTB40	ENCFF882ZUY.bigWig
HDAC6	ENCFF177KCK.bigWig
ZKSCAN1	ENCFF181YKE.bigWig
DPF2	ENCFF950HQL.bigWig
NCOA1	ENCFF941LGJ.bigWig
TCF7	ENCFF005PNR.bigWig
ZEB2	ENCFF120VOJ.bigWig
RING1	ENCFF935ISX.bigWig
MAFK	ENCFF964KPV.bigWig
ZNF197	ENCFF496HOU.bigWig
EP400	ENCFF226XAW.bigWig
CEBPB	ENCFF513ZML.bigWig
PHF8	ENCFF427QTV.bigWig
BACH1	ENCFF183XFF.bigWig
SETDB1	ENCFF417WRG.bigWig
HDAC1	ENCFF614WRB.bigWig
ARNT	ENCFF437BBR.bigWig
USF2	ENCFF605DSA.bigWig
ZNF639	ENCFF312PLO.bigWig
FOXM1	ENCFF581TEU.bigWig
HINFP	ENCFF129FNZ.bigWig
ETS2	ENCFF513JDH.bigWig
MYNN	ENCFF145XHA.bigWig
ZNF24	ENCFF965WZE.bigWig
ZNF354B	ENCFF136APZ.bigWig
ETV6	ENCFF720YCI.bigWig
NONO	ENCFF753KMF.bigWig
CBFA2T2	ENCFF398DKE.bigWig
MBD2	ENCFF371KUO.bigWig
TRIM28	ENCFF447SUC.bigWig
EGR1	ENCFF933FEZ.bigWig
ZBTB11	ENCFF693GNL.bigWig
NR2C2	ENCFF573HAI.bigWig
PBX2	ENCFF840IZZ.bigWig
FOSL1	ENCFF857ARL.bigWig
FUS	ENCFF380ABG.bigWig
ZSCAN29	ENCFF935GAH.bigWig
MYBL2	ENCFF487KQK.bigWig
ATF3	ENCFF813RAT.bigWig
SREBF1	ENCFF063EPQ.bigWig
ZBTB33	ENCFF563KAU.bigWig
SNIP1	ENCFF673WUS.bigWig
IRF2	ENCFF982NLI.bigWig
ELK1	ENCFF996CPV.bigWig
ZNF384	ENCFF657QMO.bigWig
MTA2	ENCFF749MZJ.bigWig
YBX1	ENCFF430MEW.bigWig
E2F7	ENCFF103XPY.bigWig
PHB2	ENCFF776ZKG.bigWig
YBX3	ENCFF889PGD.bigWig
TAF1	ENCFF488POX.bigWig
ZNF592	ENCFF280MOK.bigWig
GATA1	ENCFF226FPS.bigWig
TBL1XR1	ENCFF350TPD.bigWig
REST	ENCFF571ECM.bigWig
MAX	ENCFF996GBZ.bigWig
BMI1	ENCFF424UYP.bigWig
SUPT5H	ENCFF754ZCQ.bigWig
CBX8	ENCFF206WVX.bigWig
TSC22D4	ENCFF380LKG.bigWig
CTCF	ENCFF933ZLL.bigWig
ID3	ENCFF367HWH.bigWig
TAL1	ENCFF617UEO.bigWig
RUNX1	ENCFF962DIA.bigWig
MTA1	ENCFF194ZGF.bigWig
CEBPZ	ENCFF893YZB.bigWig
NR2F6	ENCFF142EXA.bigWig
CUX1	ENCFF950NCQ.bigWig
HNRNPUL1	ENCFF195XFH.bigWig
ESRRA	ENCFF827COK.bigWig
MGA	ENCFF932XMO.bigWig
CC2D1A	ENCFF856RTE.bigWig
SIX5	ENCFF925ZXV.bigWig
DIDO1	ENCFF780XYT.bigWig
RFX1	ENCFF156KTG.bigWig
ZNF184	ENCFF452SVJ.bigWig
BRD4	ENCFF260JHC.bigWig
CTBP1	ENCFF233UVQ.bigWig
ZHX1	ENCFF963SBX.bigWig
ZNF740	ENCFF623GLE.bigWig
ATF2	ENCFF454KQY.bigWig
PTTG1	ENCFF997ETO.bigWig
PTRF	ENCFF201WOP.bigWig
RELA	ENCFF475GOZ.bigWig
IRF1	ENCFF456WXA.bigWig
C11orf30	ENCFF219HQE.bigWig
CBX1	ENCFF836DWS.bigWig
EP300	ENCFF152DJG.bigWig
CTCFL	ENCFF648ABV.bigWig
SKIL	ENCFF770SFT.bigWig
BCOR	ENCFF243LGY.bigWig
NFRKB	ENCFF231QPU.bigWig
MAFF	ENCFF931BLV.bigWig
TRIM24	ENCFF868YDK.bigWig
YY1	ENCFF384ERU.bigWig
CBX3	ENCFF630YDI.bigWig
ZNF507	ENCFF441LZN.bigWig
ETS1	ENCFF771GEW.bigWig
NR2F1	ENCFF928QBF.bigWig
SIN3B	ENCFF036PQP.bigWig
TCF7L2	ENCFF899DYD.bigWig
IRF9	ENCFF482EGT.bigWig
SMARCA5	ENCFF847GKQ.bigWig
HDAC8	ENCFF018DCF.bigWig
ZNF143	ENCFF178RYF.bigWig
ZNF318	ENCFF092NLA.bigWig
JUND	ENCFF709JGL.bigWig
ZNF407	ENCFF972MUU.bigWig
BHLHE40	ENCFF765OJY.bigWig
GTF2E2	ENCFF974CYT.bigWig
BRCA1	ENCFF279WBA.bigWig
ZFX	ENCFF962YAA.bigWig
FOXA1	ENCFF147BRO.bigWig
KLF1	ENCFF061GJT.bigWig
ZNF274	ENCFF296ZAW.bigWig
PML	ENCFF746UXC.bigWig
RBBP5	ENCFF058KTS.bigWig
HES1	ENCFF071USV.bigWig
E2F1	ENCFF009LGS.bigWig
JUN	ENCFF697HHX.bigWig
HDAC2	ENCFF002SNM.bigWig
ILK	ENCFF192BQU.bigWig
ZBED1	ENCFF557XQA.bigWig
ZBTB7A	ENCFF457PSO.bigWig
ETV1	ENCFF283MZY.bigWig
ZNF263	ENCFF318FFG.bigWig
SAP30	ENCFF816KCQ.bigWig
ZC3H11A	ENCFF029VKA.bigWig
TAF7	ENCFF495ETG.bigWig
SP1	ENCFF858NSY.bigWig
ZZZ3	ENCFF716WJE.bigWig
SUZ12	ENCFF363DWX.bigWig
ZNF512	ENCFF870WHI.bigWig
SNRNP70	ENCFF989OXX.bigWig
ZNF83	ENCFF433QCW.bigWig
RBM17	ENCFF130KQG.bigWig
TCF12	ENCFF471XQM.bigWig
RBFOX2	ENCFF600MKI.bigWig
RNF2	ENCFF847TGB.bigWig
THRAP3	ENCFF341OHT.bigWig
NR2F2	ENCFF335LTU.bigWig
MCM5	ENCFF243CWO.bigWig
CBFA2T3	ENCFF321EPM.bigWig
CREB3L1	ENCFF010MNE.bigWig
NFATC3	ENCFF254BMS.bigWig
JUNB	ENCFF511DBK.bigWig
MLLT1	ENCFF520BTA.bigWig
USF1	ENCFF455JRF.bigWig
SMAD5	ENCFF235RTU.bigWig
SMARCE1	ENCFF072YCS.bigWig
RFX5	ENCFF759LQL.bigWig
TBP	ENCFF752GLM.bigWig
TEAD4	ENCFF920AQK.bigWig
ZKSCAN8	ENCFF029MZM.bigWig
ARID1B	ENCFF750FNO.bigWig
SOX6	ENCFF757HAQ.bigWig
KDM5B	ENCFF293III.bigWig
RCOR1	ENCFF550TDY.bigWig
TAF15	ENCFF405IFO.bigWig
MNT	ENCFF205WHE.bigWig
MIER1	ENCFF332DMO.bigWig
ZNF766	ENCFF059DNT.bigWig
SRSF7	ENCFF130UBB.bigWig
GTF2F1	ENCFF050ZBY.bigWig
NCOA6	ENCFF547KCR.bigWig
POLR2AphosphoS5	ENCFF827GEM.bigWig
ZNF316	ENCFF617XZE.bigWig
NR4A1	ENCFF710QSL.bigWig
MEF2D	ENCFF311QYP.bigWig
KMT2B	ENCFF718KML.bigWig
NFE2L1	ENCFF167ABJ.bigWig
MCM7	ENCFF817HCH.bigWig
GABPA	ENCFF869WSZ.bigWig
HMBOX1	ENCFF874NOB.bigWig
POLR2AphosphoS2	ENCFF354XDX.bigWig
ZMYM3	ENCFF711IOY.bigWig
PTBP1	ENCFF913LYD.bigWig
BCLAF1	ENCFF136RAF.bigWig
POLR2A	ENCFF647MSS.bigWig
SIN3A	ENCFF520DLY.bigWig
RB1	ENCFF989VKY.bigWig
NBN	ENCFF676AOK.bigWig
ATF7	ENCFF249KVC.bigWig
TFDP1	ENCFF401QSF.bigWig
KLF13	ENCFF229SYD.bigWig
GATAD2A	ENCFF269YNO.bigWig
NFIC	ENCFF474SAL.bigWig
GATA2	ENCFF148KWA.bigWig
NRF1	ENCFF328DWU.bigWig
ARID3A	ENCFF107YJY.bigWig
STAT1	ENCFF785LIV.bigWig
KLF16	ENCFF161TZI.bigWig
NCOR1	ENCFF211OZC.bigWig
CDC5L	ENCFF739MHD.bigWig
CREB3	ENCFF879MML.bigWig
ZBTB5	ENCFF477PQL.bigWig
FOXK2	ENCFF852WRN.bigWig
ZNF584	ENCFF819OJE.bigWig
E2F6	ENCFF123OID.bigWig
COPS2	ENCFF684JZK.bigWig
SMARCA4	ENCFF748JPG.bigWig
KDM4B	ENCFF628CJE.bigWig
TEAD2	ENCFF048PQD.bigWig
HCFC1	ENCFF633TLX.bigWig
L3MBTL2	ENCFF127DIL.bigWig
TARDBP	ENCFF794XXK.bigWig
DNMT1	ENCFF820AVX.bigWig
AGO1	ENCFF054VBS.bigWig
HDGF	ENCFF224ASU.bigWig
CREM	ENCFF026KYB.bigWig
PRPF4	ENCFF472ISV.bigWig
FOXJ2	ENCFF658PJX.bigWig
ZBTB2	ENCFF715FKT.bigWig
NFXL1	ENCFF906FIL.bigWig
PKNOX1	ENCFF258LRW.bigWig
STAT2	ENCFF133YDB.bigWig
KAT8	ENCFF068JOG.bigWig
ARID2	ENCFF232MAF.bigWig
CHAMP1	ENCFF087XWL.bigWig
MEF2A	ENCFF479KSD.bigWig
STAT5A	ENCFF832FFP.bigWig
ATF1	ENCFF829DDT.bigWig
ADNP	ENCFF946EOR.bigWig
THAP1	ENCFF993AHY.bigWig
LEF1	ENCFF772YTJ.bigWig
ELF1	ENCFF469QYZ.bigWig
CEBPG	ENCFF540WMP.bigWig
DEAF1	ENCFF187GTP.bigWig
NFE2	ENCFF670JFE.bigWig
MAFG	ENCFF152GXE.bigWig
PYGO2	ENCFF056OBU.bigWig
THRA	ENCFF635LIW.bigWig
KDM1A	ENCFF734YKJ.bigWig
ELF4	ENCFF121DYK.bigWig
NFYB	ENCFF547XEW.bigWig
XRCC3	ENCFF660YEV.bigWig
MYC	ENCFF970TQC.bigWig
ZMIZ1	ENCFF257YKB.bigWig
POLR2H	ENCFF062XFS.bigWig
IKZF1	ENCFF715OCK.bigWig
MITF	ENCFF427TQP.bigWig
DDX20	ENCFF038EVN.bigWig
CBX5	ENCFF014XHT.bigWig
U2AF2	ENCFF757MVK.bigWig
MXI1	ENCFF120GUN.bigWig
ZNF175	ENCFF042HRF.bigWig
UBTF	ENCFF937HVX.bigWig
SMARCB1	ENCFF800FII.bigWig
SMAD2	ENCFF437PDZ.bigWig
SMC3	ENCFF479BWQ.bigWig
NR2C1	ENCFF490IPR.bigWig
E2F5	ENCFF672OUR.bigWig
ZNF644	ENCFF908OPJ.bigWig
MTA3	ENCFF230NBV.bigWig

## Sheet: Raw TF binding data HepG2
name of TF	ENCODE file with profile of TF binding
SMARCE1	ENCFF816FIC.bigWig
EP300	ENCFF582IFA.bigWig
CREM	ENCFF748IWJ.bigWig
ARID3A	ENCFF086LFN.bigWig
ZSCAN9	ENCFF874XIR.bigWig
RFXANK	ENCFF817JXD.bigWig
CTCF	ENCFF804LNZ.bigWig
GATA4	ENCFF208YII.bigWig
GABPB1_isoform2	ENCFF613JIZ.bigWig
FOXK2	ENCFF037PRK.bigWig
NFE2L2	ENCFF645MZA.bigWig
NFIA_isoform1	ENCFF496WQN.bigWig
FOXA2	ENCFF857BOL.bigWig
TBP	ENCFF422EPR.bigWig
SP5	ENCFF114DWU.bigWig
NR2F6	ENCFF517TGS.bigWig
SMC3	ENCFF038ZLJ.bigWig
IKZF1	ENCFF284DOX.bigWig
ZMYM3	ENCFF494NAX.bigWig
THRB	ENCFF025ZTI.bigWig
FOXP1	ENCFF651HGG.bigWig
HHEX	ENCFF970TCG.bigWig
EZH2	ENCFF053TDB.bigWig
HLF	ENCFF652BFV.bigWig
ATF3	ENCFF861JFK.bigWig
SOX13	ENCFF396ARC.bigWig
NFYC	ENCFF471DGZ.bigWig
RFX5	ENCFF682WFZ.bigWig
KLF16	ENCFF429LCD.bigWig
CEBPZ	ENCFF527RZH.bigWig
ZNF792	ENCFF220ZAV.bigWig
MAZ	ENCFF509RVQ.bigWig
HNRNPL	ENCFF163HCB.bigWig
RNF2	ENCFF471DDR.bigWig
HMG20B_isoform2	ENCFF714ZPK.bigWig
RBM22	ENCFF938EGN.bigWig
BCL6_isoform1	ENCFF160GBM.bigWig
MBD1_isoform1	ENCFF176TOU.bigWig
SOX5	ENCFF506FGX.bigWig
BRCA1	ENCFF759IZG.bigWig
GATAD2A	ENCFF890FKS.bigWig
PBX2	ENCFF363DJS.bigWig
GMEB2	ENCFF164AVP.bigWig
HMG20A	ENCFF903JLK.bigWig
FOSL2	ENCFF321KVH.bigWig
KAT2B	ENCFF306HMD.bigWig
SOX13_isoform1	ENCFF157FBN.bigWig
NFIL3	ENCFF142JQU.bigWig
ZNF511	ENCFF136GRX.bigWig
CREB1	ENCFF664TLP.bigWig
POLR2AphosphoS2	ENCFF117LOH.bigWig
ATF7	ENCFF500BBK.bigWig
ZNF7_isoform2	ENCFF486XEI.bigWig
RARA	ENCFF664JQM.bigWig
NRF1	ENCFF839ZVC.bigWig
HNRNPUL1	ENCFF983NVY.bigWig
KAT8	ENCFF423MHO.bigWig
PCBP1	ENCFF442EYE.bigWig
GTF2F1	ENCFF311BEM.bigWig
MBD1_isoform2	ENCFF010ZCB.bigWig
HNF4G	ENCFF655UCC.bigWig
CHD2	ENCFF966QLK.bigWig
ZFP64	ENCFF251OUD.bigWig
SP1	ENCFF743EOK.bigWig
BCLAF1	ENCFF058UPY.bigWig
U2AF1	ENCFF311ZPR.bigWig
MAX	ENCFF051CAQ.bigWig
POLR2A	ENCFF800QHJ.bigWig
KLF11	ENCFF607AJC.bigWig
HDAC1	ENCFF073EJQ.bigWig
YY1	ENCFF435UFJ.bigWig
TEAD1	ENCFF602IQI.bigWig
CEBPA	ENCFF087AEC.bigWig
RAD51	ENCFF773TRV.bigWig
TEAD3	ENCFF322HKP.bigWig
RCOR2	ENCFF952ZYO.bigWig
ZNF24	ENCFF848KXJ.bigWig
DNMT3B	ENCFF837AEU.bigWig
PPARG_isoform1	ENCFF228JSX.bigWig
TRIM22	ENCFF675GQK.bigWig
MXD4	ENCFF375KVX.bigWig
SAP130	ENCFF846DFV.bigWig
CEBPD	ENCFF182GIL.bigWig
TAF1	ENCFF580VSV.bigWig
TCF12	ENCFF558SFX.bigWig
SOX6	ENCFF494UFB.bigWig
ATF2	ENCFF992PTX.bigWig
ZNF207	ENCFF293HMA.bigWig
DMAP1	ENCFF539XWR.bigWig
TFE3	ENCFF096WTD.bigWig
ZBTB33	ENCFF509QKU.bigWig
HNF4A	ENCFF267OJD.bigWig
FUS	ENCFF274FNN.bigWig
CEBPG	ENCFF668EYP.bigWig
HNF1A	ENCFF104YZH.bigWig
KDM6A	ENCFF404RPV.bigWig
FOXA3	ENCFF038AIJ.bigWig
ETV4	ENCFF574GHX.bigWig
BHLHE40	ENCFF910UYD.bigWig
MAFF	ENCFF173ZQX.bigWig
SIN3A	ENCFF413KSB.bigWig
KMT2B	ENCFF230IJN.bigWig
ZNF644	ENCFF649PVC.bigWig
MIER2	ENCFF214FNF.bigWig
LCORL	ENCFF616AQN.bigWig
ATM	ENCFF119VWG.bigWig
EHMT2	ENCFF538CUR.bigWig
KDM1A	ENCFF617NUG.bigWig
ZNF580	ENCFF392EGH.bigWig
ARID4B	ENCFF154HFK.bigWig
SIN3B	ENCFF875SAX.bigWig
PAF1_isoform1	ENCFF830ZNT.bigWig
MAFK	ENCFF816KVE.bigWig
DRAP1	ENCFF026EFC.bigWig
GATAD1	ENCFF941UWE.bigWig
MLX	ENCFF276RTX.bigWig
MIXL1	ENCFF697FMA.bigWig
RERE	ENCFF402UZM.bigWig
GABPA	ENCFF176POX.bigWig
ATF1	ENCFF368XHC.bigWig
ZKSCAN8	ENCFF684MOO.bigWig
ZNF3	ENCFF336PWR.bigWig
TBX3	ENCFF993RSW.bigWig
RBFOX2	ENCFF960MBV.bigWig
HCFC1	ENCFF300UHW.bigWig
SLC30A9	ENCFF731PDO.bigWig
RFX3_isoform1	ENCFF227UAR.bigWig
ZNF48	ENCFF674SCB.bigWig
HDAC2	ENCFF483NSF.bigWig
KLF6_isoform2	ENCFF017BUZ.bigWig
NONO	ENCFF266YXT.bigWig
HBP1	ENCFF977MSQ.bigWig
ATF4	ENCFF661GPF.bigWig
SMAD4_isoform1	ENCFF916ADP.bigWig
REST	ENCFF337YKQ.bigWig
NR2F1	ENCFF322YEC.bigWig
ZNF652	ENCFF509VMF.bigWig
ZGPAT	ENCFF423DKP.bigWig
RCOR1	ENCFF731HYD.bigWig
ZKSCAN1	ENCFF123JFG.bigWig
RAD21	ENCFF120BII.bigWig
BRD4	ENCFF437LJR.bigWig
NFRKB	ENCFF309WWF.bigWig
JUND	ENCFF819OYG.bigWig
SSRP1	ENCFF043OFA.bigWig
PLRG1	ENCFF626AUN.bigWig
ZBTB40	ENCFF557NCF.bigWig
ELF1	ENCFF573GDY.bigWig
CEBPB	ENCFF793ZQV.bigWig
USF1	ENCFF462BPN.bigWig
U2AF2	ENCFF197UJE.bigWig
MIER3	ENCFF398CCH.bigWig
TFAP4	ENCFF422FDS.bigWig
SMARCC2	ENCFF314DLR.bigWig
THAP11	ENCFF363YQT.bigWig
YBX1	ENCFF681OZI.bigWig
MNT	ENCFF830CCF.bigWig
ARNT	ENCFF433RDR.bigWig
NBN	ENCFF177KNX.bigWig
ZBTB7A	ENCFF247XOF.bigWig
HOMEZ	ENCFF991GWU.bigWig
TCF7	ENCFF803QZF.bigWig
SUZ12	ENCFF406ZOC.bigWig
FOXA1	ENCFF871KVO.bigWig
MXD3_isoform1	ENCFF897JCJ.bigWig
ELF3	ENCFF172EWV.bigWig
KLF9	ENCFF401LXI.bigWig
SNRNP70	ENCFF033CYW.bigWig
RXRA	ENCFF069VLE.bigWig
TGIF2	ENCFF345LNB.bigWig
ZBTB26	ENCFF646IGY.bigWig
ZNF384	ENCFF385RJP.bigWig
ZHX2	ENCFF517YTG.bigWig
POLR2AphosphoS5	ENCFF468JHA.bigWig
RXRB	ENCFF083BFM.bigWig

## Sheet: Raw TF binding data HEK293
name of TF	ENCODE file with profile of TF binding
ZNF600	ENCFF556MBS.bigWig
KLF7	ENCFF207FSU.bigWig
ZSCAN21	ENCFF873AHU.bigWig
ZNF146	ENCFF448SWT.bigWig
ZNF837	ENCFF768QIR.bigWig
ZIC2	ENCFF586SIM.bigWig
MAZ	ENCFF502CNN.bigWig
ZBTB1	ENCFF248LFR.bigWig
ZNF491	ENCFF292RHK.bigWig
ZNF280D	ENCFF698FRZ.bigWig
REPIN1	ENCFF399VJI.bigWig
ZNF707	ENCFF299JKF.bigWig
ZNF560	ENCFF449NZW.bigWig
ZNF514	ENCFF840VMR.bigWig
ZBTB20	ENCFF431TXQ.bigWig
PRDM1	ENCFF058ING.bigWig
PRDM4	ENCFF748AXA.bigWig
ZNF792	ENCFF742QUJ.bigWig
ZNF645	ENCFF595AOW.bigWig
ZBTB10	ENCFF959WUN.bigWig
SALL1	ENCFF455OZX.bigWig
AEBP2	ENCFF649VIZ.bigWig
KLF1	ENCFF645IOX.bigWig
FEZF1	ENCFF782HQW.bigWig
ZBTB48	ENCFF849JIL.bigWig
ZNF34	ENCFF742MPM.bigWig
ZNF16	ENCFF982QVN.bigWig
ZNF175	ENCFF296DJJ.bigWig
ZNF558	ENCFF727FBN.bigWig
ZNF292	ENCFF026UAU.bigWig
ZNF664	ENCFF197DOE.bigWig
ZNF544	ENCFF324QXH.bigWig
GFI1B	ENCFF082IUH.bigWig
ZNF610	ENCFF144MYC.bigWig
KLF16	ENCFF142FSN.bigWig
ZNF148	ENCFF918DGO.bigWig
ZNF248	ENCFF042SWE.bigWig
OSR2	ENCFF411WNH.bigWig
ZFHX2	ENCFF364KKZ.bigWig
ZNF521	ENCFF537NOG.bigWig
ZNF629	ENCFF738DOC.bigWig
ZNF18	ENCFF369NVZ.bigWig
YY2	ENCFF600MXR.bigWig
PRDM10	ENCFF756OJD.bigWig
REST	ENCFF907VUB.bigWig
ZNF777	ENCFF478AGL.bigWig
ZEB2	ENCFF382SKH.bigWig
WT1	ENCFF889DJS.bigWig
ZNF524	ENCFF456LAV.bigWig
ZNF701	ENCFF927KNS.bigWig
ZNF302	ENCFF944LKR.bigWig
ZNF473	ENCFF977NZB.bigWig
ZNF169	ENCFF543DFA.bigWig
ZNF488	ENCFF937BVF.bigWig
ZNF24	ENCFF553TSA.bigWig
ZNF362	ENCFF837LSG.bigWig
ZNF138	ENCFF428RHZ.bigWig
BCL11A	ENCFF661TPP.bigWig
ZFP3	ENCFF614GNZ.bigWig
ZNF658	ENCFF396BHS.bigWig
ZNF747	ENCFF021XYY.bigWig
PATZ1	ENCFF095FYI.bigWig
ZNF132	ENCFF472ECE.bigWig
SP7	ENCFF032FRG.bigWig
ZBTB21	ENCFF190JUH.bigWig
MYNN	ENCFF890GPN.bigWig
ZFP69B	ENCFF020WWC.bigWig
ZSCAN4	ENCFF925XUM.bigWig
BCL11B	ENCFF263GRB.bigWig
ZNF311	ENCFF614XPW.bigWig
ZNF398	ENCFF677OXC.bigWig
ZNF548	ENCFF975MXQ.bigWig
ZNF785	ENCFF825NFL.bigWig
ZNF324	ENCFF457KBP.bigWig
ZNF202	ENCFF998YNI.bigWig
ZNF101	ENCFF309INR.bigWig
ZNF843	ENCFF643NBZ.bigWig
ZNF781	ENCFF797WGK.bigWig
ZNF518A	ENCFF952GDS.bigWig
ZBTB8A	ENCFF519IDT.bigWig
ZNF580	ENCFF672MRZ.bigWig
KLF9	ENCFF298MWZ.bigWig
ZBTB49	ENCFF558XJA.bigWig
ZNF654	ENCFF729UPL.bigWig
CTCF	ENCFF036FIU.bigWig
OVOL3	ENCFF166EHL.bigWig
ZNF155	ENCFF414YAD.bigWig
PRDM2	ENCFF074YIH.bigWig
ZFP41	ENCFF733FRG.bigWig
SCRT1	ENCFF603STH.bigWig
ZNF639	ENCFF737OND.bigWig
ZNF501	ENCFF816PEQ.bigWig
ZNF547	ENCFF135NEX.bigWig
GLI4	ENCFF401ECS.bigWig
ZSCAN23	ENCFF092QUS.bigWig
TRIM28	ENCFF116IAW.bigWig
ATF2	ENCFF654ORX.bigWig
ZNF280C	ENCFF048PRV.bigWig
GLIS1	ENCFF609PTQ.bigWig
ZNF555	ENCFF061HZW.bigWig
ZNF10	ENCFF906ALY.bigWig
ZNF791	ENCFF413YVT.bigWig
ZNF426	ENCFF082VXK.bigWig
ZFP37	ENCFF672QLR.bigWig
GLIS2	ENCFF535BIX.bigWig
BCL6B	ENCFF704WDB.bigWig
PRDM12	ENCFF717BLW.bigWig
ZBTB11	ENCFF142GDP.bigWig
ZNF114	ENCFF275QNG.bigWig
ZNF350	ENCFF342CAC.bigWig
ZFP64	ENCFF823NXK.bigWig
ZNF571	ENCFF210CUK.bigWig
ZNF157	ENCFF722ATK.bigWig
GLI2	ENCFF117GOI.bigWig
ZIK1	ENCFF080CMZ.bigWig
ZEB1	ENCFF498WPI.bigWig
KLF8	ENCFF994LGW.bigWig
ZNF493	ENCFF948XLP.bigWig
ZNF394	ENCFF172UMG.bigWig
ZNF680	ENCFF827YNM.bigWig
ZXDB	ENCFF342SQC.bigWig
INSM2	ENCFF733TSP.bigWig
ZNF670	ENCFF071QIP.bigWig
PRDM6	ENCFF561JEV.bigWig
ZNF391	ENCFF925RLT.bigWig
ZNF423	ENCFF142PIL.bigWig
ZNF2	ENCFF191MXL.bigWig
SALL2	ENCFF859CGK.bigWig
ZNF530	ENCFF862QTZ.bigWig
ZNF223	ENCFF203SUX.bigWig
ZNF121	ENCFF783HMG.bigWig
ZNF624	ENCFF233HHJ.bigWig
ZNF692	ENCFF980ZBN.bigWig
ZNF266	ENCFF368PUY.bigWig
ZNF416	ENCFF468GYP.bigWig
ZNF354C	ENCFF113AOE.bigWig
ZNF623	ENCFF409XLD.bigWig
ZNF23	ENCFF232DHE.bigWig
ZNF404	ENCFF067XJH.bigWig
HIC1	ENCFF136KPQ.bigWig
ZNF274	ENCFF283FPP.bigWig
ZSCAN16	ENCFF099RXK.bigWig
ZNF697	ENCFF960FWH.bigWig
ZNF195	ENCFF062BFC.bigWig
ZNF433	ENCFF998QEF.bigWig
ZSCAN5C	ENCFF881ROP.bigWig
KLF17	ENCFF156IKE.bigWig
ZNF621	ENCFF100ZVC.bigWig
ZNF585B	ENCFF420XUJ.bigWig
ZNF662	ENCFF579BHQ.bigWig
ZSCAN26	ENCFF090KMO.bigWig
ZNF366	ENCFF322WVK.bigWig
SCRT2	ENCFF991PAT.bigWig
ZNF19	ENCFF483RAI.bigWig
RBAK	ENCFF752EHL.bigWig
ZBTB17	ENCFF747FLX.bigWig
ZNF776	ENCFF072HSO.bigWig
ZNF174	ENCFF828EFM.bigWig
TSHZ1	ENCFF433AAA.bigWig
EGR2	ENCFF463AQZ.bigWig
ZNF26	ENCFF109CLV.bigWig
ZSCAN5A	ENCFF446MUO.bigWig
ZNF239	ENCFF523FZZ.bigWig
ZNF335	ENCFF275OZH.bigWig
ZNF211	ENCFF594LOD.bigWig
ZNF112	ENCFF503YDI.bigWig
ZSCAN18	ENCFF769TNU.bigWig
ZBTB7A	ENCFF289EEL.bigWig
SP2	ENCFF643IAQ.bigWig
ZNF341	ENCFF920UUD.bigWig
SP3	ENCFF286PNI.bigWig
ZNF133	ENCFF707RVS.bigWig
ZNF76	ENCFF944TUZ.bigWig
ZNF704	ENCFF207EAV.bigWig
ZBTB26	ENCFF469TQG.bigWig
ZNF140	ENCFF141RRR.bigWig
ZNF300	ENCFF883DVK.bigWig

## Sheet: Raw TF binding data GM12878
name of TF	ENCODE file with profile of TF binding
CTCF	ENCFF312KXX.bigWig
EZH2	ENCFF410SZR.bigWig
BCL11A	ENCFF049DFX.bigWig
RCOR1	ENCFF483ELN.bigWig
POLR2AphosphoS2	ENCFF031RUV.bigWig
ZNF207	ENCFF484ZSZ.bigWig
JUNB	ENCFF278JRW.bigWig
ZSCAN29	ENCFF964JLQ.bigWig
ZNF687	ENCFF082CZO.bigWig
HSF1	ENCFF455ZPQ.bigWig
NFE2	ENCFF684EGR.bigWig
SMAD5	ENCFF865SUF.bigWig
IRF3	ENCFF431TJS.bigWig
NFYB	ENCFF112JWF.bigWig
ELK1	ENCFF979FNK.bigWig
SIN3A	ENCFF747GCR.bigWig
ZNF384	ENCFF957MTQ.bigWig
GABPA	ENCFF529FLT.bigWig
EBF1	ENCFF499QLO.bigWig
RAD21	ENCFF567EGK.bigWig
TARDBP	ENCFF833JIA.bigWig
ZNF143	ENCFF639ZAX.bigWig
CREM	ENCFF403JWE.bigWig
RELB	ENCFF389ZFU.bigWig
PAX5	ENCFF945PRR.bigWig
ZNF24	ENCFF133LHQ.bigWig
BMI1	ENCFF407PLR.bigWig
TBX21	ENCFF193RDB.bigWig
NFATC1	ENCFF963CDS.bigWig
UBTF	ENCFF127MEU.bigWig
SIX5	ENCFF371AOB.bigWig
EED	ENCFF758PJS.bigWig
ZBTB33	ENCFF759UFB.bigWig
E2F4	ENCFF926RPL.bigWig
CBX3	ENCFF560MPE.bigWig
NFXL1	ENCFF502QYQ.bigWig
IKZF2	ENCFF045XLJ.bigWig
CHD1	ENCFF405ZKS.bigWig
POLR2AphosphoS5	ENCFF002UPS.bigWig
ZEB1	ENCFF167NPM.bigWig
YBX1	ENCFF026GPY.bigWig
RXRA	ENCFF899EVQ.bigWig
RUNX3	ENCFF238SAO.bigWig
SRF	ENCFF662ICX.bigWig
CHD7	ENCFF994DRA.bigWig
JUND	ENCFF505IBJ.bigWig
MAZ	ENCFF197TNR.bigWig
PBX3	ENCFF022SDG.bigWig
HDGF	ENCFF303UTJ.bigWig
CHD2	ENCFF963XEI.bigWig
ZBTB40	ENCFF806TXV.bigWig
ARID3A	ENCFF006RQH.bigWig
IRF4	ENCFF291ILI.bigWig
CBX5	ENCFF442AII.bigWig
ZZZ3	ENCFF971DNG.bigWig
ETV6	ENCFF377GCQ.bigWig
IRF5	ENCFF975GNN.bigWig
IKZF1	ENCFF405CHV.bigWig
MTA2	ENCFF021OHP.bigWig
NBN	ENCFF601VCM.bigWig
TCF12	ENCFF827HKI.bigWig
RFX5	ENCFF972UXB.bigWig
PKNOX1	ENCFF837DPP.bigWig
KDM1A	ENCFF777QJK.bigWig
TAF1	ENCFF411THR.bigWig
MAFK	ENCFF600DHH.bigWig
TBP	ENCFF595HYD.bigWig
ATF7	ENCFF998ZHO.bigWig
WRNIP1	ENCFF526WWD.bigWig
SMARCA5	ENCFF943WFE.bigWig
SKIL	ENCFF261BLY.bigWig
FOXK2	ENCFF285JUZ.bigWig
SMC3	ENCFF235BXX.bigWig
CUX1	ENCFF086OCM.bigWig
TBL1XR1	ENCFF816KEF.bigWig
NRF1	ENCFF323SMV.bigWig
WHSC1	ENCFF153UKM.bigWig
MYB	ENCFF784YSY.bigWig
HDAC2	ENCFF675TUL.bigWig
NR2C2	ENCFF861LRM.bigWig
MXI1	ENCFF840ZJM.bigWig
BATF	ENCFF413PZT.bigWig
BACH1	ENCFF184PLB.bigWig
CEBPZ	ENCFF183UMP.bigWig
POLR2A	ENCFF368HBX.bigWig
RBBP5	ENCFF042FRR.bigWig
CHD4	ENCFF642RXD.bigWig
EP300	ENCFF279XNH.bigWig
ETS1	ENCFF292DYY.bigWig
NFIC	ENCFF996TKN.bigWig
ZBED1	ENCFF546BYE.bigWig
KDM5A	ENCFF072XAJ.bigWig
NR2F1	ENCFF653AWK.bigWig
MLLT1	ENCFF319DUB.bigWig
CBX8	ENCFF132URB.bigWig
YY1	ENCFF631VCL.bigWig
USF2	ENCFF830RBU.bigWig
NFYA	ENCFF169EJC.bigWig
RAD51	ENCFF017TFI.bigWig
ASH2L	ENCFF664LBN.bigWig
STAT1	ENCFF498FZI.bigWig
BRCA1	ENCFF314JBH.bigWig
CBFB	ENCFF327KPH.bigWig
STAT3	ENCFF133SDO.bigWig
DPF2	ENCFF682POX.bigWig
RB1	ENCFF487HQU.bigWig
CEBPB	ENCFF481MMI.bigWig
MTA3	ENCFF906VFS.bigWig
MEF2A	ENCFF975FYL.bigWig
ELF1	ENCFF937HON.bigWig
BCLAF1	ENCFF488UUR.bigWig
ZNF592	ENCFF636MWX.bigWig
REST	ENCFF320YSB.bigWig
CTBP1	ENCFF421OWD.bigWig
BCL3	ENCFF366FDQ.bigWig
ATF2	ENCFF214DHW.bigWig
GATAD2B	ENCFF914CTT.bigWig
NR2C1	ENCFF165WVA.bigWig
USF1	ENCFF427RYH.bigWig
MAX	ENCFF129MWP.bigWig
BHLHE40	ENCFF355HAQ.bigWig
HCFC1	ENCFF686ASL.bigWig
TRIM22	ENCFF709NTS.bigWig
ZNF217	ENCFF998OVR.bigWig
ESRRA	ENCFF774MPS.bigWig
TCF7	ENCFF758RBF.bigWig
MEF2C	ENCFF845FPS.bigWig

## Sheet: Raw TF binding data MCF-7
name of TF	ENCODE file with profile of TF binding
SIN3A	ENCFF502ZFP.bigWig
BMI1	ENCFF620ERQ.bigWig
SUZ12	ENCFF362SAR.bigWig
FOXA1	ENCFF561UXI.bigWig
HSF1	ENCFF526HQD.bigWig
CEBPG	ENCFF480XIJ.bigWig
POLR2A	ENCFF408SMJ.bigWig
ZBTB1	ENCFF178SOL.bigWig
MLLT1	ENCFF023ENJ.bigWig
NFXL1	ENCFF506AQM.bigWig
ZNF592	ENCFF154RQE.bigWig
EZH2phosphoT487	ENCFF727FDJ.bigWig
TARDBP	ENCFF195LUJ.bigWig
NFRKB	ENCFF012LGL.bigWig
GTF2F1	ENCFF235WHO.bigWig
ZNF512B	ENCFF327KZK.bigWig
SNIP1	ENCFF772JEF.bigWig
KLF4	ENCFF245TUO.bigWig
RFX1	ENCFF003FRZ.bigWig
ZBTB40	ENCFF510IAP.bigWig
CTCF	ENCFF853UBZ.bigWig
ZBTB11	ENCFF329KUH.bigWig
SIX4	ENCFF674GKW.bigWig
JUN	ENCFF884CSA.bigWig
MTA1	ENCFF150QNO.bigWig
ELK1	ENCFF809WBU.bigWig
NONO	ENCFF163SBF.bigWig
MYC	ENCFF553VXD.bigWig
HCFC1	ENCFF917BCD.bigWig
ZBTB7B	ENCFF862EBX.bigWig
EZH2	ENCFF971ZAH.bigWig
PKNOX1	ENCFF913YWW.bigWig
NFIB	ENCFF801HFU.bigWig
GATA3	ENCFF145WHY.bigWig
HES1	ENCFF195FLW.bigWig
COPS2	ENCFF163KRR.bigWig
ZBTB33	ENCFF305ALD.bigWig
ZNF687	ENCFF969AXG.bigWig
ZKSCAN1	ENCFF192PZS.bigWig
CTBP1	ENCFF306WPF.bigWig
MTA2	ENCFF199VTL.bigWig
YBX1	ENCFF905KFJ.bigWig
SMARCE1	ENCFF046VUF.bigWig
DDX20	ENCFF281QZF.bigWig
SREBF1	ENCFF911YFI.bigWig
GATAD2B	ENCFF795AMW.bigWig
ZNF217	ENCFF686MKA.bigWig
SP1	ENCFF475AXY.bigWig
SMARCA5	ENCFF968EXO.bigWig
E2F4	ENCFF909WFI.bigWig
PAX8	ENCFF292XER.bigWig
ATF7	ENCFF377PRJ.bigWig
MTA3	ENCFF708FMD.bigWig
ZNF207	ENCFF396ZVZ.bigWig
FOSL2	ENCFF708HXY.bigWig
CREB1	ENCFF260DBR.bigWig
DPF2	ENCFF893HPT.bigWig
HDGF	ENCFF264RSV.bigWig
ZNF579	ENCFF643JEJ.bigWig
RAD21	ENCFF199WOT.bigWig
ELF1	ENCFF786WZY.bigWig
MBD2	ENCFF930TQF.bigWig
RAD51	ENCFF416UJL.bigWig
ARID3A	ENCFF724IHC.bigWig
NCOA3	ENCFF380MJA.bigWig
RFX5	ENCFF839ULD.bigWig
MNT	ENCFF874HJK.bigWig
RCOR1	ENCFF733OPZ.bigWig
NBN	ENCFF494KKU.bigWig
CHD1	ENCFF300AJD.bigWig
ESRRA	ENCFF926PVX.bigWig
FOXK2	ENCFF567YFN.bigWig
ZNF24	ENCFF182CLS.bigWig
NRF1	ENCFF711PMS.bigWig
CUX1	ENCFF480PZB.bigWig
ZHX2	ENCFF563BHV.bigWig
GABPA	ENCFF951LTU.bigWig
FOS	ENCFF185VWZ.bigWig
KLF9	ENCFF013EQH.bigWig
MAZ	ENCFF214OVU.bigWig

## Sheet: Raw TF binding data A549
name of TF	ENCODE file with profile of TF binding
KDM5A	ENCFF090BEP.bigWig
ZBTB33	ENCFF395PIB.bigWig
CHD1	ENCFF302XKD.bigWig
JUN	ENCFF665NJI.bigWig
TCF12	ENCFF027MPC.bigWig
MAZ	ENCFF028EZM.bigWig
PHF8	ENCFF023VCD.bigWig
SP1	ENCFF715NIC.bigWig
ELF1	ENCFF364BAO.bigWig
NR3C1	ENCFF686KTR.bigWig
ELK1	ENCFF150OES.bigWig
RFX5	ENCFF813NWF.bigWig
EHMT2	ENCFF144BWH.bigWig
FOXA1	ENCFF511TWR.bigWig
SIN3A	ENCFF446VDD.bigWig
ESRRA	ENCFF602VRK.bigWig
RNF2	ENCFF971DRD.bigWig
CEBPB	ENCFF144UXP.bigWig
SREBF2	ENCFF157EWS.bigWig
SMC3	ENCFF477IPM.bigWig
RCOR1	ENCFF115CXU.bigWig
SIX5	ENCFF743GLF.bigWig
ETS1	ENCFF434PCW.bigWig
REST	ENCFF338NWI.bigWig
POLR2A	ENCFF453CBY.bigWig
CHD4	ENCFF644AFC.bigWig
CBX8	ENCFF055VTK.bigWig
CBX2	ENCFF002GNW.bigWig
KDM1A	ENCFF502TYR.bigWig
TAF1	ENCFF378WAG.bigWig
CHD7	ENCFF486MRI.bigWig
NFE2L2	ENCFF681XIW.bigWig
MYC	ENCFF976FUZ.bigWig
FOSL2	ENCFF786MUY.bigWig
ZC3H11A	ENCFF949WZI.bigWig
USF2	ENCFF469KPK.bigWig
RAD21	ENCFF458OJS.bigWig
BCL3	ENCFF518ERS.bigWig
JUND	ENCFF331OMY.bigWig
HDAC2	ENCFF313XOF.bigWig
YY1	ENCFF238BWB.bigWig
ATF3	ENCFF377INI.bigWig
SREBF1	ENCFF776JUB.bigWig
CTCF	ENCFF984XUV.bigWig

## Sheet: Raw TF binding data HeLa-S3
name of TF	ENCODE file with profile of TF binding
TAF1	ENCFF891SYJ.bigWig
GABPA	ENCFF889TCJ.bigWig
MAFF	ENCFF210ASQ.bigWig
UBTF	ENCFF619ZPZ.bigWig
EZH2	ENCFF920YXQ.bigWig
MAFK	ENCFF739HNF.bigWig
MYC	ENCFF609BPN.bigWig
CTCF	ENCFF004JXY.bigWig
ZHX1	ENCFF333UAW.bigWig
SUPT20H	ENCFF181FPS.bigWig
REST	ENCFF710PXV.bigWig
POLR2A	ENCFF959MZN.bigWig
DEK	ENCFF826ZVW.bigWig
SREBF2	ENCFF340JSW.bigWig
NFE2L2	ENCFF066XXF.bigWig

## Sheet: Raw TF binding data SK-N-SH
name of TF	ENCODE file with profile of TF binding
USF1	ENCFF947UVV.bigWig
RAD21	ENCFF273OHO.bigWig
JUND	ENCFF503FCH.bigWig
IRF3	ENCFF914FSW.bigWig
REST	ENCFF728AHV.bigWig
MXI1	ENCFF850ODS.bigWig
POLR2AphosphoS5	ENCFF576HVS.bigWig
CTCF	ENCFF073OGC.bigWig
SIN3A	ENCFF462TXD.bigWig
TAF1	ENCFF141KRK.bigWig
RFX5	ENCFF454CPT.bigWig
EZH2phosphoT487	ENCFF846CHN.bigWig
RCOR1	ENCFF112BUP.bigWig
USF2	ENCFF373BMC.bigWig
YY1	ENCFF889PNK.bigWig

## Sheet: Raw TF binding data HCT116
name of TF	ENCODE file with profile of TF binding
JUND	ENCFF024PXO.bigWig
CTCF	ENCFF695DDS.bigWig
ZFX	ENCFF110QAF.bigWig
POLR2AphosphoS5	ENCFF676AYJ.bigWig

## Sheet: Raw TF binding data Ishikawa
name of TF	ENCODE file with profile of TF binding
NR3C1	ENCFF527DXT.bigWig
CTCF	ENCFF498CHL.bigWig
ESR1	ENCFF624GDA.bigWig
POLR2A	ENCFF357DZZ.bigWig

[truncated: 3 more sheets: Raw TF binding data HEK293T, Raw TF binding data MCF_10A, Raw TF binding data GM12891]
